# Supplementary material for: Distinct Mitochondrial Remodeling During Mesoderm Differentiation in a Human-Based Stem Cell Model
Source: Front Cell Dev Biol. 2021 Oct 14;9:744777. doi: 10.3389/fcell.2021.744777 (PMC8553110; doi:10.3389/fcell.2021.744777)
Supplement: Supplementary file 2 [file Table_5.xlsx]

## Sheet: Sheet 1
DEG_Dataset A_Day_0_vs_Day_7
gene_id	baseMean	log2FoldChange	lfcSE	stat	pvalue	padj	gene_name
ENSG00000182372.9	4615.7935678962685	-4.661556968388526	0.11860561133743401	-39.30300527794048	0	0	CLN8
ENSG00000154237.13	6832.756072852126	-6.38960386871513	0.15397258697691268	-41.49832118929855	0	0	LRRK1
ENSG00000275216.2	4254.748016739286	-6.951174831200899	0.18375855500771635	-37.8277617110616	0	0	AL161431.1
ENSG00000251292.1	2241.020653264012	-7.443295797675794	0.19023937860882556	-39.12594675249053	0	0	ERVH-1
ENSG00000254339.5	2080.629539598091	-8.256942806303059	0.20168365970014854	-40.94006831579215	0	0	AC064802.1
ENSG00000254934.5	2077.85812231332	-8.302120073670894	0.1941314327870592	-42.76546025793466	0	0	LINC00678
ENSG00000132297.12	6862.816215782652	-7.7041000353363405	0.20861023512924173	-36.93059465928585	1.4923964969155705e-298	4.0923643940420545e-295	HHLA1
ENSG00000225889.8	1663.1594986968216	-6.182103107178564	0.1802851365560002	-34.29069764305433	1.0799150330050634e-257	2.591121132316524e-254	AC012368.1
ENSG00000163638.13	2032.5372788325071	6.17305853800943	0.18408858733185454	33.53308658337045	1.5884737799189673e-246	3.3878615783938423e-243	ADAMTS9
ENSG00000265992.1	23670.737886879615	-7.412698874731085	0.230060715410025	-32.220619941652465	9.078124269513694e-228	1.7425459535331536e-224	ESRG
ENSG00000147601.14	6399.987019603413	-3.421250865452114	0.10632800586969611	-32.17638511574102	3.777070967349258e-227	6.590988838024455e-224	TERF1
ENSG00000236673.5	2223.9270698097303	-8.064560124486846	0.25236727771361356	-31.95564891593636	4.509538406959594e-224	7.213382476799118e-221	AL117378.1
ENSG00000255234.6	508.3643473481733	-6.497163210214648	0.20377202787175364	-31.88447049417261	4.383531685138689e-223	6.47245313047978e-220	AP000446.1
ENSG00000102096.9	2145.3344435486947	-4.328718429295535	0.13721999847234628	-31.54582770359012	2.045602687973303e-218	2.804667399689111e-215	PIM2
ENSG00000280511.1	698.8771221344346	-7.731350657723153	0.26095360981148813	-29.62729913300778	6.651699709484439e-193	8.511958394903587e-190	AL591030.1
ENSG00000100604.13	400.0609801286476	-6.3705713896723175	0.21583829545431724	-29.515482302447417	1.822217329432217e-191	2.1860913524032127e-188	CHGA
ENSG00000166105.16	375.5343158103829	-7.081754188420996	0.240238654785042	-29.477996348079486	5.5125948284864935e-191	6.224368101929308e-188	GLB1L3
ENSG00000253507.5	1775.7009927597064	-7.009626457341546	0.23877712065798623	-29.356357250751106	1.9823233410443987e-189	2.1139275850748463e-186	AC104257.1
ENSG00000250328.6	413.77432027204264	-6.979190690017829	0.24101356486032233	-28.957667565568638	2.2469782414936405e-184	2.270039333972128e-181	AC022101.1
ENSG00000282024.1	1700.782690110795	-6.986323160441691	0.24546496973721663	-28.461589317290052	3.502706116036062e-178	3.3617221948656107e-175	AL009031.1
ENSG00000254277.1	688.1848061488585	-7.928950680138517	0.2884149754295646	-27.491466656088697	2.2205839308028935e-166	2.0297194548457876e-163	AC009446.1
ENSG00000163032.12	1276.3356097361698	-5.040954584591434	0.18584646229833418	-27.124296703045815	5.090995547695346e-162	4.4418936153641895e-159	VSNL1
ENSG00000169231.13	586.3092052451378	4.236329896467626	0.15770032715513135	26.86316492102332	5.919705184856298e-159	4.940380044492028e-156	THBS3
ENSG00000243004.6	365.6663365943105	-6.663754688805015	0.25009299257974166	-26.64510756605981	2.0392771307807833e-156	1.6309968552223806e-153	AC005062.1
ENSG00000148680.16	425.876936278169	-5.2100691897150755	0.20386215675487684	-25.556823653051236	4.6108621081204165e-144	3.5402199266148557e-141	HTR7
ENSG00000120949.15	370.5513076720603	-6.031274178949137	0.23835848020218348	-25.303375713057125	2.932343391862767e-141	2.164858900261762e-138	TNFRSF8
ENSG00000134686.18	1466.4600257981563	2.8252081673990004	0.11382125788211045	24.82144565934414	5.261280260644059e-136	3.740380540854175e-133	PHC2
ENSG00000253348.1	1298.7142720212414	-7.239293361005849	0.29626031630539046	-24.435582366500466	7.162721101279718e-132	4.9103011263951496e-129	AC008514.1
ENSG00000255666.7	1681.392345635184	-7.116788226969703	0.29126988237654255	-24.43365640450732	7.508447036376193e-132	4.969815202180725e-129	LINC02700
ENSG00000261780.3	1354.733783771769	-7.635265740167539	0.31632884445328413	-24.137115138405044	1.0196680227861225e-128	6.524175899126541e-126	LINC02582
ENSG00000234787.8	1643.8920855610843	-7.260451496933444	0.3012519895612537	-24.10092463624103	2.4445276878729717e-128	1.5136357731845708e-125	LINC00458
ENSG00000152061.23	1210.5244841228482	-2.6114958981739163	0.10972266482246823	-23.800879265914006	3.2704849422500567e-125	1.9617799520778076e-122	RABGAP1L
ENSG00000166450.13	13001.725991396357	6.187408268495113	0.2633071429624046	23.498824220574072	4.193211476162547e-122	2.4390513419678815e-119	PRTG
ENSG00000124942.14	18604.977591973504	5.673600761387476	0.24175893102882226	23.46800896762352	8.65746385330081e-122	4.8876476077679126e-119	AHNAK
ENSG00000179899.8	2442.775840064477	-3.0346901141193294	0.1297715009716396	-23.384873345824474	6.091805226391768e-121	3.3409200377311424e-118	PHC1P1
ENSG00000162729.14	1331.6368534334279	-2.3062933088554076	0.10052871327110276	-22.94163760592326	1.7858006718972894e-116	9.521789971407908e-114	IGSF8
ENSG00000228592.2	350.31898000083083	-8.071138593583095	0.35516392230168725	-22.72510828599088	2.530048456285136e-114	1.312548111307924e-111	AP000459.2
ENSG00000086475.15	9617.52122388756	-3.1495086592184927	0.13867843852113107	-22.710874832489463	3.498093321824672e-114	1.7669974029585417e-111	SEPHS1
ENSG00000125848.10	1253.0791642140462	6.747195935814607	0.3005200118316751	22.4517358916976	1.2307080991714219e-111	6.057292811178319e-109	FLRT3
ENSG00000104327.7	985.489568743498	-6.580686408544728	0.29502106521322996	-22.30581875158121	3.244451681265285e-110	1.5569312505471786e-107	CALB1
ENSG00000283633.1	856.4749234978754	-5.454893768005111	0.24833150360689946	-21.966177020536335	6.066497577835138e-107	2.8401566099157434e-104	AP000547.3
ENSG00000229153.5	127.4813615906135	-7.663809065994552	0.35062867346374027	-21.85733696644491	6.619500317899458e-106	3.0252692524304784e-103	EPHA1-AS1
ENSG00000241186.10	6860.082256224223	-6.581028455529724	0.30144027867197576	-21.83194788872635	1.153969287039811e-105	5.151265224355622e-103	TDGF1
ENSG00000179761.12	542.1571940444107	-3.7077445662287123	0.17115726739642506	-21.662793655387347	4.6044716324592255e-104	1.985163118465298e-101	PIPOX
ENSG00000187193.9	698.1821628880421	-4.9130553665402035	0.2268020960730822	-21.6623014143444	4.653938021929587e-104	1.985163118465298e-101	MT1X
ENSG00000105464.3	641.1699795116248	-2.887510267307825	0.13336326341035515	-21.65146677929614	5.887646593496211e-104	2.456812529612169e-101	GRIN2D
ENSG00000182866.17	900.2204289996906	-7.017576968297474	0.32651459807231387	-21.492383525049245	1.834480709585864e-102	7.492097280957588e-100	LCK
ENSG00000069482.7	1672.6661425718673	-6.060891821828646	0.28494640868408705	-21.270286752580922	2.1396865354111122e-100	8.556517301503395e-98	GAL
ENSG00000282012.1	1438.5118095470107	-7.324215567652758	0.34838282435564843	-21.023469171303905	4.000944715705546e-98	1.5673088534279176e-95	AP000357.2
ENSG00000143858.12	531.9715097733124	-3.443939959576636	0.1646194007393229	-20.920620194883117	3.4756475455613655e-97	1.334301092741008e-94	SYT2
ENSG00000232445.2	495.7463902739711	-3.5062455890171784	0.1678046325838776	-20.894808057605754	5.969615875519503e-97	2.2467995437371933e-94	AC006329.1
ENSG00000188483.8	460.1029974212027	4.870121196424604	0.2333910199082846	20.866789126412876	1.0730348206858929e-96	3.9609429582818676e-94	IER5L
ENSG00000256288.1	398.6793549762214	-7.265651249976952	0.3498711228111374	-20.76665027853412	8.66976601072392e-96	3.1399275202989744e-93	LINC02617
ENSG00000257474.5	270.42440308578176	-7.0968801928791185	0.34376618945461007	-20.6444973664758	1.0939446223964457e-94	3.8885679679444034e-92	AC027288.1
ENSG00000077943.8	667.134625740291	9.334062522755302	0.45563984135609176	20.48561533814718	2.893053757661308e-93	1.0096757614237965e-90	ITGA8
ENSG00000128739.22	12351.089818443945	-2.073642896414269	0.10170388244122162	-20.389023964868823	2.0927942930295833e-92	7.17342615262551e-90	SNRPN
ENSG00000081760.17	1262.718556823891	-1.0399069025531547	0.0512150245400492	-20.304723309074404	1.1680004338819358e-91	3.933292689186624e-89	AACS
ENSG00000133985.3	669.7068789746437	-3.3929291281408647	0.1672480152406619	-20.286812511697683	1.6814977232027926e-91	5.564887723599587e-89	TTC9
ENSG00000107796.13	4086.168040232777	6.809125519831464	0.33644879946787126	20.238222073019145	4.511528488022296e-91	1.4677760902981012e-88	ACTA2
ENSG00000251687.1	121.4361419468691	-6.323171451283481	0.3135670771288294	-20.165291296463494	1.9757999655132684e-90	6.320913389671198e-88	AC104791.1
ENSG00000165102.15	764.8292572750564	2.768985389733435	0.1387432963929974	19.957615695464984	1.2870835357294107e-88	4.050093191528859e-86	HGSNAT
ENSG00000198646.14	1347.587139760736	2.1058646889831505	0.10574400877691942	19.91474234181667	3.0320820546330785e-88	9.387228232045476e-86	NCOA6
ENSG00000164741.15	1025.6457853391282	3.7038238617202444	0.18623611052968964	19.887785731703108	5.191734845082893e-88	1.5818309579581927e-85	DLC1
ENSG00000145721.12	1342.5343388376348	7.454777078922577	0.3761653255210809	19.81782097697572	2.08962756330546e-87	6.267250168382548e-85	LIX1
ENSG00000138193.15	605.7262980511871	6.190166255015928	0.314132337312353	19.70560021925035	1.930395471531031e-86	5.700606319390483e-84	PLCE1
ENSG00000112175.8	819.3768594532603	7.945131877950501	0.4076581258378622	19.489693383692092	1.342832323123966e-84	3.9054040064188675e-82	BMP5
ENSG00000113369.9	926.4306579205564	3.2242366460460503	0.16547661012500325	19.484546145889855	1.4849018250933111e-84	4.254132915323299e-82	ARRDC3
ENSG00000258649.1	307.2943322725182	-7.327293230612708	0.376510531919228	-19.461057817592778	2.34886482267295e-84	6.630361804589305e-82	AL392023.1
ENSG00000099284.14	1831.556199114341	2.2390850114330028	0.1150886727281844	19.45530310112497	2.6279463212609295e-84	7.3106419763193535e-82	H2AFY2
ENSG00000125378.16	2088.6241898985577	4.5881279178971885	0.2359153221970262	19.448198087216156	3.0185331184516995e-84	8.277249029811481e-82	BMP4
ENSG00000185551.15	1106.7115214826545	8.426433857095335	0.4355108207843971	19.348391486389506	2.1030357708406844e-83	5.685601636800977e-81	NR2F2
ENSG00000110492.15	15680.381462873444	2.4376460476307855	0.12639605349897493	19.28577657411238	7.072002737623532e-83	1.885376285398385e-80	MDK
ENSG00000111752.11	17870.49195413845	-2.8566477046613676	0.1485047194261422	-19.236073545003407	1.8467950343394124e-82	4.856058997828085e-80	PHC1
ENSG00000256969.2	134.98464972358283	-6.897222303064985	0.35867321150083714	-19.229822807798087	2.0833873342443085e-82	5.4041378217323645e-80	AC084375.1
ENSG00000143674.11	501.77135017682383	-2.319869731029024	0.1208352107274566	-19.198623621896786	3.800293470002342e-82	9.726217754225994e-80	MAP3K21
ENSG00000224557.7	212.43316664062476	-5.123609016721275	0.26758030596584326	-19.14793018203405	1.0071074704616837e-81	2.5436089336200026e-79	HLA-DPB2
ENSG00000164916.11	1141.5953983301686	2.0890606788608252	0.10922451804547276	19.126297980011227	1.5252899735396583e-81	3.802330005466719e-79	FOXK1
ENSG00000072042.13	2112.7813459457834	-1.5315877714831196	0.08015834294106486	-19.107028854241598	2.2068109476608024e-81	5.430735402608859e-79	RDH11
ENSG00000139219.19	11066.120484387035	4.487195524981716	0.23724389264788404	18.91385053119822	8.771207995187885e-80	2.1311814869320434e-77	COL2A1
ENSG00000286966.1	897.480966836027	-5.7644778429834815	0.3073895908247091	-18.753002753013558	1.8296273090586254e-78	4.3899620246725395e-76	AL137800.1
ENSG00000182670.13	3891.8010811997856	2.4409895950030385	0.13033630259608867	18.728393750493666	2.905507107372233e-78	6.885334435309878e-76	TTC3
ENSG00000148053.16	382.8810126727532	7.482843379784391	0.4006872132318112	18.675024140227084	7.905419187137185e-78	1.85054294264754e-75	NTRK2
ENSG00000100078.4	452.05881611467777	-5.172935662917228	0.27725361120405384	-18.65777560282177	1.0918246782748013e-77	2.525008999937929e-75	PLA2G3
ENSG00000232301.2	432.3670484168866	-7.356764009871301	0.39468695839438306	-18.639491002690292	1.536962454582997e-77	3.5121421804429316e-75	LNCPRESS1
ENSG00000163735.7	362.46148253603076	-6.606086365878253	0.35448675833203436	-18.63563648177397	1.6517784508326727e-77	3.730104395733312e-75	CXCL5
ENSG00000182070.5	80.72489420178228	-6.298863962584382	0.3387487340630685	-18.59450185107306	3.5600469331223296e-77	7.945941962939898e-75	OR52A1
ENSG00000129116.19	2702.317466581925	3.2271678571657723	0.17359430263831807	18.590286709406257	3.851138135229802e-77	8.49685017307311e-75	PALLD
ENSG00000224078.15	20367.440415253295	-1.834050431759074	0.0987638630206716	-18.57005564246916	5.6144747791062916e-77	1.2246573111925599e-74	SNHG14
ENSG00000121068.14	761.9964150278378	8.99340489484833	0.4863914685169015	18.49005477474945	2.483021144615355e-76	5.355234929313679e-74	TBX2
ENSG00000177156.11	3295.6200800619645	-1.3124696951043402	0.07107512845172828	-18.465948971104897	3.881416416732327e-76	8.278198679908558e-74	TALDO1
ENSG00000164344.16	160.58709224056665	-7.5710763477377805	0.410103860774344	-18.461363259156677	4.225409078406886e-76	8.91282717143079e-74	KLKB1
ENSG00000142698.15	101.41690664439272	-5.206987702175117	0.2826577402980679	-18.42152879551167	8.827472401733015e-76	1.8417753559920133e-73	C1orf94
ENSG00000164620.9	327.9214784131426	-3.6796658764623924	0.199865718666492	-18.410690442629157	1.0783898288038826e-75	2.2257734154720995e-73	RELL2
ENSG00000176654.12	107.50712456500436	-7.216802823993496	0.39202838337631585	-18.40887836191683	1.1150808377009923e-75	2.2770187957096328e-73	NANOGP1
ENSG00000112541.15	252.63865543472255	2.520957835686692	0.13722232633015496	18.371338710737955	2.2284684627926867e-75	4.502679172979539e-73	PDE10A
ENSG00000133519.12	237.91917070404085	5.032907560299305	0.2744492623748006	18.33820764082118	4.100965007790764e-75	8.199794096306636e-73	ZDHHC8P1
ENSG00000181444.13	206.64958590050702	5.866618730640933	0.3203372159832605	18.31388436286934	6.412769825188356e-75	1.2690012040669122e-72	ZNF467
ENSG00000168389.17	192.60713869160108	-3.7287142038526095	0.2038821953774703	-18.28857197142309	1.0205370474570476e-74	1.9988988393814317e-72	MFSD2A
ENSG00000109861.16	3962.1976584764743	-2.039578507331132	0.11156035720450429	-18.282287350445873	1.1452095924833002e-74	2.220434154314843e-72	CTSC
ENSG00000129946.10	815.5901395618561	3.972132287962932	0.21731379755425345	18.278325318811245	1.2314967283926523e-74	2.363857970149696e-72	SHC2
ENSG00000226887.8	435.5642993732771	-3.5024507578761797	0.19176827682930134	-18.26397366543485	1.6019671313114246e-74	3.0445306025270093e-72	ERVMER34-1
ENSG00000143494.15	2243.509701106202	-4.320249757359994	0.23662987817852046	-18.257414450852533	1.806452934108296e-74	3.3994964774714453e-72	VASH2
ENSG00000152208.13	477.50498137012124	-5.124841069268791	0.2809216986573787	-18.24295201745599	2.3539506462577273e-74	4.386804141254085e-72	GRID2
ENSG00000250920.3	358.49395918527244	-7.153107951499847	0.3927447309837573	-18.213122639691576	4.061095662724332e-74	7.495454927499379e-72	AC105460.1
ENSG00000141449.14	1639.6735084519091	7.681236815060227	0.42182414117465594	18.20957139548781	4.3332575862710745e-74	7.921607558902216e-72	GREB1L
ENSG00000111704.11	1339.895706592121	-7.420444919225892	0.407595374333936	-18.205419851370657	4.674561995334569e-74	8.464926179287457e-72	NANOG
ENSG00000162849.16	1794.2081588451824	6.4972995357032035	0.358426488988299	18.127286166942064	1.9410514407678763e-73	3.482101159396204e-71	KIF26B
ENSG00000167600.14	3969.878401077496	-3.3457354039575367	0.18476167173229818	-18.10838456151871	2.7366183496450684e-73	4.863832335318249e-71	CYP2S1
ENSG00000259203.2	115.63555362106884	-5.931297816027433	0.32775283870315786	-18.096861767837638	3.373492205086188e-73	5.940750722626549e-71	AC016044.1
ENSG00000108557.19	1417.4345216498873	3.868978853310586	0.21443165819262966	18.042946111226634	8.963537264231081e-73	1.5641372526083237e-70	RAI1
ENSG00000242759.7	200.1825409989187	-4.5274280902627595	0.2509973511828641	-18.037752466018265	9.84679729500059e-73	1.7027862529507777e-70	LINC00882
ENSG00000197462.3	373.6558718334244	-7.011636818175453	0.38941768990191206	-18.005439917076107	1.765911497583947e-72	3.0264884996539164e-70	AC003975.1
ENSG00000123636.18	1062.0968016203758	1.7337020139945118	0.09672506142125509	17.924020812392424	7.658711507968085e-72	1.3009643132340478e-69	BAZ2B
ENSG00000170606.15	8186.396728209964	-1.657821616153233	0.09261371096416927	-17.900390761737395	1.1709742719865184e-71	1.971653609717651e-69	HSPA4
ENSG00000280707.2	351.53950576732757	-7.191730815818986	0.4036000954646562	-17.818952216895042	5.0371152021977535e-71	8.407602287494425e-69	AL353747.4
ENSG00000249152.1	156.21998105668322	-8.177097054512718	0.4595379849015495	-17.79417006466737	7.842059930740833e-71	1.2976581066428473e-68	LNCPRESS2
ENSG00000176387.7	357.4730797226301	-3.7259738458565925	0.20940835819151432	-17.792861173425585	8.027429987679821e-71	1.3169787915684973e-68	HSD11B2
ENSG00000166736.11	104.20287802081894	-5.675466617151933	0.32104917708904257	-17.67787311779295	6.209483366867661e-70	1.0100935019239387e-67	HTR3A
ENSG00000198286.9	774.5856833695334	-3.750485247538176	0.21250133423297743	-17.649231526359753	1.0315021433826002e-69	1.6638389615318498e-67	CARD11
ENSG00000218739.10	1163.936045718159	-2.2780537910409033	0.1295828869200315	-17.57989689214704	3.5121442206825845e-69	5.617967359666851e-67	CEBPZOS
ENSG00000249790.3	2885.9491527858245	-4.286113608810006	0.24389716775674108	-17.57344559689559	3.935286685968235e-69	6.242795697285972e-67	AC092490.1
ENSG00000114019.14	3687.7900078098846	1.818085927712722	0.10368058389787047	17.53545224536553	7.683587609428291e-69	1.2089054439588201e-66	AMOTL2
ENSG00000180447.7	919.7850513839019	4.511364880215033	0.2580843643005124	17.480194479980266	2.028061864363773e-68	3.164930689956311e-66	GAS1
ENSG00000158258.16	1307.1909372842588	6.2365293741741	0.35771259235442276	17.434469759999185	4.51730026259226e-68	6.992707946811164e-66	CLSTN2
ENSG00000177679.16	265.58954150118825	-2.351166743042639	0.1348727907132207	-17.432476414326686	4.677571506094892e-68	7.182878804759316e-66	SRRM3
ENSG00000115738.10	2287.9352964410978	3.8750670956308744	0.22296059939864032	17.380053274356715	1.1684489820187265e-67	1.7800300166547189e-65	ID2
ENSG00000134138.20	1411.0578822836085	7.765123491337494	0.4470687558221348	17.36896929211226	1.4174929375758727e-67	2.142423380847943e-65	MEIS2
ENSG00000145911.6	1237.9730791402742	-2.8157187324936683	0.16238515769752518	-17.339754275686374	2.3574256105449346e-67	3.535217546438283e-65	N4BP3
ENSG00000120149.9	571.4517921450786	5.793796135169903	0.3347438951452119	17.308145777106866	4.083550476107619e-67	6.0762597975880415e-65	MSX2
ENSG00000164619.10	919.7732852836732	5.9961498072271295	0.34747061916857136	17.2565663870365	9.987607413811366e-67	1.4747086485239168e-64	BMPER
ENSG00000197024.9	941.6824245111956	-1.8741107871517648	0.1086980931305079	-17.24143205439328	1.2978170583620704e-66	1.9016487355160262e-64	ZNF398
ENSG00000198796.7	2043.783284286799	7.494340478702564	0.4375123049771383	17.12943931735628	8.951319855274335e-66	1.3016710956211427e-63	ALPK2
ENSG00000254986.7	1523.6575429547495	-1.574935103789991	0.09207000200491484	-17.105844134834694	1.3424266923825039e-65	1.93743461355505e-63	DPP3
ENSG00000077616.11	470.4650995460762	3.151086585008162	0.18426462654129833	17.100876300324114	1.4618958350604263e-65	2.094111235372006e-63	NAALAD2
ENSG00000133818.14	1732.2095803757813	-1.5470258953156248	0.09050007437946456	-17.094194738768763	1.6394494896173495e-65	2.3310542928300018e-63	RRAS2
ENSG00000113356.12	1179.586113151517	-4.943208697177826	0.2897520561108863	-17.060133286115807	2.9388390839561106e-65	4.1478688394512895e-63	POLR3G
ENSG00000085185.15	1140.1952108221535	3.1824457364197563	0.18701420801013768	17.017133458904052	6.129906512165783e-65	8.588580693505271e-63	BCORL1
ENSG00000105993.15	4375.633820344121	-1.3615984836281823	0.08014560416635066	-16.989060071242843	9.89622995424681e-65	1.3765082171867213e-62	DNAJB6
ENSG00000231698.2	112.78884043338161	-6.324039869393738	0.37293177017159906	-16.957632401454628	1.690189162499667e-64	2.3340417967036766e-62	AP002856.2
ENSG00000274652.1	184.76950383302776	-7.023358651690252	0.41457297306731755	-16.9411879402708	2.2356408920673818e-64	3.065223351659528e-62	AL157817.1
ENSG00000176490.5	365.11329063206506	-2.032309149073361	0.12011027709619466	-16.92036017405665	3.1847693812390144e-64	4.335577891693822e-62	DIRAS1
ENSG00000109472.14	3615.9358389718304	4.705441397544952	0.2789060564761132	16.871062095232585	7.346350602173681e-64	9.930507028783366e-62	CPE
ENSG00000265972.6	2877.8248728213566	4.839868217538165	0.28718961790160596	16.852518043310162	1.0054112432267251e-63	1.3495712457158733e-61	TXNIP
ENSG00000095203.14	512.0898051958579	-2.928480517173428	0.17379855919186024	-16.849854974577845	1.0517226758814969e-63	1.4019317196906481e-61	EPB41L4B
ENSG00000171456.19	2923.4687262990583	2.2983000519805143	0.13678316835452178	16.802506329021856	2.3394615108758268e-63	3.0969630138801033e-61	ASXL1
ENSG00000165655.17	583.7132335168617	7.337199742704845	0.4375306516779665	16.769567376745087	4.0746458798477954e-63	5.357042990662906e-61	ZNF503
ENSG00000134824.14	10324.503164939126	-1.5622594311408957	0.0934886524969323	-16.710685087606315	1.0956945697969836e-62	1.4307385896090545e-60	FADS2
ENSG00000184500.15	382.8252565600767	2.778950614847453	0.1669678363406827	16.64362835233282	3.365904175090904e-62	4.3654412595182364e-60	PROS1
ENSG00000140835.9	143.25233825008098	-5.31634197191402	0.319468107389294	-16.641229120989188	3.5035221966731954e-62	4.5134301050430866e-60	CHST4
ENSG00000111252.10	940.4368437510958	-1.974899626800614	0.11872605206563314	-16.634088242981974	3.947184139402603e-62	5.051079970388864e-60	SH2B3
ENSG00000258609.3	437.2209008994222	-7.623108030581809	0.4584553492120398	-16.62780910656591	4.383315139892448e-62	5.572035371538777e-60	LINC-ROR
ENSG00000081479.15	1890.2903471251534	5.348825743690659	0.32178858266881466	16.622173786680552	4.81544770118562e-62	6.08108675159592e-60	LRP2
ENSG00000150687.12	1099.7093071642098	3.8341360281339885	0.2307523387679265	16.615805710164768	5.35505232279836e-62	6.718315642883302e-60	PRSS23
ENSG00000166341.8	1805.234713151945	1.6761213139221065	0.10107118486949603	16.583572420629366	9.161693257112907e-62	1.1419396238330015e-59	DCHS1
ENSG00000287431.1	140.87227517250813	3.5925992166667386	0.21706907792814834	16.550488217653548	1.588095680733034e-61	1.9666771994626186e-59	AC027601.6
ENSG00000260362.1	149.1456556890113	-8.095478642208251	0.4891710938180873	-16.5493806656098	1.6175812353974588e-61	1.9903507572727065e-59	AC007218.1
ENSG00000095002.14	4449.269622842975	-1.8290435042039355	0.11096967928771721	-16.482371724817494	4.911951767255849e-61	6.005408546017581e-59	MSH2
ENSG00000173706.14	2238.5434750280688	3.374165537865417	0.20483584849101236	16.472534288906303	5.779747314036869e-61	7.02166137297074e-59	HEG1
ENSG00000124875.10	63.28334607989155	-4.683729245687646	0.28442429048808376	-16.46740240663051	6.29144791414824e-61	7.595241680004746e-59	CXCL6
ENSG00000090776.6	1133.6588118532486	2.8226593403765072	0.1716248009932475	16.44668674947255	8.85833987200915e-61	1.0627239615200979e-58	EFNB1
ENSG00000135111.16	1073.8097333289588	7.833166454040486	0.4765088188914527	16.438659985902294	1.0113037628061344e-60	1.2057127780784939e-58	TBX3
ENSG00000138119.17	1383.8780450531156	4.597304512583179	0.2801401296917883	16.410731720732613	1.6026229295862939e-60	1.898910316877093e-58	MYOF
ENSG00000139835.14	531.4290303101241	-1.8924214892035165	0.11534548175207564	-16.406550655110184	1.7168653785289612e-60	2.021793309255424e-58	GRTP1
ENSG00000166206.15	1870.3849081448411	-4.257804376769943	0.2599633225483346	-16.378481145078826	2.7246225010119324e-60	3.188971274812442e-58	GABRB3
ENSG00000102003.10	98.69770426555614	-3.426228452609529	0.2093917296316515	-16.36276876186433	3.5271993763368737e-60	4.10330860780523e-58	SYP
ENSG00000162576.16	1746.9542869038644	3.7258595519817765	0.22795670276135985	16.34459310407842	4.753334335677033e-60	5.496400757428955e-58	MXRA8
ENSG00000126773.13	1373.4711852661412	1.195511691674364	0.07326518190767511	16.317596715734418	7.399169871612391e-60	8.504614711712565e-58	PCNX4
ENSG00000138413.13	5048.939669277619	-2.048377603775085	0.12560827669741884	-16.307664252965406	8.705863798777743e-60	9.946967596282069e-58	IDH1
ENSG00000167535.8	816.3170817437416	2.9844038832995192	0.18331578785117578	16.280124686927653	1.3659035711684647e-59	1.5513916596792118e-57	CACNB3
ENSG00000164116.16	493.0927567317228	8.621376292592231	0.5296564389575664	16.277299129149142	1.4304440140785687e-59	1.615139579425772e-57	GUCY1A1
ENSG00000109436.8	291.4159971268212	3.705169474926235	0.22792572236471842	16.25603918893085	2.024070485824811e-59	2.2720487120121195e-57	TBC1D9
ENSG00000185338.5	328.6629458124448	-2.7837918365041827	0.1716559470214811	-16.217275805514724	3.8071008909834947e-59	4.248680325722569e-57	SOCS1
ENSG00000173457.11	2877.8482319092336	-1.3664324032464854	0.08426049919948612	-16.21676130842124	3.8391196263661194e-59	4.2596474698322345e-57	PPP1R14B
ENSG00000019549.13	451.58653866838966	6.1029994471518085	0.3772934831260277	16.175735124248668	7.479960058454383e-59	8.251599616208729e-57	SNAI2
ENSG00000205189.12	713.5798075269323	1.4780258250615672	0.09139089340431127	16.172572233458908	7.874097845352126e-59	8.636760465230518e-57	ZBTB10
ENSG00000118946.12	377.2532479549294	5.908627529443492	0.3655469166112606	16.163800762480506	9.078743829225383e-59	9.901504988748933e-57	PCDH17
ENSG00000075643.6	214.84501113726515	-3.8483993994244576	0.23900229766966075	-16.101934738483386	2.4725079441130925e-58	2.681344067076317e-56	MOCOS
ENSG00000067840.12	3700.6363089836595	-3.291935018600258	0.20446814186863813	-16.099989898256045	2.5514623684669022e-58	2.7514224810518083e-56	PDZD4
ENSG00000185559.16	4854.135760776351	7.471463016673645	0.46453345544510116	16.083799625399912	3.314137233425065e-58	3.553903027686823e-56	DLK1
ENSG00000133636.11	392.99075721451544	-3.653296186072958	0.22743279635430774	-16.063189850515865	4.621599783566873e-58	4.9284226580870075e-56	NTS
ENSG00000198468.9	179.47570599508936	-2.919195424410588	0.18186026110901285	-16.051859854422673	5.547641212666667e-58	5.883258181057275e-56	FLVCR1-DT
ENSG00000021762.20	494.5291993277089	1.6073709718333689	0.10016199675901188	16.047712943469737	5.9309611080926946e-58	6.255208707134026e-56	OSBPL5
ENSG00000169860.7	1040.2458964021673	-3.141013607507351	0.19653077807670674	-15.982298743463994	1.697681153814705e-57	1.7807098222662985e-55	P2RY1
ENSG00000064393.16	2979.904777793163	1.749744389230469	0.1096240256276424	15.961322157368938	2.376432942780735e-57	2.479110344384577e-55	HIPK2
ENSG00000198331.10	144.01715717921996	-1.8782965604758408	0.1177084859701605	-15.957189025029134	2.539124408984962e-57	2.6345131367819645e-55	HYLS1
ENSG00000188153.13	3123.589834956067	2.1059619664208054	0.13211021507490245	15.940947225214867	3.293238321287952e-57	3.398586536404422e-55	COL4A5
ENSG00000184347.14	2079.673934026754	5.609381676853698	0.3519969348178757	15.93588216828084	3.5712500405189353e-57	3.665783129826789e-55	SLIT3
ENSG00000169174.10	875.6274227613966	-3.8961480334138896	0.24679754248537586	-15.786818597048057	3.8343688140754717e-56	3.9149313503286533e-54	PCSK9
ENSG00000177508.12	492.87781491066283	4.848601920939053	0.3072081010182325	15.782793177876822	4.086947289357998e-56	4.150738265567554e-54	IRX3
ENSG00000148204.12	2855.314003250417	5.074260435623468	0.3215423990952521	15.780999488407419	4.204767029348962e-56	4.247921217281754e-54	CRB2
ENSG00000163565.18	401.9516777217389	4.403460651100729	0.2795300077851189	15.753087426970524	6.540841910628622e-56	6.573374893953738e-54	IFI16
ENSG00000137872.16	891.3352552712944	4.95125675147591	0.31445568586179673	15.745483303653753	7.376537862926592e-56	7.374616889524788e-54	SEMA6D
ENSG00000126705.14	2065.4391827529344	1.5873262372669996	0.10094526430962693	15.724623122469945	1.0255925956736555e-55	1.020012946837089e-53	AHDC1
ENSG00000189056.14	5200.849017995204	7.775275896420155	0.4944882295474337	15.723884678784477	1.0376189875297385e-55	1.0266544569914088e-53	RELN
ENSG00000134853.12	2148.2981258275163	5.629133023611009	0.3581238252337637	15.718398573277323	1.131475677620039e-55	1.113778237534187e-53	PDGFRA
ENSG00000152217.19	399.0077709537362	1.9342683826945335	0.12308107229601833	15.715400805434053	1.1862861302807075e-55	1.1617735852417438e-53	SETBP1
ENSG00000135549.15	737.1249673340242	-1.3564186707150807	0.08635120754110476	-15.70816100133169	1.3298084008930515e-55	1.295719403814321e-53	PKIB
ENSG00000258498.8	181.60514000058677	6.005380964397823	0.38276977224239406	15.689276948951013	1.7908379493600413e-55	1.7361179009073734e-53	DIO3OS
ENSG00000244479.7	126.53651339642785	-3.7482294611289917	0.23951196710463382	-15.649445438738894	3.351270953182954e-55	3.2325450224294874e-53	OR2A1-AS1
ENSG00000022556.16	2658.655238904228	-1.5204305446128283	0.09719243788357476	-15.643506611431306	3.678988704571152e-55	3.5309094092121625e-53	NLRP2
ENSG00000138646.9	320.1393835555175	-2.5635624773473307	0.16422699785554062	-15.609872376783768	6.236160747944095e-55	5.9553783859097965e-53	HERC5
ENSG00000112685.14	1217.9645409038058	-1.1849535212901465	0.07603771760193019	-15.58375972689726	9.386755110083833e-55	8.91974080881481e-53	EXOC2
ENSG00000145681.11	2638.6613958082467	6.8381024765697545	0.4391589297681896	15.570906141380872	1.1476973544186395e-54	1.0852241733037334e-52	HAPLN1
ENSG00000087842.11	334.4139875644416	-2.01545623052081	0.129499913864009	-15.563378927319516	1.2909965896896749e-54	1.2147391930928092e-52	PIR
ENSG00000281566.3	377.401689678345	-2.9333328000746586	0.18948636550641354	-15.480442575565544	4.7022675519218494e-54	4.402928080933654e-52	AL157778.1
ENSG00000088882.8	2175.9142442636685	1.379752212050459	0.0892694450507543	15.456041104165019	6.869266370640429e-54	6.400755727400148e-52	CPXM1
ENSG00000170832.13	2165.857055669993	-1.5791501168210722	0.10226288628044594	-15.442064802380091	8.532438408142429e-54	7.912084794410335e-52	USP32
ENSG00000244342.5	101.14365202066061	-6.454364856491573	0.4184447281629858	-15.424653298481928	1.1175367970230585e-53	1.0313037893681541e-51	LINC00698
ENSG00000232110.8	112.82086218848545	-5.0409083893127935	0.3272648200332598	-15.403147789611142	1.5589218294738757e-53	1.4317466275957438e-51	AL353751.1
ENSG00000135069.14	5392.323129334766	-1.9577389992951257	0.127256996034052	-15.38413651357341	2.0914801598087603e-53	1.911712460358531e-51	PSAT1
ENSG00000237923.1	73.24927683227854	-5.861119348004004	0.3814515127863469	-15.365306340485924	2.7971339133620226e-53	2.5445964676295746e-51	LINC02570
ENSG00000234261.4	73.20922120511129	-6.533764709155075	0.4259341757182877	-15.339846111518646	4.141756541045462e-53	3.7500479625173415e-51	AL138720.1
ENSG00000159173.19	4869.266745460569	8.413305462276282	0.5493630493420802	15.314654803143561	6.103505854010305e-53	5.500319007874546e-51	TNNI1
ENSG00000119705.9	1520.2656234169663	-1.6445640343142245	0.10758256396263546	-15.286529468524273	9.402921303190275e-53	8.434068897884921e-51	SLIRP
ENSG00000235152.1	56.52750855185808	-6.10909182002279	0.40004309152658707	-15.271084414206856	1.1917463212271106e-52	1.0639800295792737e-50	AL353052.1
ENSG00000158246.8	1436.567352115501	-2.461678363915155	0.16120933692249237	-15.270073129192896	1.2103726700022572e-52	1.0756066389209874e-50	TENT5B
ENSG00000204264.11	147.06383791606982	-5.222878135668455	0.34208226976374073	-15.267900728312046	1.2513709931948141e-52	1.106915493749975e-50	PSMB8
ENSG00000116574.6	1433.8214169375453	3.8030420577355537	0.24943028867424516	15.246913588358588	1.7260111459798202e-52	1.5197607315175528e-50	RHOU
ENSG00000100567.13	1913.623860829901	-1.0520543103537667	0.06902591626956991	-15.241439262394334	1.876898582222522e-52	1.6450716112219774e-50	PSMA3
ENSG00000250510.8	398.4991579695168	3.1474110338896253	0.2066713806713408	15.229060858188179	2.2682632207460097e-52	1.9790596601008936e-50	GPR162
ENSG00000100292.17	382.7465330153954	-2.430941653848791	0.1603348098865828	-15.161658629017515	6.344660929971494e-52	5.510668169719585e-50	HMOX1
ENSG00000142347.19	88.00014944631766	-3.748013191010278	0.24723323996603885	-15.15982717989346	6.5240774954124405e-52	5.640976014614495e-50	MYO1F
ENSG00000094631.21	1906.3987419223208	1.5105741347147574	0.09966162803153689	15.15702848278529	6.808054986392237e-52	5.860117285372152e-50	HDAC6
ENSG00000187634.12	366.736939157273	5.956774761887738	0.39402855339828696	15.117622087317582	1.2393782236430551e-51	1.062047544769127e-49	SAMD11
ENSG00000213347.10	456.17793060021233	1.6994613860899477	0.11246405647014796	15.111151415217238	1.367295234286706e-51	1.1664547565392587e-49	MXD3
ENSG00000146197.9	862.5502432756501	4.764273159000424	0.31571603283458166	15.09037446158665	1.8737587402265082e-51	1.5914512840109657e-49	SCUBE3
ENSG00000084207.17	10960.038324881301	-1.122550675763827	0.07444237919385448	-15.079457265069495	2.21078778681939e-51	1.869430465550581e-49	GSTP1
ENSG00000171016.12	235.9218263105652	4.31313077395437	0.28623895774773556	15.06828702805564	2.6181351532309316e-51	2.2041712397485847e-49	PYGO1
ENSG00000182795.13	88.2439530471165	-3.7004273074758167	0.24572102567117948	-15.059465494937653	2.9919619158160067e-51	2.507891221575906e-49	C1orf116
ENSG00000223764.2	231.1512281411446	7.168141171927766	0.47653652150327946	15.042165392308625	3.886268714934846e-51	3.243344694920625e-49	LINC02593
ENSG00000180822.11	412.22645583511667	-1.3839889423511573	0.09207207588244598	-15.03158182420238	4.5598559022795017e-51	3.789023118798919e-49	PSMG4
ENSG00000244198.7	927.4161346574596	-2.8924764304377106	0.19253210838518992	-15.023345740601714	5.163433626118637e-51	4.272073640230484e-49	AC004889.1
ENSG00000122691.13	162.46647451170315	5.714006020069675	0.38060355121141454	15.013012889350856	6.034327744075747e-51	4.9711983282203415e-49	TWIST1
ENSG00000158458.20	64.87486376399546	4.016134625617238	0.2676805094609255	15.003463022784972	6.968652693365245e-51	5.716379848254097e-49	NRG2
ENSG00000154096.13	6576.749370405921	-3.9395535270564817	0.26258602316137175	-15.002906398545958	7.027350987717331e-51	5.740000094009965e-49	THY1
ENSG00000087303.18	8468.27807306198	5.510387170857425	0.367310291578673	15.001995035788896	7.124522551961627e-51	5.7947123044450605e-49	NID2
ENSG00000163530.4	131.6390763361208	-4.385523461432326	0.29243822860749275	-14.996409608671668	7.74996872210552e-51	6.276820659106138e-49	DPPA2
ENSG00000089220.5	6967.940096262366	-1.4626717797318787	0.09756899180942646	-14.991153978395062	8.388301449303934e-51	6.7652708537558416e-49	PEBP1
ENSG00000143344.15	687.9692631544565	3.727887061501056	0.24906005170533407	14.967824169215078	1.19156247183387e-50	9.569891902448173e-49	RGL1
ENSG00000005238.19	420.2170631571164	1.427573958168603	0.09538794730463347	14.965978391478172	1.2250887217712008e-50	9.79815750599925e-49	FAM214B
ENSG00000282048.1	455.7106693369032	-6.20586688094891	0.41563495277253615	-14.931051490140637	2.0697640090952304e-50	1.6485112097337323e-48	AL591742.2
ENSG00000169851.15	2312.3426340232936	4.794312806414357	0.32131827782308164	14.92075968692361	2.415080329495311e-50	1.9155978068042354e-48	PCDH7
ENSG00000141096.6	110.14806340768808	-5.247442085729856	0.3521146405282553	-14.902652380081244	3.167513842491652e-50	2.502075234840628e-48	DPEP3
ENSG00000003756.17	3887.3204104484807	1.4406458931366568	0.0967647329127235	14.888129691176234	3.9362737038460433e-50	3.0965890879231475e-48	RBM5
ENSG00000130635.15	8244.27059715846	4.1122107726259145	0.27633427611256195	14.88129098740848	4.36004347238727e-50	3.4159605898968834e-48	COL5A1
ENSG00000071626.16	5505.262329527768	-0.9749242097787663	0.06552844385756171	-14.877878252350168	4.58820756200392e-50	3.580107485880701e-48	DAZAP1
ENSG00000169627.9	340.19364415337196	-1.609975058118231	0.10833071202617522	-14.861667831826153	5.845167356517528e-50	4.5424286400143306e-48	BOLA2B
ENSG00000123066.8	3965.960272393907	2.084191279937762	0.14033681384376936	14.85135099517079	6.818064850628297e-50	5.277127209992346e-48	MED13L
ENSG00000118271.10	1041.700798371054	8.49722808018542	0.5722654827277683	14.84840224799584	7.124653020921172e-50	5.492277700264332e-48	TTR
ENSG00000092969.12	1237.5650386910224	6.414790324576349	0.4321708661889945	14.843180849148379	7.701579306320762e-50	5.91327259139308e-48	TGFB2
ENSG00000172201.12	1098.092834312154	3.724304972982869	0.2511083814583296	14.831464212200748	9.171048232673624e-50	7.013476925345427e-48	ID4
ENSG00000141431.12	209.27753050116075	3.552444274890862	0.2395505096599316	14.829625200689195	9.425775697920872e-50	7.179673195301235e-48	ASXL3
ENSG00000173692.13	3729.7131142600797	-1.231529315654029	0.08307845134450695	-14.823691290863913	1.0296713257509152e-49	7.812071580153683e-48	PSMD1
ENSG00000115461.5	2738.7700366932954	4.997989125644649	0.33728817268019834	14.81815708487211	1.1181010748783387e-49	8.449586666255792e-48	IGFBP5
ENSG00000082014.16	747.5268874986776	4.050296808182389	0.2734419984092163	14.812270359877076	1.2204732201427307e-49	9.187052337505772e-48	SMARCD3
ENSG00000182095.14	2563.4118841509758	2.4328281953659143	0.16425030145418867	14.811712208908538	1.2306510553220738e-49	9.227479299573128e-48	TNRC18
ENSG00000198795.11	827.9945720508026	2.5697442576113074	0.17367707929421933	14.796104748272553	1.5521477739408874e-49	1.159279242054293e-47	ZNF521
ENSG00000204531.18	19903.09406987374	-5.741052982726271	0.38836975849731065	-14.782440849513328	1.901483561683514e-49	1.4146890297098855e-47	POU5F1
ENSG00000166073.10	2636.837816783361	-3.8560818167471234	0.2609066403392723	-14.779546475830713	1.984982676468521e-49	1.4711097480622881e-47	GPR176
ENSG00000117676.14	1203.609729987767	-1.014669379476425	0.06866087874578872	-14.777984173974168	2.0315597452202e-49	1.4998380503654516e-47	RPS6KA1
ENSG00000198157.11	278.8268690338149	-1.7554735185835968	0.11883498593778485	-14.772362740907475	2.2083343652151724e-49	1.6240987793220397e-47	HMGN5
ENSG00000186310.10	826.4510981004413	-2.2432077105501076	0.1518824503182912	-14.769367401231333	2.308696958146531e-49	1.691428935558117e-47	NAP1L3
ENSG00000148677.6	3258.9574411765975	8.047016491864413	0.5450323513405801	14.764291462830963	2.4892449984050375e-49	1.816770256440483e-47	ANKRD1
ENSG00000137267.6	4309.786851023789	-2.7122125697686723	0.18378757471385415	-14.757322816797702	2.7602193699296716e-49	2.0069095002196986e-47	TUBB2A
ENSG00000119242.8	458.24313269406616	5.063868943669002	0.34317826615767943	14.755797330540496	2.8233483435323037e-49	2.0445854260147647e-47	CCDC92
ENSG00000141682.11	778.2285877778316	-4.160657323765633	0.28197219277048235	-14.755558989294713	2.833340574732625e-49	2.0445854260147647e-47	PMAIP1
ENSG00000145391.13	595.5169410790207	2.2589708169263525	0.1532777257007316	14.73776314594398	3.687990096519931e-49	2.651347187367044e-47	SETD7
ENSG00000198889.5	45.42151434262303	-3.2379882123144386	0.2199705994954424	-14.720095411575794	4.7898406545310386e-49	3.4306340061090777e-47	DCAF12L1
ENSG00000015153.14	158.87204644435377	4.622809011779245	0.3141677844597775	14.714459089840568	5.2060841479228166e-49	3.714899078787304e-47	YAF2
ENSG00000137692.12	1166.7625941002018	-1.5242222629511535	0.103684528467739	-14.700575731753545	6.391398689160665e-49	4.543811031053295e-47	DCUN1D5
ENSG00000165704.15	513.2883402240492	-1.4140015154924557	0.09627881026137634	-14.686528755951018	7.864039792305864e-49	5.570119697908157e-47	HPRT1
ENSG00000054392.13	103.03181290171658	3.9938768166829597	0.272247675094178	14.670012573298806	1.003264669170567e-48	7.080024016444496e-47	HHAT
ENSG00000283403.1	230.44467810051816	-3.8088261003724826	0.2596921396461693	-14.66669767349143	1.053488897691429e-48	7.4072232202150115e-47	AC005394.2
ENSG00000158270.12	1551.3334261355685	3.9228898709705873	0.26775268753785153	14.651168983751164	1.3241770054916909e-48	9.276488182632484e-47	COLEC12
ENSG00000147257.14	7301.794186049347	3.072664398620329	0.21006755937349447	14.627029550799008	1.8885410919913695e-48	1.3182016822099759e-46	GPC3
ENSG00000099622.14	5986.880530350747	1.4267146899746657	0.0975735867597517	14.621935478169526	2.0353095888526675e-48	1.4154988245661938e-46	CIRBP
ENSG00000123213.23	3335.4698457708605	-1.7275923837266964	0.11823981174490583	-14.610919606789098	2.3926640088704755e-48	1.6580211426089813e-46	NLN
ENSG00000164265.9	392.50668564188464	-5.322662022997833	0.36431199538518066	-14.610175043427478	2.4189567822512903e-48	1.6702113465940113e-46	SCGB3A2
ENSG00000198853.12	591.189027508269	1.4772763836515073	0.10136950599363548	14.573183218869179	4.1604409238098556e-48	2.8623535316319063e-46	RUSC2
ENSG00000179104.9	474.3539557870627	2.232079258376276	0.15341292336108206	14.549486506574922	5.884308284592621e-48	4.033903482955549e-46	TMTC2
ENSG00000142784.16	1665.0236137764002	1.2002670498378945	0.082574886817325735	14.535497366083659	7.218731305596223e-48	4.931087096474003e-46	WDTC1
ENSG00000140873.16	480.6973431027393	6.813590145201575	0.4688557963845302	14.532379033687869	7.555029033062315e-48	5.142510010270608e-46	ADAMTS18
ENSG00000262877.5	378.50206092810635	3.6803552842501768	0.2532851586658569	14.530481389576549	7.767266510022823e-48	5.268292602822901e-46	AC110285.2
ENSG00000184809.13	362.8498327241689	-2.334265802700485	0.16091341026588063	-14.506347226396658	1.1044747606865597e-47	7.464927123724828e-46	B3GALT5-AS1
ENSG00000154277.13	6412.289022392918	-2.6077921726765556	0.1799730457207007	-14.48990409777015	1.4033862267558404e-47	9.451929341255563e-46	UCHL1
ENSG00000213366.13	477.7492426629574	1.274721903574806	0.08803378750537111	14.479916628567558	1.6229390485638825e-47	1.0892417845169133e-45	GSTM2
ENSG00000070961.15	3527.2332358576996	2.459133350590774	0.16989303573667566	14.474597736909523	1.7534857550257656e-47	1.1702501965777897e-45	ATP2B1
ENSG00000138468.16	425.7937397016993	1.6985714101564406	0.11734918186778036	14.47450577090733	1.7558325429247377e-47	1.1702501965777897e-45	SENP7
ENSG00000003436.16	418.39174243189245	3.0568143566884736	0.21146253461541276	14.455583643920217	2.3116197136965805e-47	1.5353474188375734e-45	TFPI
ENSG00000163217.2	306.28952455245457	8.656745138389763	0.6015944495042564	14.389669229035189	6.008257248212174e-47	3.9768447544631956e-45	BMP10
ENSG00000131969.15	1072.7104749340385	-7.294348218490124	0.5069338005371036	-14.38915339786311	6.053234442864804e-47	3.9928465680683813e-45	ABHD12B
ENSG00000279489.1	88.92010638365602	-4.4534351152401195	0.3098380098085571	-14.373430548407573	7.597282337036827e-47	4.9941724129939007e-45	AL355377.2
ENSG00000203867.8	629.8825554328843	5.840210154986307	0.4063879114464718	14.37102332645434	7.866031225947616e-47	5.1531900812991293e-45	RBM20
ENSG00000114455.13	81.8481514866123	-6.768839518585911	0.47245675535635956	-14.326897524156225	1.4861278281426742e-46	9.702797163673005e-45	HHLA2
ENSG00000147041.12	726.3191549065456	5.375493088920753	0.3754483407746047	14.317530549822983	1.700593939228306e-46	1.1065390055419436e-44	SYTL5
ENSG00000100605.17	2077.9397265576495	-1.5471580686754036	0.10808143824389119	-14.314743528709933	1.770159692302098e-46	1.147912678842526e-44	ITPK1
ENSG00000157570.12	2826.3961089631753	2.4444563339634	0.17084352224095828	14.308159313852885	1.9459593895315484e-46	1.2576663461972416e-44	TSPAN18
ENSG00000113441.16	521.2695897823186	2.0409871156853647	0.14265696806038977	14.306957055342512	1.9798869090579242e-46	1.2752996382337873e-44	LNPEP
ENSG00000179195.16	3427.26352546849	1.2357999324403794	0.08642273785444536	14.29947677105225	2.2046082800658374e-46	1.4152995296275502e-44	ZNF664
ENSG00000197847.12	81.16292496242443	-3.678330881026285	0.25789235158620216	-14.263047579357078	3.7185399237465036e-46	2.3792457945438046e-44	SLC22A20P
ENSG00000109072.14	623.8558658362399	7.3387936570672	0.5155208942460072	14.235686155457975	5.502022688465591e-46	3.5086819104683396e-44	VTN
ENSG00000164430.16	53.694838372416704	-4.373931619969906	0.30846825188667665	-14.17951958821609	1.2268354172832362e-45	7.797717163825072e-44	CGAS
ENSG00000160752.14	3874.5781178951474	-1.3457242016278377	0.09501530820838122	-14.163235661736584	1.5470371677927042e-45	9.800454929300646e-44	FDPS
ENSG00000226950.7	2546.152001781384	-1.9873489247301985	0.14050006592519904	-14.144825567471585	2.0101445980542633e-45	1.2692343934095916e-43	DANCR
ENSG00000143995.20	922.4226418425505	7.148036057050777	0.506310282893896	14.117896275372985	2.946568347616126e-45	1.8544058830325094e-43	MEIS1
ENSG00000002746.15	82.15286751988909	-4.152762417540189	0.2943364847506992	-14.108894522734918	3.3478491090702727e-45	2.1000641715230027e-43	HECW1
ENSG00000198915.11	343.42318456823585	-2.0113844435667496	0.14263680791316433	-14.10144038550875	3.7209656626469614e-45	2.3265125698536946e-43	RASGEF1A
ENSG00000177108.5	743.046539541688	-5.215563007211239	0.3699405412458247	-14.098381836300305	3.885778243260899e-45	2.421672512317953e-43	ZDHHC22
ENSG00000113407.13	4454.598845147204	-1.5787823242201757	0.11198675183113911	-14.097938357929749	3.9102709194647736e-45	2.4290501714927615e-43	TARS
ENSG00000255356.2	78.86398794272218	-7.400971352040943	0.525528743429552	-14.082904968704257	4.8379442546245706e-45	2.995623869919956e-43	AC007536.1
ENSG00000067445.21	2636.667250221164	1.2788426892621998	0.0909815516030933	14.056065946656378	7.07091521233773e-45	4.3641870579042675e-43	TRO
ENSG00000132507.18	11643.475998830796	-1.57651152535183	0.11218551680043538	-14.05271883853114	7.413237800401212e-45	4.560804473676322e-43	EIF5A
ENSG00000176438.12	110.07705010123021	5.362367084973338	0.3817446642756666	14.046999439135707	8.036768744295732e-45	4.928619043027367e-43	SYNE3
ENSG00000120937.9	517.8197826353423	7.3306209546659415	0.5219336325343817	14.04512086923819	8.252746314842758e-45	5.044951131000215e-43	NPPB
ENSG00000182481.9	11006.440085220556	-1.3382858163699265	0.09533673030212923	-14.037462918319084	9.194574174853635e-45	5.602852421787795e-43	KPNA2
ENSG00000179348.11	289.6356127862855	5.69642617519434	0.406239010293926	14.02235145037599	1.1378122731496424e-44	6.911489425033983e-43	GATA2
ENSG00000088305.18	22127.780998539693	-3.3623292488355254	0.24031112890120984	-13.99156694993412	1.7550205198908975e-44	1.0627009110191097e-42	DNMT3B
ENSG00000174607.11	477.95221514956717	-3.9320619800862895	0.28104124917546186	-13.991049326824596	1.7678416591391347e-44	1.0670981335589839e-42	UGT8
ENSG00000214922.9	48.20463148843279	-4.175469838682867	0.2984574964563227	-13.990165729658326	1.789943381822618e-44	1.0770521383725752e-42	HLA-F-AS1
ENSG00000163923.10	870.8600927473635	-1.9810137292401717	0.1417017744534615	-13.980161764952262	2.0601921725821312e-44	1.2357933985223127e-42	RPL39L
ENSG00000145495.16	3401.2668350497615	0.965626697893079	0.06935089630320905	13.923781080943245	4.542245651126505e-44	2.7161496969898212e-42	MARCH6
ENSG00000110881.11	387.7635467532705	2.653825277874666	0.19100675010770712	13.893882160594826	6.899221241302522e-44	4.112750053627389e-42	ASIC1
ENSG00000213213.14	778.9457573027634	5.955722901565285	0.4291722513680128	13.877232003189988	8.704082986555085e-44	5.1725966850441133e-42	CCDC183
ENSG00000235823.3	1144.1890637655242	-2.5137598129338796	0.18114611305345835	-13.876973513596948	8.735522419901353e-44	5.1752578040125455e-42	OLMALINC
ENSG00000074071.14	1879.0783062728767	-1.4493887687772784	0.1046592110029045	-13.848649869308254	1.2962563933011218e-43	7.655889682896932e-42	MRPS34
ENSG00000138080.14	368.22091011338307	2.288574513643461	0.1653602320012349	13.83993289043263	1.463431539322595e-43	8.616738772177059e-42	EMILIN1
ENSG00000226673.2	957.9410682621982	-5.78309880866751	0.4179369008908597	-13.837253413949469	1.5190055608223478e-43	8.916609094796626e-42	LINC01108
ENSG00000107485.18	777.3423282667493	6.679705898829962	0.48296785847655116	13.830539199647944	1.667657637406338e-43	9.759356204272761e-42	GATA3
ENSG00000097021.19	2077.047622619595	-2.254854954745706	0.16312145280653972	-13.823166211129443	1.847610264032485e-43	1.0779598485745761e-41	ACOT7
ENSG00000160097.18	212.13621786464964	4.633102076998705	0.33531956446646305	13.816975112593182	2.0135470739257323e-43	1.1712132146668009e-41	FNDC5
ENSG00000141668.10	240.69338468355517	9.020187447288965	0.6534063606878586	13.80486629758726	2.3821407533568236e-43	1.3814257329511853e-41	CBLN2
ENSG00000167766.18	1221.0234184304027	2.367664815535204	0.17161816492886514	13.796120104865292	2.6894281980432873e-43	1.554661078680008e-41	ZNF83
ENSG00000106631.8	14064.228357729988	8.123033794744385	0.5887999065594943	13.795915563589864	2.697067669707959e-43	1.554661078680008e-41	MYL7
ENSG00000039523.20	1338.4771387152407	2.3739042007863542	0.17211646762356617	13.792429240287985	2.8306496081176016e-43	1.6267760247849508e-41	RIPOR1
ENSG00000205213.14	3964.9500306192676	2.0165736075101277	0.1462113325100174	13.792184045460129	2.8402884858676144e-43	1.6274429100366823e-41	LGR4
ENSG00000140450.9	287.49472065620114	2.482743766440468	0.18008678742640824	13.78637379188649	3.078498179778101e-43	1.7586837071678765e-41	ARRDC4
ENSG00000165905.18	1263.720711026837	-3.4859479211864692	0.2534840088106291	-13.752141358119061	4.944410084048027e-43	2.816259690305694e-41	LARGE2
ENSG00000204711.9	93.92688550181035	-4.91029839982845	0.35713104402355994	-13.749290301138084	5.143156203583659e-43	2.9207953647274656e-41	C9orf135
ENSG00000120659.15	53.91533058197927	-4.332436335349642	0.3155321495637414	-13.730570217138636	6.660722617163033e-43	3.771462260662077e-41	TNFSF11
ENSG00000144550.13	97.95941086690168	-4.861486228678256	0.35408008844645794	-13.729905711468392	6.72209389574875e-43	3.7950174214381543e-41	CPNE9
ENSG00000136810.13	2028.1581271603025	-1.34408370018127	0.09793303590749926	-13.724517857802326	7.240920512786759e-43	4.0745186696990736e-41	TXN
ENSG00000145916.19	1211.8452734206467	-1.4729372772202711	0.10732306686625423	-13.724330847308364	7.259626908242164e-43	4.0745186696990736e-41	RMND5B
ENSG00000224081.9	282.84738577842336	-2.942096683505517	0.21458605135397682	-13.710568161079088	8.77678614221677e-43	4.911673760928598e-41	SLC44A3-AS1
ENSG00000280058.1	69.40916315131804	-8.417811943304535	0.6144702558257356	-13.69929929642003	1.0250874905952212e-42	5.719928599411416e-41	AL117378.2
ENSG00000132963.8	1456.11739478323	-1.0841817871496664	0.07924297926356495	-13.681739344297485	1.3053251024230945e-42	7.262526185800376e-41	POMP
ENSG00000008118.10	119.90089087818995	3.232417035641687	0.2364480721388935	13.670726965127937	1.518703221634197e-42	8.425291427534222e-41	CAMK1G
ENSG00000125872.8	1217.0611054796568	6.776419506646337	0.4965790818331131	13.646204108379479	2.1267140777306424e-42	1.1764344876668495e-40	LRRN4
ENSG00000182168.15	666.7493542687466	5.104037031668654	0.37412390665899325	13.64263801596856	2.2333305518139546e-42	1.2318614925881857e-40	UNC5C
ENSG00000137203.12	762.4861132394506	7.027031177200388	0.5151917776575488	13.639641550862056	2.3270155240476818e-42	1.279858538226225e-40	TFAP2A
ENSG00000117407.17	175.06225309724113	-4.118616022436609	0.30203718105728367	-13.636122572788421	2.4420388638108598e-42	1.3392838854528416e-40	ARTN
ENSG00000084764.12	490.06275212798266	2.993147581100597	0.21956821755321476	13.63197103139563	2.585029465879932e-42	1.4136649742896096e-40	MAPRE3
ENSG00000109787.13	991.6054232499813	1.210623066673964	0.08892359303912344	13.614194223363533	3.297626730491225e-42	1.7982370764709962e-40	KLF3
ENSG00000012061.15	1388.11250459625	1.1755156744857111	0.08638112922824842	13.608477742628226	3.5659394534968804e-42	1.9390427141606976e-40	ERCC1
ENSG00000182985.17	2015.1987873913379	2.2817914980056906	0.1678248021973903	13.59627104056955	4.2137610875601715e-42	2.2848345784100987e-40	CADM1
ENSG00000261364.1	70.36278372703838	-6.063443954609887	0.4459947148516433	-13.595326923609047	4.268490932870538e-42	2.3079910832802807e-40	AC063923.2
ENSG00000121653.11	721.9378957204929	-2.1341166447502857	0.1571106889919396	-13.58352291905342	5.0154815654107677e-42	2.7042744002263957e-40	MAPK8IP1
ENSG00000130768.15	607.7493199393002	-3.5261024484062684	0.25974230562309386	-13.575387497802977	5.60465106176984e-42	3.013481152119666e-40	SMPDL3B
ENSG00000243709.1	501.40689303362427	-5.934628119422602	0.43759477706556105	-13.561926308214295	6.73439951484651e-42	3.6108044326111385e-40	LEFTY1
ENSG00000033327.13	994.5652677365977	1.57020843588196	0.11603374943837556	13.532342473479089	1.0076091393227177e-41	5.387481178077874e-40	GAB2
ENSG00000197467.14	629.4276058405925	2.9303912549426525	0.21666375936083557	13.525064198956912	1.1124649354512443e-41	5.9316012322185095e-40	COL13A1
ENSG00000113319.13	516.5284027821999	-4.528390148061951	0.33487133703161853	-13.522776204743915	1.1476177211387092e-41	6.102083700071336e-40	RASGRF2
ENSG00000196782.12	869.2404335313655	2.083892424874344	0.15413230656293686	13.52015337565475	1.189275915068212e-41	6.306119113186278e-40	MAML3
ENSG00000174652.19	692.5726670333701	0.9691067531445978	0.07168841827740667	13.518316855513907	1.2193371511117607e-41	6.4477070566364314e-40	ZNF266
ENSG00000091136.14	9746.567169272988	2.4670782163206617	0.18270345350623957	13.503183267613537	1.4976267393019306e-41	7.89751243431334e-40	LAMB1
ENSG00000253230.9	925.3918768718461	-6.120592835606443	0.4534616289736839	-13.497487867847015	1.61799681979187e-41	8.508890124905464e-40	LINC00599
ENSG00000261175.6	103.7889092181421	-5.878871994724116	0.43566439412935615	-13.494038241230655	1.695532875015372e-41	8.892282386863406e-40	LINC02188
ENSG00000162692.12	212.09403872873466	6.91681061740369	0.512633917794348	13.492690158239762	1.726827802847115e-41	9.031732881648602e-40	VCAM1
ENSG00000143977.14	1490.92915931043	-1.3037406652093049	0.0966530962896969	-13.488866009026987	1.818764210057193e-41	9.486733427186908e-40	SNRPG
ENSG00000088881.20	330.73617560437447	4.277026795914045	0.3171917185619972	13.484043074340455	1.9416834203494321e-41	1.0100437196099552e-39	EBF4
ENSG00000026025.16	17074.789741194127	3.8482186533545772	0.2854477629608603	13.481341081247967	2.0141227445734056e-41	1.0448942184347708e-39	VIM
ENSG00000181541.6	1595.2146361982095	8.994459731022008	0.667189447018383	13.481118101039426	2.0202194585129304e-41	1.0452321430230646e-39	MAB21L2
ENSG00000157240.4	322.1010695099909	3.0052099621359876	0.22306401126488662	13.472410655107096	2.2732113582902568e-41	1.1729648393113301e-39	FZD1
ENSG00000146776.14	461.0670567945267	-1.4476644412558257	0.10756478224775444	-13.45853550766657	2.7429892995209954e-41	1.411573179740094e-39	ATXN7L1
ENSG00000198873.12	433.1683925951506	3.314114168922588	0.2464466588436948	13.447592207060582	3.18061293621532e-41	1.6324028157928627e-39	GRK5
ENSG00000160326.14	246.9642336211319	-2.4171869370839367	0.17987244237280067	-13.438339443204505	3.6043426011388654e-41	1.844942832769614e-39	SLC2A6
ENSG00000156466.10	257.3899442273464	5.637097422481626	0.41958410943205027	13.434964041207401	3.772515414020484e-41	1.9258891854288082e-39	GDF6
ENSG00000254365.1	45.880428815786914	-8.617826897080793	0.6414960772232936	-13.433951045161384	3.824491967198751e-41	1.947244650142706e-39	AC091820.2
ENSG00000054793.14	784.7815780223781	1.7662297823753113	0.1316500028151949	13.416101364271714	4.866491737426906e-41	2.4712251031722077e-39	ATP9A
ENSG00000077092.19	152.18699669675124	5.86731366223588	0.437894409633932	13.39892342343625	6.134656545454343e-41	3.106985023482747e-39	RARB
ENSG00000186648.15	188.4503320568067	-3.1328582218813295	0.23390658550411564	-13.393629833591008	6.588062871570753e-41	3.327838600521068e-39	CARMIL3
ENSG00000073921.18	2266.1621334139254	0.8689913906043877	0.06492811180792475	13.38390053872356	7.510044459615055e-41	3.783603763840183e-39	PICALM
ENSG00000167874.7	2457.483379637806	6.163869674688467	0.4607412523885616	13.378158874930149	8.113222880994468e-41	4.076788303682953e-39	TMEM88
ENSG00000178233.18	224.14461839307288	-4.187543028091776	0.3132601884522183	-13.36761957777633	9.348496896180965e-41	4.6852323217282926e-39	TMEM151B
ENSG00000146674.15	5479.286983192139	5.945996072288645	0.4451013530883979	13.358746341774792	1.0532303058477432e-40	5.26478013561131e-39	IGFBP3
ENSG00000125414.19	70.63069179086442	-6.022646328803613	0.4513678826387884	-13.343098967507386	1.2994330031425076e-40	6.478601687096216e-39	MYH2
ENSG00000261884.2	103.29866776711972	-3.0361643697584095	0.22765778729863778	-13.336527626773506	1.4191749767572478e-40	7.057270383123154e-39	AC040162.1
ENSG00000091986.15	2422.1028021174866	4.500998177294974	0.3377548541564193	13.326227948778776	1.6292971554736611e-40	8.081229689745976e-39	CCDC80
ENSG00000124134.9	52.44242529136058	-3.4097259072070667	0.2558763982113761	-13.325675720940614	1.6413985886603414e-40	8.120269564261662e-39	KCNS1
ENSG00000068878.15	3366.8630878720455	-0.8375086206914799	0.0628765624398455	-13.3198856329452	1.7737901499890539e-40	8.752674017748043e-39	PSME4
ENSG00000144579.7	1685.1502461287969	2.303541839066154	0.1731100559679952	13.306805466529545	2.1132584803845008e-40	1.0382084442487641e-38	CTDSP1
ENSG00000157368.10	52.87286598418367	-4.10401353103442	0.30841591205712243	-13.306750302410812	2.1148189721347578e-40	1.0382084442487641e-38	IL34
ENSG00000112183.15	515.9195585726205	6.213534230831639	0.46724147298261565	13.298336278172854	2.366761809649471e-40	1.1589283912301428e-38	RBM24
ENSG00000242193.11	60.043780527623895	-2.8263837746512235	0.2129665442494455	-13.271491936032495	3.3876818386980883e-40	1.6546196665091554e-38	CRYZL2P
ENSG00000081189.15	920.2255431118965	6.73229644935519	0.5074743208969694	13.266280030594933	3.6316623616166953e-40	1.769283224142956e-38	MEF2C
ENSG00000144857.14	2432.964352435607	4.532514420181857	0.34195287274780006	13.254792637828531	4.232852787884003e-40	2.0569521332514795e-38	BOC
ENSG00000271601.4	347.2444869787616	2.9488470345633266	0.2229644213075574	13.22563939694972	6.240428369231191e-40	3.0248743067523414e-38	LIX1L
ENSG00000138448.12	2225.69150719825	1.6624522207526562	0.12570823608177406	13.224688155446074	6.319880377397213e-40	3.0556701220186273e-38	ITGAV
ENSG00000162878.13	5764.532325349033	2.913849817790722	0.22047107194249493	13.216472311391202	7.049333220273324e-40	3.3997977679182525e-38	PKDCC
ENSG00000076356.7	3390.7107225539125	5.600724459907973	0.4242319484056573	13.202033653892732	8.539801810124565e-40	4.108308164043635e-38	PLXNA2
ENSG00000161654.9	1999.457783576478	-0.8376265637663342	0.06347269056657714	-13.196644986834759	9.173036270541851e-40	4.40191078032627e-38	12
ENSG00000143869.7	853.2423682015605	7.467594326956957	0.5662271192991932	13.18833745759022	1.0241908987992525e-39	4.902579626546547e-38	GDF7
ENSG00000151617.17	918.8569252689283	4.447135319390694	0.3375161746900547	13.176065779586871	1.2051344973138558e-39	5.754367332323249e-38	EDNRA
ENSG00000197565.15	3479.254414872961	2.987948652384383	0.22678514638845368	13.175239648483911	1.2183993537412483e-39	5.803269378427608e-38	COL4A6
ENSG00000183778.17	832.9282118130146	-2.677558955373517	0.20332450336473218	-13.168894604751094	1.3252374348560383e-39	6.29651796090635e-38	B3GALT5
ENSG00000012822.16	1384.481913069471	2.1006383074868085	0.15954042059944934	13.166809386574094	1.3623430721916842e-39	6.456833400177625e-38	CALCOCO1
ENSG00000242114.6	666.0317038682736	-1.5029524763301312	0.11415127460942007	-13.166322333873472	1.3711577455064785e-39	6.482604168718437e-38	MTFP1
ENSG00000149256.16	2826.145393505568	5.127061981498999	0.38947324047470605	13.164093058742429	1.412232455046924e-39	6.660393605559141e-38	TENM4
ENSG00000283567.1	43.030821116743326	-4.968151240225257	0.37758043171206573	-13.157862068482025	1.533642777445457e-39	7.215263017908222e-38	C19orf85
ENSG00000183691.5	151.55561534831875	5.3595226508449	0.4076237551389733	13.148209797090088	1.7425125632985847e-39	8.177879866140913e-38	NOG
ENSG00000204634.12	383.4536598591554	-1.709026270534417	0.13001169594954434	-13.145173271162198	1.8138954542802882e-39	8.492127620709789e-38	TBC1D8
ENSG00000250091.3	121.481312438437	4.476983877936861	0.34069743031731475	13.140644688065713	1.9257897797959993e-39	8.9940474022346e-38	DNAH10OS
ENSG00000008311.15	8472.95903110078	-2.4612328793998977	0.18732910584343174	-13.138550297981872	1.9798343936722005e-39	9.224009996732497e-38	AASS
ENSG00000149269.9	3265.4912274933336	-1.4789728427709454	0.11266541454949013	-13.127123782261346	2.3023631083029536e-39	1.070069246098673e-37	PAK1
ENSG00000110958.16	8107.378513749974	-1.00276323891032	0.07643102008247249	-13.119846337629586	2.5344831875423495e-39	1.1751063957699373e-37	PTGES3
ENSG00000160588.10	62.548692105524246	-1.946497927347756	0.14848437593090646	-13.109109393795821	2.9200729884298328e-39	1.3506217111544732e-37	MPZL3
ENSG00000130700.7	538.6813159946233	6.441476003826926	0.49140206501352146	13.108361690848168	2.94900093061728e-39	1.360722905365353e-37	GATA5
ENSG00000054219.11	82.75896440492247	-3.4515321161229897	0.26333154061238956	-13.10717321630479	2.995569419442873e-39	1.3788958035061379e-37	LY75
ENSG00000138449.10	1199.0087166653477	7.4562144779569435	0.5691290214575262	13.10109693380554	3.245330538046003e-39	1.490289944444809e-37	SLC40A1
ENSG00000253686.2	48.04442773427701	-5.531280559074586	0.42226669091437485	-13.099021727470785	3.335288389365475e-39	1.5279441678727992e-37	LINC01484
ENSG00000162769.13	1125.5606201007977	-1.8253263766947285	0.13935471162207502	-13.098418815181134	3.36188569543235e-39	1.5364618077100942e-37	FLVCR1
ENSG00000163170.12	385.0542218486223	-1.5859465462795104	0.12110110602800193	-13.096053358198029	3.468289539922886e-39	1.581325836551539e-37	BOLA3
ENSG00000128829.12	3219.6752027390703	-1.569973609633561	0.1199046664438012	-13.093515508584488	3.5861734653291306e-39	1.6311990442415323e-37	EIF2AK4
ENSG00000238266.2	62.85738194229337	-7.024424175478283	0.5370277928286605	-13.080187411677286	4.2738516466649785e-39	1.939399110111921e-37	LINC00707
ENSG00000236104.3	435.6743977275162	1.5023879529124722	0.11489367463035897	13.076333033528794	4.496122564251733e-39	2.0354498259625474e-37	ZBTB22
ENSG00000083454.22	66.06017802581121	-4.418062302608942	0.33805178066429126	-13.069188080971486	4.938985584358459e-39	2.2306783127473086e-37	P2RX5
ENSG00000164442.10	2613.3760203953107	1.7394692075240688	0.13336249778132786	13.04316608088914	6.950948725891328e-39	3.132006121912771e-37	CITED2
ENSG00000065675.15	293.4446519406691	-2.060749698452016	0.15802163574708689	-13.040933848768908	7.15749630110908e-39	3.2175208782151943e-37	PRKCQ
ENSG00000253636.1	98.18298035008301	-3.0644493604748453	0.23502140179037695	-13.039022561903213	7.339188487668988e-39	3.2914888556263137e-37	AC022893.1
ENSG00000107798.18	1215.6549970131393	-2.1696729591577846	0.16648526475699413	-13.032222174885513	8.023632614643522e-39	3.5900612596289603e-37	LIPA
ENSG00000240771.8	406.3341715866331	2.13303714254934	0.1638867774909273	13.015309564357162	1.0013566869762037e-38	4.470009675932146e-37	ARHGEF25
ENSG00000105499.14	104.22158860333636	-4.554423618457766	0.3500420466697305	-13.011075845853819	1.0584140083332221e-38	4.713748698365708e-37	PLA2G4C
ENSG00000121570.12	7582.032401879562	-3.3274598010120173	0.25598602487253785	-12.99859944568789	1.246043673026005e-38	5.536529699938465e-37	DPPA4
ENSG00000141448.10	975.0061822015552	7.425559145004797	0.5715078293608549	12.992926366921628	1.3419596447754734e-38	5.948941196643236e-37	GATA6
ENSG00000154330.13	276.4941743169696	7.472487129780693	0.5754815856083917	12.984754537160171	1.493161159418869e-38	6.603969690102578e-37	PGM5
ENSG00000146938.16	1951.8557759714513	-2.3651420878729685	0.18218622058789127	-12.982003140747759	1.5477888313796743e-38	6.829840601915597e-37	NLGN4X
ENSG00000138032.21	1808.2519819473252	-1.301132964211364	0.10025423650929911	-12.978333978840656	1.6237415848414274e-38	7.148559569043853e-37	PPM1B
ENSG00000254297.1	46.56718762779068	-8.33006601939206	0.6418791569634713	-12.977623481028713	1.6388717483457585e-38	7.198659773340237e-37	AC091820.1
ENSG00000047932.14	776.788718306896	0.7845848165640896	0.06045819311489821	12.977311694926438	1.6455554532809393e-38	7.211515279846491e-37	GOPC
ENSG00000261308.2	1493.4186428795585	3.2216402736533576	0.24827167378748097	12.976270004974719	1.66808310941502e-38	7.293588903239478e-37	FIGNL2
ENSG00000156564.9	33.139649842773544	-3.2689346256141665	0.2519561166137191	-12.974222136570953	1.713268127587659e-38	7.4741322066011615e-37	LRFN2
ENSG00000128591.15	8900.807177445675	4.127414109003613	0.3182903772931827	12.96744860496295	1.871569300417912e-38	8.146206966331478e-37	FLNC
ENSG00000182118.8	348.4208365991472	4.203568528445536	0.3244370944914565	12.956497884542081	2.158805990230062e-38	9.37517669286562e-37	FAM89A
ENSG00000156928.5	511.7451706406609	-0.8367944133850195	0.06477421431980752	-12.918634709385172	3.533557896174498e-38	1.531075481197957e-36	MALSU1
ENSG00000175745.14	751.3317912253098	7.9631311351803005	0.6166602736945993	12.91331949676401	3.786201072194537e-38	1.6368497653327508e-36	NR2F1
ENSG00000124593.16	505.1932615305816	1.9685662803520316	0.15246026156601555	12.911995953120146	3.851855315620292e-38	1.6614912985018318e-36	AL365205.1
ENSG00000105699.16	2845.2929655175385	-1.193726253691979	0.09249116634011534	-12.906381235396262	4.1431909514326356e-38	1.783151352303799e-36	LSR
ENSG00000225366.4	662.206363581421	-6.544385740277933	0.5080005885446354	-12.882634169828156	5.63779538492829e-38	2.4209727609328527e-36	TDGF1P3
ENSG00000103490.14	182.59196291089984	-3.433744276444933	0.26661313480787335	-12.879126450087902	5.899955155118773e-38	2.5278937321987693e-36	PYCARD
ENSG00000153707.17	2774.4589868375515	1.9618361596132956	0.15235768172231737	12.876516217862125	6.102870123063006e-38	2.6090109579553317e-36	PTPRD
ENSG00000169554.21	501.86720537762545	5.892719385976246	0.4576960363886317	12.874744191519964	6.244562857964623e-38	2.663652979080688e-36	ZEB2
ENSG00000120693.13	373.5793365371234	4.200741294341426	0.3264406506342189	12.868315530495655	6.786609217057256e-38	2.8884470936011978e-36	SMAD9
ENSG00000099864.18	1139.9063895265037	2.2887000367119295	0.17790722627980204	12.864570397564382	7.123688505881482e-38	3.0252035590795366e-36	PALM
ENSG00000254682.1	135.42067732839286	-2.072358276457564	0.1613798792499486	-12.84149105879458	9.600734595451014e-38	4.068125840169585e-36	AP002387.2
ENSG00000184731.6	156.6618117614642	-3.409750659515602	0.26570072471782763	-12.833049902806001	1.0706497721477365e-37	4.5266789375277096e-36	FAM110C
ENSG00000176641.11	268.30851031084046	2.8790745426937145	0.2243831931271395	12.831061464850354	1.0984879086604897e-37	4.634170419063319e-36	RNF152
ENSG00000078043.16	693.5538023289105	-1.044036103157827	0.08139572396306019	-12.826670153233623	1.162541333696108e-37	4.8936361623457884e-36	PIAS2
ENSG00000168394.11	193.5697907233622	-3.706455748779958	0.28911712890347757	-12.819910611444149	1.2684667483004494e-37	5.327837906701778e-36	TAP1
ENSG00000170989.9	371.0048936616536	3.8618644175488526	0.3012745248007354	12.818423396744581	1.2930301068442823e-37	5.412705562164957e-36	S1PR1
ENSG00000185670.8	357.6872829581629	-1.7522165838223835	0.13669599086064474	-12.818346557132664	1.2943119838675256e-37	5.412705562164957e-36	ZBTB3
ENSG00000235092.6	203.4738461583974	5.046489989823105	0.39374733068209994	12.816569400180882	1.3243144303527242e-37	5.526133802308813e-36	ID2-AS1
ENSG00000132692.19	70.50486428388815	-3.5947672146100995	0.2805826705075398	-12.811793430106015	1.4084127539822658e-37	5.864312974553057e-36	BCAN
ENSG00000149294.16	1489.1142400298793	3.684980288060915	0.28813894748191216	12.788900356111139	1.8913104202179587e-37	7.857944484000805e-36	NCAM1
ENSG00000225138.8	753.4509007521361	3.198636897371286	0.2502950839528447	12.779463531029261	2.1353731678509852e-37	8.852805174276385e-36	SLC9A3-AS1
ENSG00000168243.11	818.3577013495832	-2.77032829230651	0.21695897268062847	-12.768903991744716	2.4457399358971073e-37	1.0117667687401934e-35	GNG4
ENSG00000124159.15	32.62447875191129	-3.708965151279655	0.2905251767891363	-12.766415607318015	2.525176930326188e-37	1.042382175862606e-35	MATN4
ENSG00000198336.9	4883.943114103507	8.069050796110497	0.6331727676557846	12.743837398416229	3.3738281551387103e-37	1.3897131209847112e-35	MYL4
ENSG00000138768.14	3810.651859240904	-1.2585713310546331	0.09878290639802238	-12.740780535283275	3.5086683428287067e-37	1.441717157028904e-35	USO1
ENSG00000078401.7	86.03915778792194	3.6639313919966185	0.2875783375677902	12.740637639762863	3.5151009611332482e-37	1.441717157028904e-35	EDN1
ENSG00000166311.10	272.51130886137145	2.679882792890496	0.21041476431685957	12.736191785738532	3.7212000740715827e-37	1.5229943586738599e-35	SMPD1
ENSG00000287492.1	72.3309158713685	-4.399948915854328	0.3456047929420563	-12.731157106932883	3.969129605610674e-37	1.6210094208446147e-35	AL512358.2
ENSG00000160111.13	981.4372021457121	2.469517877665036	0.19401554921064024	12.728453403412072	4.1089778310349105e-37	1.6745611351744183e-35	CPAMD8
ENSG00000198818.10	582.8036950126867	-0.763112926627523	0.06005064449278189	-12.707822423442089	5.350364283695617e-37	2.1758525937613848e-35	SFT2D1
ENSG00000182463.16	243.9396735851622	6.18296315833265	0.48657241852964583	12.707179697971178	5.39451153425668e-37	2.1891680528553274e-35	TSHZ2
ENSG00000168769.13	366.1174612350948	2.8456773582937887	0.22407133849159921	12.699872181111095	5.9226358919328105e-37	2.3984176359841837e-35	TET2
ENSG00000135409.11	203.60897867882085	7.177298862233688	0.5653588243129222	12.695121316902101	6.293235576416373e-37	2.5431296187223636e-35	AMHR2
ENSG00000137834.15	1706.812502767733	4.3156101953962525	0.339969281275531	12.69411806621031	6.3743957511355066e-37	2.5705152614085306e-35	SMAD6
ENSG00000188368.9	81.03031792536245	-1.6796082379061894	0.1324060478749277	-12.68528337536943	7.135531246208352e-37	2.871415561236254e-35	PRR19
ENSG00000108106.14	4158.781711115254	-1.1150258006521718	0.087930348447416	-12.680784511151781	7.557167027348144e-37	3.034724290584678e-35	UBE2S
ENSG00000102401.20	874.4469871779381	1.300534396358205	0.10258234432004154	12.677955499834676	7.834890464914916e-37	3.1396810537378246e-35	ARMCX3
ENSG00000115541.11	3220.1893433488826	-1.5046932476795143	0.11871673921478453	-12.674651086543031	8.172151118901998e-37	3.268009181819247e-35	HSPE1
ENSG00000287474.1	31.675559584161146	-5.001810768713527	0.39468498097732585	-12.672918934812154	8.354665360435649e-37	3.3340499291800886e-35	AC110614.1
ENSG00000117322.17	234.63825665811834	-6.007199478613013	0.47439352134444507	-12.662903704056571	9.492226520168021e-37	3.780151204452804e-35	CR2
ENSG00000142405.21	46.42643692033036	-4.857744095118209	0.3837536743068481	-12.65849533269608	1.0040533459618987e-36	3.990228566405517e-35	NLRP12
ENSG00000250742.4	765.0144676785332	7.541733655268218	0.595893229188133	12.656182829167827	1.034063082518692e-36	4.101000179534358e-35	LINC02381
ENSG00000104490.18	328.2325355724159	3.2662599645139485	0.2582315296995705	12.64857149053004	1.1392744268835768e-36	4.508942809078403e-35	NCALD
ENSG00000105197.11	1824.6835136331601	-1.0017991020393644	0.07923765129926015	-12.642968154821094	1.2234659938863851e-36	4.83218719190312e-35	TIMM50
ENSG00000136110.13	939.8819540618716	-5.400083658987844	0.42725241030954203	-12.639094663212113	1.2852528124211297e-36	5.065796249368292e-35	CNMD
ENSG00000116221.15	2204.5590222908518	-0.8779180631967406	0.06947468485969899	-12.636517387155576	1.3280716615253529e-36	5.223839250610482e-35	MRPL37
ENSG00000136574.17	2464.942602195127	6.929852487828823	0.5484162124030871	12.636118938685508	1.3348168375654294e-36	5.239633782631578e-35	GATA4
ENSG00000116991.10	3611.9254591991703	3.2030209100699376	0.2536061763671269	12.629901037714323	1.44459802372214e-36	5.658991645989077e-35	SIPA1L2
ENSG00000181817.6	523.6669623142285	-1.139112628648668	0.09032305191448878	-12.611538300622259	1.823977038167995e-36	7.130598624772844e-35	10
ENSG00000149547.15	3178.940902077596	-0.8351134245726707	0.06622274276376444	-12.610674063316289	1.8440901002506385e-36	7.194575096404677e-35	EI24
ENSG00000173227.14	144.6135713200244	-3.201620679107118	0.2539748456632806	-12.606054236378277	1.9554031443865468e-36	7.613379991176422e-35	SYT12
ENSG00000048544.6	596.0967304889181	-0.7482295330684415	0.05946398093938319	-12.58290348624955	2.6221214552441225e-36	1.0188587314455655e-34	MRPS10
ENSG00000260266.1	85.69840002621055	-5.440695569706733	0.43246426442485125	-12.580682422263251	2.6969002019792407e-36	1.04579796721195e-34	PPIAP46
ENSG00000144381.17	18176.398678688023	-1.3359914025330115	0.10622653381688138	-12.576814422242755	2.8322214617893397e-36	1.0960582854646448e-34	HSPD1
ENSG00000079459.13	7284.538882076739	-1.5817454754329678	0.1258065577252411	-12.572838046228615	2.9783693372522428e-36	1.1502977752224708e-34	FDFT1
ENSG00000105364.14	1439.9238956590325	-1.0136219451831578	0.08062995475096263	-12.57128257499185	3.037557179145284e-36	1.1708014067006772e-34	MRPL4
ENSG00000165061.15	249.8858376154627	-2.304865842075946	0.18340412090723457	-12.567143151825592	3.200823790273425e-36	1.2312587706272223e-34	ZMAT4
ENSG00000188112.9	1080.8838057921703	-2.7500273659327097	0.21933875536563768	-12.537808748610862	4.6363887700832875e-36	1.7799096488349742e-34	C6orf132
ENSG00000260293.2	56.82687928085619	2.860085134401728	0.22814736167715585	12.536130654225774	4.7355894162023264e-36	1.814364048782508e-34	AC106820.4
ENSG00000104635.14	3979.7622411112925	-1.7518395446661201	0.13977328767054642	-12.533435922286564	4.8993199390774454e-36	1.8733555026014258e-34	SLC39A14
ENSG00000068078.18	2846.114030989774	2.8502461544657374	0.22743376221672482	12.532203339931993	4.976074235604168e-36	1.898921370823499e-34	FGFR3
ENSG00000110237.5	3175.584108176201	2.8811811158637797	0.23009381838187468	12.521766712924178	5.6757549254373855e-36	2.161629281622433e-34	ARHGEF17
ENSG00000101447.15	1366.7914572693269	-1.2725278036510739	0.10174293352384303	-12.507284384058597	6.811320243583339e-36	2.588976080704598e-34	FAM83D
ENSG00000103035.11	2476.3358618466236	-0.9862572741358363	0.07886371358841447	-12.505843679680881	6.935949781423982e-36	2.6311374714314887e-34	PSMD7
ENSG00000152767.17	4407.185789472381	1.0302513498014552	0.08239210521799581	12.504248399474458	7.076596280521628e-36	2.6791965602487706e-34	FARP1
ENSG00000187867.10	381.851940191728	-2.504229665777569	0.2003299938313871	-12.500522851736912	7.416190873063785e-36	2.8022398387492e-34	PALM3
ENSG00000164532.11	378.35337104476554	7.938578814768352	0.6355501393411279	12.490877309850395	8.372526481642446e-36	3.1573800749533744e-34	TBX20
ENSG00000225077.3	61.26844297398705	-2.487201957301367	0.1991533930932908	-12.488875628326701	8.585843275078877e-36	3.2314757189242954e-34	LINC00337
ENSG00000168234.13	590.587711835257	-2.5106461407662715	0.2011365104462283	-12.482299385607895	9.325411808856343e-36	3.5029604632289138e-34	TTC39C
ENSG00000198959.12	1325.682787196567	4.745218391820742	0.380297572934984	12.477645742514344	9.886683116765609e-36	3.7065406723889816e-34	TGM2
ENSG00000166340.17	1930.0529451523225	0.8838531352563528	0.07090376007396068	12.46553263655402	1.1510015207868877e-35	4.306720115302984e-34	TPP1
ENSG00000196814.15	628.6559970331633	1.6719251419684198	0.13432189422044757	12.447152801645837	1.4492339116812773e-35	5.4120709989731745e-34	MVB12B
ENSG00000168542.14	33349.40166557173	8.398399597696118	0.6750420914064159	12.441297668117967	1.559495390437775e-35	5.812526994068561e-34	COL3A1
ENSG00000089685.15	2636.9943543244785	-0.8382124116958753	0.06739802290526517	-12.436750746740284	1.6508371520443653e-35	6.141050219668913e-34	BIRC5
ENSG00000124233.12	29.080823189394135	-7.874668052428934	0.6332611889415557	-12.435102908470986	1.6852362569790878e-35	6.2568878051670385e-34	SEMG1
ENSG00000162909.18	2905.3543677763428	2.519516180253814	0.20287219229554737	12.419228834395122	2.055330896662919e-35	7.616230996417902e-34	CAPN2
ENSG00000162639.16	83.97030590305022	-2.604494929530753	0.20974393338632497	-12.41749826791683	2.10026864563617e-35	7.767756580536856e-34	HENMT1
ENSG00000127863.15	515.3706244115217	5.539297674714014	0.44609617605650465	12.417272265549258	2.1062088824079589e-35	7.774746057273225e-34	TNFRSF19
ENSG00000100154.14	1806.407367593514	2.131438232568008	0.17175405885181258	12.409827440567145	2.311504220501389e-35	8.516184935225368e-34	TTC28
ENSG00000131061.14	213.15090146872225	-0.8995294955412708	0.07250553246853707	-12.406356658805466	2.4138922063411845e-35	8.871218993616439e-34	ZNF341
ENSG00000044090.8	2195.9948724288215	2.0563621354184476	0.16575295128226833	12.406187156912663	2.4190063224160966e-35	8.871218993616439e-34	CUL7
ENSG00000132510.10	3272.116294718855	4.196720615237943	0.33827888434423103	12.406096890657176	2.4217341769497336e-35	8.871218993616439e-34	KDM6B
ENSG00000270629.6	1490.232406438387	1.9687063913062124	0.15871714784272253	12.403866992727599	2.49010087963333e-35	9.104283120868909e-34	NBPF14
ENSG00000130958.13	463.3257347246394	1.369092245999589	0.11039607213404676	12.401639112098023	2.5603204893071134e-35	9.343222774192023e-34	SLC35D2
ENSG00000143549.21	8620.471712500026	-1.1134430605446841	0.08979677293232893	-12.399588806869234	2.6266801299229086e-35	9.56086886026577e-34	TPM3
ENSG00000266010.2	624.7451318521934	8.566805511434248	0.690899833203501	12.399489911167686	2.629923812565943e-35	9.56086886026577e-34	GATA6-AS1
ENSG00000164292.13	2882.613469085839	4.1632993801461495	0.33595040652068914	12.392601108192906	2.865943197558153e-35	1.0399202207396738e-33	RHOBTB3
ENSG00000114541.15	732.276190272818	3.521438366501711	0.2841973704583404	12.390819664596114	2.9303286664539423e-35	1.0612765802374231e-33	FRMD4B
ENSG00000206262.9	221.37494284061526	-5.006138331899935	0.4041897602776053	-12.385613946433535	3.126827974980809e-35	1.1303100372835526e-33	FOXL2NB
ENSG00000173698.18	218.6999332973556	-3.1736463967900366	0.25640988364536266	-12.377238941301762	3.470787248495181e-35	1.2522887450162596e-33	ADGRG2
ENSG00000169071.15	984.3345402527535	1.884517331625851	0.15228067804864787	12.375288551209495	3.5561396224200797e-35	1.2806772992936854e-33	ROR2
ENSG00000157150.5	73.03207059428125	-6.279769911525484	0.507662087941207	-12.369980072754126	3.799156478325538e-35	1.3656331198775038e-33	TIMP4
ENSG00000134532.18	241.5780689773136	3.8995743493283563	0.3154071073394716	12.363622310930547	4.112009445225838e-35	1.4753275009553262e-33	SOX5
ENSG00000198932.13	250.9765892638429	2.027865998564014	0.1640959131187576	12.35780928374755	4.4203961585940745e-35	1.58301313925771e-33	GPRASP1
ENSG00000099869.8	174.92703612800196	8.957485109989518	0.7251821408685748	12.352048685673422	4.7486551033345645e-35	1.6974010187803906e-33	IGF2-AS
ENSG00000277791.5	1956.2686397020987	-1.022675196257529	0.0828281128296981	-12.346957588666053	5.058859053509074e-35	1.8049219243886e-33	PSMB3
ENSG00000135046.14	1069.4060956212436	4.340513332672224	0.3516788701934524	12.342263640361967	5.362666576570788e-35	1.909765954309393e-33	ANXA1
ENSG00000177614.11	426.9521627106272	-2.7199046151138657	0.220411463645839	-12.34012319560772	5.507155367334312e-35	1.9575897643700394e-33	PGBD5
ENSG00000166869.3	45.09604709195392	-5.196230440390384	0.42124196512557144	-12.335500426320053	5.832542400679767e-35	2.069420543087766e-33	CHP2
ENSG00000166317.12	779.6886568647111	7.1554482327486735	0.5802244535010649	12.332207285599246	6.07592177925915e-35	2.151795545256077e-33	SYNPO2L
ENSG00000125166.13	4092.8071796559702	-1.1416851808431652	0.09258863685590399	-12.33072674587459	6.188603590759875e-35	2.187665670803606e-33	GOT2
ENSG00000164107.8	730.586565129727	8.227493402125097	0.6673579860962039	12.328455751691644	6.365493379356215e-35	2.2460596583960027e-33	HAND2
ENSG00000125945.15	164.47835414272038	2.312999410741713	0.1877903770120266	12.316921918707168	7.344440418522267e-35	2.5867253914410077e-33	ZNF436
ENSG00000112837.17	156.61687006962538	7.276706675260684	0.5914187521899604	12.303814595522743	8.639551966754707e-35	3.037293040327044e-33	TBX18
ENSG00000100714.17	4327.071595734486	-1.7183581157145924	0.13980255249221962	-12.291321475051205	1.008438930818827e-34	3.538754163997694e-33	MTHFD1
ENSG00000173917.10	500.59272917942127	6.758451085906419	0.5502808653561799	12.281820996141454	1.1341632486936302e-34	3.97267583187486e-33	HOXB2
ENSG00000148516.21	196.27023512036865	5.300325457369905	0.431850917891945	12.27350744845729	1.2568825999711826e-34	4.39451029261327e-33	ZEB1
ENSG00000147573.17	570.7518689808707	7.540774149118706	0.6159167871886576	12.24317035347981	1.8275199700789305e-34	6.378044695575467e-33	TRIM55
ENSG00000112186.12	944.0592641187385	2.4635516659649004	0.20136215965846774	12.234432080701525	2.035233542059176e-34	7.090074018117221e-33	CAP2
ENSG00000151136.15	248.78739587182443	-3.0134355927486745	0.24636474606097417	-12.231602292654578	2.107401667623042e-34	7.328183878627589e-33	BTBD11
ENSG00000135502.18	78.57590429506075	3.422637930640639	0.2799366728314349	12.226472137509456	2.2447781221850973e-34	7.791775055215722e-33	SLC26A10
ENSG00000137100.16	509.8703065451782	1.2825798869606284	0.1049979593715781	12.21528394110686	2.5760053837193374e-34	8.92534717337413e-33	DCTN3
ENSG00000163961.4	816.6295531506667	-0.9504206363910326	0.07784240408292625	-12.209548864633478	2.764175929801677e-34	9.560064319377151e-33	RNF168
ENSG00000143627.19	28.476338757131522	-4.660105948541791	0.3817008525185224	-12.208791040925574	2.790040792331566e-34	9.632164210216619e-33	PKLR
ENSG00000131203.13	576.6936199881934	-5.802367993574325	0.4755349053152539	-12.201770950394629	3.0413639652012797e-34	1.0480966124243906e-32	IDO1
ENSG00000197724.11	781.8183930347036	1.1522672688036044	0.0945031681197701	12.19289566401901	3.3915230128761503e-34	1.1666717604329339e-32	PHF2
ENSG00000233393.1	211.1248156001595	-3.815918326117825	0.31298474029587714	-12.192026750283363	3.427885580484759e-34	1.1770709072881029e-32	AP000688.2
ENSG00000162998.5	1786.9015920536428	5.740310967367882	0.4708391924914416	12.191659188337901	3.443383747047287e-34	1.1802812682959405e-32	FRZB
ENSG00000123609.11	47.40575945001459	-4.195254549365172	0.34434013601197677	-12.183460801151725	3.8077440047040524e-34	1.3028457427859944e-32	NMI
ENSG00000020181.18	1640.5451277267741	4.434321803394578	0.36434490461358904	12.17067055760656	4.4540828421092925e-34	1.521283276766688e-32	ADGRA2
ENSG00000010803.16	1313.3699058278985	2.3901882819320064	0.19652011007899603	12.162563317164906	4.91905527592657e-34	1.6771095208065812e-32	SCMH1
ENSG00000177283.7	1279.4508004713502	3.4208159548813386	0.2814074961008231	12.156093928840201	5.324426465535434e-34	1.812098688048806e-32	FZD8
ENSG00000134817.10	943.40628088525	6.031372694440517	0.4963119689544591	12.15238211390777	5.571813995594353e-34	1.8929375158483826e-32	APLNR
ENSG00000229544.9	382.6123909513822	-5.443506239000866	0.4480916207838375	-12.148199132754709	5.86431022597439e-34	1.9887886004872514e-32	NKX1-2
ENSG00000187792.5	182.86670726501137	1.6093374172359363	0.13251972737043657	12.144134682207008	6.163116652754971e-34	2.086437815690153e-32	ZNF70
ENSG00000106804.7	184.77248685453785	4.797988236292658	0.3951241327588895	12.14298960377715	6.249997028677912e-34	2.112124876152685e-32	C5
ENSG00000205903.7	1059.6093248252046	1.7844126062908143	0.14699032386440988	12.13966034891407	6.509568439030916e-34	2.1959783161194803e-32	ZNF316
ENSG00000205763.13	28.4008487884047	4.840700656797778	0.3988616640092149	12.136289580053356	6.783285194249105e-34	2.2843010404142378e-32	RP9P
ENSG00000162032.16	773.0559005920578	0.9515356773261164	0.07843212199862165	12.13196395913958	7.151348621548813e-34	2.4040304166485023e-32	SPSB3
ENSG00000174403.16	602.0244130844432	6.1571471251089696	0.5077351697058121	12.126690236322402	7.627016435952763e-34	2.5594507078341485e-32	MIR1-1HG-AS1
ENSG00000181577.16	39.20553734736871	-4.539289340378063	0.37467642316437677	-12.115225457852205	8.772257985156008e-34	2.9386298782734654e-32	C6orf223
ENSG00000133816.15	1293.152707147657	5.013572732339853	0.41393518549443453	12.111975275431766	9.126939469225989e-34	3.0521185211113735e-32	MICAL2
ENSG00000157538.14	1325.7251376297893	-0.6331168989796988	0.05231191248073247	-12.10272897617514	1.0215766215801045e-33	3.410289261083497e-32	VPS26C
ENSG00000178821.13	127.09177895691228	-2.2719528043599855	0.18773572530060756	-12.101867136487064	1.0323602176135024e-33	3.4403045793561075e-32	TMEM52
ENSG00000179051.14	11397.055705261228	-1.589530666313213	0.13137681718833558	-12.099019449029102	1.0688017512330642e-33	3.555571857004968e-32	RCC2
ENSG00000225226.2	42.42220929819962	-7.261676875960714	0.6003193192603833	-12.096357126916025	1.1040257419097045e-33	3.6663969058748757e-32	LINC01795
ENSG00000186340.15	302.81795191007154	-5.430057705110344	0.4489385990582386	-12.095323762539584	1.1180062630460986e-33	3.706412818509475e-32	THBS2
ENSG00000163629.13	5260.14986384247	1.3639362186078132	0.11286049091462068	12.08515227565008	1.2653551526539284e-33	4.187671061240027e-32	PTPN13
ENSG00000156966.7	1548.1747225432387	-3.271710926526557	0.2710610069378942	-12.070016869951992	1.5210312190213779e-33	5.025162521362367e-32	B3GNT7
ENSG00000109339.23	510.6361366442163	3.284207495091361	0.2722962002025154	12.061158006056607	1.6938438334025315e-33	5.586483227175531e-32	MAPK10
ENSG00000286288.1	336.42636639483266	-5.009675340443493	0.41559739790224737	-12.054154731791218	1.8441464943002452e-33	6.071765344441374e-32	AL109809.5
ENSG00000099250.18	978.4454595260365	4.449689746022776	0.3694339592920946	12.044614833322914	2.070412075443729e-33	6.797207540826096e-32	NRP1
ENSG00000256349.1	447.7857326213435	1.5001568755989012	0.12455048230911513	12.044568979474064	2.0715636422939652e-33	6.797207540826096e-32	AP002748.5
ENSG00000155886.11	81.50263295034166	-4.319214600608596	0.35877526067700216	-12.03877489339237	2.222313875540736e-33	7.279405262970039e-32	SLC24A2
ENSG00000109099.15	317.1687482490689	3.7840859763500143	0.31451911643769903	12.031338569207696	2.4318569924532876e-33	7.952213793891116e-32	PMP22
ENSG00000197408.10	39.10309223781788	-7.518601874144405	0.6252776882764675	-12.024420533649433	2.644367576561009e-33	8.632421025865404e-32	CYP2B6
ENSG00000140795.13	1501.9964948424283	6.537804904368875	0.5438223653708174	12.02194929940207	2.7246686667874674e-33	8.879459262985644e-32	MYLK3
ENSG00000145687.16	1241.0127770373565	1.7750687793803748	0.14771062055941428	12.017204806653568	2.8856872100611032e-33	9.388265423241165e-32	SSBP2
ENSG00000198093.11	1142.8289455552717	-1.6277630675675525	0.13548467477913195	-12.014370409207853	2.986354222613641e-33	9.689984723498939e-32	ZNF649
ENSG00000188042.8	1275.7991554589742	2.190830833531092	0.18235177587180684	12.014310379248759	2.988523551086935e-33	9.689984723498939e-32	ARL4C
ENSG00000204970.9	21.767064708124234	-4.219552277148242	0.3513039102050266	-12.01111674130141	3.1062183430469625e-33	1.0054614012611543e-31	PCDHA1
ENSG00000117152.13	641.2921083424956	6.903752004596754	0.5762048437975497	11.981419592200437	4.4464376661730484e-33	1.4368580976799945e-31	RGS4
ENSG00000259974.3	435.56072797915954	7.062780999064132	0.5896269347953719	11.978389354813391	4.611968354807166e-33	1.487844244882749e-31	LINC00261
ENSG00000205542.11	11232.010609764966	-1.4356718645415327	0.11995955794599111	-11.96796561377718	5.2295168367739746e-33	1.6842378470113498e-31	TMSB4X
ENSG00000156860.16	1210.2792889364066	2.0676910748126143	0.17281199854636692	11.964974030769254	5.4214548396370436e-33	1.743129407819649e-31	FBRS
ENSG00000134516.17	146.40885887561296	-3.8510423072110513	0.3219448059566543	-11.961809092610565	5.632134908198994e-33	1.8078399592454797e-31	DOCK2
ENSG00000248605.5	168.74698242126948	-3.409996791694542	0.28516747735898285	-11.957874100074429	5.905446316196558e-33	1.8924047085040557e-31	AC022140.1
ENSG00000172175.15	822.437232135361	1.171475819805247	0.09799274459151888	11.954719961039201	6.1340001517571536e-33	1.962368881882976e-31	MALT1
ENSG00000012171.20	268.204447431929	2.068975441637517	0.17322460146936025	11.943889170981723	6.987771002910082e-33	2.2317847654053082e-31	SEMA3B
ENSG00000179833.4	678.5699554010396	1.7592808639150717	0.14733647260460056	11.940565922440431	7.272667308664162e-33	2.3189177573057907e-31	SERTAD2
ENSG00000134058.12	726.3055246985899	-1.0705081335573092	0.08966616493034778	-11.938819223381245	7.427003471382465e-33	2.364201187946707e-31	CDK7
ENSG00000152558.15	2753.9808459574624	1.5118851762054215	0.1266499921706823	11.937507064097568	7.545079807776811e-33	2.397811372686687e-31	TMEM123
ENSG00000140105.18	2258.06221334671	-1.284852975702398	0.10765381704757793	-11.935043372726426	7.771837096691533e-33	2.465791951586677e-31	WARS
ENSG00000124562.10	2367.5895080441237	-0.8571133607216314	0.07184273853379053	-11.930410480086257	8.21673225006508e-33	2.6026431607260594e-31	SNRPC
ENSG00000083750.12	223.1536002140594	1.795218837965751	0.15050060242314028	11.928316625061736	8.426016216634863e-33	2.664536759115423e-31	RRAGB
ENSG00000163931.16	19735.556436816027	-1.7359812528638727	0.14554375459027596	-11.927555790702796	8.503366901170689e-33	2.6845744682232135e-31	TKT
ENSG00000115339.14	261.2800683675234	-3.1097313821729045	0.2609453929615398	-11.917172964349831	9.632174994696601e-33	3.0359540069491177e-31	GALNT3
ENSG00000132669.13	215.58123612772152	3.5545844536932663	0.2985009773238309	11.908116635199656	1.073751583434619e-32	3.3787969908241822e-31	RIN2
ENSG00000006606.8	29.58216377543221	-7.9528811707715255	0.6679444590429502	-11.90650070241864	1.0947586616082799e-32	3.437024717578967e-31	CCL26
ENSG00000104112.9	863.6658205457879	-3.4580053818411263	0.2904320351978081	-11.90641858597293	1.0958370029478133e-32	3.437024717578967e-31	SCG3
ENSG00000240184.7	1585.1704665740954	1.776038462575131	0.14926739321651428	11.898368587431312	1.2068332923901034e-32	3.7789828788626483e-31	PCDHGC3
ENSG00000160948.14	1345.9525363169146	1.195164824692803	0.10048761413062762	11.893653113697807	1.2769649368781206e-32	3.992075238334776e-31	VPS28
ENSG00000169230.10	3246.8218806268355	-1.124380780991297	0.0945885964116984	-11.887064864536221	1.381775512706995e-32	4.312712352261914e-31	PRELID1
ENSG00000241684.6	33.123786180166675	6.579038174595991	0.5536666479473719	11.882670193313421	1.4563948071859827e-32	4.538230247392035e-31	ADAMTS9-AS2
ENSG00000262179.3	31.540872068192307	-3.3701884622769627	0.28387688434145014	-11.872007367191138	1.654494487947336e-32	5.147167211693535e-31	MYMX
ENSG00000002586.20	2980.421575872977	2.838504524650031	0.2391579752042978	11.868742918672366	1.720331460189554e-32	5.34332724568584e-31	CD99
ENSG00000154146.13	63.64534319634037	2.721348974276935	0.2296365798441127	11.850677170528776	2.134588474114165e-32	6.619293337741745e-31	NRGN
ENSG00000240563.2	7393.279377156903	-3.688216061782482	0.31137397070897305	-11.844972312183693	2.2849380687062996e-32	7.0650216899608625e-31	L1TD1
ENSG00000160801.14	313.42098010587324	4.775704959073979	0.4031850753040823	11.844944794824412	2.2856881841446709e-32	7.0650216899608625e-31	PTH1R
ENSG00000184304.15	599.7493001777083	3.061207748767996	0.25845121043318814	11.844431850936695	2.2997157389652712e-32	7.096952348784305e-31	PRKD1
ENSG00000158874.11	651.9614723831253	8.363414692897264	0.706240071241326	11.842169587173482	2.362609145657065e-32	7.274104650051924e-31	APOA2
ENSG00000122729.19	1499.8579931983118	-0.9628794109655793	0.08130988453063479	-11.842095417105153	2.3646998185112793e-32	7.274104650051924e-31	ACO1
ENSG00000140937.14	2263.332972744407	4.267216532774104	0.36036710025656454	11.841304408021836	2.3871110225770403e-32	7.331295372538606e-31	CDH11
ENSG00000224831.3	399.3349548569164	-0.8687819106074446	0.07339621260063085	-11.836876588370137	2.516512613451576e-32	7.715204358637307e-31	TMEM183B
ENSG00000164929.17	208.03330950014956	3.954276646996403	0.33406761713378896	11.836755327927447	2.5201527131365416e-32	7.715204358637307e-31	BAALC
ENSG00000079150.18	197.91192254173293	2.0093436567843357	0.16983865761433967	11.830896952489129	2.7023850086911897e-32	8.259917235959774e-31	FKBP7
ENSG00000070808.16	138.72816882733798	5.552596839178658	0.46962622423796757	11.82343862544836	2.953430879928435e-32	9.012894394312608e-31	CAMK2A
ENSG00000168916.15	2104.407022535495	1.654843552947048	0.14018018518861786	11.805117468780571	3.672776970253842e-32	1.1190310149844842e-30	ZNF608
ENSG00000258417.3	35.5627386577175	-7.536246343826441	0.638431726941205	-11.804310509337322	3.7081807053967156e-32	1.1280273952470674e-30	AC100868.1
ENSG00000168004.9	75.9170765276097	-4.268267258416569	0.36199791836890216	-11.790861333260194	4.350685255771542e-32	1.3213829665274483e-30	PLAAT5
ENSG00000065911.12	3161.2981852997104	-1.527369052957094	0.12981884746353567	-11.765387559661635	5.885544909538955e-32	1.7847240843380764e-30	MTHFD2
ENSG00000016082.15	376.08124471271043	7.020265079837246	0.59672515197748	11.764654224097773	5.936908241014148e-32	1.7974598373228166e-30	ISL1
ENSG00000117859.19	3085.720406324623	1.077059504707064	0.09160431450352081	11.757737728234046	6.443775523948464e-32	1.9478467902707208e-30	OSBPL9
ENSG00000099194.6	23493.78303204319	-1.544351116104778	0.1314390199669389	-11.74956353519093	7.098453737042777e-32	2.142371375511574e-30	SCD
ENSG00000074317.11	82.39387151793468	-3.7447919413763513	0.3188185205156351	-11.74584191445272	7.418002629500987e-32	2.2352992225003366e-30	SNCB
ENSG00000143570.18	4106.291449100043	-0.9181507842617337	0.07816999572593569	-11.745565235551169	7.442321635359944e-32	2.2391122851212245e-30	SLC39A1
ENSG00000131876.17	1755.0813058721808	-1.2356084531580853	0.10520846116871332	-11.74438290829719	7.547138677004213e-32	2.2670943177636285e-30	SNRPA1
ENSG00000145088.9	41.743096083314796	-2.296025798617708	0.19560732243411605	-11.73793378512734	8.145211960318071e-32	2.4418697809588123e-30	EAF2
ENSG00000174233.11	2157.7264506877727	3.0205801733317874	0.25733700579004504	11.737838341820938	8.154407551938519e-32	2.4418697809588123e-30	ADCY6
ENSG00000157193.18	1620.1924494395537	-3.3329037106431447	0.28399777778995683	-11.735668273813543	8.366289200753812e-32	2.5014162182004583e-30	LRP8
ENSG00000197696.10	117.33123147197658	-1.4104827845973333	0.12031433273404475	-11.723314691984458	9.680853790769209e-32	2.8899531650671067e-30	NMB
ENSG00000141258.13	2281.079103469766	1.5062207524061024	0.12848990770682053	11.722482950512298	9.776391740886546e-32	2.913941606619833e-30	SGSM2
ENSG00000266338.6	1088.2293047866365	1.9633169839807865	0.1676866855337043	11.708246112278056	1.156471156890381e-31	3.4416223033350176e-30	NBPF15
ENSG00000168334.9	1509.6893397749805	8.619893086655168	0.7364942371044414	11.703951846988845	1.2165318059211183e-31	3.614756658615459e-30	XIRP1
ENSG00000139292.13	113.04894309080514	4.883936136333323	0.4173518253535041	11.70220384730927	1.2418575235243748e-31	3.6843052803787286e-30	LGR5
ENSG00000149596.6	843.4216692402651	4.945606932498484	0.4230893768776456	11.689272297490746	1.4462042128765823e-31	4.283933621321913e-30	JPH2
ENSG00000198087.7	1387.3571006195095	-0.9512547701262095	0.08138683374352933	-11.688067054234546	1.4668711826379518e-31	4.338457989327501e-30	CD2AP
ENSG00000262874.2	68.70389993444849	-3.279505900744213	0.28067008839049323	-11.684557907650893	1.5287290478499707e-31	4.514454472843106e-30	C19orf84
ENSG00000172638.13	1156.7034127833904	3.249160246811692	0.2780825882888648	11.684155656076355	1.5359831938111583e-31	4.5289089716136994e-30	EFEMP2
ENSG00000177989.13	59.18566468067375	4.688849747219129	0.4014002381940929	11.681233096209287	1.5897244352309688e-31	4.680177996051909e-30	ODF3B
ENSG00000162951.11	355.14492675119146	5.262899070542011	0.4506049402627013	11.679630204395355	1.619987519882964e-31	4.7619694401460175e-30	LRRTM1
ENSG00000108771.13	32.20542448950202	-3.4677501995776177	0.29696942071887017	-11.6771288814292	1.668359814658733e-31	4.894404554193143e-30	DHX58
ENSG00000197183.14	1658.3141343239367	0.8544558149406032	0.07317401914462698	11.677038174598396	1.6701406527723412e-31	4.894404554193143e-30	NOL4L
ENSG00000102053.12	172.3260571717326	1.950958803971144	0.16710469542751755	11.675068728498905	1.7092753172969728e-31	5.001454224926127e-30	ZC3H12B
ENSG00000182580.3	1087.3478465354067	4.560901274341144	0.3908014708772999	11.67063487274625	1.8007436039354404e-31	5.2610766328068155e-30	EPHB3
ENSG00000133466.14	516.5131053486781	2.2096706120918634	0.1893625002761225	11.668997868478662	1.8357287113309086e-31	5.355138695136291e-30	C1QTNF6
ENSG00000185909.15	624.2006793451698	1.537806742159535	0.13180727451255736	11.667085506824794	1.8774540112329575e-31	5.468547761095086e-30	KLHDC8B
ENSG00000159079.19	1010.7254669047139	-0.9032968914181679	0.07745761943906528	-11.66182097977821	1.9972462706773525e-31	5.8086579038866335e-30	CFAP298
ENSG00000113196.3	4795.872591497042	8.37122584461887	0.7178453329663073	11.661600988651662	2.002413967990831e-31	5.80973817235427e-30	HAND1
ENSG00000188883.5	170.09871278787097	-3.58379467971865	0.3073172460247459	-11.661547557373575	2.0036710966910793e-31	5.80973817235427e-30	KLRG2
ENSG00000116729.14	4031.7787575651105	5.747437241320564	0.4929249753515089	11.659862106240444	2.0437310506727976e-31	5.916955885017247e-30	WLS
ENSG00000100721.11	31.509320059453014	-6.964291394273326	0.5973840988839613	-11.657979191752982	2.089425276866207e-31	6.0401382815432e-30	TCL1A
ENSG00000163501.7	166.52689370405818	6.0656038182810414	0.5204438644830113	11.654674465816552	2.172089250359021e-31	6.269662129419761e-30	IHH
ENSG00000141639.12	475.88895667596927	2.582405736797562	0.2216595073325248	11.650326971644576	2.285800893559125e-31	6.587980202983094e-30	MAPK4
ENSG00000148444.16	145.8745487508975	2.4063093917104474	0.2065486087845942	11.650087627653518	2.292229953448655e-31	6.596604791071504e-30	COMMD3
ENSG00000267709.1	26.43501166726818	-5.578132651209741	0.47889190731703474	-11.64799940441867	2.3490891037649225e-31	6.750114572869415e-30	AC024592.2
ENSG00000184992.12	470.6993655262469	-1.6293127913587269	0.13992656215812851	-11.644056469546285	2.460294145736948e-31	7.059095086311019e-30	BRI3BP
ENSG00000197380.11	576.658759103846	4.012859261618644	0.34486480101108036	11.636036063563681	2.7028804339746954e-31	7.743550735842429e-30	DACT3
ENSG00000166902.5	954.8269931044	-1.0140148963065965	0.08715323831122451	-11.63485047664604	2.740699837657131e-31	7.840198715920809e-30	MRPL16
ENSG00000006451.8	1597.1966284392627	-0.7758344157590237	0.06668770363054878	-11.633845124689882	2.7731811688800683e-31	7.921311389382874e-30	RALA
ENSG00000170231.15	31.053573694594064	-4.088339145722686	0.35155123097528485	-11.629426341021997	2.920536272537905e-31	8.329820765433149e-30	FABP6
ENSG00000129235.11	987.3473850029854	-1.180039388143103	0.10159439645809797	-11.615201519798424	3.449740567757352e-31	9.824594984881659e-30	TXNDC17
ENSG00000263571.3	44.82951722187937	-3.6300536190796344	0.3125651045245025	-11.613752036082033	3.508740144755372e-31	9.977817344974722e-30	AC004147.2
ENSG00000033170.16	848.0880107322629	1.9776052853668329	0.1703747815589166	11.607382661165527	3.780097595243001e-31	1.0733575937971805e-29	FUT8
ENSG00000091879.13	86.49163987890338	7.674932823885061	0.6632692590442282	11.5713682177049	5.755740114080402e-31	1.6319266098932544e-29	ANGPT2
ENSG00000175832.13	2140.4275647165646	-3.3818018735348345	0.29285891912673134	-11.547546114077537	7.595829188695905e-31	2.1504711102805e-29	ETV4
ENSG00000146966.13	598.0021938989514	1.6263164244255834	0.14088027518828017	11.543961156038945	7.919248819386173e-31	2.2387331529914225e-29	DENND2A
ENSG00000149499.11	914.6679996901262	1.2708060808492074	0.11012830491583582	11.539322990764319	8.358044125843233e-31	2.359303779346483e-29	EML3
ENSG00000158805.12	577.742664776569	1.8813785358819253	0.1632128045652627	11.527150341501745	9.627798829015353e-31	2.713738597987514e-29	ZNF276
ENSG00000101098.12	839.4352288388909	-2.597897864194364	0.2255552327426642	-11.51779026629058	1.0732820103513357e-30	3.020769529134001e-29	RIMS4
ENSG00000118137.9	885.9722487943563	5.593236915233554	0.485749080866778	11.514662889846127	1.1129391989696487e-30	3.127799110427878e-29	APOA1
ENSG00000204514.10	590.1386236748269	-1.2219614263702063	0.10614992714645805	-11.51165581757048	1.1524414946781848e-30	3.2340810658403153e-29	ZNF814
ENSG00000162344.4	253.0085522227046	-4.092529775024882	0.355527944801911	-11.511133892175792	1.1594381103319316e-30	3.248965624499478e-29	FGF19
ENSG00000064102.15	1010.7062973140419	-1.216476002903493	0.10568037942080935	-11.510897382943712	1.1626224763094484e-30	3.2531397132303005e-29	INTS13
ENSG00000147381.11	69.27910609596914	-4.1364917679251185	0.35951773682025145	-11.505668133400732	1.2352898823397864e-30	3.451439489303086e-29	MAGEA4
ENSG00000147155.11	1083.248228368427	-0.9479150256989348	0.08238942118686764	-11.505300219902827	1.2405690670775212e-30	3.461151634092009e-29	EBP
ENSG00000146374.14	224.80475551032413	6.293367220341071	0.5471142313747676	11.502839552404513	1.2764575076628855e-30	3.55611057468637e-29	RSPO3
ENSG00000205678.8	1389.9292088029522	9.037564348062997	0.786181804671516	11.49551451631355	1.3895059768003317e-30	3.865444525316285e-29	TECRL
ENSG00000162399.9	19.854127478760304	-3.91671585669923	0.3407415834230665	-11.494681152068885	1.4029810784351387e-30	3.8972824602840066e-29	BSND
ENSG00000069188.17	2333.1789109647552	3.097134912601985	0.26949090822640925	11.492539518253313	1.4382081979458855e-30	3.9893650808629006e-29	SDK2
ENSG00000273066.5	1184.9027420816553	4.485207500177876	0.3903087780011878	11.491433841552563	1.4567373769741103e-30	4.0349313060632105e-29	AL355987.4
ENSG00000205220.12	257.2386245230506	-1.9356402009487101	0.16855154803651878	-11.483965727382875	1.5882476686459223e-30	4.392855043178455e-29	PSMB10
ENSG00000214021.16	767.9062713417617	3.00401588317348	0.2616671313839354	11.480295088211857	1.6571397571952082e-30	4.576805415735543e-29	TTLL3
ENSG00000253626.3	187.16851605635927	-1.561860504939117	0.13607256560688386	-11.478144018033442	1.69888190473611e-30	4.6853503105473616e-29	EIF5AL1
ENSG00000198947.15	1039.6345662253848	2.9106836811901764	0.2536123000392925	11.476902661027166	1.723443989091688e-30	4.7462707848801936e-29	DMD
ENSG00000134909.18	1390.4548706494859	1.001555592932746	0.08726992798719044	11.476525946941944	1.730967311338663e-30	4.760160106181323e-29	ARHGAP32
ENSG00000132854.19	294.00065503093043	5.020262728167824	0.43746036334663024	11.475925932493958	1.7430175075634686e-30	4.786440780784089e-29	KANK4
ENSG00000169836.5	39.31048903679482	-3.5096302943433826	0.3058482769039882	-11.475069697532168	1.7603577495336882e-30	4.827152428899878e-29	TACR3
ENSG00000169894.18	759.3663800310783	-3.2046471144852062	0.27932569076303404	-11.472797599572997	1.807206131438381e-30	4.9485480303794184e-29	MUC3A
ENSG00000153048.11	3092.4174751770306	-0.9139160790062848	0.07968445826381879	-11.469188583556626	1.8841769380572764e-30	5.151962439602481e-29	CARHSP1
ENSG00000085741.13	205.68851721019473	5.773953612690641	0.5034639050233642	11.46845594109212	1.9001951263994417e-30	5.188370618952672e-29	WNT11
ENSG00000185070.11	1634.6442337299018	3.5346418731441833	0.3083993298849134	11.461250173478716	2.0651212402657192e-30	5.630682131662e-29	FLRT2
ENSG00000160360.13	1388.8312721996544	1.7599209025662326	0.15355625100720924	11.461082769490165	2.069117056415275e-30	5.633574737289532e-29	GPSM1
ENSG00000101003.10	1203.7516099267875	-0.9568939067730349	0.08350501682582706	-11.459118782873887	2.1165730997644337e-30	5.754620488665482e-29	GINS1
ENSG00000230124.8	1059.9810267508603	-0.8299808414242019	0.07243207915460993	-11.458746609393414	2.125686972543634e-30	5.77122509730906e-29	ACBD6
ENSG00000163093.12	120.12743043858762	2.190809941377191	0.19134839971551026	11.449324607022616	2.3698472158036676e-30	6.425030693128729e-29	BBS5
ENSG00000152229.18	390.87713927122115	3.006235623615415	0.26259534243156096	11.448168104500622	2.4016728639497094e-30	6.502131258605736e-29	PSTPIP2
ENSG00000275023.5	1659.7352819522916	2.6228058972532553	0.2291298012023655	11.446812607919192	2.439514937223824e-30	6.595280171832577e-29	MLLT6
ENSG00000085998.14	1463.5243953351664	1.0187022952514806	0.08900123429323359	11.445934467550732	2.4643456972169928e-30	6.653040176945173e-29	POMGNT1
ENSG00000122585.8	489.5606399958896	5.996214287919765	0.5239741973642498	11.44372054594015	2.5280667547286006e-30	6.815483336659478e-29	NPY
ENSG00000111897.7	1791.1505668656464	1.3221634466592875	0.11556058548460414	11.441301038020756	2.5995762825825963e-30	6.998438533544592e-29	SERINC1
ENSG00000278540.5	5201.742164668619	-1.4219187038439152	0.1243246428252655	-11.437142882786148	2.727192438927392e-30	7.33171692790074e-29	ACACA
ENSG00000186047.10	35.15201305636849	-3.230315277040287	0.28253936124834655	-11.43315134134852	2.855538513457167e-30	7.666022624588856e-29	DLEU7
ENSG00000164687.11	1637.120772199132	-2.2877109759381877	0.2001737878063021	-11.428624102132135	3.008377871717657e-30	8.065057716148105e-29	FABP5
ENSG00000160803.8	2327.7313681076516	0.9314805573022849	0.08157283880125756	11.4190038129202	3.360638894404878e-30	8.99685684492352e-29	UBQLN4
ENSG00000141570.11	122.43677109395914	2.0624006050971757	0.18064836824487848	11.416657815040333	3.452572965508031e-30	9.230102795672236e-29	CBX8
ENSG00000168003.16	5635.880454750539	-1.1245182837155254	0.09850054395043326	-11.416366231250434	3.464172449775903e-30	9.24823229116112e-29	SLC3A2
ENSG00000255583.2	184.74546070263602	7.307695450649205	0.6404907238366686	11.409525819319654	3.747666997274507e-30	9.9911761128728e-29	AC084357.3
ENSG00000166313.19	1511.3202053661757	1.3628587586634664	0.11945909348596545	11.408581120897093	3.788587292936657e-30	1.0086259790280046e-28	APBB1
ENSG00000270231.4	450.7301886139115	2.85706896433161	0.25053894910684754	11.403691819243457	4.007563902690867e-30	1.0654458325782713e-28	NBPF8
ENSG00000151468.11	1023.8117386598897	4.4118363862869385	0.3872414381390176	11.392986265852862	4.5318686843173354e-30	1.2031703927451073e-28	CCDC3
ENSG00000142507.10	3044.256150100211	-0.8704691759324387	0.07640879979833537	-11.392263433398448	4.569628140474102e-30	1.2115195049226572e-28	PSMB6
ENSG00000136982.6	629.4801839597362	-1.666960356924142	0.14638664363040718	-11.38738012965743	4.8330327314249066e-30	1.279587079720015e-28	DSCC1
ENSG00000274602.5	1793.5750016333075	1.7404770626754753	0.15285919357624542	11.386145785253891	4.9019649899610406e-30	1.296049834466972e-28	PI4KAP1
ENSG00000137070.17	332.94403052483324	1.7837167003857353	0.15666286638474858	11.385701931465384	4.926989890807029e-30	1.300874428528761e-28	IL11RA
ENSG00000181019.13	520.5735613116346	-2.375459720863497	0.2088141551715701	-11.375951591556253	5.509859641945972e-30	1.4527713712521007e-28	NQO1
ENSG00000260834.1	2675.454430430583	-5.926128309473952	0.5210312442662381	-11.373844418523586	5.644550219756927e-30	1.4862433671911415e-28	AC009055.2
ENSG00000231711.2	25.206903393903158	-4.426016870379271	0.38920720650901536	-11.371878003180676	5.7731889991381756e-30	1.5180323676500997e-28	LINC00899
ENSG00000179271.3	1072.3422374984953	-1.0153244154143248	0.08935072663945963	-11.363359354773628	6.364906650286987e-30	1.6713321908653724e-28	GADD45GIP1
ENSG00000081026.19	436.0771423825451	1.5433764981696736	0.13583728545562956	11.361950387869083	6.46841641109274e-30	1.6961919810235673e-28	MAGI3
ENSG00000144040.12	547.4913241623691	-1.7617909246190255	0.15507983337702236	-11.360541769063211	6.573570359564687e-30	1.721414502753672e-28	SFXN5
ENSG00000124226.11	1606.4180577630354	-0.6467603532298473	0.0570180666370237	-11.343077578324703	8.027095351031391e-30	2.099183859169585e-28	RNF114
ENSG00000112511.17	1367.6706132571971	0.7992495075191376	0.07046228447502667	11.342940602534801	8.039672515669328e-30	2.0996124345343227e-28	PHF1
ENSG00000169750.9	1504.260338186336	-1.3559906761480665	0.11954866596357512	-11.342583082953169	8.072592301232408e-30	2.105345233996686e-28	RAC3
ENSG00000267321.3	125.44190685059995	-1.260911784197725	0.11122134170085754	-11.336958940749797	8.608410396320103e-30	2.242041215160982e-28	SNHG30
ENSG00000135736.6	275.1688558542427	2.125295675509136	0.18748316598708933	11.335928024895262	8.710386575707447e-30	2.2629128117237657e-28	CCDC102A
ENSG00000100302.7	80.49864090680265	-2.8623192418520778	0.2525001613575509	-11.335910545415109	8.712125907079255e-30	2.2629128117237657e-28	RASD2
ENSG00000126016.15	2591.343823870572	3.205340044876647	0.2827957510756056	11.334470311824795	8.856629842937048e-30	2.2973379707456303e-28	AMOT
ENSG00000112699.11	503.8769471388956	-1.6168390932911276	0.1426817105133257	-11.331789389643767	9.131980204152238e-30	2.3655649125330936e-28	GMDS
ENSG00000127824.14	636.9526652967091	-4.509705438726852	0.39809619952482883	-11.328180083381042	9.516144029200197e-30	2.4617572053975443e-28	TUBA4A
ENSG00000226792.7	166.46181961947516	-4.77831221972053	0.4219185052399878	-11.325201811194843	9.845186852524692e-30	2.5434503584685254e-28	C13orf42
ENSG00000118194.20	8382.44063738758	5.459041512193614	0.4824772776034905	11.314608512361826	1.1109710818566434e-29	2.866275526376112e-28	TNNT2
ENSG00000187800.13	330.0310388127378	3.843623524894281	0.33987991200554	11.30876933036169	1.1874331127244795e-29	3.0594333689592463e-28	PEAR1
ENSG00000204538.4	28.92124599090732	-5.878067922973191	0.5202329659371907	-11.298914732141116	1.3284959031210426e-29	3.4182947534059536e-28	PSORS1C2
ENSG00000102531.16	1233.8775208746458	1.0017397929194467	0.08872240291390188	11.290719818438152	1.4583739012378217e-29	3.747454756929048e-28	FNDC3A
ENSG00000181026.15	2661.057279507109	-1.6840478264500975	0.14921375020704655	-11.286143697302295	1.5363024686753627e-29	3.9424232468213347e-28	AEN
ENSG00000087116.16	783.1127713586284	2.3617574581326966	0.20930799706432973	11.283646546036282	1.5805558068413026e-29	4.050569921537891e-28	ADAMTS2
ENSG00000108465.15	3427.954852612678	1.4553146356337714	0.12899076993210165	11.282316063388272	1.6046481449362405e-29	4.106829485606818e-28	CDK5RAP3
ENSG00000102181.21	781.757887882243	1.856019040529024	0.16459717214014635	11.276129573773694	1.7215473120514582e-29	4.400146558565611e-28	CD99L2
ENSG00000163659.13	433.75920449885245	2.656178602147569	0.23566318241818496	11.271080085111354	1.8231951590627078e-29	4.653754132740516e-28	TIPARP
ENSG00000183506.17	1790.023984075331	1.6609111825604614	0.1474871612429688	11.261395016101055	2.0351132029245935e-29	5.187781929633144e-28	PI4KAP2
ENSG00000171365.17	1488.8881540139998	1.8469993792552628	0.16403933266008866	11.259490936131101	2.0795650393201917e-29	5.294065110046563e-28	CLCN5
ENSG00000160124.9	479.59047773398333	-1.0768551545189202	0.09565058201276212	-11.258218526838043	2.1098058415607783e-29	5.363936838246243e-28	CCDC58
ENSG00000144843.11	72.2990392937338	-1.744754926074598	0.15506325805691215	-11.25189131157188	2.2667853955462753e-29	5.755416093586079e-28	ADPRH
ENSG00000132635.17	948.82269054696	2.114353689653449	0.1879718331014856	11.248247435624643	2.3623940449615974e-29	5.9902448735849225e-28	PCED1A
ENSG00000131473.17	9061.14644988472	-1.158425018482801	0.10300970394588563	-11.245785339712846	2.4292494539904566e-29	6.151641592262112e-28	ACLY
ENSG00000106689.11	200.1395451400389	5.363755005845446	0.4769940200887231	11.244910376125393	2.4534574529834827e-29	6.2047583412408375e-28	LHX2
ENSG00000198576.4	133.19667498143613	-3.504430539242251	0.3116889133329187	-11.243359610609975	2.4969527026066814e-29	6.3064483061230595e-28	ARC
ENSG00000029993.15	5069.437295983741	-1.3774071697104606	0.12257658111541661	-11.237115256245488	2.6799715154006166e-29	6.759796746138612e-28	HMGB3
ENSG00000124207.17	6175.254373143838	-1.1205470745311479	0.09979658005765187	-11.228311369826649	2.960829637175538e-29	7.4584153393155455e-28	CSE1L
ENSG00000075945.13	659.8230089307523	3.422159301049686	0.3048178424675135	11.226899558592633	3.0085089658850496e-29	7.5685884141760845e-28	KIFAP3
ENSG00000165424.7	971.8171405512808	2.28424508051274	0.20354916689739017	11.222080224303918	3.177078181706711e-29	7.98220100757334e-28	ZCCHC24
ENSG00000182263.14	1364.8045415657245	1.765349331575548	0.15731967502577834	11.221414812141447	3.201077401722061e-29	8.031984408634636e-28	FIGN
ENSG00000112118.20	7886.954168333185	-1.0164270501371926	0.09061593104117731	-11.216869246482853	3.369902302010954e-29	8.444552831214133e-28	MCM3
ENSG00000189339.12	3390.5019009180533	0.8144904636708697	0.07262108853825734	11.215619044897544	3.4178649677303096e-29	8.553574713896127e-28	SLC35E2B
ENSG00000175274.18	3886.519825779887	1.676590919416875	0.14953828047186699	11.211784127291047	3.5692534258596515e-29	8.920809831950001e-28	TP53I11
ENSG00000175077.6	46.27882167449345	-6.361776135034437	0.5679739056228533	-11.20082467179186	4.0395545551737747e-29	1.007850058907343e-27	RTP1
ENSG00000278615.4	1089.1581471523127	-1.3042881391057255	0.11644649819173362	-11.200750210265362	4.042951525702809e-29	1.007850058907343e-27	C11orf98
ENSG00000141349.8	1919.321469269973	-0.8875596268731781	0.07926965105784485	-11.196714190472541	4.231379972643733e-29	1.0534544562243379e-27	G6PC3
ENSG00000029534.20	276.3783855071117	-3.3156161046913146	0.2961435779996691	-11.195975030378742	4.266821070803435e-29	1.0609019488869422e-27	ANK1
ENSG00000165124.18	1976.464231097357	5.468968608535557	0.48896954963428513	11.184681362317882	4.846431429184075e-29	1.203457325785101e-27	SVEP1
ENSG00000103184.12	87.9953979274057	-2.702012381575967	0.24160054305202106	-11.183800944496115	4.8947683935795684e-29	1.2138899136273877e-27	SEC14L5
ENSG00000230623.6	518.8052362379802	-3.3012617099370924	0.2955408510388211	-11.170238220311044	5.702773008194442e-29	1.41244810183603e-27	AC104461.1
ENSG00000271614.1	50.740193859623794	3.2138305421531896	0.28783030842226087	11.165712741544738	6.000794953013339e-29	1.4843461227202454e-27	ATP2B1-AS1
ENSG00000125845.7	899.1282479742833	4.750136089991522	0.42556035865843744	11.162073706691437	6.251607816421158e-29	1.5443965513024986e-27	BMP2
ENSG00000274090.1	43.167121122314676	-6.580413217447896	0.5897389046304821	-11.158180621593965	6.53145316718635e-29	1.6114555725468121e-27	AL354821.1
ENSG00000227838.1	19.869585288646718	-7.536294775961399	0.6754159196098943	-11.158005840777635	6.544304296030641e-29	1.6125535425200021e-27	AL121885.2
ENSG00000106789.13	1383.3552481963668	-1.426662214754416	0.12789708026534166	-11.154767660016876	6.786988081805242e-29	1.6702081567980975e-27	CORO2A
ENSG00000170855.4	774.2578564144305	-1.007801264831696	0.09035089614409143	-11.154302921627435	6.822542628460543e-29	1.6768080122061478e-27	TRIAP1
ENSG00000250264.1	117.20913702945853	-3.1430622244402886	0.28179034088040966	-11.153903340406503	6.853260069599865e-29	1.6822036705366932e-27	AL669918.1
ENSG00000164733.21	3279.3918053601296	2.4819081912697336	0.22260949385269158	11.149156975812085	7.228797697960417e-29	1.7721171368116246e-27	CTSB
ENSG00000173482.16	1023.2359564925678	2.647477151752672	0.2374916306136266	11.147665056289219	7.35100481035622e-29	1.799777261923312e-27	PTPRM
ENSG00000205683.11	250.067728727962	5.940289470714427	0.5332143121184132	11.140528931255021	7.964491602533574e-29	1.947495749180025e-27	DPF3
ENSG00000083838.16	235.31094410074283	1.6013570451789498	0.1437890269784229	11.136851530536129	8.300199636588592e-29	2.0270016796987027e-27	ZNF446
ENSG00000143799.13	12325.201380692408	-1.3323992254861245	0.1197755420330988	-11.124134383945673	9.573056003886363e-29	2.334876874137214e-27	PARP1
ENSG00000160190.14	423.947401031084	-2.0510205802895203	0.18446662414522705	-11.118654064351452	1.0179606840319443e-28	2.4796643819788286e-27	SLC37A1
ENSG00000130294.16	5527.693344977151	-4.069306199607574	0.3660338873283341	-11.117293618110795	1.0335992853820278e-28	2.514567589722183e-27	KIF1A
ENSG00000231412.2	31.85134691936262	-6.866054062249481	0.617709391759205	-11.115346721045162	1.056394722965891e-28	2.5667717351050982e-27	AC005392.2
ENSG00000119686.10	123.91488307676967	-1.7886309481730736	0.1609900923951035	-11.110192692997513	1.1191774570622742e-28	2.7158800617332936e-27	FLVCR2
ENSG00000186462.9	219.30643387596925	-2.314863575606953	0.20837891274204765	-11.108914741639543	1.1353088295391733e-28	2.7515470938136907e-27	NAP1L2
ENSG00000117399.14	4496.2275836290755	-1.0663937707164324	0.09602084747937129	-11.105856683315901	1.1748526893672294e-28	2.843795381135431e-27	CDC20
ENSG00000064419.13	3275.1257305379427	-0.9398051618635557	0.08462719753580769	-11.105237904940699	1.183018816362971e-28	2.8599554382981394e-27	TNPO3
ENSG00000176871.8	838.5625821500385	-0.7865916147823361	0.07083359363524011	-11.104781988514025	1.1890716321979323e-28	2.8709723245332464e-27	WSB2
ENSG00000103522.16	20.91453586815514	-5.449750458982831	0.49086082386710467	-11.102435138434052	1.2207182660391151e-28	2.94367928600764e-27	IL21R
ENSG00000189120.5	367.8074461461344	3.2336711534988707	0.29134714644143495	11.099031492140892	1.2681057184549994e-28	3.0541140860406166e-27	SP6
ENSG00000010278.14	1445.5516121317394	-3.035243737800489	0.27351529552403664	-11.097162708890446	1.2948954041941408e-28	3.1147264766298914e-27	CD9
ENSG00000140945.17	302.81020018311324	4.386974429022006	0.3953291396191321	11.097017622451267	1.2969986056862887e-28	3.1158808806193133e-27	CDH13
ENSG00000047648.23	415.7393588831662	4.124035965294142	0.37172855271470207	11.094213600695069	1.3383184585730908e-28	3.2111278515388096e-27	ARHGAP6
ENSG00000277103.1	45.48164816103057	-3.573660384558879	0.32223803392789624	-11.090125957504192	1.4009037052514268e-28	3.357096956591902e-27	AL445670.1
ENSG00000175662.17	476.4098384026593	2.3950833202690585	0.21610702793831457	11.082857152395382	1.519450057115471e-28	3.6366388835824766e-27	TOM1L2
ENSG00000116675.16	666.3417910732709	3.209620767795381	0.2896082351733674	11.082629490401107	1.5233194534890085e-28	3.640642946653448e-27	DNAJC6
ENSG00000139514.13	2859.9671333977603	-1.3988020485287074	0.1262167870388886	-11.082535701829606	1.5249163475433041e-28	3.640642946653448e-27	SLC7A1
ENSG00000198814.12	146.82816783381963	-1.6888408414816705	0.15260598401672998	-11.066675087239863	1.820296332380972e-28	4.340445726714629e-27	GK
ENSG00000154065.17	42.15163541407752	-4.316429164424242	0.3906280105618934	-11.049973498355467	2.192796049298465e-28	5.2221737179012445e-27	ANKRD29
ENSG00000198523.6	617.3488619211743	8.031308900895517	0.7271696971099342	11.04461439030694	2.3276485914220473e-28	5.536457833004486e-27	PLN
ENSG00000237289.9	538.6470171377771	-3.138016565673474	0.2842617725442535	-11.039178914516027	2.4728245222268264e-28	5.87448845348316e-27	CKMT1B
ENSG00000078114.18	3859.071972927148	4.283614311436272	0.3881818630766909	11.035070720421533	2.5884779042635234e-28	6.141635769139472e-27	NEBL
ENSG00000133488.15	33.81250660985477	-2.8358922412495233	0.25722431776174265	-11.024977210266353	2.895918449268599e-28	6.862611683174168e-27	SEC14L4
ENSG00000110693.18	387.32880326747033	6.621226781656622	0.6008845070601773	11.019133800022441	3.0901834978277943e-28	7.313942323157152e-27	SOX6
ENSG00000131459.13	1959.7223222179673	-1.76085812614263	0.15981456125715834	-11.01813321821924	3.1247206529286103e-28	7.386577947409443e-27	GFPT2
ENSG00000108175.17	5555.70817673551	2.147060585437963	0.1948910941153814	11.01671985158459	3.1741592822014e-28	7.494217395062222e-27	ZMIZ1
ENSG00000138639.18	133.79466130189758	4.027044056202159	0.3656121288601096	11.014525335243968	3.252463895195009e-28	7.66966148258823e-27	ARHGAP24
ENSG00000174989.13	1025.5101854854686	1.0858637945460687	0.09860931655563314	11.011776903792342	3.3532409489529935e-28	7.889889759655481e-27	FBXW8
ENSG00000051128.19	796.4121198461696	1.2129390763914571	0.11014948444902041	11.01175445766913	3.354076605302877e-28	7.889889759655481e-27	HOMER3
ENSG00000177181.15	265.7144934597621	-4.299179456111944	0.3906765174985226	-11.004448088252968	3.637362954452976e-28	8.54579949947673e-27	RIMKLA
ENSG00000087586.17	1642.9457952809576	-0.9582402870836281	0.0871113189442095	-11.000181132572838	3.8136510471074092e-28	8.949025898438474e-27	AURKA
ENSG00000176842.15	89.05659319180849	4.074079558803773	0.3703801449977351	10.99972450960806	3.8330111425093175e-28	8.983473611778553e-27	IRX5
ENSG00000247556.6	3343.5764307123163	-0.9172881767156631	0.08341237046856921	-10.997028037481662	3.949341210750685e-28	9.24482982199505e-27	OIP5-AS1
ENSG00000101347.9	633.489495002792	-2.186255339438064	0.1988889582851327	-10.992341446646765	4.159920044663472e-28	9.725903198211369e-27	SAMHD1
ENSG00000125266.8	1796.3724337050096	2.922419739368409	0.2659406719389298	10.988991334275898	4.317237741335517e-28	1.0081432900843704e-26	EFNB2
ENSG00000198431.16	2800.1042803482405	-0.90706256873497	0.08255208575423886	-10.987760762766609	4.37649411922305e-28	1.0207388167495315e-26	TXNRD1
ENSG00000108344.15	4379.717816043025	-0.7781591465363524	0.07083543308171444	-10.985450539120476	4.489926891069541e-28	1.0459241101223282e-26	PSMD3
ENSG00000119919.11	78.25085388363811	8.951891140928353	0.8151561474391641	10.981811483666007	4.674548121935395e-28	1.0876115297036352e-26	NKX2-3
ENSG00000120254.15	1575.2611934984327	-1.1653618075088312	0.10615589186956662	-10.977834456336227	4.884935071724537e-28	1.1351855775030569e-26	MTHFD1L
ENSG00000123600.19	617.4013532692579	-2.1982011849707885	0.2002748277230875	-10.97592348455373	4.9893408860100855e-28	1.1580459287420024e-26	METTL8
ENSG00000137962.13	1250.6976211303388	3.2626293149995385	0.2972903386244508	10.974555480328016	5.065438173911914e-28	1.1742884752202801e-26	ARHGAP29
ENSG00000141540.11	344.07225069649076	1.6088695057460787	0.1466042096852958	10.974238114988086	5.083255966459702e-28	1.1769975666609647e-26	TTYH2
ENSG00000076716.9	6412.419918002985	-2.220797886595989	0.20237550292489304	-10.973649747618845	5.116453199210187e-28	1.1832568573354161e-26	GPC4
ENSG00000166689.16	1468.8739381378973	2.5095959062437863	0.22888524689287482	10.964428421279388	5.665741604393841e-28	1.308711312832007e-26	PLEKHA7
ENSG00000099910.17	365.97462967517856	1.5010949146249761	0.13692868057175706	10.96260409694324	5.781149536864278e-28	1.333764006732089e-26	KLHL22
ENSG00000112249.14	2302.6747847006955	-1.4827458678571535	0.1352600044114926	-10.96219000072108	5.807668515804024e-28	1.338273675400459e-26	ASCC3
ENSG00000259761.2	22.51876885956235	-3.212743863168695	0.29338432978391255	-10.950632112952281	6.598551687747662e-28	1.5186954394042733e-26	AC078905.1
ENSG00000196262.14	23422.242738659683	-1.0089656990936204	0.09213871319943781	-10.950507816510038	6.607613001798702e-28	1.5189596595152825e-26	PPIA
ENSG00000173436.15	637.7141696166158	-1.0939338280239952	0.09990874776285268	-10.949329788624711	6.694107342956651e-28	1.5370022780867573e-26	MICOS10
ENSG00000144152.13	175.32287183676644	5.186778039997418	0.4738747735892444	10.945461394181171	6.986112009570257e-28	1.6021316609761182e-26	FBLN7
ENSG00000134057.15	4389.924248963875	-1.151103196317154	0.10520503822245972	-10.941521582674646	7.296492198232216e-28	1.671314650895792e-26	CCNB1
ENSG00000163249.12	707.5575829318782	-1.2714968794366777	0.1162567379692048	-10.936973646839153	7.671819255251799e-28	1.7551915447503968e-26	CCNYL1
ENSG00000164062.13	3783.994333476045	-0.8725581241721282	0.07982271270501673	-10.931201090554886	8.17590055782126e-28	1.868290609611656e-26	APEH
ENSG00000136698.8	466.126452281188	9.098202052039305	0.8324428944841901	10.929520946511124	8.328694268938951e-28	1.9009427644742352e-26	CFC1
ENSG00000198931.11	2315.053451197575	-1.0095784668284506	0.09243432969022156	-10.922115952069829	9.036565353407349e-28	2.0600578617417346e-26	APRT
ENSG00000071462.11	1383.2625798503711	-0.8206621663010198	0.07513951587769822	-10.921845272955723	9.063541152166086e-28	2.0637564936634404e-26	BUD23
ENSG00000167775.11	1015.3062101662774	-1.0766080298306426	0.09859093587593583	-10.919949387491535	9.254736507382063e-28	2.1047946357724962e-26	CD320
ENSG00000165757.9	1177.0053067789363	3.578579859533813	0.327796686543855	10.917071484964643	9.552636761454699e-28	2.169974705752934e-26	JCAD
ENSG00000148468.17	1962.8761034604404	0.7982776416014643	0.07312851197863747	10.916093053208298	9.656068049469705e-28	2.190877378363723e-26	FAM171A1
ENSG00000163584.18	871.6424212639319	-1.992792647141507	0.1825788370748977	-10.914696791085493	9.80559497026739e-28	2.2221770419631944e-26	RPL22L1
ENSG00000106078.19	1293.6883395745185	-2.6950838263791668	0.24692615980261107	-10.91453343191169	9.823238619192777e-28	2.2235502982948745e-26	COBL
ENSG00000071246.11	1027.0558462659296	2.4964472319209836	0.22882054622342207	10.910065870935533	1.031815569359372e-27	2.3328268379096756e-26	VASH1
ENSG00000133216.16	1823.4366458157283	2.1538166281383613	0.19743802523810225	10.908823796940563	1.0460093375863326e-27	2.362135204114077e-26	EPHB2
ENSG00000064763.11	416.4734286912795	-2.316819154891798	0.21256497101445734	-10.899345945076822	1.1608874482409492e-27	2.618476447589309e-26	FAR2
ENSG00000140455.17	684.1396588410038	1.580673021140871	0.14503652872524725	10.898447687859722	1.172403425426944e-27	2.64134785810683e-26	USP3
ENSG00000008083.14	5883.167658378665	-2.2003228697343045	0.2019166724622316	-10.897182698699007	1.188813403519229e-27	2.6751785791971396e-26	JARID2
ENSG00000166986.15	6983.562869060307	-1.3016385291825514	0.11947300018258276	-10.89483420683621	1.2198853842534525e-27	2.7418852401340773e-26	MARS
ENSG00000171246.6	650.2746492015908	-5.231545363609877	0.48026777090301875	-10.892976128240534	1.2450384836987072e-27	2.795147800537624e-26	NPTX1
ENSG00000132341.12	13735.4629703578	-0.9779515122118476	0.08980467519731947	-10.88976169740702	1.2897731487865162e-27	2.892195746607147e-26	RAN
ENSG00000170296.10	2131.6336574074603	0.9311458164142793	0.08553041711353467	10.886721330708104	1.3335509966673466e-27	2.986874140143491e-26	GABARAP
ENSG00000148702.15	218.04311200154783	7.953744105058107	0.7307649877674572	10.884134076206088	1.3719629255786123e-27	3.0693273142752285e-26	HABP2
ENSG00000090539.15	208.76667855680392	3.074256789407022	0.28248450847272677	10.882921707913178	1.3903380786627761e-27	3.10681483351944e-26	CHRD
ENSG00000119632.4	319.68070855150427	1.7070400997801012	0.15695489671261806	10.875991355055744	1.50016048096076e-27	3.3483233060513704e-26	IFI27L2
ENSG00000086712.13	1512.4341852648115	-1.2923737600571417	0.11896318668081635	-10.863644427453337	1.717549171306113e-27	3.8290773917794236e-26	TXLNG
ENSG00000012660.14	2841.643718220382	-0.9787071165559466	0.09010108457447528	-10.862323369115185	1.7425832555433816e-27	3.880381158950721e-26	ELOVL5
ENSG00000137094.14	833.088436489139	-1.2446212164531758	0.11462683695581323	-10.858026353226137	1.826541360299533e-27	4.0626258877114175e-26	DNAJB5
ENSG00000146151.13	38.3418544682516	3.974195622824849	0.36603562073600315	10.857401295627369	1.8390838472758653e-27	4.0857887093125276e-26	HMGCLL1
ENSG00000141968.8	99.68331275319304	-4.621312066249812	0.42582668747062125	-10.852565614663705	1.9390477392249055e-27	4.302892642129718e-26	VAV1
ENSG00000105205.7	54.85281288672175	-6.385673167168959	0.5884396770029192	-10.851873890783338	1.9537809367956228e-27	4.330580263486372e-26	CLC
ENSG00000269713.7	1279.2796682163353	2.3638240521513754	0.21782880557273662	10.851751429000311	1.956400823188932e-27	4.331385674868691e-26	NBPF9
ENSG00000203879.12	3736.625871266856	0.8788173732039241	0.08100417800914614	10.849037602785097	2.01536151199685e-27	4.4567815924861216e-26	GDI1
ENSG00000186448.15	666.8288638721107	0.725072429101357	0.06684571126482057	10.846955105748822	2.06179785758884e-27	4.554224381636108e-26	ZNF197
ENSG00000114251.14	754.302119970438	3.875139908873361	0.3573447307684486	10.844262067444237	2.1234247679504894e-27	4.684958439173522e-26	WNT5A
ENSG00000213930.11	760.0288138457624	1.1551700409720729	0.10658025091081241	10.838499920015506	2.2614872938422865e-27	4.983840253192042e-26	GALT
ENSG00000260244.1	44.40223712149856	7.994063637698252	0.7376855327627094	10.836682139826774	2.3068617181789237e-27	5.0780058119775736e-26	AC104083.1
ENSG00000125170.11	8016.8692229243625	4.436753398398173	0.4094282001336851	10.836462649493853	2.3124012427010927e-27	5.0843690554006273e-26	DOK4
ENSG00000137124.8	1351.9722389003696	-1.2279155464612377	0.11334667105437767	-10.833274017127062	2.3943801238157824e-27	5.258595706709834e-26	ALDH1B1
ENSG00000286190.1	394.8812415271106	1.8865779084456815	0.17431896449785825	10.822562616064994	2.6914486872934456e-27	5.904269434582593e-26	AC055839.2
ENSG00000170961.7	1098.2537761159301	4.089771798075646	0.37804010028819135	10.818354441652856	2.8179128974594492e-27	6.174639048713942e-26	HAS2
ENSG00000074370.18	559.9923889622693	-2.7320881556738055	0.25258672796731235	-10.81643591355825	2.877507380972597e-27	6.298033543645268e-26	ATP2A3
ENSG00000134440.12	4053.407028182257	-0.8573398273675915	0.07926615593565506	-10.815963222229977	2.892381281065226e-27	6.323377982921072e-26	NARS
ENSG00000168283.14	392.48603440493184	2.6177711454350776	0.24209622483621338	10.812936662709598	2.9894397079989846e-27	6.528133696819171e-26	BMI1
ENSG00000230148.8	79.6521838848082	7.729867483039096	0.7151026083976413	10.809452227226126	3.105186868762747e-27	6.773188857488742e-26	HOXB-AS1
ENSG00000154473.18	2926.60786361679	-1.0287769403324307	0.09526948008042332	-10.798599293960368	3.4949437342550026e-27	7.614692960161722e-26	BUB3
ENSG00000206503.13	2870.654151614127	-1.0282682293699552	0.09525136687581244	-10.79531205794242	3.622298848027053e-27	7.883222946471573e-26	HLA-A
ENSG00000165495.16	378.69904238054784	3.607748365530971	0.334252412242822	10.793484903588595	3.6950658589027845e-27	8.032478953752995e-26	PKNOX2
ENSG00000198400.11	92.12798528650261	5.692882020515067	0.5275199428305074	10.791785406194956	3.764049253595817e-27	8.173181608910827e-26	NTRK1
ENSG00000255182.2	52.53220598856978	3.237398300330318	0.30000401891459333	10.791183104956861	3.7888021899079395e-27	8.217633676303152e-26	AC084125.2
ENSG00000170919.16	632.3157935932766	1.7380130733210926	0.1610855545570767	10.78937883722696	3.86392279706079e-27	8.371105879185313e-26	TPT1-AS1
ENSG00000203279.4	64.65382557531673	-2.856606215017048	0.2651744413460766	-10.772554853010584	4.639453195260235e-27	1.0039944090532155e-25	AL590705.1
ENSG00000174099.11	342.1064587746619	3.661011089716452	0.3399393434058511	10.76960099127331	4.790728524319269e-27	1.0355634462196889e-25	MSRB3
ENSG00000083290.20	634.4706773642129	1.9730706167192829	0.18321323960308308	10.769257838537124	4.8086163817188734e-27	1.0382608711709086e-25	ULK2
ENSG00000251450.2	18.949926409276756	-5.32389302551553	0.4946302784605461	-10.763378744393197	5.1255744734167025e-27	1.1054539552498157e-25	RASGRF2-AS1
ENSG00000131264.3	17.202936090675486	-7.048208911112927	0.6552989560225366	-10.755715153116357	5.570026636190829e-27	1.19996252841395e-25	CDX4
ENSG00000160877.6	5034.583126624021	-0.8317621016331642	0.07733676290753042	-10.755067452560445	5.609296615027113e-27	1.2070678085812269e-25	NACC1
ENSG00000203875.12	3212.9777034731287	-1.1401648965517235	0.1060560967905177	-10.750583239017182	5.888806836137671e-27	1.2657967213847993e-25	SNHG5
ENSG00000172586.8	596.7576054923342	-0.8833036120234345	0.08219271345108287	-10.746738669835182	6.139412862023657e-27	1.3181882537644752e-25	CHCHD1
ENSG00000067113.17	407.5429106962056	-1.4784224406321813	0.1375848215527868	-10.745534456102476	6.220062507624656e-27	1.3340122886464275e-25	PLPP1
ENSG00000188783.6	304.8055208695834	3.7587462136445287	0.3501765384078379	10.733860785575684	7.05841507819786e-27	1.5121236319866957e-25	PRELP
ENSG00000004478.8	6454.384844160925	-1.4193016771924585	0.13226711723966428	-10.730570884226077	7.314289521001382e-27	1.565192724142938e-25	FKBP4
ENSG00000137393.9	93.35821980776663	-3.016532871026253	0.2811573716216138	-10.728983748951645	7.440997895480917e-27	1.5905340156320289e-25	RNF144B
ENSG00000124802.12	752.2181461658798	-1.3335213441676186	0.124295565263835	-10.728631720182696	7.469395553225411e-27	1.5948281161753257e-25	EEF1E1
ENSG00000185651.14	2802.9012748026794	-0.7842178111017909	0.07311006068270912	-10.726537548713349	7.640564139383347e-27	1.6295625406162594e-25	UBE2L3
ENSG00000129757.13	827.8606513756589	2.346745556256667	0.21884530933919727	10.723307542403617	7.912225966782256e-27	1.6856290503039446e-25	CDKN1C
ENSG00000145293.16	1233.7950005847263	-1.1714899216254968	0.10927450990427885	-10.720614740360642	8.146009948420447e-27	1.7335106536577658e-25	ENOPH1
ENSG00000091073.19	639.2478529813546	-1.225057311349292	0.11427836792378139	-10.719940559234718	8.205605170237802e-27	1.7442590392327198e-25	DTX2
ENSG00000138795.10	733.6860081520985	5.362244135147649	0.5002911518554971	10.718246995294585	8.35722393076138e-27	1.774523377776158e-25	LEF1
ENSG00000120658.13	54.98758928700008	2.7592256204930248	0.25752145022825834	10.714546761240044	8.698225183768074e-27	1.8448887558279356e-25	ENOX1
ENSG00000253305.2	446.1029984334228	1.9165749847893536	0.1789408997160691	10.710659149643488	9.071360726234178e-27	1.9219069441508285e-25	PCDHGB6
ENSG00000004660.15	191.9153419505767	-1.2965032451802363	0.12106119144144428	-10.709486911066277	9.186956077949926e-27	1.9442516198042867e-25	CAMKK1
ENSG00000169594.13	1279.3573994833753	6.028399750604585	0.5629745705276527	10.7081208747216	9.323505683079561e-27	1.9709767795893414e-25	BNC1
ENSG00000140577.16	488.85003638108617	2.0506885653314413	0.191521695151828	10.707343435456577	9.402115399800789e-27	1.9854081969106287e-25	CRTC3
ENSG00000087074.8	1004.7189613336295	1.8200326952385115	0.17003822945220515	10.703667646398845	9.782778027642656e-27	2.0635211455011078e-25	PPP1R15A
ENSG00000198356.11	1325.430003259112	-0.7352084074975437	0.06869975469387252	-10.701761756990939	9.986126502285262e-27	2.1041020659864502e-25	GET3
ENSG00000151465.14	2157.7491292010195	-0.980472418819366	0.09163565517507777	-10.699682530190781	1.0212751237545465e-26	2.149492982507513e-25	CDC123
ENSG00000114812.13	139.25065075467722	-2.055353812716291	0.192105955781228	-10.699063464002888	1.0281206033876168e-26	2.161530666158303e-25	VIPR1
ENSG00000122756.15	730.1837488117052	3.961037016465972	0.3702290879964531	10.69888116544727	1.0301450723113138e-26	2.1626073119819786e-25	CNTFR
ENSG00000183072.10	813.2217047857035	7.6078349902767535	0.7110913985380306	10.698814534837705	1.0308860070140715e-26	2.1626073119819786e-25	NKX2-5
ENSG00000125835.18	5804.979406596708	-1.0043378965525598	0.09389428522299922	-10.69647523453908	1.0572367312107328e-26	2.215464962400657e-25	SNRPB
ENSG00000165886.5	365.6842012899278	-1.1072765515787986	0.10353843330270268	-10.694352968830321	1.0817198827895754e-26	2.2642980534510255e-25	UBTD1
ENSG00000116717.13	489.50021545271983	1.8801897114213042	0.1758898652551304	10.689585262312107	1.1387906473138652e-26	2.381164104051159e-25	GADD45A
ENSG00000162591.16	1946.710378307794	1.9024171006515156	0.17798209147755217	10.688811918425266	1.1483250746589024e-26	2.398487465514432e-25	MEGF6
ENSG00000102981.9	98.41890779471896	-3.0978601448433336	0.28991015210515425	-10.685586973579658	1.1889454572533825e-26	2.480631309997682e-25	PARD6A
ENSG00000133980.5	2843.051842915191	-3.81894748857418	0.35753416289672546	-10.68134988173785	1.2444871533341625e-26	2.5936949954668023e-25	VRTN
ENSG00000075702.18	1219.9642755402494	-1.4239114386707947	0.13332563079460122	-10.679952760654432	1.263359310871148e-26	2.6301715804958444e-25	WDR62
ENSG00000139329.5	4031.015452075077	8.195628139561768	0.767557153024587	10.677547733437953	1.2965130700116492e-26	2.6962695968443778e-25	LUM
ENSG00000176907.5	45.09180273947886	6.229141101578907	0.5835770709678952	10.67406759358713	1.3460201614674844e-26	2.795029372332619e-25	TCIM
ENSG00000137273.6	101.97312159979195	7.780627839697535	0.7289323153474373	10.674005906829617	1.3469143888552604e-26	2.795029372332619e-25	FOXF2
ENSG00000010322.16	4400.512364751562	1.0559102476935902	0.09892857053456243	10.673461083971587	1.354837900746789e-26	2.8084355836754447e-25	NISCH
ENSG00000108219.15	2372.074653754464	0.8947846678435531	0.08385028858648452	10.67121751072637	1.3879567140482245e-26	2.873983724504387e-25	TSPAN14
ENSG00000130300.9	159.99214856215235	6.515145531219029	0.6108947373988336	10.664923320440227	1.4852150898185792e-26	3.0720585828736668e-25	PLVAP
ENSG00000171314.9	15991.912272476739	-1.1250552099628415	0.1055061612997921	-10.66340767309348	1.5096267677800903e-26	3.119191152587603e-25	PGAM1
ENSG00000116030.16	2947.598140891388	-0.9090009130127369	0.08525128065488345	-10.662607130707855	1.5226807710290525e-26	3.1427803655809317e-25	SUMO1
ENSG00000124839.13	2251.819539263227	-3.366630463603528	0.31574878630516057	-10.662370243760154	1.5265649691568677e-26	3.147412951983467e-25	RAB17
ENSG00000161638.11	2435.341647303429	1.5151116977681034	0.142106654380167	10.661792752609893	1.5360752131534138e-26	3.1636227163604913e-25	ITGA5
ENSG00000137364.5	419.83125641308743	-1.1567057485353847	0.10849532841811185	-10.661341510279147	1.5435472259004233e-26	3.1756043945507634e-25	TPMT
ENSG00000160145.15	714.0892747903345	2.440244851410431	0.22908350345670092	10.652206791798353	1.7027975171500055e-26	3.4994859038216655e-25	KALRN
ENSG00000138030.13	174.90008954467083	-1.566025165008591	0.14710982178802723	-10.64527946519506	1.8343301064152904e-26	3.765771806699626e-25	KHK
ENSG00000164220.7	90.55152070501954	6.572174305101072	0.6177809864983467	10.638356389621034	1.9758387692931078e-26	4.051947134250129e-25	F2RL2
ENSG00000234456.8	278.39113871574386	3.844694244849055	0.36157164431156713	10.633284731631424	2.0863226363743062e-26	4.27395549682015e-25	MAGI2-AS3
ENSG00000143771.12	826.1036740170347	-0.7686351747994552	0.07233660773930298	-10.625811726886235	2.260370617694858e-26	4.62556652522951e-25	CNIH4
ENSG00000189403.15	11243.231641055987	-0.8975331144318105	0.08447050025147654	-10.625403090543692	2.2702923326532404e-26	4.640922398858248e-25	HMGB1
ENSG00000147872.10	1056.3090238745917	0.9794302720376452	0.0922009323201923	10.622780566212851	2.3350030525386357e-26	4.768125914199906e-25	PLIN2
ENSG00000188389.11	20.477206513367204	-4.836727709864008	0.45532135219196374	-10.622668334308296	2.337812803290005e-26	4.768790303841833e-25	PDCD1
ENSG00000180530.11	1264.0176989917197	2.5706893508114597	0.24210491252256627	10.618080087787765	2.455595675304694e-26	5.003732376589554e-25	NRIP1
ENSG00000133835.16	3737.009966155453	-1.1528552569556174	0.10859103339318146	-10.61648665577582	2.4978611256156368e-26	5.084458569055371e-25	HSD17B4
ENSG00000239789.6	387.1470280265477	-1.2762528121130507	0.12022549000517202	-10.615492705067346	2.524589869950368e-26	5.133421880688275e-25	MRPS17
ENSG00000140479.17	205.8712175001038	2.2076782007472273	0.2079914517397074	10.614273722701085	2.5577574051425058e-26	5.193362579949228e-25	PCSK6
ENSG00000173113.6	2442.648200471347	-0.6732226866624741	0.06342654160850175	-10.614210858569573	2.559479552295894e-26	5.193362579949228e-25	TRMT112
ENSG00000111727.12	124.80902709788843	2.452476557104042	0.23108006621053737	10.613103056970683	2.5900168030819517e-26	5.249775346901591e-25	HCFC2
ENSG00000132423.12	209.4786326942939	-1.7318810077550832	0.16329840164405274	-10.605621306264375	2.80592754951466e-26	5.681411319929736e-25	COQ3
ENSG00000183153.7	41.74995688226437	-2.8670342171864287	0.2704155959150266	-10.60232568127226	2.9066068677999976e-26	5.87906415462813e-25	GJD3
ENSG00000124493.13	804.2140605889658	-4.120153866053806	0.38878577947594706	-10.597491172664423	3.060811371949558e-26	6.184449924691765e-25	GRM4
ENSG00000089335.21	778.5393319507243	0.763790433922815	0.07208114782103922	10.596257926124172	3.1014290408239775e-26	6.259929593965958e-25	ZNF302
ENSG00000171794.4	168.3101840699545	-5.042772770403451	0.4760112047039448	-10.593811071190652	3.1836059460574916e-26	6.419045812455206e-25	UTF1
ENSG00000137166.15	2739.2146676343655	1.9426256102612716	0.18343515108844385	10.590258185164458	3.306785244208462e-26	6.660413721152302e-25	FOXP4
ENSG00000168672.4	3888.0569756848204	1.716424306801267	0.16211867613910605	10.587455731062644	3.407270106039037e-26	6.855613174572255e-25	LRATD2
ENSG00000172590.18	1147.3588867231617	-1.0041199734785418	0.09490524385308362	-10.580237010222026	3.680260844531984e-26	7.397131613695438e-25	MRPL52
ENSG00000286707.1	60.20731631014185	-2.7076898487553955	0.2560226063942354	-10.575979546845055	3.851316842006504e-26	7.732847989781887e-25	AC010896.1
ENSG00000230699.2	129.2732955293205	3.525692825649067	0.3334173128058486	10.57441437572291	3.9161639396418613e-26	7.854834568592009e-25	AL645608.2
ENSG00000123545.6	411.31386254508027	-1.4121847082243515	0.13364969153827408	-10.566314758907884	4.2694354609003835e-26	8.554469068056666e-25	NDUFAF4
ENSG00000139579.13	569.3627279846443	-1.2453011487426573	0.1178658569412369	-10.565410383123194	4.310790264619091e-26	8.62832316260307e-25	NABP2
ENSG00000102316.17	5755.319011713365	1.0706430583086173	0.10135004380535484	10.563814460354973	4.384738631133839e-26	8.76719354423063e-25	MAGED2
ENSG00000167085.11	4487.794983008915	-1.1148203265094954	0.10555026794587063	-10.561984807856755	4.4710652680779774e-26	8.930499252940352e-25	PHB
ENSG00000166573.5	60.272076880698556	-6.934015444775142	0.6566553176812663	-10.559596881450735	4.5862711805681137e-26	9.151088909667873e-25	GALR1
ENSG00000197385.6	73.78819407212943	-3.8524664658830807	0.36485492052520824	-10.558899576679574	4.620464456682827e-26	9.209741977780567e-25	ZNF860
ENSG00000112110.10	731.2738798259137	-1.0041792575292041	0.09510452675827535	-10.558690440482396	4.6307689049419066e-26	9.22070634132364e-25	MRPL18
ENSG00000171988.19	3179.004229816017	-0.8325827706494532	0.07887721447135028	-10.555428157923393	4.794487102354257e-26	9.536806210330567e-25	JMJD1C
ENSG00000143171.13	58.36747731945012	6.900842044708748	0.6540072953886361	10.551628542014969	4.992415854655594e-26	9.920230054877239e-25	RXRG
ENSG00000114166.8	131.82257122984367	3.6279833582227066	0.344049743965517	10.544938404564915	5.36079732170562e-26	1.064121040228949e-24	KAT2B
ENSG00000165501.17	303.2155671712007	-1.2122538293942517	0.11501684929835758	-10.539793402352942	5.66231508226936e-26	1.1228113430181854e-24	LRR1
ENSG00000204267.15	252.43158218448977	-3.4746968292712994	0.32967849922959824	-10.539652532364308	5.670802825597697e-26	1.1233339549777895e-24	TAP2
ENSG00000138829.12	8508.395257006247	3.180018622167365	0.301834411462891	10.535639746160395	5.917950895663415e-26	1.1710831695078273e-24	FBN2
ENSG00000232112.3	2202.799845224614	-0.9908534212752054	0.0940489666314722	-10.535505670762253	5.926390386972721e-26	1.1715454529139174e-24	TMA7
ENSG00000124466.9	55.77968448639733	-2.298115246528911	0.21816314516760493	-10.533929755932757	6.026486388795594e-26	1.1901070600095826e-24	LYPD3
ENSG00000104957.14	534.2573536921501	1.0956913908019306	0.10403071452077103	10.532383593147022	6.126320856467228e-26	1.208578919217764e-24	CCDC130
ENSG00000247809.9	34.94878762999826	7.961644179364374	0.7560918529415063	10.529995989760138	6.283715775480322e-26	1.2383565124265378e-24	NR2F2-AS1
ENSG00000137726.17	2693.9437825226505	2.0640827826865853	0.19604170754768646	10.528794145421857	6.364453405222465e-26	1.2529813652640535e-24	FXYD6
ENSG00000145703.16	1417.3184937679164	-1.743551827596772	0.16561973641482153	-10.527439937651895	6.456659095922168e-26	1.269831673629365e-24	IQGAP2
ENSG00000030110.13	1039.6690574772979	-0.9459306460177551	0.08988408709838995	-10.52389445733937	6.70438359393021e-26	1.3172020786641799e-24	BAK1
ENSG00000058804.12	1750.6764034559028	-0.895399717320086	0.08510698956412349	-10.520871692276826	6.923009493165539e-26	1.3587644910154655e-24	NDC1
ENSG00000105655.19	6659.040466203272	1.3750815426863272	0.13071298897539363	10.519853868120043	6.998203870237903e-26	1.372119747591589e-24	ISYNA1
ENSG00000181896.12	512.5128274867114	-1.6790484615018297	0.15964121807208292	-10.517637498504225	7.164756054770712e-26	1.4033417599114675e-24	ZNF101
ENSG00000185915.5	18.231289991399358	-4.919846290754647	0.46777862264316256	-10.51746713638873	7.177719568904168e-26	1.4044477790531651e-24	KLHL34
ENSG00000143878.10	1191.9938599783832	2.6604889437593915	0.2529882801189484	10.516253727281358	7.270727517665736e-26	1.4211977057188779e-24	RHOB
ENSG00000128268.12	1054.7657145832407	1.5467367248920092	0.14716575290678982	10.510167578673443	7.75556146442442e-26	1.5144252523868438e-24	MGAT3
ENSG00000104689.10	114.09418109590706	-3.8830546024157964	0.36953794281139296	-10.507864423539463	7.947277745819439e-26	1.5502845155589852e-24	TNFRSF10A
ENSG00000188641.13	55.13342935088401	3.137457594494183	0.2986037689353249	10.507093080843632	8.012529073374401e-26	1.5614263508976817e-24	DPYD
ENSG00000170921.15	1238.8419382976338	3.107744164740634	0.29582038882205514	10.505510377819277	8.148084231440421e-26	1.5862320164553638e-24	TANC2
ENSG00000158716.9	272.08518773097956	-1.223114179951923	0.11643948950147215	-10.504290126902859	8.254145793582247e-26	1.605251555296973e-24	DUSP23
ENSG00000138036.18	224.36084878734368	1.1441996668206609	0.10893521331367113	10.503487642017278	8.324640730606853e-26	1.6173226601619287e-24	DYNC2LI1
ENSG00000158863.22	979.3523173463908	1.6958253025538716	0.1614877260500099	10.501264362523157	8.523078606844915e-26	1.654201151247605e-24	FAM160B2
ENSG00000069966.18	558.8099352293596	-1.2045181345028535	0.1147110021205429	-10.500458650314098	8.596143586050457e-26	1.6666967286286718e-24	GNB5
ENSG00000177602.5	428.1507165502317	-0.8669297944708355	0.08256464022926698	-10.500012984535866	8.636824534042693e-26	1.6728945199893997e-24	HASPIN
ENSG00000129514.6	172.65473966605828	7.16709867337313	0.6826883332819231	10.498346498640695	8.790641480649894e-26	1.7009714034382533e-24	FOXA1
ENSG00000197616.12	42790.84025219759	8.237957028330442	0.7847222469112868	10.49792721023971	8.829767467435793e-26	1.706821616691138e-24	MYH6
ENSG00000141759.15	1190.958895896831	-0.7404598861909567	0.07056196614865974	-10.493753598517337	9.228762584034098e-26	1.782153901413828e-24	TXNL4A
ENSG00000145912.8	1891.0869823014812	-1.0863856566275867	0.10354641993990614	-10.491774194202735	9.424189744925044e-26	1.818063539234535e-24	NHP2
ENSG00000251562.8	4136.991274800076	2.496377783890378	0.23811009495106816	10.484132495110657	1.0217904026423171e-25	1.9692034918392848e-24	MALAT1
ENSG00000250722.6	753.9355770576842	2.6034485482305003	0.24836410315257204	10.482386605729335	1.0408343342887608e-25	2.003893184219936e-24	SELENOP
ENSG00000164542.12	96.19915207896707	3.5282529175933415	0.3367268730787063	10.478085355452608	1.0892659349105604e-25	2.0950360341290786e-24	KIAA0895
ENSG00000115107.20	448.3806931740579	-2.5569222889081504	0.24405079184331263	-10.477008779999228	1.101733494947914e-25	2.1168943378904112e-24	STEAP3
ENSG00000203909.4	15.956061648741759	-6.862525679469781	0.6551260116600118	-10.475123193598971	1.1239117357179055e-25	2.1573485767105196e-24	DPPA5
ENSG00000106012.18	356.56344523810816	1.2678167848946704	0.12103925332085928	10.474426684819786	1.132215494479789e-25	2.171116525128826e-24	IQCE
ENSG00000073060.16	1265.9168741893618	-1.5839812397345745	0.15132255446987053	-10.467581949589393	1.217122967801224e-25	2.3316043280383725e-24	SCARB1
ENSG00000249669.10	112.10545917726319	4.893514693110401	0.4675042508699891	10.467315931360945	1.2205472853192537e-25	2.3358330151249328e-24	CARMN
ENSG00000159712.10	144.67790809888106	-3.9960379769237657	0.38177311560545024	-10.467049180732614	1.2239906184305169e-25	2.3400896335432045e-24	ANKRD18CP
ENSG00000115414.19	67810.81217501452	4.2514834531187855	0.4062534361370597	10.465101522696886	1.2494253121638685e-25	2.3863401857696974e-24	FN1
ENSG00000168286.3	885.7622080782425	-0.784271717247398	0.07496717164307	-10.461535363524634	1.2973612834393304e-25	2.475432389226436e-24	THAP11
ENSG00000155897.10	180.91175536993956	-2.7853588122935475	0.2662709622711995	-10.460617968010471	1.309984790109312e-25	2.4970365487734104e-24	ADCY8
ENSG00000164934.14	1866.8346561810968	-1.0605524100404924	0.10140414799166465	-10.458668910937144	1.3372095920487837e-25	2.5464025912079765e-24	DCAF13
ENSG00000184634.16	2647.17875311721	1.0134573629592365	0.09691667606855725	10.45699671171485	1.3610136174957598e-25	2.5891631702508537e-24	MED12
ENSG00000108518.7	19521.385684422614	-1.0125136851508145	0.0968690241836691	-10.452398934369688	1.4286503407183075e-25	2.7151429000087044e-24	PFN1
ENSG00000203780.10	49.00394182237343	2.601793511037191	0.24899061729998523	10.449363671814735	1.4751160886935103e-25	2.8006778756154235e-24	FANK1
ENSG00000143379.12	1700.097486845209	0.8416198326210718	0.08055956430895082	10.447174582441988	1.5095547338380414e-25	2.863231533203676e-24	SETDB1
ENSG00000198420.10	2406.817099430293	1.5058144301312628	0.14419071266996403	10.443213728875167	1.5739040115762404e-25	2.9823383516491544e-24	TCAF1
ENSG00000174574.16	4134.519768457746	-1.0507179431935452	0.10064147702375245	-10.440207897043926	1.624545371650023e-25	3.0752611843019914e-24	AKIRIN1
ENSG00000100234.11	718.4435369860269	2.5426570479754678	0.24357628614283658	10.438853010856803	1.647896928076165e-25	3.1163922694011813e-24	TIMP3
ENSG00000120708.17	2757.8291991112824	3.870348737291879	0.3708561263717166	10.436254013537718	1.6936258250295896e-25	3.1997192629373005e-24	TGFBI
ENSG00000280079.1	317.1551914529396	-2.41681425076811	0.23159576912685295	-10.43548532807755	1.7073901117402292e-25	3.2225519365637855e-24	AC011447.7
ENSG00000255021.1	30.812630241036114	-5.137362652127969	0.4926842588058119	-10.427292044158499	1.8611692400124923e-25	3.5093461259371105e-24	AC093496.1
ENSG00000170011.14	36.649124566312615	-3.7169390595887535	0.3565098844263889	-10.425907448735032	1.8884794718336515e-25	3.5551373783606494e-24	MYRIP
ENSG00000084674.14	827.5979656453371	4.5417311902109	0.4356211776491395	10.425873266126944	1.8891587006657266e-25	3.5551373783606494e-24	APOB
ENSG00000197406.7	105.5468262893467	4.43776523178209	0.4257461658667397	10.42350016880981	1.9369102085835476e-25	3.641429133571126e-24	DIO3
ENSG00000160808.10	1075.6249040195128	7.047257787035928	0.6765489164105316	10.416479305628854	2.085301109850204e-25	3.9165709201149376e-24	MYL3
ENSG00000107719.9	1202.5512205503921	-1.8234652807355254	0.17505987191572547	-10.416237946371565	2.090597915647344e-25	3.922681035273779e-24	PALD1
ENSG00000065154.11	1488.2750943595008	-1.2128568832743538	0.11645354072253426	-10.41494209406774	2.119265137844389e-25	3.972587336027642e-24	OAT
ENSG00000132388.12	2208.518216043773	-0.6659549207553279	0.06399851386816509	-10.405787267610213	2.333194470458119e-25	4.369333449799375e-24	UBE2G1
ENSG00000225968.7	431.1948343663647	2.1485670389693876	0.20671965960137975	10.39362701695861	2.6507695483637123e-25	4.959212619965054e-24	ELFN1
ENSG00000159228.13	1410.646609034079	-2.8066304097232364	0.27006823601885693	-10.39230103879106	2.687889091359333e-25	5.023761549040155e-24	CBR1
ENSG00000176155.19	973.0294746177211	2.392857139944032	0.23029286105005276	10.390496383750078	2.739237624066146e-25	5.1147535208122245e-24	CCDC57
ENSG00000173890.17	214.55767094822724	-3.596525346187778	0.3462881259655376	-10.385933205649975	2.87345286043014e-25	5.360148460248448e-24	GPR160
ENSG00000083168.11	1693.105732889654	1.107511231670516	0.1066778160841838	10.3818326276621	2.9996097814710255e-25	5.590049490809353e-24	KAT6A
ENSG00000125977.7	4450.195118664656	-0.9443105687119187	0.09096464458715517	-10.381072481486525	3.023592066728813e-25	5.629277373507232e-24	EIF2S2
ENSG00000159251.8	22770.42373700149	6.100483384144068	0.5878591118729237	10.377458239454485	3.140244809524204e-25	5.8407944882574695e-24	ACTC1
ENSG00000196923.14	3232.4959936994064	1.4981167074998092	0.14437498681655714	10.376566886917304	3.1696929088937157e-25	5.889860153554199e-24	PDLIM7
ENSG00000152492.15	1086.6837500749516	0.8670745781103409	0.08360251502217868	10.371393466815169	3.3460933267158236e-25	6.211630696935225e-24	CCDC50
ENSG00000162931.12	129.43981794424747	2.7635411056058	0.26656343420995166	10.367292550069601	3.4928071555671454e-25	6.477723029092884e-24	TRIM17
ENSG00000136628.18	4979.229414375191	-1.0698092424747543	0.10319673143942451	-10.366696963679727	3.5146383213479427e-25	6.511919167787043e-24	EPRS
ENSG00000165156.15	316.5104199438167	2.3280648120313705	0.22471783538918932	10.359946766127353	3.771718933038001e-25	6.981499027932926e-24	ZHX1
ENSG00000104824.17	10830.418679825525	-0.711361603548428	0.0686753058365974	-10.3583317887365	3.83593703916826e-25	7.09352711626539e-24	HNRNPL
ENSG00000076641.4	97.92561546023114	4.333641624163836	0.41850525046124115	10.35504720523258	3.969906909500255e-25	7.334202418465582e-24	PAG1
ENSG00000106341.11	43.33934849260051	-5.931120171533413	0.5728011834562163	-10.354587844504296	3.989008936256033e-25	7.362406397253322e-24	PPP1R17
ENSG00000165025.15	112.73290707400672	-3.991682674905532	0.3855447384093506	-10.35335793032501	4.0406031631071324e-25	7.45046856059956e-24	SYK
ENSG00000151148.14	1051.2930177933854	0.7725609231980137	0.07471845053594506	10.339627195914016	4.663481637044804e-25	8.590741844824858e-24	UBE3B
ENSG00000164342.12	23.079737371438554	-4.100751609222375	0.39661047657183696	-10.339493915208307	4.66997176342697e-25	8.594449472577246e-24	TLR3
ENSG00000165934.13	2124.247582558484	-0.7984223242751238	0.07722996634966434	-10.338245139978545	4.731217519180752e-25	8.698823781673806e-24	CPSF2
ENSG00000134115.13	49.41878591897361	7.503866840131831	0.7259978498937175	10.335935349161653	4.846605374220022e-25	8.90244881896204e-24	CNTN6
ENSG00000254602.2	326.37971105309316	2.933859577441836	0.28395004218565106	10.332309003580397	5.03341289305365e-25	9.236745743992811e-24	AP000662.1
ENSG00000198732.10	492.5604459949476	4.07697522850236	0.39459507156438006	10.33204802163167	5.047129068530968e-25	9.253069958973441e-24	SMOC1
ENSG00000144231.11	1419.767132623084	-0.8391195903436803	0.08121695222754437	-10.331828113824452	5.058715296967055e-25	9.265461844015518e-24	POLR2D
ENSG00000253368.4	421.2140269291478	-1.7257336434387225	0.1671389855922025	-10.325141302755595	5.423888493544518e-25	9.924836952677505e-24	TRNP1
ENSG00000106105.14	5000.320721807969	-0.9786941287289475	0.09479010015969914	-10.324855940441848	5.440040470151758e-25	9.944912078529808e-24	GARS
ENSG00000058668.14	3393.657069100334	2.2508485698535567	0.21802975255783683	10.323584480776189	5.512588381481024e-25	1.0067948047814296e-23	ATP2B4
ENSG00000120457.12	122.92608146085476	6.136241350371349	0.5945808058764306	10.32028159961595	5.705557133367889e-25	1.0410472355037703e-23	KCNJ5
ENSG00000182752.10	457.3851534782544	4.623868758932436	0.4484817322433999	10.310049276261203	6.346877041140592e-25	1.156963958259199e-23	PAPPA
ENSG00000155368.16	1690.8935392273465	-1.4392966121183426	0.13972209554644177	-10.301138173524885	6.963249253001745e-25	1.2681173568441033e-23	DBI
ENSG00000185527.12	38.36366888855479	-3.811431207507593	0.37001492320295176	-10.300749965744052	6.991409117073341e-25	1.2720388436229647e-23	PDE6G
ENSG00000136546.16	64.62291968200046	4.259532391134623	0.4136668803223071	10.297010937437928	7.268474540166911e-25	1.3211966742282561e-23	SCN7A
ENSG00000099800.8	2143.046494231292	-1.1947177589392584	0.11607307683216392	-10.29280683811598	7.593011315917324e-25	1.37888223471176e-23	TIMM13
ENSG00000159267.14	528.5736684235699	0.8342741527768439	0.08108632195019616	10.288716181864329	7.922561383403456e-25	1.4373682963556647e-23	HLCS
ENSG00000254995.4	355.8206954686582	2.3819278758118068	0.23155294614631797	10.286752621608494	8.08574442679648e-25	1.4655888977559813e-23	STX16-NPEPL1
ENSG00000139793.18	389.5472407378972	3.783877213014175	0.36789898068405597	10.285098387548103	8.2258020982855785e-25	1.4894752330414793e-23	MBNL2
ENSG00000182645.6	19.043860872483435	-6.349275003524624	0.6173339806429489	-10.284991921086053	8.2348980900839e-25	1.4894752330414793e-23	CCDC172
ENSG00000152284.5	4288.9110589359325	-1.192114600950462	0.11590894946250714	-10.284922833642566	8.240805925970571e-25	1.4894752330414793e-23	TCF7L1
ENSG00000107201.10	185.24248412544324	-1.3065085792055602	0.12706055828243662	-10.282566021010132	8.444877466272141e-25	1.5249240166048332e-23	DDX58
ENSG00000112297.15	321.93701801283026	-3.6618322689754192	0.35628266887363064	-10.277884918040257	8.865168520023534e-25	1.5993130614835692e-23	CRYBG1
ENSG00000148848.14	348.1008141200834	5.756318189614671	0.56007880981467	10.277693225921967	8.882814311007085e-25	1.6009917436599154e-23	ADAM12
ENSG00000117586.11	82.25023106922441	3.1456836495673466	0.30617534947890945	10.274124467959604	9.21775644637045e-25	1.6598014539219584e-23	TNFSF4
ENSG00000285543.1	107.7137759490591	7.675298327208309	0.747237337818574	10.271566928942512	9.465459475091285e-25	1.7028068849519888e-23	AC022168.1
ENSG00000130313.7	1049.250649445765	0.6938942846815762	0.06756780794760986	10.269598877909461	9.66054927716707e-25	1.7362756870339133e-23	PGLS
ENSG00000101220.17	1446.05310842488	-1.4377890606193582	0.14003629861577407	-10.267259809289202	9.897604237316258e-25	1.7772171500026715e-23	C20orf27
ENSG00000176101.12	981.7696846882112	-1.0659814147723767	0.103853512739867	-10.26427885441347	1.0208080767427597e-24	1.831253367577315e-23	SSNA1
ENSG00000239672.7	2574.3154099476883	-1.5965064194441505	0.15559842605418192	-10.260427820061759	1.0623502487717108e-24	1.9027906778228986e-23	NME1
ENSG00000138744.16	66.9659983636547	-1.9556384851341397	0.19060062863998825	-10.260398924643653	1.0626681982944243e-24	1.9027906778228986e-23	NAAA
ENSG00000173137.12	254.92654238207717	2.1950092280612425	0.21395582810758376	10.259170070176927	1.0762774642412755e-24	1.925363087242431e-23	ADCK5
ENSG00000166848.7	638.8759214855323	1.3659107639889558	0.13321139174322166	10.253708381201257	1.1388837487137756e-24	2.0354630872030655e-23	TERF2IP
ENSG00000121644.19	1779.3639700178655	-0.7541367132958954	0.07356016611597672	-10.251971319734452	1.1595416183584458e-24	2.0704559408735223e-23	DESI2
ENSG00000158825.6	79.75730464534358	-2.5424516266995187	0.24808736866471934	-10.248210702478552	1.2055448864365887e-24	2.1505979642333012e-23	CDA
ENSG00000260260.1	210.85511182115852	-1.2143723422866552	0.11855204409304991	-10.24336907538693	1.2674435165682561e-24	2.2589209192690506e-23	SNHG19
ENSG00000017483.15	466.0745557353401	-3.4810682245818816	0.3398430521542859	-10.243164315160122	1.2701295865601374e-24	2.2616082944361631e-23	SLC38A5
ENSG00000047634.15	107.75338358131302	1.7455332076134322	0.17046447170322793	10.239865176435934	1.314193770245496e-24	2.337900780339416e-23	SCML1
ENSG00000144063.3	98.31514068007417	-3.5328261613066316	0.3450569800138748	-10.238384863753737	1.3344542688528556e-24	2.3717453417250522e-23	MALL
ENSG00000140391.15	2775.3992433912617	0.9282045134904566	0.09067363086038065	10.2367634855133	1.357000689248824e-24	2.4095863302619036e-23	TSPAN3
ENSG00000197321.14	3123.966985037107	2.7669292288201803	0.2705110912106487	10.228524148259618	1.4775386073537105e-24	2.6204269222295673e-23	SVIL
ENSG00000164087.8	665.7459488743706	-0.7870417846221726	0.07694624049530217	-10.228463139407365	1.4784695789396309e-24	2.6204269222295673e-23	POC1A
ENSG00000123104.12	1283.1745625999426	-3.1155782743823153	0.30467536409654694	-10.225894973887801	1.5181903979367375e-24	2.6883454509590105e-23	ITPR2
ENSG00000173621.9	877.5295485842363	-1.7640024706510207	0.17251731423202601	-10.2250749642354	1.5310944733744147e-24	2.708696628241649e-23	LRFN4
ENSG00000151012.13	636.7665894027214	-1.691946030122608	0.1655188686812937	-10.222073432488516	1.5792616489807439e-24	2.7913376935713976e-23	SLC7A11
ENSG00000162433.15	3432.0535320830227	-2.4717518029882126	0.2418561130100207	-10.219926931868793	1.6146253987687518e-24	2.85121752800057e-23	AK4
ENSG00000182180.14	1756.84059126803	-0.7014360478411451	0.06865528475145424	-10.216781568680151	1.6678670539079432e-24	2.94252831799292e-23	MRPS16
ENSG00000269404.7	156.92807040665522	-4.750409240232221	0.46549694812192455	-10.205027679339324	1.8826746659253285e-24	3.3184518101411094e-23	SPIB
ENSG00000166963.13	375.08233192433994	2.4763005779421827	0.24267672774342336	10.204112281258052	1.9005109353417277e-24	3.346817193016923e-23	MAP1A
ENSG00000067141.17	4027.521209637523	1.0513030016371325	0.10307324878817178	10.199571799640173	1.9914856858981288e-24	3.503810058736442e-23	NEO1
ENSG00000280056.1	17.467711190868958	-7.004134053991436	0.686761101416335	-10.198792621694109	2.007525576335e-24	3.528796102358088e-23	AC097520.1
ENSG00000070081.17	484.6865979976578	1.0047620844420735	0.09854525142785901	10.195946226567996	2.0672157483992853e-24	3.6303939881540965e-23	NUCB2
ENSG00000125355.15	97.00588634433622	4.9236053511218145	0.4831146311640178	10.19138116197985	2.1666387154785563e-24	3.8015201228163516e-23	TMEM255A
ENSG00000156639.12	1988.041035273804	0.874969440615182	0.0858759288562272	10.18876246544068	2.225794546664124e-24	3.90174669618428e-23	ZFAND3
ENSG00000115596.4	87.78961580963099	7.859016528165443	0.771726293907035	10.183683762253889	2.3451190382313994e-24	4.107167877632456e-23	WNT6
ENSG00000185924.7	141.9509128658406	4.6422264634287576	0.4561474652166325	10.177030055892303	2.5110846909697405e-24	4.3938259474169704e-23	RTN4RL1
ENSG00000164125.15	82.20653529436197	7.15469712740638	0.7030915580420959	10.176053240249558	2.5364098329708393e-24	4.4340971533584023e-23	GASK1B
ENSG00000167754.13	22.467810900807073	-3.0511190661687344	0.29986094583222783	-10.17511319355284	2.5610205506291477e-24	4.47304726745464e-23	KLK5
ENSG00000064042.18	330.83536869619024	2.1560482627133886	0.21191946832383318	10.173903699204931	2.593033754652435e-24	4.524843901868499e-23	LIMCH1
ENSG00000177239.15	1423.5971761644937	0.7730655646070655	0.07601026350116143	10.170541832094203	2.684113700486279e-24	4.67952429435369e-23	MAN1B1
ENSG00000155744.9	230.37425691130588	1.3917906759888634	0.1368977510026573	10.166643833044763	2.7936919572741436e-24	4.866144929208456e-23	FAM126B
ENSG00000064195.7	126.79627025923524	5.273251718585464	0.5190088335278775	10.160235005522738	2.983564280751136e-24	5.192159235631736e-23	DLX3
ENSG00000106588.11	3335.431439179325	-1.0334457544976874	0.1017188986335649	-10.15982052873579	2.9962748158891347e-24	5.2095557147637623e-23	PSMA2
ENSG00000178860.8	27.65984462259374	-4.229326941022428	0.4164222145987485	-10.156343232307325	3.105045703305884e-24	5.393787536195153e-23	MSC
ENSG00000135972.9	1263.9661721754087	-0.8552482006926303	0.08422280166966824	-10.15459215008086	3.1612917594952917e-24	5.486527606104171e-23	MRPS9
ENSG00000054598.9	171.52374660737274	5.253030021727604	0.5173794124580905	10.15314853130751	3.208419947599e-24	5.563290053673243e-23	FOXC1
ENSG00000159713.11	60.20089887791625	3.977719818830435	0.39180291246202537	10.152348776161706	3.2348275336890614e-24	5.604017554978478e-23	TPPP3
ENSG00000163431.13	663.2546996334934	4.357497267795627	0.42922415535653813	10.152031784362277	3.2453539526484384e-24	5.617183870251287e-23	LMOD1
ENSG00000163412.13	322.5654185155258	-1.7006958740353049	0.16754178996649288	-10.150875637507701	3.2840347443886802e-24	5.679013235904568e-23	EIF4E3
ENSG00000236094.2	56.73256223274335	-3.3938633889564307	0.33445167231609796	-10.147544981472876	3.3980386111798144e-24	5.87086868961265e-23	LINC00545
ENSG00000112992.18	1064.7456163804716	1.5620829112166432	0.15395668657448264	10.14624922095166	3.44344239377488e-24	5.943963736376692e-23	NNT
ENSG00000149212.12	2540.8724098372545	2.4787278550354133	0.2443989867402035	10.14213638156489	3.5915756939655486e-24	6.194096625846245e-23	SESN3
ENSG00000226137.5	451.3531169445273	1.249415017681227	0.12319435407112421	10.141820435698685	3.6032128593939186e-24	6.208588046325517e-23	BAIAP2-DT
ENSG00000106524.9	503.6908104913235	1.4744949704598656	0.1454311283897839	10.138785188463439	3.7169297891669764e-24	6.398786305207185e-23	ANKMY2
ENSG00000134548.11	68.5358098313329	3.2446467604352356	0.32007689665231803	10.137085164130784	3.7821677082006316e-24	6.505260677321785e-23	SPX
ENSG00000101856.10	3418.0904209067007	-1.0364540713426775	0.10227250696405872	-10.13423941692282	3.893920123243958e-24	6.691476881438477e-23	PGRMC1
ENSG00000163734.4	47.59801943580493	-3.369950626949316	0.3325470627550273	-10.133755502245434	3.913246154210029e-24	6.718672623440206e-23	CXCL3
ENSG00000125731.13	366.6936952477491	-2.4061118129877177	0.2374915764357213	-10.131356442610285	4.0104691081417535e-24	6.879441870489809e-23	SH2D3A
ENSG00000128951.14	1323.551210950766	-0.9275154315296713	0.09155057073672769	-10.131181313953038	4.0176592584462915e-24	6.88562227373898e-23	DUT
ENSG00000116731.22	974.5239673224129	1.1136377150454428	0.10994177451438211	10.129340916720983	4.093995783253632e-24	7.010191709148391e-23	PRDM2
ENSG00000137507.11	1142.5943992248885	5.206780148153761	0.5140529324411521	10.12887938101554	4.113363734786914e-24	7.03707815412075e-23	LRRC32
ENSG00000233223.3	177.16528876379405	-1.221377783157563	0.12063913898181748	-10.124224969324812	4.313826512251863e-24	7.373455022499957e-23	AC016876.1
ENSG00000224506.3	11.595960620073834	-6.890865262472567	0.6806430236225334	-10.124051849966596	4.3214664369482346e-24	7.379942015767025e-23	LINC02523
ENSG00000204472.13	65.75927990582893	-3.097851977121334	0.3060695444287401	-10.121398987616631	4.440230026016901e-24	7.576019142168393e-23	AIF1
ENSG00000120549.18	1308.5448203394676	1.6311205782737375	0.16115914714900556	10.12117901545871	4.4502216911810526e-24	7.586323744424539e-23	KIAA1217
ENSG00000113389.16	122.45020511131538	6.269138000978022	0.6196928972717352	10.116523892041652	4.666969277014652e-24	7.948755569857698e-23	3
ENSG00000185669.6	111.58264019933041	-3.0968348424937786	0.3062426083231205	-10.112357844164743	4.869792531847488e-24	8.28684996886636e-23	SNAI3
ENSG00000155096.14	5103.722274490386	-0.9571688655503227	0.09466951137429713	-10.110634898768422	4.956203899107727e-24	8.422948349919453e-23	AZIN1
ENSG00000180340.7	1893.2550163956464	2.0076150068253598	0.1985667271490971	10.110530780506389	4.9614741625765985e-24	8.422948349919453e-23	FZD2
ENSG00000159231.6	31.262792119505406	-5.143941030973728	0.5087720734352529	-10.110501931133125	4.9629354434795e-24	8.422948349919453e-23	CBR3
ENSG00000136205.17	2420.3250055313633	1.7830294911773517	0.17638843838213047	10.108539468525542	5.0633455481090205e-24	8.585770123317372e-23	TNS3
ENSG00000167748.11	30.38347620270892	-4.261482669141037	0.42182717445046836	-10.102437508187199	5.388587393951383e-24	9.129208740238021e-23	KLK1
ENSG00000143106.13	2195.7844978957287	-1.1555836640975403	0.11440544522129321	-10.100775027467506	5.480731048013591e-24	9.277128083476269e-23	PSMA5
ENSG00000130005.13	587.1307195873483	1.5676604277867354	0.1552233846682764	10.099383099633725	5.55907824602141e-24	9.401454355275857e-23	GAMT
ENSG00000109680.11	87.74803526031651	1.5158359217053614	0.15011649036266553	10.097730889146572	5.653516834034565e-24	9.552751375818087e-23	TBC1D19
ENSG00000112964.14	69.69396769153441	3.637809176330246	0.3603250020499959	10.095911068156996	5.759375621267751e-24	9.723062009695205e-23	GHR
ENSG00000179222.17	7039.511727965312	1.3636140964474774	0.13507350073966914	10.095348747017434	5.792481087900412e-24	9.770358038861898e-23	MAGED1
ENSG00000135862.6	10782.667593063792	1.345521283614808	0.13336622281280588	10.08892098191455	6.184558120396357e-24	1.0422527929851455e-22	LAMC1
ENSG00000075239.14	604.6364900831945	-1.0016101144318172	0.09932759730288984	-10.083905597530006	6.5086412308136464e-24	1.09590674057428e-22	ACAT1
ENSG00000130770.18	1572.6756830251607	-0.8788373639822361	0.08716992297227116	-10.081887582507044	6.64373653740501e-24	1.1176732939131392e-22	ATP5IF1
ENSG00000196323.14	1975.1825246059545	-0.8697339843606798	0.08627714653226476	-10.080699458870356	6.72457012440927e-24	1.1302812919267597e-22	ZBTB44
ENSG00000154358.21	3757.3074966866443	1.584680729136937	0.15730808720840664	10.073739737471366	7.21801731088302e-24	1.2121596000209936e-22	OBSCN
ENSG00000153046.18	1652.2123591946645	-1.2088260650396496	0.1200044547693594	-10.073176594676697	7.259478195514668e-24	1.218056677997413e-22	CDYL
ENSG00000236384.7	58.540324385202744	6.4956959735483615	0.6449079428377936	10.072284030128856	7.325676165348492e-24	1.2280904278940112e-22	LINC00479
ENSG00000125633.11	1206.263806744345	1.3588890417033943	0.13492687431325462	10.071300092141119	7.399343896665371e-24	1.2393578193411152e-22	CCDC93
ENSG00000204352.3	56.20097561693929	-5.733530117100022	0.569328397419199	-10.070690559421363	7.445347345084956e-24	1.2459759571831364e-22	C9orf129
ENSG00000245694.10	431.0486113333147	1.9118538604274318	0.1899336982317727	10.065901302539956	7.816803407010649e-24	1.3069994895258658e-22	CRNDE
ENSG00000128590.5	285.2432340948885	1.4578385228870598	0.1448513301462138	10.064377879136554	7.938764627441373e-24	1.3262366146539353e-22	DNAJB9
ENSG00000283877.1	13.81339162240969	-6.622901514996621	0.6581005329445315	-10.063662287832909	7.99670166250844e-24	1.3347538122769522e-22	AC104304.2
ENSG00000198842.10	107.24039604062708	4.728685099946014	0.469911230483692	10.06293272684429	8.056200836570385e-24	1.3435167250909516e-22	DUSP27
ENSG00000151067.22	616.9287708254767	3.93458822959091	0.391070170138623	10.061079903374408	8.209285381644901e-24	1.3678579244850164e-22	CACNA1C
ENSG00000144815.16	454.2604378972005	-1.3986593035923418	0.13902165405177647	-10.060729841923997	8.238530170394064e-24	1.371540213536115e-22	NXPE3
ENSG00000172172.8	771.6697529416665	-0.9886298717751242	0.09828356224770725	-10.058954408708226	8.3884494037428193e-24	1.3952884428495963e-22	MRPL13
ENSG00000132274.16	260.1223083632718	-3.4760169961710803	0.34575844239660275	-10.053310548477974	8.883199025413603e-24	1.4763030761282607e-22	TRIM22
ENSG00000268089.3	276.66784269931424	-3.111406580375039	0.3095310197156674	-10.052002488258369	9.001928996686817e-24	1.494740718783767e-22	GABRQ
ENSG00000113448.19	132.26607661896142	2.545530968761899	0.25334709904770575	10.047602590794105	9.41295119967132e-24	1.5616387059437424e-22	PDE4D
ENSG00000170558.9	3723.4965129842444	1.9484623324909351	0.19399715448619897	10.043767588506302	9.786327843130231e-24	1.6221810271924419e-22	CDH2
ENSG00000130511.16	982.1969434316978	1.454567572667079	0.14488776169437462	10.039271472323074	1.0242783555448511e-23	1.6963781738294581e-22	SSBP4
ENSG00000260917.1	109.95001438872528	0.9880680902519967	0.09842351843709714	10.038942987833492	1.0276946743147138e-23	1.7005689028854251e-22	AL158212.3
ENSG00000057252.13	319.9790308538457	2.8508141925985973	0.28420552610448513	10.030819005083405	1.1158713210904575e-23	1.8448880282800457e-22	SOAT1
ENSG00000144476.6	360.30182357126006	4.01214633929329	0.3999857339159637	10.030723596097642	1.116950172393755e-23	1.8450824921771193e-22	ACKR3
ENSG00000132821.12	302.7905645816684	4.028219392877315	0.4016209291801026	10.029904071734526	1.1262597118109002e-23	1.858861149459177e-22	VSTM2L
ENSG00000219481.10	1247.9508338944727	1.1619832968868389	0.11588564319780248	10.026982332086442	1.1600794257026451e-23	1.913034757419439e-22	NBPF1
ENSG00000156345.17	209.46000416596578	1.5775881350002299	0.15735964216015558	10.0253668179711	1.1792091151245323e-23	1.9429114991257852e-22	CDK20
ENSG00000186318.16	1112.721398125312	2.5333123656588104	0.2528919205789624	10.017371689293705	1.2785783116496475e-23	2.103056443778157e-22	BACE1
ENSG00000182759.4	36.45323132414437	-3.4799667699362025	0.3473932463372134	-10.017370247198793	1.2785969626929457e-23	2.103056443778157e-22	MAFA
ENSG00000163082.10	162.63991259793045	5.901250029254455	0.589225098405937	10.015272677995949	1.3060126485460736e-23	2.146311026441942e-22	SGPP2
ENSG00000187514.16	29897.137817790728	-1.1324782888452192	0.11307631662219586	-10.015167832438255	1.3073981755294858e-23	2.14675004099987e-22	PTMA
ENSG00000020577.13	901.7243522002335	2.1673726087039458	0.21651561418013465	10.010236984113096	1.3742295483168445e-23	2.254558647858276e-22	SAMD4A
ENSG00000267280.5	54.70388824458349	6.953225193447232	0.6946244419054651	10.010049710277157	1.376833415311021e-23	2.256901571895393e-22	TBX2-AS1
ENSG00000137078.9	24.225581200913943	-5.94412948914531	0.5939014202915534	-10.00861302238891	1.396972400592311e-23	2.287921213611916e-22	1
ENSG00000111639.8	2208.004504102251	-0.7405871527863357	0.07399559489529962	-10.008530289326446	1.3981409656508348e-23	2.287921213611916e-22	MRPL51
ENSG00000106034.18	248.84019350626141	4.922263542867913	0.49190039805779945	10.00662646808742	1.4253005853999457e-23	2.3303785976790423e-22	CPED1
ENSG00000104518.11	461.3211611807667	-2.1063614864582756	0.2105060028936398	-10.006182519757099	1.4317086292694942e-23	2.3388635862832293e-22	GSDMD
ENSG00000016402.13	23.47337739773509	-3.905244490139074	0.3906841053699357	-9.995913415625724	1.5881623732172107e-23	2.592242921250371e-22	IL20RA
ENSG00000186907.8	295.8372004686659	-3.035689168889543	0.3037967538653755	-9.992500348554673	1.6438211345739065e-23	2.6808111026462305e-22	RTN4RL2
ENSG00000266074.8	1856.368224754116	4.483734023741903	0.44879802439207356	9.990538683443216	1.6766807422232003e-23	2.7320786797091965e-22	BAHCC1
ENSG00000170421.12	36152.885283743024	2.5554301315833663	0.25582113458600225	9.989128285740906	1.7007072851125825e-23	2.768878400147245e-22	KRT8
ENSG00000179059.10	2137.1532023112422	-2.461726882593778	0.24651099113463906	-9.98627635734601	1.7503373013477682e-23	2.8472647880822383e-22	ZFP42
ENSG00000023697.13	618.7332864963536	1.2489991817433859	0.12521284343898406	9.975008532986637	1.960845975892822e-23	3.186997333383804e-22	DERA
ENSG00000116898.12	1446.2958474555337	-0.9555963789751373	0.0958245103555969	-9.972358589978676	2.0138862142538886e-23	3.2704353538581545e-22	MRPS15
ENSG00000116151.14	169.17142094195336	1.4071992152096917	0.141144306530243	9.969932544945912	2.0636894687095202e-23	3.3484800804631647e-22	MORN1
ENSG00000130813.18	297.20664418209327	-2.6959252066649055	0.27073808292775636	-9.95768743544027	2.3342921377085176e-23	3.7824956155927207e-22	SHFL
ENSG00000156535.15	143.2782127545841	-2.469850606568864	0.24803543373662787	-9.95765229733842	2.3351171161643e-23	3.7824956155927207e-22	CD109
ENSG00000171004.18	638.9752344284324	2.146609031279843	0.21562918807168585	9.95509490378549	2.3959416659504656e-23	3.8777487586778404e-22	HS6ST2
ENSG00000132716.18	3434.5258034430135	0.5761935069642895	0.05788344890709731	9.954374140509104	2.4133657551232213e-23	3.90265843888713e-22	DCAF8
ENSG00000258947.7	1944.1371520749271	-2.6815458896049433	0.2697219560550666	-9.941889525142985	2.735876212065709e-23	4.420466657458021e-22	TUBB3
ENSG00000159131.17	3647.9635323971984	-1.0611667503326427	0.10674016725796705	-9.941587853877357	2.7441754582795515e-23	4.430147007710345e-22	GART
ENSG00000205562.3	24.87064883518443	5.4654764393827024	0.5497943882376901	9.94094620882132	2.761910676093328e-23	4.455031548538776e-22	AL049775.1
ENSG00000095015.6	757.0226644041205	1.1170327805305107	0.11240999957193604	9.93713001320379	2.8697605118930987e-23	4.625109406027542e-22	MAP3K1
ENSG00000060709.15	150.79197411023313	3.953809590319675	0.3980277236026856	9.933503009620502	2.976124716889049e-23	4.792509558782324e-22	RIMBP2
ENSG00000115364.14	1370.5535623021847	-0.808574939981105	0.08140359940669212	-9.932913849932694	2.9937669269360155e-23	4.816878136004762e-22	MRPL19
ENSG00000014123.10	647.1197899426295	0.9257063770897735	0.09323319714587222	9.928935244400314	3.115646125876856e-23	5.008779513082601e-22	UFL1
ENSG00000123836.15	421.48833269448414	-1.3571093974840591	0.13674002775250788	-9.924741275761289	3.24944340429254e-23	5.2195034431293135e-22	PFKFB2
ENSG00000234814.8	31.236862932058045	2.861198876495681	0.28839114114736397	9.921243992143458	3.3653530078813234e-23	5.401166470424917e-22	SVIL2P
ENSG00000101276.17	88.87003774624367	-3.4192238523030016	0.344644259276507	-9.921023665041725	3.372790812670281e-23	5.40858142432799e-22	SLC52A3
ENSG00000162702.8	1598.4218435535	-0.8135073347213522	0.08201189193469592	-9.91938261062345	3.4287040156748105e-23	5.4936538882202e-22	ZNF281
ENSG00000069998.12	1392.7115146534918	-1.0077297718102427	0.10162755928832562	-9.915910397407377	3.5500506030461486e-23	5.683049747304281e-22	HDHD5
ENSG00000072310.17	1896.4796283727933	-1.5103947817186616	0.15232153479262717	-9.915832214892896	3.552831308551778e-23	5.683049747304281e-22	SREBF1
ENSG00000120075.5	154.4481371872058	8.3276292797331255	0.8399284091074367	9.914689382375592	3.593725276713499e-23	5.743676659992974e-22	HOXB5
ENSG00000116213.16	679.2766594130298	-0.6414387972274088	0.06472910918447665	-9.90958790116084	3.7820289504172005e-23	6.039604467825139e-22	WRAP73
ENSG00000234327.8	80.7969027336794	-1.9683482042305174	0.19864056128331883	-9.909095058501592	3.8007299538599446e-23	6.06442323061859e-22	AC012146.1
ENSG00000197279.4	99.77510677974962	-2.0389129396883425	0.2057710730739251	-9.908647067004626	3.817808493833279e-23	6.0866141228513115e-22	ZNF165
ENSG00000160226.16	569.6667654584846	1.2026933388915946	0.12141785502557488	9.905407558371584	3.943588555660253e-23	6.281923844472909e-22	CFAP410
ENSG00000165029.16	1193.6369560312953	1.998965353983186	0.20182018399410992	9.90468502417739	3.972197126422343e-23	6.3222490747659105e-22	ABCA1
ENSG00000065057.9	698.1501642600882	-1.2900537254858488	0.1302670108923398	-9.903149820118495	4.033667078888872e-23	6.414767156526255e-22	NTHL1
ENSG00000156463.18	559.4083873373864	4.590604746360815	0.46368343700074455	9.900299169740332	4.150316359190883e-23	6.594811466446108e-22	SH3RF2
ENSG00000135423.13	202.25967250396403	-3.2745345394507632	0.3308884165625704	-9.896189698836299	4.3243775429870145e-23	6.865709424122063e-22	GLS2
ENSG00000083937.9	712.9655523420546	-0.7550505693862581	0.07630894657247285	-9.894653291657805	4.391293584662641e-23	6.9661884593057355e-22	CHMP2B
ENSG00000134758.14	928.5721644129935	-0.8563845972967807	0.08660450260280707	-9.888453504829934	4.671891145251217e-23	7.405198227340801e-22	RNF138
ENSG00000116704.8	295.5509707707466	1.6399675168707972	0.16588522095932154	9.886158075968389	4.780222954608225e-23	7.570658383969049e-22	SLC35D1
ENSG00000111231.9	603.756584834881	-0.8619128012066908	0.0871945865502657	-9.884934779865235	4.838967991291315e-23	7.657377625130815e-22	GPN3
ENSG00000048140.18	1133.202160279145	-0.9772892772768595	0.09890970197912008	-9.880620987849767	5.0518863337844447e-23	7.987723078829688e-22	TSPAN17
ENSG00000162782.16	20.887966725331136	-3.862380073668187	0.3909396278863548	-9.879735381522826	5.096731944132953e-23	8.05199750350881e-22	TDRD5
ENSG00000143297.19	20.457872860501663	-6.087346014268981	0.6161573179055139	-9.879532121701523	5.10708016087174e-23	8.061710829599757e-22	FCRL5
ENSG00000133706.18	5871.442536741922	-0.9337543137414591	0.09452093148429784	-9.878809900393097	5.144017919140062e-23	8.10807243951766e-22	LARS
ENSG00000174343.6	21.624835634342165	-4.197807221954976	0.4249311963652314	-9.878792750125436	5.144898271077108e-23	8.10807243951766e-22	CHRNA9
ENSG00000282278.1	102.29449995714933	8.086534085497645	0.8189455158024579	9.874324884206631	5.379396942827806e-23	8.470674677406048e-22	AC058822.1
ENSG00000072778.20	4107.06746894568	1.0223434334886246	0.1036317902112425	9.865152685336083	5.894470092874037e-23	9.274127330550584e-22	ACADVL
ENSG00000147202.18	1171.8694284432795	-1.2019390859983374	0.12184327957200715	-9.864631764840288	5.925145452700338e-23	9.314755689155035e-22	DIAPH2
ENSG00000069702.11	1434.6716717020734	3.861514729695409	0.3915582280031443	9.861916960315797	6.087588056283754e-23	9.562295641601199e-22	TGFBR3
ENSG00000231806.3	193.49447809068695	1.4023194834977928	0.14220036675785835	9.861574308635157	6.108401766642423e-23	9.5871440646526e-22	PCAT7
ENSG00000156925.12	1037.2387177093185	-4.087251047474211	0.4145315717433503	-9.859927026269446	6.20945037611518e-23	9.737777775288472e-22	ZIC3
ENSG00000115241.11	4520.319842042826	-0.9632209882861763	0.09771094746608369	-9.857861511582605	6.338495768596803e-23	9.932034798221684e-22	PPM1G
ENSG00000099957.16	62.38208968343391	5.092740928040841	0.5167727009068133	9.854895429081859	6.528461712687275e-23	1.0221355838093984e-21	P2RX6
ENSG00000131370.16	891.8603967927837	2.395312970521756	0.24306659678550024	9.854554275244803	6.550669511566022e-23	1.0247767015037475e-21	SH3BP5
ENSG00000080823.23	268.3856659346249	3.553722897895855	0.3606353379381048	9.854061773906844	6.582861426570924e-23	1.0289741456272711e-21	MOK
ENSG00000090861.15	6797.472432072423	-1.2311672383101315	0.12497265205417463	-9.85149325131094	6.753306093216542e-23	1.0547576115483443e-21	AARS
ENSG00000182117.5	1538.4503487725085	-0.9761364375346694	0.09910052646348948	-9.849962178498584	6.856977420909856e-23	1.0700787121493064e-21	NOP10
ENSG00000041357.16	2777.178623153238	-0.870296895412871	0.08835640623853325	-9.849844877838915	6.864984701363954e-23	1.0704580125319342e-21	PSMA4
ENSG00000151952.16	163.23009703698767	-3.0790314962465883	0.3126657251383615	-9.847678362839575	7.01455278816584e-23	1.0928923763704813e-21	TMEM132D
ENSG00000004975.12	1706.405898996342	0.679868302290714	0.0690471018423098	9.846442271297663	7.101328595978284e-23	1.1055150235182738e-21	DVL2
ENSG00000165458.14	3665.4511915938956	1.317943727460943	0.13395124910994632	9.838980496398232	7.648191327177497e-23	1.189684218194263e-21	INPPL1
ENSG00000196419.12	11718.340683730621	-0.8142707094738633	0.08277517906282113	-9.837136188565454	7.78966129253718e-23	1.2107088948198474e-21	XRCC6
ENSG00000150281.6	75.89958616668969	2.2456237967189456	0.22834870476472854	9.834186705953288	8.021307723867455e-23	1.2457038977316813e-21	CTF1
ENSG00000234171.3	237.1123110677418	-1.2287136075595912	0.12495876130957373	-9.832952845263625	8.1202238832785e-23	1.2600460585249055e-21	RNASEH1-AS1
ENSG00000184408.10	145.802944205977	-3.699221881222034	0.3762347161961456	-9.832218351943597	8.179679124554713e-23	1.2682466946351189e-21	KCND2
ENSG00000108239.9	139.05096884106953	1.061144880960132	0.1079533212089883	9.82966405365007	8.389817630828577e-23	1.2997784457123044e-21	TBC1D12
ENSG00000108821.13	26950.00431918575	3.252702174701342	0.3309194022541822	9.829288196897297	8.421186586015835e-23	1.3035861009562416e-21	COL1A1
ENSG00000251322.8	733.8909390061356	1.3316155717751226	0.13547875957869943	9.828961941459088	8.448509938690017e-23	1.3067618716611996e-21	SHANK3
ENSG00000087299.12	578.8874769596978	-0.7801688837457695	0.0793820519763867	-9.82802616361998	8.527367596062944e-23	1.317897109552562e-21	L2HGDH
ENSG00000133106.14	199.56592515836977	4.939683359309536	0.5027722918930035	9.824891782940108	8.796846074658419e-23	1.3584510088742424e-21	EPSTI1
ENSG00000123130.17	662.8632293753818	-0.8024134848831433	0.08168282069860411	-9.823528105670032	8.916704061397198e-23	1.3758531708884182e-21	ACOT9
ENSG00000182836.10	68.68922568084463	5.990837661674127	0.609972762708382	9.821483889008087	9.099411292740888e-23	1.4029172671820189e-21	PLCXD3
ENSG00000178401.16	49.00192091138589	3.9758032432655153	0.40490710512802763	9.81905032762615	9.321754478621332e-23	1.4360439584039846e-21	DNAJC22
ENSG00000229150.1	26.156479477025073	-5.532516976134098	0.5634724540183882	-9.818611250078165	9.362439837212689e-23	1.441155033482739e-21	CRYGEP
ENSG00000081052.12	59.88911026183035	-2.731944304064769	0.27828470700392005	-9.817083854436476	9.50534395051961e-23	1.461979784697307e-21	COL4A4
ENSG00000116871.15	2442.190159511123	0.8127619864884775	0.08279315678063319	9.816777353253393	9.534279451693082e-23	1.4652561575280121e-21	MAP7D1
ENSG00000151388.11	1693.259847043686	2.1772195255593303	0.22186095487210464	9.813441607219369	9.854887481204742e-23	1.5133165216138002e-21	ADAMTS12
ENSG00000167553.15	10217.949904216002	-1.0441850912083372	0.1064057543982726	-9.813238927849644	9.874707893646274e-23	1.5151480257277398e-21	TUBA1C
ENSG00000176402.6	21.481550674723607	-3.2277906057241776	0.32916856499865654	-9.80588959257805	1.0620699591463707e-22	1.6283093343302386e-21	GJC3
ENSG00000206384.10	173.91195540040172	5.345080962630981	0.5452827083530862	9.80240319516952	1.0993834353310147e-22	1.6841711924324681e-21	COL6A6
ENSG00000100297.16	5163.911059563269	-1.2751485045816562	0.13012632602463842	-9.799312280131668	1.133547676304064e-22	1.735123416798765e-21	MCM5
ENSG00000170027.7	6000.318361645854	-0.7636037059935707	0.07795333438015135	-9.795651617283497	1.1753708968320228e-22	1.7977087143179823e-21	YWHAG
ENSG00000141161.11	1426.8479999820395	7.761416547516613	0.7929952962862746	9.787468581294975	1.2744663964039806e-22	1.9477215349501915e-21	UNC45B
ENSG00000169047.5	2367.035212582019	1.7144967499455341	0.17517941438163742	9.787090315363278	1.279241921572416e-22	1.9534644936024288e-21	IRS1
ENSG00000151882.11	19.287897852338062	-4.769114149125829	0.4876844336778669	-9.779098572328024	1.3843798566323087e-22	2.1123347653463565e-21	CCL28
ENSG00000213722.9	1880.2459703253867	0.8423162204538958	0.0861403566114079	9.778415757595605	1.3937497805269102e-22	2.12494257642685e-21	DDAH2
ENSG00000175505.11	59.769480329004075	2.4768863302385413	0.2533357939467189	9.777087918178177	1.4121511532215114e-22	2.1512889988957866e-21	CLCF1
ENSG00000078295.17	1377.8307383518395	-4.60862393984519	0.4715639242858275	-9.773062998457405	1.4694109856154392e-22	2.2367441608951905e-21	ADCY2
ENSG00000106268.15	603.8263150627157	-1.222703843452934	0.12512587025523889	-9.771790925080426	1.4879814215963366e-22	2.2632173841158226e-21	NUDT1
ENSG00000197217.13	2832.6810799196446	1.7608987917328833	0.18024792445817542	9.769315219723824	1.5247916773350868e-22	2.3173694573592233e-21	ENTPD4
ENSG00000155846.17	250.83028856052132	-2.3668362380508023	0.2422872868303274	-9.768718239468694	1.5338019643324896e-22	2.3292190431457385e-21	PPARGC1B
ENSG00000204304.12	5863.852006514786	0.8842122863286647	0.09054767285897483	9.76515749560784	1.588649780862278e-22	2.4106033631345002e-21	PBX2
ENSG00000223501.9	1278.004589428517	0.6384812924622424	0.06539076849263552	9.764089139496042	1.6054816159055414e-22	2.4342195590289783e-21	VPS52
ENSG00000226031.5	36.73845994916407	-2.3790945506514034	0.24378974934622466	-9.758796491778115	1.6915056265894934e-22	2.56262434904383e-21	FGF13-AS1
ENSG00000213047.13	147.4265913595334	1.7391751323775426	0.17822263940134017	9.75844111735484	1.6974424687593873e-22	2.5695905510912017e-21	DENND1B
ENSG00000170161.7	50.554335596269475	-2.2097665456213162	0.22645239938400424	-9.758194444538113	1.7015754769862622e-22	2.573817279807037e-21	AL512625.1
ENSG00000182199.11	5302.659673166022	-1.110506438031336	0.1138181436623974	-9.75684897238593	1.7242948466031613e-22	2.6061291008305264e-21	SHMT2
ENSG00000154719.13	595.081022068603	-0.6984377844205921	0.07160054539989051	-9.754643355295729	1.7621897074325662e-22	2.6613085314058306e-21	MRPL39
ENSG00000126803.9	653.0590468555251	-2.9820295438836246	0.3057404809798507	-9.753466516199241	1.7827451220948694e-22	2.6902352687587276e-21	HSPA2
ENSG00000150593.18	964.032833450512	1.717552625437714	0.17612876500862176	9.751687212214526	1.8142750639616018e-22	2.7356645603097364e-21	PDCD4
ENSG00000159055.4	755.5217661095435	-1.059696257991738	0.1087190064346	-9.747111317000483	1.8979192641606763e-22	2.8595416228857288e-21	MIS18A
ENSG00000105122.13	37.03228352762028	-5.811340663763724	0.5962783893367836	-9.746019254911191	1.9184389695169897e-22	2.8881910603826366e-21	RASAL3
ENSG00000146416.19	539.4540642693297	-1.0366396132857583	0.1064274140744419	-9.740343898242877	2.0286664839997774e-22	3.0517439780858717e-21	AIG1
ENSG00000115073.8	1218.2742405973984	0.9200207665644707	0.09445752992518097	9.740046847437272	2.0346053962612456e-22	3.058281173158544e-21	ACTR1B
ENSG00000102804.15	4202.832832355618	1.6841885436339474	0.17295543146306838	9.737702536352995	2.0820827877374565e-22	3.1271971135070796e-21	TSC22D1
ENSG00000179023.8	300.1178819838338	-3.9161086252243464	0.40219249534555107	-9.736901286185734	2.0985599758416805e-22	3.149480745604461e-21	KLHDC7A
ENSG00000173641.17	865.7495208473997	7.576173400689359	0.7782368124274612	9.735048869068407	2.1371494706037295e-22	3.2048893818936397e-21	HSPB7
ENSG00000163453.11	582.8039092765412	5.153100460768376	0.5297092690533524	9.728167434142737	2.286753823121717e-22	3.42656047110237e-21	IGFBP7
ENSG00000204852.16	392.1377822874455	1.5632765849117192	0.16070356172138522	9.727703407233756	2.2972069904257693e-22	3.4395388596897535e-21	TCTN1
ENSG00000160753.16	991.9128143476939	-0.7311534129684909	0.07517632161113981	-9.725847145734074	2.3394982320983364e-22	3.5001300518415875e-21	RUSC1
ENSG00000175792.12	2363.541135799425	-1.214824865050776	0.12491161385654465	-9.725475698728443	2.348052985711493e-22	3.510192917502501e-21	RUVBL1
ENSG00000128245.15	3043.2484818808543	-1.0058543102598445	0.10347564354857816	-9.720686683022478	2.461160752943679e-22	3.676418727840772e-21	YWHAH
ENSG00000144227.5	432.56078931548575	3.5847604255870493	0.36886077743460427	9.718464648149247	2.515456600325224e-22	3.754602600563194e-21	NXPH2
ENSG00000107611.15	135.48781504502685	4.256087329295942	0.438052615110204	9.715927225374987	2.5789100289573404e-22	3.846323077376547e-21	CUBN
ENSG00000198756.12	468.18886575183694	2.605976900323691	0.2682777634444434	9.713726798916573	2.635217024377557e-22	3.92725083718379e-21	COLGALT2
ENSG00000134802.17	430.57880865024737	-1.9571989873447184	0.2015155028240353	-9.712399095437128	2.6697785948201307e-22	3.975671072736416e-21	SLC43A3
ENSG00000101940.18	790.821289768444	1.4130266511860288	0.14557053056552616	9.706818033131906	2.8200332638774997e-22	4.1961657752037685e-21	WDR13
ENSG00000160766.14	231.33261543258607	1.6766493429208111	0.1727551401480437	9.70535140942258	2.860887548452045e-22	4.253658907245314e-21	GBAP1
ENSG00000183207.14	2778.8933985724434	-0.8036124889390082	0.08282857874149628	-9.70211611920858	2.953092651256287e-22	4.387353981491055e-21	RUVBL2
ENSG00000215717.6	444.7787717203887	0.6884830097349627	0.07096392481345351	9.701873332750592	2.9601294764016377e-22	4.394407215740869e-21	TMEM167B
ENSG00000126787.13	2637.6784327283913	-1.220113920224719	0.12576221887649877	-9.70175249072933	2.9636380959422566e-22	4.3962158617937876e-21	DLGAP5
ENSG00000118495.19	861.7924439168615	4.340085172625609	0.44764494445636843	9.695374037779697	3.1547959092366656e-22	4.676162739598285e-21	PLAGL1
ENSG00000101182.15	3127.0473420983913	-0.8308025289030881	0.08569663229401649	-9.694692856222035	3.175917997246029e-22	4.703838422618636e-21	PSMA7
ENSG00000215305.10	814.7256516704875	0.9537612934751996	0.09839010995213963	9.693670369299742	3.207886271830494e-22	4.747523283561012e-21	VPS16
ENSG00000250519.7	45.02051126106957	-2.2891051521444647	0.2361513727819113	-9.69338067011146	3.2170015355626966e-22	4.75734549114992e-21	AP002784.1
ENSG00000167196.14	1198.1001644087248	-1.068465110036861	0.11022790070198002	-9.693236496680084	3.2215474404718343e-22	4.7604005481029145e-21	FBXO22
ENSG00000134571.11	1349.0380052986882	7.775718851681365	0.8024283406683078	9.690234576218115	3.3176579787877776e-22	4.8986496079101066e-21	MYBPC3
ENSG00000069011.16	191.21941337722748	7.383464143728901	0.7623422887452864	9.685234903970887	3.4840668038337852e-22	5.14040448113678e-21	PITX1
ENSG00000177455.14	20.404052368087168	-4.1879846772055895	0.4325200738589872	-9.68275215492306	3.569745620614631e-22	5.262770137303982e-21	CD19
ENSG00000112394.17	191.56918222465774	-1.94681689832472	0.20107611264320446	-9.681989932733636	3.59646559111467e-22	5.2980934014924094e-21	SLC16A10
ENSG00000109519.13	613.1000839745719	-1.0984413805624813	0.1134935447546384	-9.678448082110757	3.7232462502211626e-22	5.480652743327854e-21	GRPEL1
ENSG00000231925.11	640.8313123432887	-1.4484479034992375	0.1497007754720748	-9.675620576657808	3.8276232879435233e-22	5.6299792346418335e-21	TAPBP
ENSG00000160710.17	8555.252928514732	-0.6411184141666809	0.06634010519932622	-9.664115126745267	4.283052165667585e-22	6.295037237365184e-21	ADAR
ENSG00000137285.10	9672.012477513326	-2.317101593239407	0.239839968456343	-9.661031929551719	4.413950479659421e-22	6.48246208546768e-21	TUBB2B
ENSG00000156049.7	136.1571441746985	-3.8207975338266995	0.39558407679794166	-9.658623180068759	4.518962680475361e-22	6.631612282241938e-21	GNA14
ENSG00000205593.12	208.3463912258356	2.9876684395909936	0.30944473981237974	9.654933677019214	4.684623092511551e-22	6.869468316329964e-21	DENND6B
ENSG00000203635.2	17.830283080262294	-3.013332091980449	0.3121260795703761	-9.654214399924962	4.717612091493152e-22	6.912562144748935e-21	AC144450.1
ENSG00000239305.7	325.8848693125339	1.2455695139316476	0.12905225831801542	9.65166770551406	4.836272574146086e-22	7.081026091589177e-21	RNF103
ENSG00000100304.13	2878.2736903614027	-1.3069297389771508	0.13542207916589385	-9.650787722555526	4.87795721496543e-22	7.136614995522975e-21	TTLL12
ENSG00000213585.11	5182.26888472112	-0.8699000488643303	0.09014518036999977	-9.649989553449627	4.916073739949526e-22	7.18690292751951e-21	VDAC1
ENSG00000100320.23	6760.19104645283	1.179603250554167	0.12231138361834483	9.644263809777103	5.198283969646755e-22	7.593688036329487e-21	RBFOX2
ENSG00000171476.22	32.79836172369867	6.6244961149153685	0.6869452130375583	9.643412588353211	5.241585712044885e-22	7.651120740889853e-21	HOPX
ENSG00000143867.7	57.19981392811318	6.005114879225644	0.622900218332996	9.6405727634781	5.38864599663576e-22	7.859806983694788e-21	OSR1
ENSG00000165240.20	199.9203048516871	1.2458447113254325	0.1292465202887137	9.63929016071332	5.456396989927537e-22	7.952584678941463e-21	ATP7A
ENSG00000256269.10	1049.0128186160448	-0.8982377960589888	0.09325434338354914	-9.6321282577112175	5.850497794690086e-22	8.520508738169666e-21	HMBS
ENSG00000116133.13	8834.99073421251	-2.383730143892169	0.24749390945867025	-9.631469918213222	5.8881078329121865e-22	8.568781641603445e-21	DHCR24
ENSG00000174586.11	88.5908393417227	2.452828008306559	0.25467172406533545	9.631332325206591	5.895998508865113e-22	8.573764498308018e-21	ZNF497
ENSG00000134250.20	5843.680750087666	1.5694018410477555	0.1629650384249293	9.63029773880432	5.955666005695632e-22	8.653974941659928e-21	NOTCH2
ENSG00000167619.13	96.38569194693595	-2.6720926900480935	0.2775534873020569	-9.627307212105388	6.131518551950778e-22	8.902760862684961e-21	TMEM145
ENSG00000115935.17	823.1846124585549	2.801409241376852	0.2910247013593786	9.626018782225179	6.20885699336069e-22	9.008239606013489e-21	WIPF1
ENSG00000212993.5	78.25161535366207	-2.3842979698483857	0.24771906668701363	-9.62500788387388	6.270211616528549e-22	9.090386101152984e-21	POU5F1B
ENSG00000249532.5	2074.485553654546	-4.502033102655549	0.46785082853681276	-9.622796045345268	6.406555321491705e-22	9.281043728002511e-21	MIR302CHG
ENSG00000169764.15	6246.213826431502	-1.9120332594245828	0.1988778146486176	-9.614110366220647	6.97093256329151e-22	1.0091029453422363e-20	UGP2
ENSG00000163624.6	312.5680799646324	-1.3021541851390563	0.13546347335667985	-9.612585244366509	7.074989253774078e-22	1.0233942631966347e-20	CDS1
ENSG00000170915.9	730.4938584976496	1.473857341818828	0.15338317295916132	9.608989782805228	7.326424117227703e-22	1.058966196763447e-20	PAQR8
ENSG00000183023.18	1792.2413131766764	5.341814819553908	0.5563081038501767	9.602259579868623	7.821071661192595e-22	1.1296122688983587e-20	SLC8A1
ENSG00000185008.17	1034.326172390844	3.537407445120679	0.3684431564884722	9.600958473037501	7.92044208158995e-22	1.1431044041813466e-20	ROBO2
ENSG00000135624.16	8257.305330604993	-0.8125026422293995	0.08463806184527853	-9.59973119085222	8.015318775319767e-22	1.1559282035481812e-20	CCT7
ENSG00000170581.14	1298.62949278797	1.094964637771827	0.11407782901813251	9.59840003264599	8.119497351798418e-22	1.1700732107189989e-20	STAT2
ENSG00000184378.3	44.81443356338553	-2.6172065456598568	0.27270064877391753	-9.597360906279516	8.201751215827069e-22	1.1810398693758484e-20	ACTRT3
ENSG00000186871.7	514.5916142521576	-1.4157713201344104	0.1475692141918151	-9.59394767999609	8.47777642932449e-22	1.219871953230012e-20	ERCC6L
ENSG00000183779.7	454.1767585923085	4.186317269324218	0.4364931031871423	9.590798202209793	8.74061647222647e-22	1.2567500613062703e-20	ZNF703
ENSG00000105520.10	273.2373663431089	-1.120662026483263	0.1168552452526957	-9.590173073188692	8.793737750796304e-22	1.263441587773466e-20	PLPPR2
ENSG00000152784.15	38.8078595079963	6.511548784044386	0.6791301261442271	9.588072349276885	8.974601184522596e-22	1.2884627504630609e-20	PRDM8
ENSG00000160695.14	677.4485489261837	1.1833637941796293	0.12343546804117386	9.58690247591478	9.07691287471236e-22	1.302177448655484e-20	VPS11
ENSG00000121904.17	459.82630717792597	-3.131679709093681	0.326804790186719	-9.582722784768256	9.451965973394829e-22	1.3549700288223581e-20	CSMD2
ENSG00000121577.13	590.9437522573613	6.4075406894376705	0.6687665090007398	9.581132731978034	9.5986363442312e-22	1.374968840503865e-20	POPDC2
ENSG00000198208.11	163.89797483270206	-1.878136969343798	0.19607131860246416	-9.578846017513314	9.813524635350765e-22	1.4047025009363008e-20	RPS6KL1
ENSG00000247596.9	990.6119910989239	-0.9461533152205244	0.09878820729479894	-9.57759373441265	9.933214865795555e-22	1.420775404984692e-20	TWF2
ENSG00000204632.11	84.54127783303117	-1.6601795569547884	0.17337669969383404	-9.57556326707395	1.013035885432441e-21	1.4478945510704172e-20	HLA-G
ENSG00000204219.11	105.12425031690199	5.271208468731273	0.5505110290712425	9.575118735812135	1.0174033550379124e-21	1.4530548660679114e-20	TCEA3
ENSG00000105518.14	769.1263952987181	-0.8728729421778134	0.09116721340878685	-9.574417266259061	1.0243331383145673e-21	1.4618642817805292e-20	TMEM205
ENSG00000236155.6	18.955102336879133	-2.6303308327311226	0.2747795126070698	-9.572514368975	1.0433678264848428e-21	1.4879231373979612e-20	AL355877.1
ENSG00000143499.14	361.68253956356443	2.036725489923612	0.21279584972988586	9.571265099901836	1.0560541381153888e-21	1.504896746928351e-20	SMYD2
ENSG00000180573.9	99.30010656821923	-2.6069176409088746	0.27238416925680664	-9.570738446444167	1.0614479192811965e-21	1.511460890994256e-20	HIST1H2AC
ENSG00000074657.13	4963.394668493915	-0.640060842588805	0.06690888305719021	-9.566156440568802	1.1095400442528313e-21	1.5787710266444104e-20	ZNF532
ENSG00000237149.5	45.146866635995316	6.036944659528638	0.631127870105655	9.565327321891226	1.1184698741550045e-21	1.5902984618078008e-20	ZNF503-AS2
ENSG00000151414.15	447.02907889096196	1.6870192262836532	0.17638357699798807	9.56449151897456	1.1275436609453161e-21	1.6020133657916613e-20	NEK7
ENSG00000029153.14	246.8863393428887	-1.7896832183081446	0.18712086886066176	-9.564316525490375	1.1294526561378934e-21	1.6035387377638213e-20	ARNTL2
ENSG00000106028.11	2032.7173912469962	-1.0134602868029985	0.10599736020641257	-9.561184210903459	1.1641688926579387e-21	1.6516054615350432e-20	SSBP1
ENSG00000101439.9	973.2979026338804	1.8728639289363356	0.1958905481315583	9.56076720801525	1.1688695664846639e-21	1.657049581142771e-20	CST3
ENSG00000092850.12	62.96563469803409	2.092601787858133	0.21887684560244783	9.560635717763333	1.1703556837759977e-21	1.657931907755002e-20	TEKT2
ENSG00000006555.11	30.688550031680077	-3.5273989231038865	0.3689603557768143	-9.560373812187088	1.1733213418104243e-21	1.6609073123931485e-20	TTC22
ENSG00000168653.11	3511.619793135947	-0.8103789839665962	0.08477279531304152	-9.559422701281703	1.1841538005344846e-21	1.675006057572545e-20	NDUFS5
ENSG00000170820.11	78.11113374968754	6.875246323059775	0.7192887057712404	9.558396048618551	1.1959576891200913e-21	1.690457131270998e-20	FSHR
ENSG00000120784.16	234.14905335957883	1.6441574336379046	0.17201535712767185	9.558201436733299	1.1982083193516409e-21	1.6923921037494292e-20	ZFP30
ENSG00000121380.12	27.436917509838462	-4.4929708574889125	0.470165619646574	-9.556145047071503	1.222247455708412e-21	1.7250764641413946e-20	BCL2L14
ENSG00000169218.14	146.8100708726233	5.286884995680756	0.5532609095213629	9.555862170444225	1.2255913931709625e-21	1.728525113292919e-20	RSPO1
ENSG00000161243.9	178.5032941349999	-1.8098673616746752	0.1894184561853508	-9.554862805468511	1.2374777112099948e-21	1.7440076847779625e-20	FBXO27
ENSG00000184371.14	297.1317098055622	2.26626805816098	0.23729579640732498	9.550392769161686	1.2920550332072306e-21	1.819588874718473e-20	CSF1
ENSG00000115233.12	1665.3834135066368	-1.0565844232700223	0.11063886295391948	-9.54984889631489	1.298855919596773e-21	1.8278254674970718e-20	PSMD14
ENSG00000169242.12	617.1542718552403	3.4257197470212857	0.3587480337775197	9.549096927304058	1.3083173266928039e-21	1.839791288342005e-20	EFNA1
ENSG00000177889.10	2637.112599499947	-0.9245254537856202	0.09682938165015635	-9.547984692558732	1.3224368112114956e-21	1.8582851091657877e-20	UBE2N
ENSG00000134352.20	3666.4227077858895	4.478875039028969	0.46913183362962924	9.547156509027175	1.3330481751392306e-21	1.8718258757715823e-20	IL6ST
ENSG00000174547.13	1465.254045471708	-0.8996488738094033	0.0942365075786598	-9.546712807225594	1.3387678564913235e-21	1.8784831144262393e-20	MRPL11
ENSG00000139990.18	1579.7388019124562	0.8394050788906197	0.08793238261271562	9.546029050385767	1.3476296172754409e-21	1.8895361945655286e-20	DCAF5
ENSG00000116161.18	2068.9350208687206	-1.1142893108868375	0.1167871433813157	-9.541198445522626	1.4119112015758038e-21	1.978221570383033e-20	CACYBP
ENSG00000198771.11	426.5093292867163	5.129291286004081	0.5377795172629325	9.537907490619906	1.4574324204684371e-21	2.040511692989909e-20	RCSD1
ENSG00000124920.13	6233.4048077974885	4.285232392406729	0.4493296569606065	9.53694537189746	1.471012855826614e-21	2.05802418131136e-20	MYRF
ENSG00000261115.6	454.35547078582636	-1.516430137772171	0.1590313934821675	-9.535413760568042	1.4928904796024092e-21	2.0871109072081753e-20	TMEM178B
ENSG00000139926.15	695.0170170965713	1.3817603321527632	0.14493975114040977	9.53334279437384	1.52298497736234e-21	2.1276343988697322e-20	FRMD6
ENSG00000169258.7	249.68558586839146	-2.39799455044477	0.2516317411493242	-9.529777680240045	1.5762041635007959e-21	2.2003810122471112e-20	GPRIN1
ENSG00000161091.13	794.77677426982	-0.7720807015146661	0.08103066400727268	-9.528253420771303	1.5995156054460691e-21	2.2313010208239317e-20	MFSD12
ENSG00000161652.12	23.11445179133054	-4.388264043906168	0.4606424311151733	-9.526399974232902	1.6283214513304246e-21	2.269835167631627e-20	IZUMO2
ENSG00000119487.17	2335.587677905385	-1.244509774401135	0.13065619085433142	-9.52507314244787	1.649257399246284e-21	2.297350927324559e-20	MAPKAP1
ENSG00000131398.14	487.22524624406196	2.1132476885340976	0.22189308075567585	9.523720529442613	1.6708742508232937e-21	2.3257745645071153e-20	KCNC3
ENSG00000143819.12	1083.725875981199	-1.654633322792542	0.17374001301639228	-9.523616892076717	1.6725420509100888e-21	2.3264090338564603e-20	EPHX1
ENSG00000187079.17	3890.4697271108826	1.681258699540051	0.17655733415858665	9.522451772124725	1.6914056345682876e-21	2.350943602863018e-20	TEAD1
ENSG00000115593.15	1163.5001274004546	7.274441275816576	0.7640738146458563	9.52060015194767	1.7218177515144645e-21	2.391482759791617e-20	SMYD1
ENSG00000087460.25	26660.291145648574	0.8508688642712713	0.08940241562907379	9.51729165575888	1.7775113199589335e-21	2.4670520453081508e-20	GNAS
ENSG00000121316.11	419.35863932523415	-2.7651454984655066	0.29068665694585233	-9.512461038005553	1.8620425507027583e-21	2.5825077139262604e-20	PLBD1
ENSG00000105677.12	1437.2455729384094	-0.8835202922078886	0.0928838014419425	-9.512103063095857	1.8684627476458036e-21	2.589540970473733e-20	TMEM147
ENSG00000250571.7	326.75644260330205	1.2407035084587483	0.13048980716206887	9.508049214279163	1.9427136192590958e-21	2.6905041790532717e-20	GLI4
ENSG00000244005.13	498.18125865382143	-0.9011250026176401	0.0948060079167474	-9.504935630334215	2.001717727326743e-21	2.770221469072591e-20	NFS1
ENSG00000281852.1	23.585337532806992	-2.9527864596365374	0.31073256878644206	-9.50266163334139	2.0459281116638377e-21	2.8293652812238736e-20	LINC00891
ENSG00000138722.10	75.97804639938536	6.720913097918156	0.7073434670309596	9.501626029188998	2.0663808315175655e-21	2.855592516989177e-20	MMRN1
ENSG00000114861.20	694.4867322631994	1.6092423667864892	0.16936807600213177	9.501450360493168	2.0698702189954884e-21	2.858356752058878e-20	FOXP1
ENSG00000169946.14	221.3387228813427	5.105336699923226	0.5378589788722723	9.491961462886747	2.2672719765263643e-21	3.1287049309434626e-20	ZFPM2
ENSG00000149639.15	2534.4436960164408	1.0999126068924148	0.11591442802672068	9.48900517059759	2.33249595180219e-21	3.2163979737674596e-20	SOGA1
ENSG00000106327.13	76.27054702681717	-2.935108323659958	0.30932130275719666	-9.488865776450858	2.335616777743035e-21	3.218389378950291e-20	TFR2
ENSG00000248890.2	20.58231124827861	2.8729573189164115	0.3028959991238044	9.484962915413522	2.4246927892440026e-21	3.338735874428883e-20	HHIP-AS1
ENSG00000184785.6	34.267947723915384	-2.3439206653706495	0.24717686035940412	-9.482767367311421	2.476270838245625e-21	3.407313171335109e-20	SMIM10
ENSG00000164032.12	6885.804308345448	-1.2588612780293038	0.13281154844705043	-9.478552827288127	2.5783393118672467e-21	3.545216553817464e-20	H2AFZ
ENSG00000166147.13	1065.5845076623182	2.7051769152840084	0.2855452012752819	9.473725712084594	2.7003639655184587e-21	3.710342614039142e-20	FBN1
ENSG00000272886.6	1129.335943222527	1.3217875118155258	0.13953912544856734	9.47252254567643	2.731657682039064e-21	3.7506558803104314e-20	DCP1A
ENSG00000128283.7	1342.67736275151	2.1577567769302886	0.22780189975013332	9.472075427364937	2.743378191514815e-21	3.7640560676287976e-20	CDC42EP1
ENSG00000005483.21	1835.724478418062	1.0634322032149333	0.11228311200459709	9.470989752861447	2.772044904123334e-21	3.800671566760528e-20	KMT2E
ENSG00000215478.8	15.311928888558407	6.589120721056681	0.6958047022274091	9.469784696716761	2.8042109053332392e-21	3.842029145458353e-20	CES5AP1
ENSG00000148225.16	89.59053334738529	2.5854935697617156	0.27307891545766105	9.467935543205927	2.8542888266553755e-21	3.907851214525673e-20	WDR31
ENSG00000168275.15	309.4341190653262	-0.9379300095888637	0.0990712017226345	-9.467231579715234	2.8735848571290038e-21	3.931465526200372e-20	COA6
ENSG00000156804.7	214.10965392995752	4.069548721099721	0.4299649771320619	9.464837690372574	2.9401732502395812e-21	4.019502644534444e-20	FBXO32
ENSG00000197498.13	876.3622320516066	-1.1880413066973528	0.1255224899992984	-9.464768478572989	2.9421209771142975e-21	4.019502644534444e-20	RPF2
ENSG00000039319.17	1047.954701453284	1.5542466346474089	0.1642589919809427	9.462170782271281	3.016154410304505e-21	4.117715782773469e-20	ZFYVE16
ENSG00000214279.13	68.6813568274535	3.2307658753859245	0.3415823454021917	9.458234358048866	3.1318669668700214e-21	4.2726500660319875e-20	SCART1
ENSG00000096384.20	64430.98258997676	-0.8760252930254152	0.09265480352950484	-9.45472074468816	3.238853417929473e-21	4.4154681361616644e-20	HSP90AB1
ENSG00000132330.18	828.2165003916991	-1.603730159934708	0.16968727122318933	-9.451092874404969	3.3531122414400552e-21	4.567990736298216e-20	SCLY
ENSG00000176386.9	456.4066329817747	-1.0382540624236571	0.10986274885470496	-9.45046499607217	3.373287901709176e-21	4.592217111582102e-20	CDC26
ENSG00000153250.20	2911.866996501286	1.0038686894917728	0.10623578407040804	9.449440207703049	3.406475740166515e-21	4.6324196566944856e-20	RBMS1
ENSG00000052850.8	125.63464645094318	7.765244601841995	0.8217708117006695	9.449404251498883	3.407646030347806e-21	4.6324196566944856e-20	ALX4
ENSG00000165349.12	4429.547023785521	-2.1986114288663754	0.2327143787759116	-9.447681919919058	3.464172116441436e-21	4.705929495760323e-20	SLC7A3
ENSG00000185800.12	1167.598482377213	1.231255551734689	0.13033322669841232	9.446981271965146	3.4874315440850955e-21	4.734175989300807e-20	DMWD
ENSG00000027001.10	382.56866285024995	-0.9595266700798768	0.10159998744497872	-9.444161305625226	3.5826183456802104e-21	4.85995470991743e-20	MIPEP
ENSG00000204231.10	878.122628448844	1.1078679207358646	0.11732386580759757	9.442818075502947	3.6288576747144895e-21	4.919203606366146e-20	RXRB
ENSG00000176485.11	546.4680229533672	-2.7362811214697653	0.2898165654728232	-9.44142415394938	3.677466164417058e-21	4.981578195200101e-20	PLAAT3
ENSG00000114423.22	1012.4891856379859	1.2145902652496219	0.12865690738343036	9.440536772968073	3.7087456216601236e-21	5.020407066838228e-20	CBLB
ENSG00000251867.4	20.32640360799432	2.656050296387272	0.2814201918659576	9.43802318794654	3.798783058402485e-21	5.138663904583206e-20	AC009812.1
ENSG00000171560.16	78.4831347525143	7.110736873235491	0.7534792797166672	9.437202939289001	3.828629933754537e-21	5.175390956226643e-20	FGA
ENSG00000263823.1	54.71334456661592	-1.6667743887397826	0.17666746301002959	-9.434529484612332	3.927529787043789e-21	5.3053437200777995e-20	AC009831.1
ENSG00000013441.16	1212.1311753798705	1.5489706700374017	0.16419832931993997	9.43353489924515	3.96496411649177e-21	5.3521438970505996e-20	CLK1
ENSG00000113013.15	8654.566224583628	-1.129389106985659	0.11973243307324209	-9.432608007679882	4.000168180566408e-21	5.395869868304441e-20	HSPA9
ENSG00000156968.9	106.90228105240408	-3.4336048391830545	0.3640329423551424	-9.432126710756046	4.018569981849206e-21	5.4168855899996844e-20	MPV17L
ENSG00000157680.15	917.0460421789203	6.53797616499145	0.6933418113785275	9.42965800950675	4.114282086891903e-21	5.542010151430882e-20	DGKI
ENSG00000126453.9	1374.6668493338652	-0.7985723581487579	0.08469895358891724	-9.428361559513412	4.16544519630531e-21	5.606993025461461e-20	BCL2L12
ENSG00000186479.5	29.495771887980954	-2.5175329101421995	0.267033383568412	-9.427783434790003	4.188462716401542e-21	5.634025356785395e-20	RGS7BP
ENSG00000247626.5	457.2937480773962	-1.3228480091395296	0.14033726361970975	-9.42620637612134	4.251893528727976e-21	5.715342877026155e-20	MARS2
ENSG00000187522.16	502.3015490060815	-0.8571442953130497	0.09094073276794704	-9.425306671986249	4.288505168967765e-21	5.760521813739415e-20	HSPA14
ENSG00000145244.12	328.12104165901064	5.782038896684108	0.6136161390446374	9.422892470993979	4.388294266997795e-21	5.890441150700886e-20	CORIN
ENSG00000175768.13	1290.7823971645244	-0.9218487819832786	0.09785090319130674	-9.420953224938422	4.470111962248558e-21	5.996072614630404e-20	TOMM5
ENSG00000161267.12	298.16710423857074	-1.31727529108552	0.13984355833931272	-9.419635103172347	4.526583609990351e-21	6.067581871072961e-20	BDH1
ENSG00000115085.13	49.84519913559346	3.6902393376933142	0.39181373377021955	9.418351169531661	4.582268804070506e-21	6.13793787118865e-20	ZAP70
ENSG00000188060.7	91.03401819549774	-1.4863027761881016	0.15782234822711294	-9.417568505882638	4.616545367680235e-21	6.179538935329296e-20	RAB42
ENSG00000040731.10	58.48190647608227	5.271252285374082	0.5597895352517568	9.41648950797806	4.664215971661126e-21	6.238998297981555e-20	CDH10
ENSG00000067248.10	969.6428063734461	-0.9663168513688344	0.10264328166877726	-9.414321479773726	4.76147721144599e-21	6.364662609589538e-20	DHX29
ENSG00000145349.17	1141.5368783548809	2.7351168607910648	0.29055740387819423	9.413344228315257	4.805971609865051e-21	6.419667714082091e-20	CAMK2D
ENSG00000105131.8	341.82571554148916	-2.648982227984385	0.28143973001774875	-9.41225401195961	4.856094734365959e-21	6.482109765379317e-20	EPHX3
ENSG00000198315.11	1671.9947197665267	1.086878472511166	0.11548160621754264	9.411702071962175	4.8816671803193574e-21	6.511716575832527e-20	ZKSCAN8
ENSG00000144134.18	310.58686949805303	1.8523531108932834	0.19684047750588504	9.410427846772027	4.941214303752386e-21	6.58657003892549e-20	RABL2A
ENSG00000205464.12	135.07702659887147	2.4987344533661267	0.26589183638483355	9.39755987750459	5.5843075364638595e-21	7.438638664984302e-20	ATP6AP1L
ENSG00000163297.17	716.5967907962113	2.4575758993284222	0.26160795874713544	9.394117484414386	5.769948282193891e-21	7.680593431117319e-20	ANTXR2
ENSG00000188573.8	78.42065842180799	-3.685752148017617	0.3923609951182051	-9.393778163161262	5.788574314522362e-21	7.700047398978291e-20	FBLL1
ENSG00000175643.10	1183.0754066169407	-1.176571831509713	0.125257536011871	-9.393221908805598	5.819236975108989e-21	7.735474635541347e-20	RMI2
ENSG00000278962.1	48.65903269851683	5.95881099534271	0.6344226615243357	9.392493926722915	5.8596086632968546e-21	7.783750054808521e-20	AC092645.1
ENSG00000118939.17	509.7283161821351	-1.104249444259019	0.11757455275785746	-9.39190852405962	5.892274166110946e-21	7.821729088416294e-20	UCHL3
ENSG00000259033.2	33.45117970127895	-3.94884330996187	0.4205667803878729	-9.389337185214679	6.037901016975358e-21	8.009503111322874e-20	AL356804.1
ENSG00000187902.11	26.385890700128133	-3.8255350319343706	0.40769578027151043	-9.383307890473393	6.393474589673551e-21	8.475327676020982e-20	SHISA7
ENSG00000108561.8	3994.254636131699	-1.4358052440324294	0.15302368697995158	-9.38289536979031	6.418546025495928e-21	8.502690887466828e-20	C1QBP
ENSG00000165359.15	860.657585735773	2.413861661589954	0.2572985615325405	9.38155910088395	6.500428866662939e-21	8.605222903144492e-20	INTS6L
ENSG00000112902.12	1162.4268457636906	2.0525000952329617	0.2188377425436201	9.379095540723943	6.654106143539141e-21	8.802589071346232e-20	SEMA5A
ENSG00000082781.12	5159.64608197881	-1.410733299903315	0.15041799096282868	-9.37875377056416	6.6757076997759674e-21	8.825083284931107e-20	ITGB5
ENSG00000136270.14	1960.496093658531	-0.798431872516693	0.08513689381213908	-9.378212391428006	6.710067551182371e-21	8.864401007910915e-20	TBRG4
ENSG00000188505.5	295.7909401349421	2.571937511682785	0.27437110255315456	9.37393729787749	6.987611146873372e-21	9.224703986536065e-20	NCCRP1
ENSG00000239900.12	2628.0112650488704	-0.9853959131653669	0.10512805486661697	-9.373291595812411	7.030506183764163e-21	9.274953003254509e-20	ADSL
ENSG00000286456.1	100.49395645825429	-2.8350256764079154	0.3026675882160233	-9.366796402343779	7.476742350714109e-21	9.856872899859707e-20	AC016769.5
ENSG00000197702.14	1336.9941225290536	1.8619009971538352	0.19878809965555877	9.36625985348198	7.514833212649883e-21	9.900289877612525e-20	PARVA
ENSG00000162073.14	561.4549755037182	-1.4931059537800426	0.1594744388591067	-9.362666296002331	7.774942157215576e-21	1.0235940652109257e-19	PAQR4
ENSG00000240668.1	144.52879651254383	2.4068212706032264	0.2570781199864725	9.362217487547651	7.808046952765379e-21	1.0272478496115932e-19	KRT8P36
ENSG00000254202.2	32.51246783295191	7.506038002217631	0.8020300399100665	9.358799083210524	8.064810077972371e-21	1.0603015715526003e-19	AC015522.1
ENSG00000137497.17	6909.405831952424	1.0275825148586017	0.10983734858514929	9.355492718052895	8.32109627312858e-21	1.0932473850972149e-19	NUMA1
ENSG00000147576.17	128.69268528048084	2.145280219774883	0.22934070358017478	9.354118943063757	8.42993516759986e-21	1.1067893675928818e-19	ADHFE1
ENSG00000122642.11	694.4066289946063	1.7632316777400014	0.18854368993678833	9.351846663927853	8.613057405384567e-21	1.1300590355185015e-19	FKBP9
ENSG00000147614.4	40.37937632499525	7.98265199683093	0.8537822636768823	9.349751495718586	8.785389523698398e-21	1.1518821851597729e-19	ATP6V0D2
ENSG00000146904.9	2487.3637921412524	-3.369635603900566	0.3604117959350702	-9.349404325566583	8.814272495573322e-21	1.154880276809078e-19	EPHA1
ENSG00000157445.15	72.08428887457725	-2.530465136797849	0.27078773305717113	-9.344829280961537	9.203783105510683e-21	1.205092883426177e-19	CACNA2D3
ENSG00000167601.12	2065.8636473484767	1.7315865864643831	0.18533664680991027	9.342926055203629	9.370789800663862e-21	1.22612345074126e-19	AXL
ENSG00000215644.10	69.58141057481487	3.2892592391237447	0.3520827319452909	9.34229071942913	9.427204495479675e-21	1.2326647839968144e-19	GCGR
ENSG00000184575.12	4733.775166667891	-0.8877127097185489	0.095068783544919655	-9.3375835539024	9.855772008437948e-21	1.2878253485498053e-19	XPOT
ENSG00000198707.16	586.9329881417497	1.2228793758312178	0.13096928353564646	9.337146411878946	9.896536309905873e-21	1.2922722072696818e-19	CEP290
ENSG00000230798.5	902.9085794050216	-5.205790425556095	0.5575512624735898	-9.336882141492207	9.921260831833172e-21	1.2946199977364902e-19	FOXD3-AS1
ENSG00000268350.7	880.6851513620854	1.0718452620976806	0.11486284623149762	9.331522744416896	1.0436062921400457e-20	1.36087111261061e-19	FAM156A
ENSG00000050327.15	715.5486561046247	-1.5820456858504481	0.1696476125269548	-9.325481580821432	1.1048071773846619e-20	1.4396995091580847e-19	ARHGEF5
ENSG00000188290.10	252.09084130778274	3.915759685624496	0.42002987872974484	9.322574140360071	1.1355134247383379e-20	1.4787096463943282e-19	HES4
ENSG00000079246.16	14266.837069143026	-0.9184417056286439	0.09857681174023736	-9.3170157303206	1.1965848642095325e-20	1.5571828114238628e-19	XRCC5
ENSG00000078140.14	2748.858420984741	-0.7471851815480641	0.08021489382715274	-9.314793623714078	1.2218985160579039e-20	1.5890475620414271e-19	UBE2K
ENSG00000119699.7	145.50181250246268	3.657297667566843	0.3926672356042837	9.313987356084223	1.2312136295362111e-20	1.6000775639097883e-19	TGFB3
ENSG00000131462.8	1893.7623360232037	-0.7194261530129318	0.07726232271625957	-9.311474567687714	1.260697611396308e-20	1.6372862415935137e-19	TUBG1
ENSG00000127423.10	334.80091406823163	-1.161897265250752	0.12478355248907541	-9.311301386073891	1.2627551761849566e-20	1.6388496015463315e-19	AUNIP
ENSG00000119335.16	19332.701099607595	-1.256919210339055	0.1350057401484653	-9.310116806565599	1.27691843841837e-20	1.656111447664906e-19	SET
ENSG00000259112.2	518.1620360389715	-1.6455445310920156	0.17675230836481426	-9.309889903647736	1.2796492433906848e-20	1.6585325608969748e-19	NDUFC2-KCTD14
ENSG00000108309.14	75.91328140084016	-2.7417151463216753	0.2945035906332012	-9.30961534433864	1.282961321557255e-20	1.6617032771451762e-19	RUNDC3A
ENSG00000197448.14	801.8060382458958	1.0375682796868118	0.1114647377236077	9.308488952439887	1.2966382259441959e-20	1.6782852830073392e-19	GSTK1
ENSG00000050344.9	1583.9844048918233	-3.0260328746604648	0.3251288295438049	-9.307181030074618	1.312700292804622e-20	1.6979300620205335e-19	NFE2L3
ENSG00000204248.10	695.1290822696253	2.954199566581909	0.31769001967843735	9.299000231647566	1.4177245305847883e-20	1.8325402265707078e-19	COL11A2
ENSG00000186297.12	182.68441815926582	-4.089492327079269	0.4398234733087283	-9.298031085777689	1.430704105768909e-20	1.8480730356819789e-19	GABRA5
ENSG00000286214.1	590.1254059462864	3.5349383115184585	0.38023442509985533	9.296734009789171	1.4482596159014412e-20	1.8694918175674621e-19	AUXG01000058.1
ENSG00000091704.10	61.054201208649296	8.265132123768502	0.8890857931294568	9.296214367205668	1.4553524235014147e-20	1.877385065128337e-19	CPA1
ENSG00000280142.1	112.16847749140993	-5.077053087018313	0.5462184708349449	-9.294912856494166	1.4732683627939674e-20	1.8992200284640834e-19	AL357562.1
ENSG00000223572.9	515.7159595527783	-3.481322792914896	0.37455735790497446	-9.294498477848913	1.479018129478659e-20	1.9053525500230107e-19	CKMT1A
ENSG00000108671.11	3335.7059837235843	-1.0696431014793526	0.11508478832516843	-9.294391700639965	1.4805033229013187e-20	1.905986672239491e-19	PSMD11
ENSG00000169019.11	117.39919581711749	1.1773505210359283	0.12668401286984526	9.293599834460046	1.4915637234135518e-20	1.91893871789029e-19	COMMD8
ENSG00000172845.15	2333.234057976256	0.6287269660729499	0.06766252691613923	9.292099995795198	1.5127371361992675e-20	1.9448753737002638e-19	SP3
ENSG00000163755.9	1091.632387041421	-1.3836403600742568	0.14906348315988704	-9.282222115997046	1.6598021451902675e-20	2.1325235727528238e-19	HPS3
ENSG00000278175.4	122.54580418271449	-1.537167925509599	0.16566791005618042	-9.278609991448088	1.7170386469147977e-20	2.2045857409718756e-19	GLIDR
ENSG00000118257.16	4104.486325596635	2.6583415601765528	0.28655010576432466	9.277056635822449	1.742248655295956e-20	2.2354587525672376e-19	NRP2
ENSG00000143320.9	4910.587559896275	2.5119147768553844	0.2711525593887673	9.263843138776739	1.9720342356584678e-20	2.5286036842661516e-19	CRABP2
ENSG00000100122.7	25.574919374257252	-3.7691314083942737	0.40698518190522404	-9.261102310285104	2.0233242871578664e-20	2.5926374961278535e-19	CRYBB1
ENSG00000061987.16	1025.5703313878691	0.9431106679824409	0.10185558447537073	9.259292682282831	2.057909096067841e-20	2.635194469581201e-19	MON2
ENSG00000198695.2	1194.2634683099516	-1.2402565178498712	0.1339559002252972	-9.25869271725929	2.0695038755393514e-20	2.64827512606519e-19	MT-ND6
ENSG00000259746.1	241.49463328496188	-2.052034437505674	0.2216516138311875	-9.257926897245728	2.084397812694354e-20	2.665557362736051e-19	HSPE1P3
ENSG00000150459.12	2285.17728098092	-0.6685798956131701	0.0722208077985108	-9.25744139387702	2.0938948930180974e-20	2.6759196052917694e-19	SAP18
ENSG00000275464.5	1142.3488254988931	-0.8975280892167126	0.09695681906468427	-9.256987779456038	2.10280683833083e-20	2.6855207758988877e-19	FP565260.1
ENSG00000257002.1	17.388771996576523	-3.1829540462379544	0.34384799828344165	-9.256863678508822	2.1052515168554766e-20	2.686855243752718e-19	AP000438.1
ENSG00000065029.15	756.6793557601947	0.8526469112853414	0.09213266245466234	9.254556294896192	2.1512201767599584e-20	2.743699089229728e-19	ZNF76
ENSG00000115816.15	2089.4741832051614	-1.2188572446676564	0.13175623744558326	-9.250850421188275	2.2271354777435057e-20	2.83859137984262e-19	CEBPZ
ENSG00000242732.4	322.004710221304	2.487923591863068	0.26894200010623326	9.25078117542194	2.2285789056644064e-20	2.83859137984262e-19	RTL5
ENSG00000116670.15	2963.8558735083116	-1.4788202931180867	0.15988815459019806	-9.249092260201406	2.264072149262594e-20	2.881887593176094e-19	MAD2L2
ENSG00000169689.15	724.6437805794475	-0.9950831191486053	0.10761248813987163	-9.246911174985794	2.310736566711949e-20	2.9393365406253057e-19	CENPX
ENSG00000271474.1	30.690497849943487	3.40292006921405	0.3681070156680546	9.244377108755456	2.366148253838942e-20	3.00782885645288e-19	AC106881.1
ENSG00000183486.13	114.16205039522103	-4.1418442053568	0.44806990710035965	-9.243745539976869	2.380161858180093e-20	3.023640428045459e-19	MX2
ENSG00000280219.1	63.450718829374	3.042569296222565	0.32937626539035697	9.237366549823177	2.526383764340277e-20	3.20727092304971e-19	AC093908.1
ENSG00000183765.22	928.3660258566607	-1.4748228740936598	0.15965984890748933	-9.237280908039734	2.528406101203753e-20	3.207716795281298e-19	CHEK2
ENSG00000165732.13	5135.187291740512	-1.4128965305068615	0.1529639957681315	-9.236791464630556	2.539994519329782e-20	3.2202902773140797e-19	DDX21
ENSG00000244300.3	42.00773886972085	6.3645022705612275	0.689154641233109	9.235230947836586	2.577294194015614e-20	3.2654232378963503e-19	GATA2-AS1
ENSG00000181072.11	118.66551962953571	6.003561954340635	0.650317043762129	9.231746287333353	2.6625509817401225e-20	3.371218080112246e-19	CHRM2
ENSG00000133028.12	1300.9860659534488	-0.7823214369525469	0.08478557165377776	-9.227058586656227	2.7816547497070636e-20	3.5197009176418644e-19	SCO1
ENSG00000162595.7	25.49025714561044	5.403855237845078	0.5860330226079521	9.22107633763871	2.941326827424635e-20	3.719286459315934e-19	DIRAS3
ENSG00000178385.15	406.62403735484406	0.9394016082264637	0.10188812396212	9.2199323306386	2.9728777242090176e-20	3.756707565252936e-19	PLEKHM3
ENSG00000164318.18	206.44112741115134	3.5397028887079243	0.3839345247851278	9.21954828284575	2.983544321263898e-20	3.7677061346487186e-19	EGFLAM
ENSG00000123975.5	1865.735730496144	-1.3791493679844387	0.1495966847360541	-9.219117191118151	2.995562599936588e-20	3.780396062181644e-19	CKS2
ENSG00000176076.7	56.80939684754139	-2.160851372665787	0.23441722982665084	-9.21797162377405	3.0277326087318856e-20	3.8184840620636365e-19	KCNE5
ENSG00000005379.17	587.7168278828559	1.7590602563103035	0.1908494999140468	9.217002177645393	3.0552233987682135e-20	3.850624631605769e-19	TSPOAP1
ENSG00000259207.7	34.633714862739055	3.8054870734406157	0.41293390334799135	9.215729303373818	3.091693580644765e-20	3.8940326955693085e-19	ITGB3
ENSG00000178538.10	118.02814430745872	-2.882226647024404	0.3127839045269036	-9.214753717535022	3.119936948367408e-20	3.927028834354911e-19	CA8
ENSG00000198169.9	475.50404903123354	0.9794438657210408	0.10630692006966853	9.213359441503522	3.160744750198705e-20	3.9757860733986985e-19	ZNF251
ENSG00000130332.15	1345.4123628663447	-0.7363122550584527	0.07993443716522851	-9.21145229979487	3.217418882614868e-20	4.0444240636406286e-19	7
ENSG00000105662.16	751.2594525855499	1.3161114309827382	0.1429015967950069	9.209914098235773	3.263860230993337e-20	4.10011761347625e-19	CRTC1
ENSG00000177459.11	22.343192190306176	-2.895459653858399	0.31445808235403955	-9.207776223091262	3.329509356657018e-20	4.1780739150134876e-19	ERICH5
ENSG00000168040.4	690.7957626058665	-0.9333898675351718	0.10137000843316436	-9.207751700549357	3.330269908815127e-20	4.1780739150134876e-19	FADD
ENSG00000285689.1	9.964287304020774	-6.532780507992683	0.7097410388109219	-9.204456485900126	3.4340468107788276e-20	4.3054558153428866e-19	AC091951.4
ENSG00000111676.15	6804.816696749466	1.0476519762307932	0.11387655981813469	9.1998913376373	3.583119168554688e-20	4.489423788538332e-19	ATN1
ENSG00000228496.1	24.48756709666659	-3.7607310016973625	0.4088446478478458	-9.198435203918685	3.632000729043577e-20	4.547700847618491e-19	AC106875.1
ENSG00000197249.13	87.6940539571693	7.138410687868568	0.7763385307647319	9.194971529800124	3.750939137945209e-20	4.69356432547968e-19	SERPINA1
ENSG00000065427.14	4455.761224154085	-0.70862741293582	0.07707755197964136	-9.193693815327595	3.7957796696640295e-20	4.746579202553814e-19	KARS
ENSG00000064225.12	321.9313711344264	2.2919377017455833	0.24930018914938115	9.193485610924466	3.803136504398452e-20	4.752682630333873e-19	ST3GAL6
ENSG00000138315.13	63.417864987550374	7.667524961812348	0.83403975257886	9.193236818873775	3.811945977573148e-20	4.760592260215782e-19	OIT3
ENSG00000117118.9	1000.9364723925503	-1.08242357814334	0.11774902535828169	-9.192633016280075	3.833409988245001e-20	4.7842850926113655e-19	SDHB
ENSG00000110200.8	631.8309350384003	-0.9289585353830045	0.10106611301307328	-9.191592589128666	3.870675815065675e-20	4.8276557680432505e-19	ANAPC15
ENSG00000148948.8	32.08251337861547	2.505329014746806	0.272579724270371	9.191178916381094	3.8855919721267035e-20	4.840543992574979e-19	LRRC4C
ENSG00000156453.13	2890.267314713096	-3.0298469868311826	0.32964772189217945	-9.191166161986034	3.8860527702829084e-20	4.840543992574979e-19	PCDH1
ENSG00000145494.11	1393.54954491216	-0.9527541694862517	0.10367989355871676	-9.189382210801373	3.9510394573665036e-20	4.918301062525943e-19	NDUFS6
ENSG00000155561.15	5234.947561828323	-0.9473650201045549	0.1030967992210091	-9.189082757784593	3.962052896295148e-20	4.9288143450671015e-19	NUP205
ENSG00000118402.6	198.7691395604635	-0.9411988046696399	0.10244139165894961	-9.187680774614055	4.014020752816285e-20	4.990228520097707e-19	ELOVL4
ENSG00000140955.10	15.392829478263986	-5.256329663250653	0.5722060317919502	-9.186078739487693	4.074229302614101e-20	5.0618013892348e-19	ADAD2
ENSG00000267034.1	32.229831200440316	7.97838393162854	0.8689568410753908	9.18156524523677	4.248700502982012e-20	5.275149169129348e-19	AC010980.1
ENSG00000164946.19	2103.482183284429	4.068998530017814	0.4432767305625132	9.179364152172619	4.3364437902538564e-20	5.380610119839869e-19	FREM1
ENSG00000123243.15	170.10917007843602	-2.6266549165457693	0.2861993248376459	-9.177711785434186	4.403487782338543e-20	5.4602679574927865e-19	ITIH5
ENSG00000197558.12	350.2858661832768	4.198078593612821	0.4574457598829766	9.177216102487801	4.423798939730312e-20	5.481912243261674e-19	SSPO
ENSG00000100242.15	874.3718401335552	1.654241948348984	0.18027021393692094	9.176457453630285	4.4550648892399466e-20	5.517094874126502e-19	SUN2
ENSG00000103044.11	983.4142417583168	-3.647217761353916	0.397534377171296	-9.174597143789514	4.5326608173736794e-20	5.609569593132674e-19	HAS3
ENSG00000164683.17	319.4743235524499	3.810995347191257	0.41542331010246686	9.17376385608032	4.567850139342671e-20	5.649477024786248e-19	HEY1
ENSG00000133393.13	636.4866743972027	-0.583408760163392	0.06360921519932415	-9.17176478809301	4.6533746288752153e-20	5.751547070267853e-19	FOPNL
ENSG00000118816.10	7248.349929258864	0.8193006163277962	0.08936242236224583	9.168290145567243	4.8058102022355785e-20	5.93613428776782e-19	CCNI
ENSG00000170144.20	13535.329375532516	-0.7915487491552277	0.08634321416196668	-9.167469115411931	4.8425444293759477e-20	5.977661757033525e-19	HNRNPA3
ENSG00000141338.14	66.01852846243763	6.788456788355753	0.7406008406777768	9.166147829569233	4.902244496635587e-20	6.044503089474053e-19	ABCA8
ENSG00000165121.11	68.00224541217625	1.3350979556551827	0.14565555480883158	9.166131407809731	4.902991044704923e-20	6.044503089474053e-19	AL353743.1
ENSG00000149090.11	488.7222404629873	3.477943539752769	0.3794684053189102	9.165304649882142	4.9407218184405165e-20	6.087108812898954e-19	PAMR1
ENSG00000168679.18	18.64365183005831	2.2652878347308727	0.24716752717098459	9.164989675863856	4.9551716746929826e-20	6.100995528911597e-19	SLC16A4
ENSG00000124019.10	50.26506425801269	-4.692480925627596	0.5120072774009803	-9.164871541371985	4.960602018690167e-20	6.103766394151138e-19	FAM124B
ENSG00000070193.4	114.1606370907726	5.580611261330491	0.6089287157450733	9.164638022534646	4.9713536023169106e-20	6.113077027320506e-19	FGF10
ENSG00000120093.11	748.8391986256428	6.579851901639283	0.7181282656544059	9.162502322121087	5.0707595333008956e-20	6.229560978223341e-19	HOXB3
ENSG00000141750.7	116.99794541575501	-3.4056185544011677	0.3716924452347309	-9.16246374674216	5.072572966378266e-20	6.229560978223341e-19	STAC2
ENSG00000150510.16	920.7935208836218	-3.7537217087462382	0.40983373325808403	-9.1591330925959	5.231588789911116e-20	6.420738287873649e-19	FAM124A
ENSG00000138685.15	1375.57828777835	-2.862416778094193	0.3125556202354495	-9.15810368707471	5.281725337406584e-20	6.478128936199321e-19	FGF2
ENSG00000130600.19	52791.577507502974	7.481873657892062	0.8170271939448458	9.157435288986395	5.3145332495256115e-20	6.514205984970888e-19	H19
ENSG00000151364.17	259.9553539750855	-2.0361821748190008	0.22239858872337315	-9.155553488478619	5.407986098526671e-20	6.624524132815536e-19	KCTD14
ENSG00000161980.6	501.56871383659393	-1.1115651993679418	0.121414870816515	-9.155099304497595	5.430783751422229e-20	6.648207532433016e-19	POLR3K
ENSG00000142230.13	5629.147966836849	-0.7407071829502799	0.08093212419065145	-9.152202420949674	5.578443837663286e-20	6.824616281959642e-19	SAE1
ENSG00000178409.13	845.0459391705973	-1.560773468985998	0.17053873235619063	-9.152017535383898	5.588001411290992e-20	6.831954591702585e-19	BEND3
ENSG00000213015.9	597.6144713053858	1.02557878319927	0.11206243551587598	9.151851630549073	5.596591562660996e-20	6.838101530571472e-19	ZNF580
ENSG00000168490.14	107.68869563183193	-2.225648871018789	0.2432013030075955	-9.151467708005164	5.61652022888625e-20	6.858085610271728e-19	PHYHIP
ENSG00000100485.12	496.29166827895466	0.9457132534335041	0.10334092258549323	9.151391624659844	5.620477885823538e-20	6.8585551823511e-19	2
ENSG00000095739.11	2875.613060936808	3.439864200162349	0.3760356670858972	9.147707255590163	5.815464148265027e-20	7.091984391737433e-19	BAMBI
ENSG00000071205.12	448.17208197435644	2.1648606624662716	0.2366785901058712	9.146837749446982	5.862447161407045e-20	7.144741159568777e-19	ARHGAP10
ENSG00000005243.10	19.939033496026447	3.9749924881529397	0.43464695636054035	9.145336070996612	5.94447419229152e-20	7.240113078745923e-19	COPZ2
ENSG00000160201.11	2580.4253922158246	-0.7400572832636377	0.08094277390956428	-9.142969131382731	6.076073823168466e-20	7.395703046018941e-19	U2AF1
ENSG00000188848.16	768.7721282138234	-2.595629992757975	0.2839893689444528	-9.13988436400121	6.251914440834597e-20	7.604911133828903e-19	BEND4
ENSG00000280339.1	56.24034575538853	4.184180046123026	0.4578847521622921	9.138063729713346	6.358046434213468e-20	7.729113445517891e-19	AP001528.2
ENSG00000006625.18	929.3901487682116	-1.1672919834318516	0.12776233079582483	-9.136433064118753	6.454615048525821e-20	7.841540244079312e-19	GGCT
ENSG00000117020.18	1132.6103554498477	1.2380465694593252	0.13550761765181107	9.136361415787746	6.458891176166018e-20	7.841772051012442e-19	AKT3
ENSG00000274979.1	63.606162620079736	5.202168576567527	0.5694889362368857	9.134801829413634	6.552667621986256e-20	7.950597661442869e-19	AC020656.2
ENSG00000111670.16	863.354568339175	-0.7693901339469441	0.08422751402668317	-9.134665113150582	6.560952112900906e-20	7.955620707967965e-19	GNPTAB
ENSG00000041982.16	5407.651600636535	3.6616363009492465	0.4010538394347967	9.130036770398641	6.847603287918511e-20	8.29796370654014e-19	TNC
ENSG00000106638.17	734.2084722451481	1.3678886764735334	0.14995924698353308	9.121736098233011	7.393037177662938e-20	8.953271206639754e-19	TBL2
ENSG00000071894.17	5446.869413467283	0.9258417831462575	0.10150390301450371	9.121243180313625	7.426744399384684e-20	8.988421106317087e-19	CPSF1
ENSG00000197713.15	945.9023971352273	-0.6392895479592184	0.07010345067001211	-9.11923082029805	7.565938737553653e-20	9.151114938080805e-19	RPE
ENSG00000075426.12	1076.4157372394973	3.5882700096487197	0.39354364543604586	9.117845126613393	7.663282685556039e-20	9.263017074889683e-19	FOSL2
ENSG00000139055.7	59.42585836198623	7.780110862924934	0.8535047338407257	9.11548648115266	7.831830478667441e-20	9.460792072877378e-19	ERP27
ENSG00000132196.14	426.54687142797496	-1.2688409948759645	0.13920161989648488	-9.115130957667866	7.857551804426072e-20	9.485893514840155e-19	HSD17B7
ENSG00000153885.14	1467.203550356889	1.3559116015478587	0.14876732798317144	9.114310379367971	7.917237980316706e-20	9.551941108245076e-19	KCTD15
ENSG00000132128.16	2218.9233040888957	0.8832494884814583	0.0969310797968094	9.112139164579197	8.077335091031586e-20	9.738972806052217e-19	LRRC41
ENSG00000228038.1	26.78805881389412	-3.526431490803977	0.3872568263682954	-9.106182901602907	8.53314123067309e-20	1.028208700080163e-18	VN1R51P
ENSG00000272599.2	44.67555300751655	-2.0887747638833503	0.2294959635443666	-9.10157517205981	8.903107342013015e-20	1.0721150905265986e-18	AC016394.2
ENSG00000130307.12	175.9315336215812	-2.4224118444769314	0.2662135331630169	-9.09950675946124	9.07429897854091e-20	1.0920449460381992e-18	USHBP1
ENSG00000152207.7	62.93120849158662	7.9431494473602795	0.8730994725917517	9.0976454535947	9.231128136965697e-20	1.1102224598311814e-18	CYSLTR2
ENSG00000166225.8	807.9488196609592	0.9772426933784127	0.10742719993657547	9.096790142118312	9.304090051919866e-20	1.1182968600288154e-18	FRS2
ENSG00000164106.8	15.52623021194486	5.297550141277126	0.582406928016814	9.095960034878201	9.375446848573804e-20	1.1261683495517783e-18	SCRG1
ENSG00000198155.5	260.8856156556706	-1.5066859891203617	0.16574129255945494	-9.09058910940906	9.850386478878607e-20	1.1824776013888358e-18	ZNF876P
ENSG00000223768.2	1015.896569954601	1.3312970441627379	0.14651309475983149	9.08653964579097	1.0224122406125693e-19	1.2265751849098917e-18	LINC00205
ENSG00000249437.7	228.28004509916647	1.683885567092149	0.18536563270472176	9.084130334852821	1.0453097920875289e-19	1.253261802568402e-18	NAIP
ENSG00000168386.18	60.881864135837056	5.724973283086212	0.6303325267657386	9.082465270293568	1.061429606781259e-19	1.2717940887744237e-18	FILIP1L
ENSG00000021826.16	1169.1493883668074	1.3991680366387176	0.15409034729175153	9.08017965583244	1.08395783719014e-19	1.297976961002167e-18	CPS1
ENSG00000091482.8	191.28946106387565	7.4751029020655375	0.8232669403602249	9.079804539211505	1.0877000583720095e-19	1.3016460486565288e-18	SMPX
ENSG00000123360.12	209.2651603538221	2.863806823013041	0.3154270706032155	9.079140916904699	1.0943517572500352e-19	1.3081801676855734e-18	PDE1B
ENSG00000132591.12	1700.0375652396983	-0.5800700219756617	0.06389052851415195	-9.079123861797049	1.0945232348544053e-19	1.3081801676855734e-18	ERAL1
ENSG00000101849.17	1877.0213868098285	0.9280395794612185	0.10224007188910608	9.07706305672212	1.1154398978202426e-19	1.3323502699850378e-18	TBL1X
ENSG00000119535.17	80.11464992502653	6.932548828965058	0.7637909461629353	9.0765004007866	1.121219045707569e-19	1.3384203720371136e-18	CSF3R
ENSG00000152804.11	393.963348941964	5.277075691163273	0.5815129630257645	9.07473440266106	1.139550830317896e-19	1.3594579358578007e-18	HHEX
ENSG00000107341.5	2864.091388923445	0.604140889451068	0.0665959905837652	9.07173065758625	1.171413706692628e-19	1.3966016211158381e-18	UBE2R2
ENSG00000061455.11	760.0324588144323	7.516386484990469	0.8286725256440208	9.070394217726655	1.1858717927471515e-19	1.4129614563489492e-18	PRDM6
ENSG00000274605.2	148.7873774358038	-2.0076149478353327	0.22143813717593167	-9.066256487879913	1.2317627598541845e-19	1.4667299116253765e-18	PCCA-DT
ENSG00000161036.13	815.4293932846189	-0.6329024418406185	0.0698228463004565	-9.064403348972048	1.252880525785489e-19	1.4909511278643809e-18	LRWD1
ENSG00000143624.14	4133.179000630031	0.7615604925387117	0.08402564115026513	9.063429711613795	1.2641187497184053e-19	1.503392775764857e-18	INTS3
ENSG00000269842.5	13.994366017031755	-3.0949866286787038	0.3415015403873524	-9.062877506110738	1.2705368024728348e-19	1.5100900262208088e-18	AC011453.1
ENSG00000186350.12	1884.9877644896003	1.0542971240178634	0.11633249035121515	9.062791665809558	1.271537376038131e-19	1.510344055263114e-18	RXRA
ENSG00000137343.18	796.054969896118	1.0547566861592392	0.11640279284735659	9.06126614627178	1.28944961761048e-19	1.5306731855308079e-18	ATAT1
ENSG00000176407.18	1784.6707403535938	-0.8133704352796941	0.08976565888779192	-9.061042333532205	1.2920984579674484e-19	1.532869585950876e-18	KCMF1
ENSG00000107949.17	1695.28649542359	-0.8834541941077939	0.09752381883438986	-9.058855617703324	1.3182629871460087e-19	1.562943671295098e-18	BCCIP
ENSG00000245598.6	20.46846065282149	6.290507440731438	0.6944559517946695	9.058180615307563	1.3264447912809956e-19	1.5716733190517723e-18	DACT3-AS1
ENSG00000168404.13	40.81183475604463	-3.534069471028858	0.3902399401797927	-9.056144969171093	1.3514242481789373e-19	1.600283062541314e-18	MLKL
ENSG00000129455.15	71.08821434437824	-2.713543684217791	0.29964231152863724	-9.055942968716732	1.3539282095744357e-19	1.6022596783465654e-18	KLK8
ENSG00000166741.7	24.052723978588837	7.371594941385864	0.8142122703361815	9.05365248099515	1.382643420303905e-19	1.6352335460710694e-18	NNMT
ENSG00000121898.13	98.88159877997377	-3.091964149708519	0.34161446861823574	-9.05103393956033	1.4162092038114437e-19	1.6738999795049669e-18	CPXM2
ENSG00000089225.19	463.7699717958035	7.455228247671263	0.8241409890441871	9.046059286915948	1.4822099764604283e-19	1.750832030655872e-18	TBX5
ENSG00000163378.14	401.21609169455746	-1.6321721918782797	0.18045449626412752	-9.044785392818936	1.499594435579728e-19	1.7702586870172547e-18	EOGT
ENSG00000170860.4	865.2517788993036	-0.9917155603400326	0.1096458073813415	-9.044719392606648	1.5005005906627107e-19	1.7702586870172547e-18	3
ENSG00000076248.10	3223.9491385689453	-1.217184933935028	0.13459558786220546	-9.043275141984163	1.5204655706347372e-19	1.7927110951064976e-18	UNG
ENSG00000106399.11	605.5077037072343	-0.9970252416638891	0.11027542274813347	-9.041228016337527	1.5492150423407652e-19	1.825486969780908e-18	RPA3
ENSG00000114956.20	1078.755082007204	-0.6195964549246289	0.06853255285410068	-9.040907264080635	1.5537680474736925e-19	1.8297286914881916e-18	DGUOK
ENSG00000104415.14	244.9689853242648	8.660521228745381	0.9581238230531497	9.039041740083064	1.5805120327269932e-19	1.858918764375558e-18	CCN4
ENSG00000276644.5	304.3841652610436	3.6180785149531465	0.40027465112622146	9.038989865516696	1.581262165859672e-19	1.858918764375558e-18	DACH1
ENSG00000282718.1	11.009091118326587	-6.350026174199484	0.7025160913232206	-9.038976121157487	1.5814609753713396e-19	1.858918764375558e-18	AC104333.4
ENSG00000072832.15	2056.9923583753093	-2.436829804189489	0.26962640560098533	-9.037801022336456	1.5985502032614027e-19	1.8778562516280676e-18	CRMP1
ENSG00000110446.11	151.7872034291428	-3.7922652518029616	0.41963236878884663	-9.037113277863412	1.6086364543565256e-19	1.8885490361696338e-18	SLC15A3
ENSG00000258603.4	16.29684311013766	-4.2516393478267105	0.47065720611023965	-9.033409650655324	1.6640436406755612e-19	1.9524032813427504e-18	AC005225.2
ENSG00000166268.11	17.880100956415507	-3.2489831334734327	0.3596929542630213	-9.03265714539866	1.6755296973209968e-19	1.9646788356796905e-18	MYRFL
ENSG00000197580.12	182.29595569176797	4.577402222796852	0.5068287620823098	9.031457101981665	1.6940091609878875e-19	1.9851346669818375e-18	BCO2
ENSG00000025156.13	548.2216710375092	1.0590052110922656	0.11725960263494385	9.031287735036871	1.6966334079485014e-19	1.986996843537003e-18	HSF2
ENSG00000092054.13	789.1824940462702	8.060811306522924	0.8926695160699731	9.030006246893128	1.7166199750563824e-19	2.0090522666448547e-18	MYH7
ENSG00000213533.12	597.9473120837928	-1.0410000986576704	0.11528308733195962	-9.029946393264893	1.7175591401741113e-19	2.0090522666448547e-18	STIMATE
ENSG00000118526.6	195.5488355608641	5.118993259460484	0.566913972710395	9.029576806842075	1.7233695895959153e-19	2.0146211493479653e-18	TCF21
ENSG00000113645.14	920.872284198869	-1.1194302078332266	0.1239890577428143	-9.028459673878782	1.741050931574425e-19	2.0340518948004315e-18	WWC1
ENSG00000127483.18	3292.1084168784896	1.0339973640276463	0.11453398751893394	9.027864884706936	1.7505379203862156e-19	2.043891446582324e-18	HP1BP3
ENSG00000049192.15	206.92422972054916	2.5244935853519914	0.2796443714709841	9.027514382187137	1.7561523970690925e-19	2.049200319862689e-18	ADAMTS6
ENSG00000248588.2	55.88816621804179	-6.174490303229473	0.6840670987910052	-9.026147163256407	1.7782235946637162e-19	2.0736939185644006e-18	AC008517.1
ENSG00000115484.15	7749.5721689606025	-0.7583788922213955	0.08402368022381941	-9.025775712290294	1.7842671805544662e-19	2.079478356450697e-18	CCT4
ENSG00000168917.9	51.56173048535229	-1.4776187415611963	0.16372543854443844	-9.024979592039024	1.7972886777455366e-19	2.0933832627017946e-18	SLC35G2
ENSG00000166535.20	127.6795148368619	-4.4977579302639255	0.49845470396648955	-9.023403519863871	1.8233448038294108e-19	2.1224441182235013e-18	A2ML1
ENSG00000268518.1	2654.285320131717	7.249944546976719	0.8037643145720312	9.019988092948605	1.8810974617589066e-19	2.188343380512861e-18	AC020909.2
ENSG00000159167.12	914.8595136057118	-3.099615665541675	0.3436471473813072	-9.019762535966507	1.8849744854939313e-19	2.1915254542129624e-18	STC1
ENSG00000174282.12	1018.8660831460106	0.9931902503601521	0.11013373416280169	9.01803845942425	1.9148710579480783e-19	2.2249364380940294e-18	ZBTB4
ENSG00000137225.13	52.5254608525941	-3.03327156099069	0.336386917222224	-9.01721025906263	1.9293986972861995e-19	2.240460253745227e-18	CAPN11
ENSG00000155100.11	344.5147527590183	-1.1397586608911807	0.12645533057058422	-9.013132587993162	2.002529462204785e-19	2.3239753946203655e-18	OTUD6B
ENSG00000198794.12	1151.4997559752514	-1.697034864120043	0.1883444742972698	-9.010271580580385	2.0554684113976436e-19	2.383970764759986e-18	SCAMP5
ENSG00000145029.13	334.07258880247673	1.2477453045424542	0.13848435197355743	9.010009338677499	2.0603894626907815e-19	2.3882352497795625e-18	NICN1
ENSG00000205978.6	2331.3115108289203	1.2433576494856171	0.13800368005603333	9.0095977801518	2.068135968255142e-19	2.3957676469920005e-18	NYNRIN
ENSG00000108963.17	1012.5514351282617	0.8670448986410811	0.09623679090318175	9.009495126592123	2.0700726311670202e-19	2.3965647862033144e-18	DPH1
ENSG00000179981.10	219.6882647216319	3.4317338925394556	0.38098450744758894	9.007541843447664	2.1072666189494848e-19	2.438154475632029e-18	TSHZ1
ENSG00000144228.9	450.98283334752404	1.357053847882167	0.15067846260677195	9.006289448437583	2.1314610781985805e-19	2.4646623732543226e-18	SPOPL
ENSG00000197451.12	7339.9000230310785	-1.0707112783839277	0.11889485562814554	-9.005530750066045	2.1462513254581932e-19	2.48027057147321e-18	HNRNPAB
ENSG00000085231.14	351.47002768485316	-0.7850358905262318	0.08718788276200627	-9.003956348717825	2.177267399699472e-19	2.514599743515726e-18	AK6
ENSG00000168994.13	204.2927138847361	2.819568969645042	0.31317053831664105	9.003302113924352	2.1902858576667434e-19	2.528114073235907e-18	PXDC1
ENSG00000254093.9	413.84957784513546	-1.3780908360587043	0.15308546070720067	-9.002101373261786	2.2143795352765573e-19	2.5543879314683603e-18	PINX1
ENSG00000101782.15	717.0134905874279	1.0591651436067588	0.11775566052381073	8.994600674781072	2.3709253077756915e-19	2.7333280049702344e-18	RIOK3
ENSG00000101096.20	193.69883988016053	2.5055764303869696	0.2785908717035928	8.993749203142526	2.389373148400989e-19	2.7529422319061813e-18	NFATC2
ENSG00000243678.11	6599.74153782978	-0.7970240947552618	0.088636203519525	-8.992082953775105	2.425885115401065e-19	2.793333220763254e-18	NME2
ENSG00000125388.20	67.98325121029394	2.4644030542359174	0.27407992246778407	8.991549005292748	2.437701571425175e-19	2.8052566944548106e-18	GRK4
ENSG00000229891.2	118.55754275035844	-2.2718569808424327	0.2526977377232076	-8.990412820121527	2.4630353121336145e-19	2.8327119722231713e-18	LINC01315
ENSG00000175592.9	96.25618861938106	-2.6521176086305567	0.29509608105125595	-8.987302031198116	2.5337359819990425e-19	2.9122791721240494e-18	FOSL1
ENSG00000204054.14	197.4557963646941	3.344527459280519	0.37224472789664187	8.984754406539686	2.5931278208719535e-19	2.9787605339100626e-18	LINC00963
ENSG00000139631.18	369.7989907659451	2.330824970070833	0.25948031169127067	8.982665986789954	2.642838666432746e-19	3.0340483374507508e-18	CSAD
ENSG00000148450.13	335.7211819321725	1.3691996935386639	0.15249605702546865	8.978590792744178	2.7425675915603036e-19	3.1466577955768095e-18	MSRB2
ENSG00000110195.13	96.4341679943124	3.1739291960153553	0.35357582677686583	8.976657779318025	2.7911639715397073e-19	3.2005013401257277e-18	FOLR1
ENSG00000082515.18	544.9174767865148	-0.6795530989350153	0.07570617715682654	-8.976190906156974	2.80302824298793e-19	3.2121866939793025e-18	MRPL22
ENSG00000277954.1	16.288742220180907	6.915594609923247	0.7706267518923264	8.97398720319731	2.8597052637200083e-19	3.275181535626823e-18	AC092376.2
ENSG00000134744.14	1885.8046779641538	0.9454471118034771	0.10540047341033268	8.970046160255599	2.9639019770254685e-19	3.3924924537271238e-18	TUT4
ENSG00000180304.14	4323.653538379286	-1.1855359994246775	0.1321752578974984	-8.969424522281303	2.980676365989698e-19	3.4096592875549613e-18	OAZ2
ENSG00000167291.16	3836.0242928192697	-1.028548320046694	0.11468969225285493	-8.968097305371318	3.016804766758819e-19	3.4489319534208177e-18	TBC1D16
ENSG00000148335.14	766.3782852207197	-0.9139429602755057	0.10191126551027725	-8.968026799582221	3.0187360728099276e-19	3.4490856498563426e-18	NTMT1
ENSG00000198682.13	492.82847110490525	-2.8320078587116324	0.3157937382823585	-8.967903778318329	3.0221088169268557e-19	3.4508851124872694e-18	PAPSS2
ENSG00000140905.10	989.5326955589412	-0.9623993505341567	0.10733097666063207	-8.966650453364924	3.056682789398434e-19	3.488289306926453e-18	GCSH
ENSG00000250067.12	405.3458778012205	1.6801947937931225	0.18741530620813882	8.96508843267657	3.100319830070592e-19	3.535985688544564e-18	YJEFN3
ENSG00000108947.5	1697.2588851597668	2.099613947146666	0.23424887864243307	8.963176085686205	3.1545824290493383e-19	3.595736919572568e-18	EFNB3
ENSG00000168702.17	179.5542290971231	6.3074840632782765	0.7037352225208491	8.962865380937231	3.1634868084440334e-19	3.603746545286838e-18	LRP1B
ENSG00000135346.8	209.00673164788222	7.751461171467527	0.8650094626697205	8.961128757532684	3.21371529377321e-19	3.658793894660544e-18	CGA
ENSG00000172115.8	2332.62832709979	-1.3746840250383197	0.15343265714100807	-8.959526939398266	3.2607429393672433e-19	3.7101340083671745e-18	CYCS
ENSG00000164076.17	1038.1520013545407	-4.539376438549094	0.5067109933227042	-8.958511850675686	3.290896125000931e-19	3.742224592381094e-18	CAMKV
ENSG00000259976.3	69.2227701464881	3.160886678464426	0.3530707975317204	8.952557675576235	3.4733931059276394e-19	3.94741152565311e-18	AC093010.3
ENSG00000165698.16	69.92243169516709	2.483169963146879	0.27744466764982945	8.950144849354093	3.5501619331930733e-19	4.032269722345624e-18	SPACA9
ENSG00000153071.15	1106.8030827288537	2.954385753112796	0.3301190485380021	8.94945555609978	3.572399357971996e-19	4.055127479377437e-18	DAB2
ENSG00000138802.11	1276.0690010480207	0.6859591114806242	0.07666520779440902	8.947463017646047	3.6374578095939145e-19	4.12653679995007e-18	SEC24B
ENSG00000115665.9	49.91315421770044	4.990115596271142	0.5577282691960563	8.947216542321227	3.645586401021843e-19	4.133315473574381e-18	SLC5A7
ENSG00000286070.1	804.5506627464564	-1.0614993785001758	0.11867172244623819	-8.944838387940871	3.7249440669178264e-19	4.220797010890654e-18	GGT1
ENSG00000130224.15	207.9911088008907	1.0639079588781544	0.11899157199049096	8.941036252241252	3.855378668521772e-19	4.366017318128343e-18	LRCH2
ENSG00000261740.6	557.9746646173618	-1.117319657046566	0.12497067895786411	-8.940654450819528	3.86872329042191e-19	4.378546200450977e-18	BOLA2-SMG1P6
ENSG00000180999.11	33.10326615679753	7.1633694882011625	0.8013926695932622	8.938651125716998	3.9394944080806044e-19	4.456016214679269e-18	C1orf105
ENSG00000204791.10	46.90537091511948	-2.7369757349911614	0.3062505948133017	-8.937046266505027	3.997110405198181e-19	4.5185238061118424e-18	SMPD5
ENSG00000075826.17	461.0055999803652	1.9123606859595246	0.21401476253228133	8.935648472712577	4.0479703060214496e-19	4.57332489841564e-18	SEC31B
ENSG00000171848.15	2536.535479692714	-1.4453481279751936	0.16177214357738548	-8.934468543305142	4.0914002574933585e-19	4.619672231916765e-18	RRM2
ENSG00000100591.8	2379.781131930995	-0.9283576748813233	0.10391391391435308	-8.933911156945596	4.11207588641172e-19	4.640287868293531e-18	AHSA1
ENSG00000147119.4	164.03047907160305	-2.3888287108867043	0.2674353791044362	-8.932358608970143	4.1702116685777364e-19	4.703126496965314e-18	CHST7
ENSG00000151014.6	297.9941732499097	-1.680408690185375	0.18813670579295852	-8.931849226884191	4.1894620174083597e-19	4.722062444166381e-18	NOCT
ENSG00000197111.15	19749.549069836	0.5750512756396643	0.06440581439610897	8.92856151314198	4.3158389939220315e-19	4.861650791568861e-18	PCBP2
ENSG00000101445.10	402.83924371650033	-3.2384388640053148	0.362754654343523	-8.927353033873313	4.363232367990452e-19	4.9121551497698955e-18	PPP1R16B
ENSG00000227946.1	106.6114018215828	-1.1483482137699321	0.1286375710383187	-8.927004797283221	4.376984459782649e-19	4.924748927639387e-18	AC007383.2
ENSG00000100865.15	509.74282884264045	-0.7903736849319198	0.08854413602028534	-8.926324434978351	4.403976081902591e-19	4.9522156351564285e-18	CINP
ENSG00000136908.17	824.1551249082999	-0.7110851137412071	0.07967730877277987	-8.92456239666738	4.474647185884572e-19	5.028738450413019e-18	DPM2
ENSG00000144120.13	500.8160419717885	-1.3434468210664097	0.1506165201019883	-8.91965117874659	4.677591495507829e-19	5.253737200484071e-18	TMEM177
ENSG00000043143.20	676.0821252236651	-2.019854566428565	0.22654339247178107	-8.91597209872349	4.835552819352305e-19	5.427978734939619e-18	JADE2
ENSG00000233464.2	8.164548962493358	-6.365213841407336	0.7142448687367443	-8.911808988792918	5.020657615915344e-19	5.632467734511691e-18	NANOGP11
ENSG00000173852.14	928.9442327985191	1.241671602721425	0.13933017406531265	8.911720745711385	5.024655994530073e-19	5.633660736857754e-18	DPY19L1
ENSG00000255394.4	49.68543322465332	6.239041593876115	0.7002616929423295	8.909585740241162	5.122359643296063e-19	5.7398536691808486e-18	C8orf49
ENSG00000125454.12	216.95440043326155	-1.4863257454548953	0.16682971757773948	-8.909238515987392	5.138426027159525e-19	5.754497525748371e-18	SLC25A19
ENSG00000146386.8	1048.3654540536957	-1.449372521268358	0.16268842658896532	-8.908885233306846	5.154823829642156e-19	5.7694952425645e-18	ABRACL
ENSG00000155158.20	226.60453827238166	-1.477545162757421	0.1658774729392757	-8.90744919473375	5.222012116002734e-19	5.841289193862033e-18	TTC39B
ENSG00000106128.19	9.370931728711216	-4.952971004311196	0.5563698751879493	-8.902299037376915	5.470165664454638e-19	6.1153075089811755e-18	GHRHR
ENSG00000114854.8	941.7044704076433	4.25263669925328	0.4778673030214243	8.89919999205851	5.625065681436607e-19	6.2848158181126706e-18	TNNC1
ENSG00000115295.20	64.29502514325003	4.3074524282671565	0.48432945438808733	8.893641279176977	5.91383915305442e-19	6.603615040307131e-18	CLIP4
ENSG00000159289.6	103.02510661059195	-3.5134806191731953	0.39520812793015825	-8.890203340641067	6.0997179265625065e-19	6.807214279091122e-18	GOLGA6A
ENSG00000008324.11	406.50243786903775	-1.3047649654774154	0.14685014351856393	-8.885009808059701	6.391513034059644e-19	7.128709627470939e-18	SS18L2
ENSG00000170522.9	2535.5483305150115	-1.5305277312634482	0.17227724099173547	-8.884097066175277	6.444200683980539e-19	7.183300355923718e-18	ELOVL6
ENSG00000174804.4	1515.7502837175075	2.715417306873397	0.3057977891467677	8.879780702306293	6.6992303962418305e-19	7.463245934756932e-18	FZD4
ENSG00000228437.5	10.073593828334042	-5.721926675879208	0.6445104873447477	-8.877941923726304	6.81087814420051e-19	7.58322540475225e-18	LINC02474
ENSG00000197122.11	2510.8938904851248	1.6173059161896122	0.18220018641666924	8.876532719297192	6.897685028560073e-19	7.675424007142643e-18	SRC
ENSG00000101935.10	583.8022345683993	-0.8799386939751151	0.09914803974406661	-8.874998398823855	6.993442007113232e-19	7.777469254144756e-18	AMMECR1
ENSG00000100075.10	2639.606479524885	-0.8225994532769685	0.09270044310676957	-8.873738093457906	7.073079000159524e-19	7.861479525655012e-18	SLC25A1
ENSG00000075420.13	1389.941690503179	0.8085536226712565	0.09112143599278479	8.873363483157572	7.096922343663202e-19	7.883415763114304e-18	FNDC3B
ENSG00000273820.2	239.0252976322865	0.9125887503786243	0.1028788575858247	8.87051792558364	7.280648199718975e-19	8.082824881064529e-18	USP27X
ENSG00000125089.17	75.5442393405245	5.341504614229661	0.602248508305359	8.869269978368049	7.362697563938659e-19	8.169189580335408e-18	SH3TC1
ENSG00000143942.5	80.0483475601311	-2.1980715438922203	0.24799439041859228	-8.863392192791428	7.761594773580493e-19	8.606805989536542e-18	CHAC2
ENSG00000261437.1	20.348815657193512	-2.635032446832006	0.29733388188729576	-8.862200399451327	7.845041639390697e-19	8.694317221022196e-18	AC108860.2
ENSG00000122882.11	1021.5778895999231	-0.6931082618692478	0.07822366223762621	-8.860595912317912	7.958785519353252e-19	8.815284941949548e-18	ECD
ENSG00000268173.3	261.6494845955453	-3.2172860618483363	0.3632092841208595	-8.857940043123374	8.150653132320562e-19	9.022594398782768e-18	AC007192.1
ENSG00000171777.16	69.24902924275206	-2.458267570398478	0.2776195999074289	-8.8548055368503409	8.382983252006588e-19	9.274430174194032e-18	RASGRP4
ENSG00000176998.4	13.594536649008633	-5.836430660466141	0.6592357418869764	-8.853328619228257	8.494707947057348e-19	9.392622064733053e-18	HCG4
ENSG00000179918.19	1037.4870876497394	-1.0132968201518333	0.11445943267176868	-8.85289046519765	8.528135048373435e-19	9.424153843035584e-18	SEPHS2
ENSG00000173114.13	200.52346202469963	4.529158695035577	0.511860779276923	8.848419098321356	8.87677472862988e-19	9.803779684467809e-18	LRRN3
ENSG00000148484.18	951.0859861488956	-0.991636811977248	0.11208645404743613	-8.847070954332958	8.984627175944242e-19	9.917189111112694e-18	RSU1
ENSG00000178394.4	35.82538705723341	-4.332055683026683	0.48967750078521677	-8.846752558735217	9.010287379074373e-19	9.939796910421413e-18	HTR1A
ENSG00000114209.15	665.6989891616552	-0.8923196850139783	0.10090975807775385	-8.842749224771906	9.339168161662789e-19	1.0296687700351364e-17	PDCD10
ENSG00000116106.12	943.3418022386065	3.359793559809475	0.38005897131228045	8.840190111046889	9.5555867682484e-19	1.0529247302900575e-17	EPHA4
ENSG00000097096.9	482.1262081273916	2.204497792518909	0.24943738000082066	8.837880643677607	9.755141047462965e-19	1.074296800952677e-17	SYDE2
ENSG00000204348.10	395.09236746587715	0.7140737005933945	0.08079934865285546	8.83761704146063	9.778178223703486e-19	1.0762163474999335e-17	DXO
ENSG00000114646.10	59.832215065147814	-1.995081387779061	0.22578059203932144	-8.83637238151808	9.887681555825858e-19	1.0876449711408444e-17	CSPG5
ENSG00000163132.8	628.1772689941014	5.694574054732644	0.6444551203799203	8.836261633510755	9.897483477564364e-19	1.0880996297356699e-17	MSX1
ENSG00000155530.3	46.85878296861003	-1.8250413532935428	0.20657005794689	-8.83497526908168	1.0012040646105684e-18	1.100063653131074e-17	LRGUK
ENSG00000254122.2	608.8220928362625	1.6173902925984844	0.18314999671449947	8.830959986964828	1.0378111244322079e-18	1.1396329824643153e-17	PCDHGB7
ENSG00000177189.14	1109.2690968100503	1.7382826908017817	0.19685049005032806	8.830471747148616	1.0423515518673984e-18	1.1439644389991258e-17	RPS6KA3
ENSG00000138764.15	678.9553144243893	1.7731860689059513	0.20080981106170298	8.830176471612251	1.045107006157327e-18	1.1463330847537081e-17	CCNG2
ENSG00000105270.15	1870.073756906379	1.9509056029475222	0.2209522023360979	8.82953680624524	1.0511009368017976e-18	1.1522491423135639e-17	CLIP3
ENSG00000160688.19	1209.2931428273912	-0.9300170720801497	0.10533271644502491	-8.829327710023911	1.0530676086897363e-18	1.1537461614611581e-17	FLAD1
ENSG00000125144.13	257.7014288724168	-5.327143889726148	0.6033663563444821	-8.829037008296007	1.055807867847553e-18	1.156088535272891e-17	MT1G
ENSG00000261754.2	53.92028705357257	1.6976448387773873	0.19233796218417357	8.826363862334178	1.0813383158565477e-18	1.1833688125921571e-17	AC008555.1
ENSG00000154217.15	705.6956910579818	-1.9745406807680628	0.22372377898947404	-8.825797104298703	1.0868290951318623e-18	1.1886999704305469e-17	PITPNC1
ENSG00000239521.8	492.12837820483713	1.1301714700319134	0.12809609724976762	8.82284077576738	1.1159196653266088e-18	1.2198222081972811e-17	CASTOR3
ENSG00000259663.2	96.57363231904823	6.333580426478998	0.7179446688431066	8.821822490422425	1.12611669120326e-18	1.2302680641802262e-17	AC010478.1
ENSG00000166562.9	340.3399744205813	-1.6130573246662097	0.1829536997616822	-8.81675159763043	1.1782825114330364e-18	1.2865263257654798e-17	SEC11C
ENSG00000150753.12	8375.022005451243	-0.9878316520051662	0.11204915478741659	-8.816056255661309	1.1856193002469113e-18	1.2938011636293042e-17	CCT5
ENSG00000188176.12	550.4089805456526	3.6593394537523842	0.415113123053889	8.815282511021309	1.1938363851740053e-18	1.3020278075803995e-17	SMTNL2
ENSG00000122254.7	19.016457239076328	-4.112454731413548	0.46656618141145234	-8.814300940056526	1.2043415376896459e-18	1.312739115045585e-17	HS3ST2
ENSG00000090273.14	3343.8857614783597	-0.90156347456149	0.10229215770870119	-8.81361283949924	1.2117602352722648e-18	1.3200759203207221e-17	NUDC
ENSG00000196712.17	2308.730154232207	0.7643045400972156	0.08672238338153541	8.81323264300354	1.215878630209439e-18	1.3238111348196358e-17	NF1
ENSG00000138111.14	197.03101738510048	-1.7815432705937888	0.2021654928862244	-8.812301472222135	1.2260238121313257e-18	1.3341001742551473e-17	MFSD13A
ENSG00000127184.13	4969.033161477324	-0.8721497795812801	0.09899422551348107	-8.810107610392997	1.2502578056671051e-18	1.3596996362481633e-17	COX7C
ENSG00000268798.1	25.512714319704784	-1.8251159637406038	0.20717288612652074	-8.80962754279536	1.2556235190756071e-18	1.3647618034346702e-17	AC027307.3
ENSG00000149418.11	535.6977484511178	-2.6862514481524693	0.3050098549669616	-8.807097227869708	1.2842828927424038e-18	1.395122248228095e-17	ST14
ENSG00000254488.1	15.84631637263773	-6.266437221957781	0.711598999428143	-8.806135515920667	1.2953442422788131e-18	1.4063423490125463e-17	AC007876.1
ENSG00000136630.13	388.00990524897605	6.832496804731354	0.7760253085117496	8.80447677387561	1.3146441526794709e-18	1.4264892318079394e-17	HLX
ENSG00000117707.16	176.1022164900169	3.1161656409411953	0.35393966198358684	8.804228448084183	1.317557825283789e-18	1.42884307662838e-17	PROX1
ENSG00000241769.7	47.61269398455664	4.390745451692618	0.49878044337482547	8.80296232543553	1.3325130207494271e-18	1.4442454790110252e-17	LINC00893
ENSG00000240801.1	1044.5681560247256	12.38075208149392	1.4065179834295387	8.802412928490046	1.3390544291181494e-18	1.4504687683570326e-17	AC132217.1
ENSG00000232079.7	28.65511336364812	7.363720849465967	0.8365627449715416	8.802353312681248	1.3397661507147793e-18	1.4504687683570326e-17	LINC01697
ENSG00000131018.24	403.76878152816556	2.901512487941056	0.3296972277449437	8.800536503709058	1.3616361598416287e-18	1.4733148865930137e-17	SYNE1
ENSG00000070669.17	2677.228620538545	-1.8551153623317016	0.21080809269544343	-8.800019670078822	1.367921749855158e-18	1.479282140195479e-17	ASNS
ENSG00000145386.10	2183.17623829686	-0.771706962646909	0.0877231008654701	-8.797078022018157	1.4042467772497878e-18	1.517709284307977e-17	CCNA2
ENSG00000180318.4	45.64165902084947	2.6153404886700082	0.29735123188611523	8.795458731012344	1.424647460487454e-18	1.5388918404083667e-17	ALX1
ENSG00000254726.3	3671.076459443181	0.7045040835002456	0.08011855874265673	8.793269556472357	1.4526938461277227e-18	1.5683047455805195e-17	MEX3A
ENSG00000184635.16	808.9490000944531	-0.9229092835093852	0.10499177907429438	-8.790300456346351	1.4916051760206695e-18	1.6094076084157814e-17	ZNF93
ENSG00000198691.13	44.054876593573645	3.3942973424939282	0.3861713507959622	8.789614598539552	1.5007389612158437e-18	1.6183530539628158e-17	ABCA4
ENSG00000134313.15	2041.103404306792	0.9803142315861406	0.11155134140402966	8.788009352890919	1.5223330008122119e-18	1.640717683918608e-17	KIDINS220
ENSG00000168743.12	503.6343217587943	4.3442237632690155	0.4944068556205827	8.78673852088098	1.5396458145997044e-18	1.6584456459731384e-17	NPNT
ENSG00000102575.13	114.79711105965733	-3.958439731042471	0.45060928217706187	-8.78463868280247	1.568679376004732e-18	1.688771767942279e-17	ACP5
ENSG00000240065.8	18.907792760397548	-5.247103648223449	0.5973597039773544	-8.783825914749624	1.580061731242471e-18	1.7000720252914367e-17	PSMB9
ENSG00000215252.11	1939.8188505086619	1.9511044845634906	0.2221597380721636	8.782439615272315	1.599664558136524e-18	1.7201995066347666e-17	GOLGA8B
ENSG00000103740.10	48.43154270889209	-4.709195915208139	0.5362369415921051	-8.781931176219194	1.6069141201254776e-18	1.727027801557029e-17	ACSBG1
ENSG00000277203.1	292.47018953021177	-0.9401397302060371	0.10708704550543234	-8.77921064839113	1.6462594360577688e-18	1.7683239997274132e-17	F8A1
ENSG00000177971.8	1124.5821685256344	-1.1397253786737704	0.12982447749626966	-8.778971428608438	1.6497642877792648e-18	1.771097623261912e-17	IMP3
ENSG00000198467.15	4883.960209385276	1.1365612829679772	0.12950138248224932	8.776441310375702	1.6872875882103752e-18	1.8103680970205785e-17	TPM2
ENSG00000143167.12	50.293469519785944	3.471549991622181	0.3956261734614746	8.77482387287057	1.7117155395948981e-18	1.8355519431577693e-17	GPA33
ENSG00000112379.9	717.4598047875596	-3.381497828771016	0.38537885766454594	-8.774476755843336	1.7170033451533428e-18	1.8401942607603804e-17	ARFGEF3
ENSG00000164402.14	1954.878223539576	1.1986496223249972	0.1366652527598993	8.770697731272248	1.775625223215357e-18	1.901960165157298e-17	SEPTIN8
ENSG00000135900.4	924.8386461486773	-0.7124103804235196	0.08125576468102093	-8.767505705228059	1.826677794375676e-18	1.9555538350831624e-17	MRPL44
ENSG00000196976.7	411.5018718710455	-0.9004669599012937	0.10271498636655636	-8.766656081594755	1.840508996940757e-18	1.9692625527468135e-17	LAGE3
ENSG00000104267.10	289.99413673247386	1.2742805870553657	0.14536945331027612	8.76580710760152	1.8544329094796224e-18	1.9830551363488216e-17	CA2
ENSG00000101850.13	221.12347687246137	-1.5507006182911218	0.17691914555402835	-8.765024347337027	1.8673629976790153e-18	1.99577019712966e-17	GPR143
ENSG00000144026.12	593.4209171125864	0.9501580605229465	0.10841530915364221	8.764058027786621	1.883448066751502e-18	2.011841159782698e-17	ZNF514
ENSG00000243449.6	223.29695171613486	1.3648736201575709	0.1558116199699492	8.759767855701705	1.9565288957481946e-18	2.088741499103815e-17	C4orf48
ENSG00000095787.23	3604.9691815976557	0.48685478489069245	0.055585268625422304	8.758701665570904	1.975121033333732e-18	2.1074179118866585e-17	WAC
ENSG00000119125.16	38.56582963179289	-3.792759836314992	0.43306640760233023	-8.757917422673318	1.9889078488455363e-18	2.1209492310327818e-17	GDA
ENSG00000187553.10	587.874395342542	6.823558217555009	0.7796775667622058	8.751769331893742	2.1003337460014636e-18	2.2385289425040587e-17	CYP26C1
ENSG00000151176.8	1270.795017709956	-0.7400281662838271	0.08456210298716212	-8.751298041821112	2.1091252743983213e-18	2.246651478472574e-17	PLBD2
ENSG00000197415.12	112.67253105203832	-2.5769829589153583	0.29452510149867134	-8.749620816027402	2.1407083118069252e-18	2.2790291761028248e-17	VEPH1
ENSG00000169635.10	2046.8760416423108	0.8656012488998404	0.09893953622230611	8.748790240485167	2.156520916871414e-18	2.294590853622328e-17	HIC2
ENSG00000232434.2	193.59478507195652	3.2270457421216636	0.3688786107432307	8.748259313869376	2.1666891336432823e-18	2.3041328487691305e-17	AJM1
ENSG00000152910.19	66.25301206447658	5.254491112055411	0.6007039338989361	8.747222742409141	2.1866780062491955e-18	2.3241021223672927e-17	CNTNAP4
ENSG00000036530.9	69.21520362807418	2.8090755869160144	0.32119374748513874	8.74573558455084	2.215674218833807e-18	2.353617411760649e-17	CYP46A1
ENSG00000257150.3	25.655572240042932	-5.025545066052189	0.5746383525278189	-8.74557892619758	2.2187507171674245e-18	2.3555818592936233e-17	PGAM1P5
ENSG00000185774.16	59.504958664973394	6.94196517834245	0.7939191971373775	8.743919032784431	2.251608381134556e-18	2.3891444375830736e-17	KCNIP4
ENSG00000129103.18	1669.9283394659867	0.821496018875274	0.09397731417582861	8.741428993579033	2.301801794709916e-18	2.4410544447213723e-17	SUMF2
ENSG00000132932.17	141.72429584975944	-2.2374225534122147	0.25601500005944766	-8.739419771859762	2.343107112466731e-18	2.4834865280949145e-17	ATP8A2
ENSG00000119899.13	263.05831239862044	-1.102839697959554	0.1261943503918509	-8.739216094342451	2.3473349225585542e-18	2.4865945826993074e-17	SLC17A5
ENSG00000183770.7	47.32189369395097	-3.453226887796556	0.3952494870662914	-8.736828258596523	2.3974654350696994e-18	2.5382983467271307e-17	FOXL2
ENSG00000119638.13	2222.2339771039005	1.0288449768758188	0.11778503474978697	8.734938008562922	2.437897921663074e-18	2.5793338126142935e-17	NEK9
ENSG00000167634.12	37.99980501982934	-4.052843467774534	0.46398328959696816	-8.734891015784152	2.4389116279734006e-18	2.5793338126142935e-17	NLRP7
ENSG00000073711.11	884.7359933255008	1.2562509498282044	0.14382731081660263	8.734439535131667	2.4486719897294225e-18	2.5882301124920852e-17	PPP2R3A
ENSG00000103241.7	284.5180105746378	6.974305850349531	0.7985051284063144	8.73420295279644	2.4538019489467108e-18	2.592225008807491e-17	FOXF1
ENSG00000170909.13	33.67435592282253	-2.8871292719078285	0.33056398806682663	-8.733949783193468	2.459303333920465e-18	2.59660767297048e-17	OSCAR
ENSG00000090097.21	1292.4686504395813	1.7595522037748608	0.20149814136520258	8.732349548504192	2.4943593453326535e-18	2.6321730419824235e-17	PCBP4
ENSG00000127948.16	1990.2848217430887	-1.0153551339102191	0.11629176787153304	-8.731100683170258	2.5220603551475347e-18	2.6598729495830744e-17	POR
ENSG00000163964.15	257.6728252123959	0.7264302929528532	0.08320139259758359	8.730987189918151	2.524592747257525e-18	2.6598729495830744e-17	PIGX
ENSG00000169122.11	414.57891694693865	1.9463835181284426	0.2229284279940382	8.73097942529113	2.524766092284637e-18	2.6598729495830744e-17	FAM110B
ENSG00000140416.21	32266.87639462451	2.444545017773434	0.28019685298802133	8.724384273787473	2.6763282889629374e-18	2.8179989855536794e-17	TPM1
ENSG00000135677.11	1688.7365763539938	0.7432793093102502	0.08522613844918399	8.721259965960206	2.7512295522462226e-18	2.895276932859991e-17	GNS
ENSG00000128050.8	11248.683417786458	-1.2040042806149298	0.13808697959569996	-8.71917311929113	2.802408067433637e-18	2.947519060514447e-17	PAICS
ENSG00000130475.14	526.6473164915981	-1.8422644496663998	0.2114742770106246	-8.711529722235879	2.9980115826459668e-18	3.151524223926031e-17	FCHO1
ENSG00000237125.10	190.5025269218174	4.288634694574863	0.49248988962238105	8.708066469878586	3.0910204122904247e-18	3.247517066990405e-17	HAND2-AS1
ENSG00000183914.14	676.6164069937865	4.716885361258609	0.5417798553484701	8.706276755573963	3.140195520272997e-18	3.297377079411388e-17	DNAH2
ENSG00000117877.10	691.9493499893007	-1.6501732229141874	0.18955200209189305	-8.705649134289802	3.1576226436002185e-18	3.313863676539431e-17	CD3EAP
ENSG00000178573.7	583.6776025558785	3.4211097650408195	0.3931199838352451	8.70245702511677	3.2477464125075345e-18	3.4065842835017555e-17	MAF
ENSG00000146918.20	2040.2678080580135	-1.0665973655400636	0.12258450384480986	-8.70091514087588	3.292183862441003e-18	3.4513090791673974e-17	NCAPG2
ENSG00000168439.16	6216.520794473225	-0.810779194691181	0.0931875223787633	-8.700512407613395	3.3038892582946487e-18	3.461689645904246e-17	STIP1
ENSG00000105880.7	123.63100841347514	6.9602444486368995	0.799988593276885	8.700429615035626	3.3063007018916096e-18	3.462326348762108e-17	DLX5
ENSG00000008196.13	258.55057456957	7.408448230262289	0.8515993965311848	8.69945218425363	3.3349013581842313e-18	3.490372495656833e-17	TFAP2B
ENSG00000173614.14	143.69716569363803	1.319132297615318	0.15164027034327437	8.6990895929501	3.3455731584054586e-18	3.4987673024245665e-17	NMNAT1
ENSG00000182742.6	306.04567263720895	7.187066686974245	0.8261892788838446	8.699055858826615	3.3465677349578034e-18	3.4987673024245665e-17	HOXB4
ENSG00000246082.2	130.9462981875909	-2.1452900332913845	0.24663748920459022	-8.698150634804055	3.373365562453173e-18	3.5248640158567585e-17	NUDT16P1
ENSG00000162063.13	1778.566235163796	-0.5079960012060802	0.05840724488922828	-8.6974826867714	3.3932749124958396e-18	3.5437384083437236e-17	CCNF
ENSG00000088035.18	371.22736469145485	-1.0975579619525517	0.12621677044143265	-8.695817189062389	3.4434246298713665e-18	3.5941563768559475e-17	ALG6
ENSG00000235437.8	873.8411012719847	0.7881936138955971	0.09066110369237625	8.69384534044534	3.503745523161258e-18	3.654100640954034e-17	LINC01278
ENSG00000260776.5	49.35609974150918	-3.42572348033762	0.3940414227471209	-8.693815630992948	3.504662297471413e-18	3.654100640954034e-17	AC104758.3
ENSG00000166949.16	1846.8370667164388	1.91175961746404	0.21995228794717112	8.691701438101035	3.5705137750496365e-18	3.720738974597056e-17	SMAD3
ENSG00000112182.15	484.2535013314847	1.9808390509915434	0.22796975568222702	8.689043180590527	3.655047254486354e-18	3.806762455228734e-17	BACH2
ENSG00000169679.15	3075.7149706178293	-1.3045448469027117	0.1501566727803659	-8.687891272143922	3.69228910539774e-18	3.843464716817225e-17	BUB1
ENSG00000173376.14	288.2037276446702	3.372041580350341	0.3882640949453938	8.684917364879158	3.7901781295950864e-18	3.943223262741338e-17	NDNF
ENSG00000168610.14	1988.63996985206	-0.7988821062581356	0.0920372232095453	-8.679989230436522	3.958063003018289e-18	4.115656519118963e-17	STAT3
ENSG00000231205.11	632.6129020765387	-0.7975440219185612	0.09191066064458259	-8.67738319282302	4.0497880134431315e-18	4.208753704279421e-17	ZNF826P
ENSG00000159377.11	4632.54818221376	-0.6614927983065678	0.0762346632229053	-8.67706067477999	4.061284646353495e-18	4.2184176832659816e-17	PSMB4
ENSG00000180592.17	664.7696004748298	2.3769966121156823	0.2740619638483422	8.673208710680633	4.201109198117448e-18	4.361292106969412e-17	SKIDA1
ENSG00000112159.12	7476.004790946417	-1.6610250298783686	0.19155280981947934	-8.671368649949484	4.2695694895486826e-18	4.429966829831728e-17	MDN1
ENSG00000186665.9	348.3185400000473	-0.9136476248826368	0.10536646736080574	-8.671142231180998	4.278069233039947e-18	4.43638784052954e-17	C17orf58
ENSG00000186480.13	906.9230232229993	-1.3426886210636095	0.1548787463936353	-8.669289055653067	4.3482680846724565e-18	4.5067497778233157e-17	INSIG1
ENSG00000182272.12	1911.4929061428454	0.8266622151130636	0.0953731675156854	8.667660272236505	4.4109050361451545e-18	4.569202491570763e-17	B4GALNT4
ENSG00000184507.16	15.122648170719264	-4.384203479813707	0.5058950251995501	-8.666231651683786	4.4665771738216034e-18	4.624376960706887e-17	NUTM1
ENSG00000171617.14	2170.007724569228	2.6537988607823966	0.3062431325813302	8.665659988563554	4.489048215411524e-18	4.645136414815322e-17	ENC1
ENSG00000233834.6	29.04644013745929	-2.719080458229004	0.31380269633488045	-8.664936566788725	4.5176446474742625e-18	4.6722084594972235e-17	AC005083.1
ENSG00000203880.12	1459.0491683756297	1.0519253185985957	0.12140458880245134	8.664625686515697	4.52998873515392e-18	4.6824520070694394e-17	PCMTD2
ENSG00000197457.10	849.5638628463146	-2.314599768011338	0.2674077761242326	-8.65569356867176	4.8992326491160315e-18	5.0613977771680426e-17	STMN3
ENSG00000108515.17	1066.7906444086968	2.6499878426738572	0.3061775566879343	8.655068880096941	4.926140750815232e-18	5.086458940930521e-17	ENO3
ENSG00000228598.1	12.699112556773278	-6.452921365433236	0.7455905646718471	-8.654778736736464	4.9386880744176274e-18	5.096672988626148e-17	MACC1-AS1
ENSG00000237515.9	554.805733421182	-2.790196446943691	0.3223902847327732	-8.654716283576793	4.941393000680891e-18	5.0967242691063784e-17	SHISA9
ENSG00000111348.9	121.19520697792373	3.539345692143082	0.40916456667238493	8.650176433720885	5.141987147754154e-18	5.300775687494145e-17	ARHGDIB
ENSG00000116032.5	74.86115521611939	2.9217017084110166	0.33781106631257113	8.64892242963886	5.1987983863976506e-18	5.3564645747129846e-17	GRIN3B
ENSG00000115648.14	183.86147025762563	-2.4801598313813336	0.28690864592334164	-8.644423465872134	5.407764707181357e-18	5.568779160640888e-17	MLPH
ENSG00000170871.12	1443.4473560829235	0.6927033572120852	0.080137279238133	8.643959013802718	5.429803913548808e-18	5.58847646759085e-17	KIAA0232
ENSG00000077080.10	13.395941633454445	-3.373542354909247	0.390306318801293	-8.643319855210274	5.4602783313847454e-18	5.616829719771177e-17	ACTL6B
ENSG00000221978.12	4178.090912957938	1.2571507754315263	0.14547317415534441	8.64180480511871	5.5331903912903396e-18	5.688783586546228e-17	CCNL2
ENSG00000173531.15	377.5437370076054	1.7251251637294776	0.1996535147268812	8.640595013262784	5.592101236535792e-18	5.746273192468122e-17	MST1
ENSG00000225868.7	27.858629568679103	-3.538855564381156	0.40956497612465925	-8.640522922311684	5.5956311874018205e-18	5.746824004396893e-17	AC016582.1
ENSG00000265808.4	783.4296444483815	0.8053913570325307	0.09321361677506973	8.640275797644353	5.6077484078098805e-18	5.756188806840142e-17	SEC22B
ENSG00000172935.9	128.8895848374733	-1.9081618633145843	0.22093439036163776	-8.636780630626125	5.7819257704090035e-18	5.931804658631791e-17	MRGPRF
ENSG00000224837.1	430.84197811669287	-1.0769268081593324	0.12469522130976171	-8.636472166676572	5.79755171329333e-18	5.944658394052643e-17	GCSHP5
ENSG00000173267.14	73.60609221003403	-2.0890885313668806	0.2419320337677071	-8.63502240208808	5.871552992183323e-18	6.017322994391825e-17	SNCG
ENSG00000115474.7	33.118216407002684	7.158822168531345	0.8290573342147236	8.634893960997431	5.878153879322479e-18	6.020873197096851e-17	KCNJ13
ENSG00000139131.13	723.122096941765	-0.8735612980567402	0.10117076549238625	-8.634522965257995	5.897261379187148e-18	6.03722304925319e-17	YARS2
ENSG00000248663.6	19.843943194569597	-2.95907278668143	0.3427840269111507	-8.632469877158014	6.004115875247961e-18	6.143337112227325e-17	LINC00992
ENSG00000170290.4	118.60714670271871	6.930761583145287	0.8030225475302939	8.630843062204084	6.0901398306610174e-18	6.228035911003635e-17	SLN
ENSG00000147224.11	2078.937168185622	-1.0461266200753734	0.12121780441009218	-8.630139979571156	6.127693422856602e-18	6.263103048548055e-17	PRPS1
ENSG00000101473.17	380.46734815512787	-0.7515809540780615	0.08710364814921905	-8.628581810838885	6.2117360608729656e-18	6.345623932328716e-17	ACOT8
ENSG00000141696.13	890.4857851620565	1.0291004715330265	0.11929419568085192	8.62657621906586	6.3215878367590615e-18	6.454408432265436e-17	P3H4
ENSG00000158604.15	1444.7214930030823	1.0019802120040204	0.11615878154032866	8.625953188533984	6.35610167613776e-18	6.486197324479761e-17	TMED4
ENSG00000223784.2	12.528796112860578	-6.101879456511077	0.7075539925430875	-8.623906473313406	6.470797316377306e-18	6.599731906900234e-17	LINP1
ENSG00000274444.1	8.178097004928299	5.906005701172676	0.6851155438549269	8.620452059723332	6.669030067300134e-18	6.798302291121937e-17	AC078909.2
ENSG00000134285.11	771.7749394305679	-1.391777737666696	0.1615119381597153	-8.61718182274799	6.862212056738491e-18	6.99151594634264e-17	FKBP11
ENSG00000185339.9	737.540822131096	-1.6146545441899212	0.18738554369995913	-8.616750856593818	6.888078867729539e-18	7.014147154698594e-17	TCN2
ENSG00000105357.17	919.5403171199268	-1.5864170109640432	0.18417354836744881	-8.613707152988912	7.073523850223466e-18	7.199167036322344e-17	MYH14
ENSG00000135823.14	1226.8588147989192	-0.965574065876527	0.11209879969635538	-8.613598615614084	7.08022696060487e-18	7.202170456216771e-17	STX6
ENSG00000225264.3	88.3143292531743	3.234832464219767	0.37567501490702704	8.610720265813608	7.260295509806427e-18	7.381428618153303e-17	ZNRF2P2
ENSG00000109501.13	851.8733716459544	-0.57313534076252	0.0665619296778124	-8.610557769835324	7.270594915846274e-18	7.387986734233416e-17	WFS1
ENSG00000012174.12	388.60861542463886	0.8763302879877591	0.1018129662034858	8.607256233320074	7.483005605692722e-18	7.59745673103236e-17	MBTPS2
ENSG00000148926.10	808.8919635495271	-2.3174888950549	0.26924906464313475	-8.607230996796671	7.48465260660703e-18	7.59745673103236e-17	ADM
ENSG00000135333.14	1067.8075979881319	3.0666174302939315	0.35630819496780464	8.606642995036994	7.523128573497091e-18	7.632476372530479e-17	EPHA7
ENSG00000197894.11	4888.578117609261	-0.7188688154463052	0.08354500878224924	-8.604569272593611	7.660387651518303e-18	7.767624985255881e-17	ADH5
ENSG00000133313.15	3462.127042289891	-1.062663161438946	0.12352184908016205	-8.603037999773697	7.763325793939967e-18	7.867847867723214e-17	CNDP2
ENSG00000185739.13	94.88576894506454	6.006500318977124	0.6986590977688012	8.597183287470454	8.169645313195635e-18	8.275087794552796e-17	SRL
ENSG00000287860.1	112.8036993066147	-4.131088657425972	0.4805197721995657	-8.597125230697648	8.173777785085752e-18	8.275087794552796e-17	AC079804.3
ENSG00000197044.11	77.7754556145017	2.1674436924334755	0.2521273305323608	8.596623332571562	8.20958893386641e-18	8.306961496339786e-17	ZNF441
ENSG00000269609.6	420.54138551723577	-1.5549924336863103	0.18091928644733915	-8.594951175307271	8.330020794768856e-18	8.424380882802328e-17	RPARP-AS1
ENSG00000136235.16	23.50947747072201	-3.2684313470086885	0.3803967894846019	-8.592163334073016	8.534694762677852e-18	8.62682811846242e-17	GPNMB
ENSG00000153093.18	109.42994172162756	-2.92785650846739	0.34087284078743096	-8.589292422663874	8.750654529557023e-18	8.84046387867616e-17	ACOXL
ENSG00000119922.10	15.490919083805467	-3.3411280436469943	0.3891260267429819	-8.58623637080388	8.98646863487914e-18	9.073922432746192e-17	IFIT2
ENSG00000189060.5	4642.537043723104	1.9669167551707292	0.22917729631802033	8.582511386473973	9.282394080033797e-18	9.36779991410351e-17	H1F0
ENSG00000099998.17	116.38793934555748	5.014976552300107	0.5843434914823017	8.582240797409478	9.304261478540484e-18	9.384934265926673e-17	GGT5
ENSG00000108950.12	255.08388249590467	3.8496784445441037	0.4485981669192763	8.581574175796488	9.358351023933415e-18	9.434535079012706e-17	FAM20A
ENSG00000076003.5	3671.6685161887076	-1.1408029283594374	0.13298401017286027	-8.57849697024895	9.612084814890556e-18	9.685247665187624e-17	MCM6
ENSG00000120437.9	2428.1935493247415	-1.4976814635228033	0.17467208161075357	-8.574246380485109	9.973771065346592e-18	1.0044414249702405e-16	ACAT2
ENSG00000236263.1	17.35408313566006	1.9864137804463127	0.2316838877899484	8.573810632214768	1.0011599759419845e-17	1.0077223774623174e-16	AC234582.2
ENSG00000180011.7	457.36517581133904	1.9141993726023174	0.22327859484671786	8.573143224572993	1.0069814237228183e-17	1.0130507562033279e-16	ZADH2
ENSG00000272944.1	17.619294164042497	2.254924944461002	0.2631799340803309	8.567997223423298	1.0530033585805418e-17	1.058795152852462e-16	AC079834.2
ENSG00000173207.13	2630.9503180775264	-0.8367494988337532	0.09766819445144076	-8.567266995498448	1.0596999475495388e-17	1.0649707064509632e-16	CKS1B
ENSG00000116260.17	2519.7757625678364	-0.9883806284869037	0.11539271091526306	-8.565364490073437	1.0773449942554356e-17	1.0821369526286283e-16	QSOX1
ENSG00000116017.11	4082.8309913263956	1.3562746128764642	0.15846301230260285	8.558934941148955	1.1391497481064591e-17	1.1436181702355377e-16	ARID3A
ENSG00000063241.8	865.2538927918075	-0.9865609448086606	0.11527357087120042	-8.558431367680827	1.1441355869371915e-17	1.148023135978013e-16	ISOC2
ENSG00000131116.12	536.5009294222016	1.2061353269675343	0.14096670105812706	8.556171903818543	1.1667727401867524e-17	1.170125535417174e-16	ZNF428
ENSG00000134533.6	142.85200191486808	4.477997787530951	0.5235867010459392	8.552543024078936	1.2040581842097434e-17	1.206887563754884e-16	RERG
ENSG00000139722.7	648.5943213588941	1.2797079301429084	0.14963745276158721	8.552056363735542	1.2091470352024518e-17	1.21135581110183e-16	VPS37B
ENSG00000237872.4	10.228754094358022	-5.658840658553196	0.6617641457096267	-8.551144233547248	1.218742123636173e-17	1.220331510860529e-16	POU5F1P4
ENSG00000164142.16	1200.6371746747636	-2.104369617104783	0.24613723226460527	-8.549578614106295	1.2353870243885149e-17	1.2363531769101952e-16	FAM160A1
ENSG00000119616.11	988.088958284196	-0.7885571968327028	0.09224467271343424	-8.548539158271192	1.2465617199189088e-17	1.2468865145306646e-16	FCF1
ENSG00000130748.7	240.78833102228108	-0.9409418388180906	0.1100937590462055	-8.546731867182267	1.2662290265371164e-17	1.265899279394789e-16	TMEM160
ENSG00000125821.12	1028.5565430754843	-1.1057152776288905	0.12939050512846556	-8.545567362389377	1.2790632922835596e-17	1.2780645442677213e-16	DTD1
ENSG00000011028.14	3608.948491592728	2.365136337544755	0.27677709564098046	8.54527478896836	1.282307934778468e-17	1.2806400004200154e-16	MRC2
ENSG00000198353.8	35.66412271440221	6.886566793394857	0.8064527680753513	8.539330591957752	1.3500162506849179e-17	1.3475591228235568e-16	HOXC4
ENSG00000105258.9	883.8635609980735	-0.7411799400139657	0.0868025133281119	-8.538692159895408	1.3574949493332261e-17	1.35431993515859e-16	POLR2I
ENSG00000114686.9	2639.936939070244	-0.9399744114364887	0.11010292037865065	-8.537234146050437	1.3747280040457412e-17	1.3708002097484677e-16	MRPL3
ENSG00000204498.11	363.60279487584444	1.0514735602702454	0.12317205870094336	8.536624063605037	1.3820028009665294e-17	1.377338720900962e-16	NFKBIL1
ENSG00000174442.12	1192.8891690980965	-1.0283019693559872	0.12048479895111118	-8.534702952637526	1.4051597327313504e-17	1.3996907664648817e-16	ZWILCH
ENSG00000183098.11	1392.2528682287823	1.437856871688075	0.16849903605047525	8.533324020069488	1.422016926994317e-17	1.415747661496676e-16	GPC6
ENSG00000178999.13	2389.198325423102	-0.9981680706196272	0.1170161602768439	-8.530172826198543	1.4612924201838507e-17	1.4540958012145678e-16	AURKB
ENSG00000164975.15	965.7032991304923	0.6672220395594608	0.07823468869990084	8.528468006293817	1.482984994683799e-17	1.474916941603913e-16	SNAPC3
ENSG00000250565.7	99.25352086569043	-1.1341878099761897	0.13304055519371583	-8.52512835897849	1.5264045591963232e-17	1.5173141125724196e-16	ATP6V1E2
ENSG00000169908.12	40.295647501586544	4.948269014726843	0.5804386492689492	8.525050874815259	1.5274266977454132e-17	1.5175442786347416e-16	TM4SF1
ENSG00000145708.11	335.80659703705265	6.572377119110925	0.7710334683648457	8.524113918231288	1.539840227652029e-17	1.5290860408577703e-16	CRHBP
ENSG00000146373.16	298.7374953135904	2.0433086329389822	0.23972383827676352	8.523593847099855	1.5467734441298674e-17	1.535176642196112e-16	RNF217
ENSG00000156050.10	51.986307934332	2.479208857911255	0.29091123032412575	8.52221777464206	1.5652671887539997e-17	1.5527288727717325e-16	FAM161B
ENSG00000084623.11	4373.562062224525	-0.6225519621789988	0.07305402965892077	-8.521801810052208	1.570900374597578e-17	1.5575120191322578e-16	EIF3I
ENSG00000048405.10	160.7918824532999	1.6490777799500245	0.1935278128104236	8.521140997782224	1.5798905611450136e-17	1.5656168983571778e-16	ZNF800
ENSG00000103342.13	4126.445890218728	-0.849816556989637	0.09975183422507825	-8.519307575559225	1.6051005070593037e-17	1.5897783401962506e-16	GSPT1
ENSG00000100036.13	92.99669933100108	-1.1401548719303958	0.13384670248060576	-8.518363551732646	1.6182354270589498e-17	1.60196126985026e-16	SLC35E4
ENSG00000106070.19	1746.5721215998137	-0.7357392050645691	0.08637594449661826	-8.517871605946658	1.6251222209352218e-17	1.607949537672762e-16	GRB10
ENSG00000166685.12	633.1556251463007	1.1840702242728631	0.13902958815038433	8.516677924644991	1.641953126693648e-17	1.623765598499978e-16	COG1
ENSG00000168591.16	610.5596983150356	0.6993096198540436	0.08212611580622835	8.515069938337554	1.6648979232291333e-17	1.6456084261783324e-16	TMUB2
ENSG00000088926.13	8.332392847765714	-6.056197671688411	0.7114862878353853	-8.512037090853418	1.7090388696762904e-17	1.6883685591063507e-16	F11
ENSG00000196159.11	554.1423290150817	2.0359286632438782	0.23919479085573303	8.511592815045123	1.715601222492775e-17	1.6939797050282314e-16	FAT4
ENSG00000231389.7	76.1425675106144	-1.7522285469260177	0.2058721189448552	-8.511247447719567	1.7207197793744807e-17	1.6981602141436072e-16	HLA-DPA1
ENSG00000157483.9	915.672912523873	-1.5451478397794742	0.18156211706622463	-8.510298650108176	1.7348592354738732e-17	1.711234482267266e-16	MYO1E
ENSG00000111859.17	662.5787703673856	2.1640613645948847	0.25434855040153836	8.508251221320096	1.7657628295748667e-17	1.74082267661477e-16	NEDD9
ENSG00000182158.15	3152.047193046868	1.5487683812074404	0.1820356673599607	8.508049019563167	1.768844145735276e-17	1.742965265779703e-16	CREB3L2
ENSG00000100351.17	54.12132878329611	5.940011979856692	0.6981844332303043	8.507797792588866	1.772679940318184e-17	1.7458487149516442e-16	GRAP2
ENSG00000146410.12	111.67620379041524	-1.1681987451420988	0.13732211050206625	-8.506996731050979	1.7849656348941246e-17	1.757046941630396e-16	MTFR2
ENSG00000185219.17	1765.2247538738982	1.0104269149874328	0.11881288781145359	8.504354482073513	1.8260878159254093e-17	1.796604593884584e-16	ZNF445
ENSG00000163075.13	48.8483125738557	3.2382242849615044	0.38080305742808773	8.503671968476835	1.8368610347327153e-17	1.8062780513163151e-16	CFAP221
ENSG00000176971.4	269.7251207263743	5.027024562270566	0.5912017789526745	8.503060615237048	1.8465642455125755e-17	1.8148899484185296e-16	FIBIN
ENSG00000103429.11	1599.8381680251346	-0.5779396844156602	0.06797043215746804	-8.50281020836736	1.850553210918927e-17	1.8178796767445653e-16	BFAR
ENSG00000241468.7	2323.2138251397864	-0.6864519690897206	0.08076419737000921	-8.499458812731618	1.9047662506600132e-17	1.8701784236019925e-16	ATP5MF
ENSG00000287064.1	45.522699812606106	-2.328316318003754	0.2740474966264797	-8.496032062563208	1.961818280054295e-17	1.925209707854918e-16	AL606500.1
ENSG00000214160.10	1182.2575540980615	-0.6340918730417078	0.07465069265397713	-8.494119083139218	1.994397462850393e-17	1.9561808533169798e-16	ALG3
ENSG00000189292.16	27.314048472355438	-2.829158651774137	0.33307994228732996	-8.49393281488435	1.9975980987415743e-17	1.958319484440476e-16	ALKAL2
ENSG00000105281.12	6729.158450754956	-0.9185973204322405	0.10815913582338253	-8.493016456161923	2.013417777443698e-17	1.9728205328244912e-16	SLC1A5
ENSG00000163637.13	434.2084025075366	1.7773532339656881	0.2092903941381572	8.492282893750097	2.0261707575088205e-17	1.9843034535909088e-16	PRICKLE2
ENSG00000124701.5	169.439389181867	7.815276642678998	0.920603352202105	8.489298484504397	2.078881546966269e-17	2.0348868584404655e-16	APOBEC2
ENSG00000040608.14	431.46971264431744	-1.6280331445320333	0.19179251019899515	-8.488512626707166	2.092984988786895e-17	2.0476476483060369e-16	RTN4R
ENSG00000072364.13	2701.5342331074025	0.8494633174165981	0.10008561589358178	8.487366639376116	2.11372087996283e-17	2.0668809114053247e-16	AFF4
ENSG00000170745.12	301.87374523618826	-2.4989681562845143	0.29451086352287853	-8.485147632220999	2.1544502550771637e-17	2.105606603017063e-16	KCNS3
ENSG00000104881.16	677.9850375071467	1.779873122862038	0.20976478977999535	8.485090013098944	2.1555180906113722e-17	2.105606603017063e-16	PPP1R13L
ENSG00000008394.13	3145.0206739614164	-1.719770447588262	0.20272852653025242	-8.4831201460522	2.1923407446745677e-17	2.140487314040098e-16	MGST1
ENSG00000112759.18	3755.7888222101997	-1.792478618743917	0.21130442195284932	-8.482920528487059	2.1961066429084595e-17	2.143074072731463e-16	SLC29A1
ENSG00000126351.12	699.90497571942706	0.9899623608969279	0.11670179246412501	8.482837666792904	2.1976717495440345e-17	2.1435116479927716e-16	THRA
ENSG00000180053.7	155.88576612758746	7.236555043650143	0.8534320305065187	8.479357212964212	2.264414576592749e-17	2.207487953158853e-16	NKX2-6
ENSG00000260034.1	54.814930321824875	7.697902473503494	0.9081446827649566	8.47651549317703	2.3203885095944668e-17	2.260906469120091e-16	LCMT1-AS2
ENSG00000180353.11	33.6694117093054	-2.9665319264542793	0.35001146068315	-8.475527974610381	2.3401577241914878e-17	2.279012050525399e-16	HCLS1
ENSG00000123349.14	3071.5358483957625	0.48933301192364154	0.057740231239991044	8.47473245976071	2.3562039750747682e-17	2.293475420971611e-16	PFDN5
ENSG00000143811.19	1646.0586599517876	-1.1121804897517522	0.13123943268096824	-8.474438414065437	2.36216257905417e-17	2.2981100205243183e-16	PYCR2
ENSG00000101180.16	74.55625643482765	-3.349416691234788	0.3952885918230658	-8.473345197713199	2.3844464183020727e-17	2.318614437654928e-16	HRH3
ENSG00000128626.11	671.6526670998917	-1.17396850345129	0.1385626239549418	-8.472475981928897	2.4023121894178486e-17	2.3348041759937017e-16	MRPS12
ENSG00000227544.10	21.918426400102828	6.907404456584884	0.8152901251954493	8.472326897040453	2.405389705496804e-17	2.3356438112455203e-16	AC018647.1
ENSG00000154359.13	989.2098499620415	-0.9117460384556235	0.10761531050261117	-8.472270666667834	2.406551462692816e-17	2.3356438112455203e-16	LONRF1
ENSG00000198961.10	2309.332606974063	0.7910053325050594	0.09336417663177413	8.4722573586737	2.4068264957768375e-17	2.3356438112455203e-16	PJA2
ENSG00000228613.1	10.982254857107721	-3.8415592131394583	0.453442874074488	-8.471980557595877	2.4125541122586865e-17	2.340019008833021e-16	AC141930.1
ENSG00000120306.11	388.86847458865435	-1.01663476979768	0.12000847552891988	-8.471358087976789	2.4254835325444435e-17	2.351371535716697e-16	CYSTM1
ENSG00000124772.12	139.74369586240996	3.0208311400557193	0.35663191473597683	8.470445339397381	2.444566094818518e-17	2.368674719335763e-16	CPNE5
ENSG00000137145.20	859.57396514937	1.1473501823038241	0.13546637659452415	8.469630702074912	2.4617225222390582e-17	2.384095046134144e-16	DENND4C
ENSG00000146555.19	1092.7722718648872	2.0735320554734185	0.24497105604522817	8.464396116619545	2.574833060044841e-17	2.4923812701745194e-16	SDK1
ENSG00000100299.18	472.3749391688977	1.2734593117451911	0.15051523831851998	8.460667012666848	2.6585251007677084e-17	2.572096235344565e-16	ARSA
ENSG00000165138.18	1968.635500116102	-1.0551917933059654	0.1247240237454414	-8.460212889375548	2.6688985252892684e-17	2.580831596621033e-16	ANKS6
ENSG00000220205.9	989.8444565627365	1.0050632319565593	0.11881325664358623	8.459184272437957	2.6925428571876617e-17	2.6023847000864635e-16	VAMP2
ENSG00000101292.7	10.491889843629124	-5.479779191867889	0.6478569800371116	-8.458316203607142	2.7126574463239707e-17	2.6205062748962566e-16	PROKR2
ENSG00000107863.18	1679.71479525664	0.8555212607296853	0.1011569191404762	8.457367701576858	2.7348053151361096e-17	2.6405728382312686e-16	ARHGAP21
ENSG00000135299.17	463.1883879991254	1.1897566724182156	0.14069077699615984	8.456536368767727	2.754363880654455e-17	2.658120396639631e-16	ANKRD6
ENSG00000116649.10	2675.2781369545814	-1.1730590814599997	0.13873796352846815	-8.45521335059308	2.785775132611787e-17	2.6870830990192584e-16	SRM
ENSG00000122367.19	1385.0093209733416	5.967595199882998	0.7058340906799194	8.454671258701183	2.7987473721515834e-17	2.6982398698367475e-16	LDB3
ENSG00000198833.7	1122.209993984885	1.2073965034311172	0.14288079815486976	8.450376250854992	2.9036553792754884e-17	2.7979751508631024e-16	UBE2J1
ENSG00000278834.1	80.16585587967519	1.2169013883783335	0.1440172362717048	8.449692688745335	2.920705845904069e-17	2.8129929107942094e-16	AC073508.3
ENSG00000238062.6	11.09078669336132	-5.273353447023709	0.6241108599687383	-8.449385814705822	2.928392463258903e-17	2.8175732264490153e-16	SPATA3-AS1
ENSG00000242779.7	285.8069416182286	1.8912058517390637	0.22382761732455622	8.449385622493416	2.928397284066572e-17	2.8175732264490153e-16	ZNF702P
ENSG00000113594.10	2987.179418653153	3.090694505923903	0.3658548740539305	8.447870248868968	2.96664818025702e-17	2.852946483969614e-16	LIFR
ENSG00000183287.14	834.7747125973334	2.596480761548737	0.30755452270308203	8.442342966471088	3.110391355016634e-17	2.989682626917591e-16	CCBE1
ENSG00000236714.3	47.05104458995952	-3.080910609669488	0.36494261246297	-8.442178316411603	3.1147770145873995e-17	2.992399639389646e-16	LINC01844
[truncated: 17,275 more rows]
