# Supplementary material for: Distinct Mitochondrial Remodeling During Mesoderm Differentiation in a Human-Based Stem Cell Model
Source: Front Cell Dev Biol. 2021 Oct 14;9:744777. doi: 10.3389/fcell.2021.744777 (PMC8553110; doi:10.3389/fcell.2021.744777)
Supplement: Supplementary file 3 [file Table_6.xlsx]

## Sheet: Sheet 1
enrichment_Day_0_vs_Day_7
Name	ID	NumProbes	NumGenes	RawScore	Pval	CorrectedPvalue	MFPvalue	CorrectedMFPvalue	Multifunctionality	Same as	GeneMembers	Direction	Contrast
regulation of heart morphogenesis	GO:2000826	38	38	18.5872377	1e-12	2.952e-11	2.139e-6	1.371e-4	0.896	NA	ACVR1|BMP10|BMP2|BMP4|BMP7|BMPR2|CTNNB1|DKK1|ENG|EYA1|FOXC1|FOXC2|GATA5|HAND2|HES1|ISL1|JAG1|MKS1|NOG|NOTCH1|PIM1|RBPJ|RNF207|ROBO1|ROBO2|SIX1|SMAD4|SMO|SOX9|TBX2|TBX5|TGFB1|TGFB2|TGFB3|TGFBR1|TGFBR2|TWIST1|WNT3A|	UP	Day_0_vs_Day_7
semi-lunar valve development	GO:1905314	36	36	19.11281781	1e-12	2.973e-11	1.295e-7	1.002e-5	0.89	NA	BMP4|BMPR2|EFNA1|ELN|EMILIN1|GATA3|GATA4|GATA5|GJA5|HEY1|HEY2|HEYL|JAG1|NFATC1|NOS3|NOTCH1|NOTCH2|RB1|RBPJ|ROBO1|ROBO2|ROCK1|ROCK2|SLIT2|SLIT3|SMAD6|SNAI1|SNAI2|SOX9|STRA6|TBX20|TGFB1|TGFB2|TNFRSF1A|TNFRSF1B|TWIST1|	UP	Day_0_vs_Day_7
regulation of muscle tissue development	GO:1901861	120	120	9.81856488	1e-12	2.995e-11	0.008447	0.15753561	1	NA	ACTN3|AKAP6|AKIRIN1|ARNTL|ARRB2|BCL2|BMP10|BMP2|BMP4|BMPR1A|CCNB1|CDK1|CDON|CENPF|CREB1|CTDP1|CTNNB1|CYP26B1|DDX17|DDX39B|DDX5|DKK1|DLL1|EDN1|EFNB2|EPHB1|ERBB3|ERBB4|FBXO22|FGF2|FGF8|FGF9|FGFR1|FGFR2|FLCN|FLOT1|FRS2|FZD7|G6PD|GATA6|GJA1|GLI1|GPC1|GREM1|GSK3A|HDAC4|HDAC9|HEY2|HMGCR|IGFBP5|JARID2|JPH2|KAT2A|KCNK2|KLHL41|LEF1|LOX|LUC7L|MAPK1|MAPK11|MAPK14|MEF2C|MEGF10|MEIS1|MIR17HG|MIR25|MTM1|MTOR|M…	UP	Day_0_vs_Day_7
positive regulation of animal organ morphogenesis	GO:0110110	72	72	13.85034432	1e-12	3.017e-11	1.293e-4	0.004822	0.899	NA	ACVR1|AGT|AR|BASP1|BAX|BMP10|BMP2|BMP4|BMP7|CD34|CDC42|CFLAR|CSF1|CTNNB1|DKK1|EDN1|ENG|FGF1|FGF10|FGF8|FGFR1|FGFR2|FOXP2|FRS2|GATA3|GATA5|GDNF|GREM1|HAND2|HOXB7|HPN|JAG1|LGR4|LHX1|LIF|MAGED1|MDK|MED1|MYC|NOG|NOTCH1|PAX2|PAX8|PIM1|PTN|RBPJ|ROBO1|ROBO2|SIX1|SIX4|SMAD4|SMO|SOX8|SOX9|SPRY1|SRSF6|STOX1|TFAP2A|TGFB2|TGFBR1|TGFBR2|TNFAIP3|TWIST1|VDR|VEGFA|WNT2|WNT2B|WNT3A|WNT4|WNT6|WT1|XBP1|	UP	Day_0_vs_Day_7
positive regulation of transmembrane receptor protein serine/threonine kinase signaling pathway	GO:0090100	93	93	12.78318189	1e-12	3.039e-11	8.54e-9	8.342e-7	0.974	NA	ACVR1|ACVR1B|ACVR2A|ACVR2B|ACVRL1|ADAM17|BMP10|BMP2|BMP4|BMP5|BMP6|BMP7|BMP8A|BMP8B|BMPR1A|BMPR2|CDH5|CDKN1C|CDKN2B|CITED1|CITED2|CRB2|CREBBP|CSNK2B|DAB2|ENG|EP300|FBXL15|FERMT1|FGF9|FKBP8|FLCN|FOXD1|GATA4|GDF1|GDF10|GDF11|GDF15|GDF3|GDF6|GDF7|GIPC1|GOT1|GPC3|HES1|HFE|HIPK2|HSP90AB1|ILK|ING2|INHA|INHBA|INHBE|ITGA8|LEFTY1|LEFTY2|LRG1|MEN1|MSX1|MSX2|MYOCD|NEO1|NODAL|NOTCH1|NOTCH2|NPNT|NUMA1|NUP93|P…	UP	Day_0_vs_Day_7
epithelial tube formation	GO:0072175	128	128	10.35679202	1e-12	3.062e-11	1.03e-4	0.003949	0.991	NA	ABL1|ADM|ALX1|APAF1|ARHGAP35|ARID1A|BBS4|BCL10|BMP4|BMP5|BMP7|CASP3|CC2D2A|CELSR1|CEP290|CFL1|COBL|CTHRC1|CTNNB1|DEAF1|DLC1|DVL1|DVL2|DVL3|FGF10|FGF8|FGFR2|FOLR1|FUZ|FZD1|FZD2|FZD3|FZD6|GATA3|GDF7|GDNF|GLMN|GREM1|GRHL2|GRHL3|HAND1|HESX1|HIF1A|HNF1B|IFT122|IFT172|IFT52|IFT57|IRX1|IRX2|IRX3|KAT2A|KDM2B|KDM6A|KIF20B|LHX2|LIAS|LMO4|LRP2|LRP6|LUZP1|MED12|MIB1|MKS1|MTHFD1|MTHFD1L|MTHFR|NODAL|NOG|OSR1|O…	UP	Day_0_vs_Day_7
mesonephric tubule morphogenesis	GO:0072171	54	53	15.11425658	1e-12	3.085e-11	1.242e-5	6.368e-4	0.891	NA	ADAMTS16|BCL2|BMP2|BMP4|CITED1|CTNNB1|CTNNBIP1|DCHS1|DLG1|EYA1|FAT4|FGF1|FGF2|FGF8|FMN1|FOXD1|GATA3|GDNF|GLI3|GPC3|GREB1L|GREM1|GZF1|HES1|HNF1B|ILK|KIF26B|LAMA5|LHX1|LZTS2|MYC|NOG|NPNT|OSR1|PAX2|PAX8|PBX1|PGF|PKD2|PTCH1|SALL1|SHH|SIX1|SMAD4|SOX9|TACSTD2|TCF21|WNT1|WNT11|WNT4|WNT6|WNT9B|WT1|	UP	Day_0_vs_Day_7
mesonephric epithelium development	GO:0072163	82	81	13.43078307	1e-12	3.108e-11	6.305e-6	3.544e-4	0.898	GO:0072164|mesonephric tubule development,	ADAMTS16|ARG2|BCL2|BMP2|BMP4|BMP7|BMPER|CALB1|CAT|CER1|CITED1|CTNNB1|CTNNBIP1|DCHS1|DLG1|EPCAM|EYA1|FAT4|FGF1|FGF2|FGF8|FGFR1|FGFR2|FMN1|FOXC1|FOXC2|FOXD1|FOXJ1|GATA3|GDF11|GDNF|GLI3|GPC3|GREB1L|GREM1|GZF1|HES1|HNF1B|ILK|KIF26B|LAMA5|LHX1|LZTS2|MYC|NOG|NPNT|OSR1|PAX2|PAX8|PBX1|PGF|PKD1|PKD2|PTCH1|RARA|RARB|RET|ROBO2|SALL1|SDC1|SDC4|SFRP1|SHH|SIX1|SLIT2|SMAD2|SMAD3|SMAD4|SMAD5|SMAD6|SMAD7|SOX9|SPR…	UP	Day_0_vs_Day_7
mesonephric tubule development	GO:0072164	82	81	13.43078307	1e-12	3.108e-11	6.305e-6	3.544e-4	0.898	GO:0072163|mesonephric epithelium development,	ADAMTS16|ARG2|BCL2|BMP2|BMP4|BMP7|BMPER|CALB1|CAT|CER1|CITED1|CTNNB1|CTNNBIP1|DCHS1|DLG1|EPCAM|EYA1|FAT4|FGF1|FGF2|FGF8|FGFR1|FGFR2|FMN1|FOXC1|FOXC2|FOXD1|FOXJ1|GATA3|GDF11|GDNF|GLI3|GPC3|GREB1L|GREM1|GZF1|HES1|HNF1B|ILK|KIF26B|LAMA5|LHX1|LZTS2|MYC|NOG|NPNT|OSR1|PAX2|PAX8|PBX1|PGF|PKD1|PKD2|PTCH1|RARA|RARB|RET|ROBO2|SALL1|SDC1|SDC4|SFRP1|SHH|SIX1|SLIT2|SMAD2|SMAD3|SMAD4|SMAD5|SMAD6|SMAD7|SOX9|SPR…	UP	Day_0_vs_Day_7
mesenchyme morphogenesis	GO:0072132	50	50	22.52271825	1e-12	3.132e-11	1e-12	1.784e-10	0.895	NA	ACTA1|ACTA2|ACTC1|ACTG2|ACVR1|ACVRL1|BMP2|BMP4|BMP5|BMP7|BMPR1A|DCHS1|ENG|EXOC4|FGF8|FOXC1|FOXC2|FOXF1|GATA5|HEY1|HEY2|HEYL|ISL1|LEF1|MDM2|MDM4|MSX1|MSX2|NOG|NOS3|NOTCH1|OSR1|RBPJ|ROBO1|ROBO2|SMAD2|SMAD3|SMAD4|SNAI1|SNAI2|SOX9|TBX2|TBX20|TGFB2|TGFBR2|TMEM100|TWIST1|WNT11|WNT3A|WNT5A|	UP	Day_0_vs_Day_7
nephron epithelium morphogenesis	GO:0072088	65	64	14.46759807	1e-12	3.156e-11	5.207e-6	2.967e-4	0.895	NA	ADAMTS16|AHI1|BCL2|BMP2|BMP4|CITED1|CTNNB1|CTNNBIP1|DCHS1|DLG1|EYA1|FAT4|FGF1|FGF2|FGF8|FMN1|FOXD1|GATA3|GDNF|GLI3|GPC3|GREB1L|GREM1|GZF1|HES1|HNF1B|ILK|IRX1|IRX2|IRX3|KIF26B|KLHL3|LAMA5|LGR4|LHX1|LZTS2|MYC|NOG|NPNT|OSR1|PAX2|PAX8|PBX1|PGF|PKD1|PKD2|PTCH1|SALL1|SHH|SIX1|SIX2|SMAD4|SMO|SOX8|SOX9|TACSTD2|TCF21|WNK4|WNT1|WNT11|WNT4|WNT6|WNT9B|WT1|	UP	Day_0_vs_Day_7
nephron tubule development	GO:0072080	75	74	13.83959225	1e-12	3.181e-11	3.571e-5	0.001646	0.897	NA	ACAT1|ADAMTS16|AHI1|AQP11|BCL2|BMP2|BMP4|CALB1|CITED1|CTNNB1|CTNNBIP1|DCHS1|DLG1|DLL1|EYA1|FAT4|FGF1|FGF2|FGF8|FMN1|FOXD1|GATA3|GDNF|GLI3|GPC3|GREB1L|GREM1|GZF1|HES1|HEYL|HNF1B|ILK|IRX1|IRX2|IRX3|JAG1|KIF26B|KLHL3|LAMA5|LGR4|LHX1|LZTS2|MEF2C|MTSS1|MYC|NOG|NOTCH1|NOTCH2|NPNT|OSR1|PAX2|PAX8|PBX1|PGF|PKD1|PKD2|PTCH1|SALL1|SHH|SIX1|SMAD4|SOX8|SOX9|TACSTD2|TCF21|TFAP2B|WNK4|WNT1|WNT11|WNT4|WNT6|WNT7B|…	UP	Day_0_vs_Day_7
nephron tubule morphogenesis	GO:0072078	63	62	14.71447673	1e-12	3.205e-11	2.282e-6	1.418e-4	0.894	NA	ADAMTS16|AHI1|BCL2|BMP2|BMP4|CITED1|CTNNB1|CTNNBIP1|DCHS1|DLG1|EYA1|FAT4|FGF1|FGF2|FGF8|FMN1|FOXD1|GATA3|GDNF|GLI3|GPC3|GREB1L|GREM1|GZF1|HES1|HNF1B|ILK|IRX1|IRX2|IRX3|KIF26B|KLHL3|LAMA5|LGR4|LHX1|LZTS2|MYC|NOG|NPNT|OSR1|PAX2|PAX8|PBX1|PGF|PKD1|PKD2|PTCH1|SALL1|SHH|SIX1|SMAD4|SOX8|SOX9|TACSTD2|TCF21|WNK4|WNT1|WNT11|WNT4|WNT6|WNT9B|WT1|	UP	Day_0_vs_Day_7
kidney epithelium development	GO:0072073	121	120	11.80067261	1e-12	3.231e-11	8.553e-5	0.003374	1	NA	ACAT1|ADAMTS16|AHI1|AQP11|ARG2|BASP1|BCL2|BMP2|BMP4|BMP7|BMPER|CALB1|CAT|CD24|CD34|CER1|CITED1|CTNNB1|CTNNBIP1|CXCR2|DCHS1|DLG1|DLL1|EFNB2|EPCAM|EPHA4|EPHA7|EYA1|FAT4|FGF1|FGF2|FGF8|FGFR1|FGFR2|FMN1|FOXC1|FOXC2|FOXD1|FOXJ1|GATA3|GDF11|GDNF|GLI3|GPC3|GREB1L|GREM1|GZF1|HES1|HEYL|HNF1B|ILK|IQGAP1|IRX1|IRX2|IRX3|JAG1|KANK2|KIF26B|KLF15|KLHL3|LAMA5|LAMB2|LGR4|LHX1|LZTS2|MAGI2|MEF2C|MTSS1|MYC|MYO1E|NOG…	UP	Day_0_vs_Day_7
nephron morphogenesis	GO:0072028	66	65	14.40643706	1e-12	3.256e-11	7.57e-6	4.141e-4	0.895	NA	ADAMTS16|AHI1|BCL2|BMP2|BMP4|CITED1|CTNNB1|CTNNBIP1|DCHS1|DLG1|EYA1|FAT4|FGF1|FGF2|FGF8|FMN1|FOXD1|GATA3|GDNF|GLI3|GPC3|GREB1L|GREM1|GZF1|HES1|HNF1B|ILK|IRX1|IRX2|IRX3|KIF26B|KLHL3|LAMA5|LGR4|LHX1|LZTS2|MYC|NOG|NPNT|OSR1|PAX2|PAX8|PBX1|PDGFRB|PGF|PKD1|PKD2|PTCH1|SALL1|SHH|SIX1|SIX2|SMAD4|SMO|SOX8|SOX9|TACSTD2|TCF21|WNK4|WNT1|WNT11|WNT4|WNT6|WNT9B|WT1|	UP	Day_0_vs_Day_7
nephron epithelium development	GO:0072009	93	92	11.99575917	1e-12	3.282e-11	3.168e-4	0.01065327	0.899	NA	ACAT1|ADAMTS16|AHI1|AQP11|BASP1|BCL2|BMP2|BMP4|CALB1|CD24|CD34|CITED1|CTNNB1|CTNNBIP1|DCHS1|DLG1|DLL1|EYA1|FAT4|FGF1|FGF2|FGF8|FMN1|FOXC1|FOXC2|FOXD1|FOXJ1|GATA3|GDNF|GLI3|GPC3|GREB1L|GREM1|GZF1|HES1|HEYL|HNF1B|ILK|IQGAP1|IRX1|IRX2|IRX3|JAG1|KIF26B|KLF15|KLHL3|LAMA5|LAMB2|LGR4|LHX1|LZTS2|MAGI2|MEF2C|MTSS1|MYC|MYO1E|NOG|NOTCH1|NOTCH2|NPHS1|NPNT|OSR1|PAX2|PAX8|PBX1|PECAM1|PGF|PKD1|PKD2|PODXL|PROM1|…	UP	Day_0_vs_Day_7
odontogenesis	GO:0042476	104	104	9.93924503	1.126e-12	3.301e-11	0.01004513	0.17101737	0.975	NA	ACVR2B|ADAMTS5|ADM|ALPL|ANKRD11|AQP1|AQP3|AQP5|ATF2|AXIN2|BAX|BCL11B|BCL2L11|BCOR|BGLAP|BMP2|BMP4|BMP7|BMPR1A|BSG|CA2|CCDC154|CNNM4|COL1A1|COL1A2|CSF3R|CTNNA1|CTNNB1|DLX1|DLX2|DLX3|EDA|FAM20A|FAM20C|FGF10|FGF4|FGF8|FGFR2|FOXC1|FOXO1|FST|GLI2|GLI3|GNAO1|HAND1|HAND2|HDAC1|HDAC2|HTRA1|ID3|INHBA|ITGA6|ITGB4|JAG2|KLK5|LAMA5|LAMB1|LEF1|LHX8|LRP4|LRP6|MSX1|MSX2|MYO5A|NECTIN1|NF2|NFIC|NKX2-3|ODAM|OSR1|PA…	UP	Day_0_vs_Day_7
nephron development	GO:0072006	121	120	12.04970026	1e-12	3.309e-11	9.126e-8	7.801e-6	0.998	NA	ACAT1|ACTA2|ADAMTS16|AHI1|ANGPT1|ANGPT2|AQP11|BASP1|BCL2|BMP2|BMP4|BMP7|CALB1|CD24|CD34|CITED1|COL4A3|COL4A4|CTNNB1|CTNNBIP1|DCHS1|DLG1|DLL1|EGR1|ENPEP|EYA1|FAT4|FGF1|FGF2|FGF8|FMN1|FOXC1|FOXC2|FOXD1|FOXJ1|GATA3|GDNF|GLI3|GPC3|GPR4|GREB1L|GREM1|GZF1|HES1|HEYL|HNF1B|ILK|IQGAP1|IRX1|IRX2|IRX3|ITGA3|JAG1|KIF26B|KIRREL3|KLF15|KLHL3|LAMA5|LAMB2|LGR4|LHX1|LZTS2|MAGI2|MEF2C|MPV17|MTSS1|MYC|MYO1E|NID1|NO…	UP	Day_0_vs_Day_7
response to BMP	GO:0071772	95	95	12.46031626	1e-12	3.336e-11	9.235e-6	4.858e-4	0.95	GO:0071773|cellular response to BMP stimulus,	ACVR1|ACVR2A|ACVR2B|ACVRL1|ADAMTS12|ADAMTS7|AMH|AMHR2|BMP10|BMP2|BMP4|BMP6|BMP7|BMPR1A|BMPR1B|BMPR2|CER1|CFC1|CHRD|CHRDL1|COL2A1|DDX5|DLX1|DLX5|EGR1|ENG|ETV2|FAM83G|FST|FSTL1|GATA3|GATA5|GATA6|GDF1|GDF10|GDF15|GDF3|GDF6|GDF7|GREM2|HEYL|HFE|HIVEP1|ID1|LEF1|LEFTY1|LEFTY2|MAPK3|MEGF8|MSX1|MSX2|NODAL|NOG|PDCD4|RGMA|RGMB|ROR2|RUNX2|SCX|SFRP1|SKI|SLC33A1|SLC39A5|SMAD1|SMAD4|SMAD5|SMAD6|SMAD7|SMAD9|SMPD…	UP	Day_0_vs_Day_7
cellular response to BMP stimulus	GO:0071773	95	95	12.46031626	1e-12	3.336e-11	9.235e-6	4.858e-4	0.95	GO:0071772|response to BMP,	ACVR1|ACVR2A|ACVR2B|ACVRL1|ADAMTS12|ADAMTS7|AMH|AMHR2|BMP10|BMP2|BMP4|BMP6|BMP7|BMPR1A|BMPR1B|BMPR2|CER1|CFC1|CHRD|CHRDL1|COL2A1|DDX5|DLX1|DLX5|EGR1|ENG|ETV2|FAM83G|FST|FSTL1|GATA3|GATA5|GATA6|GDF1|GDF10|GDF15|GDF3|GDF6|GDF7|GREM2|HEYL|HFE|HIVEP1|ID1|LEF1|LEFTY1|LEFTY2|MAPK3|MEGF8|MSX1|MSX2|NODAL|NOG|PDCD4|RGMA|RGMB|ROR2|RUNX2|SCX|SFRP1|SKI|SLC33A1|SLC39A5|SMAD1|SMAD4|SMAD5|SMAD6|SMAD7|SMAD9|SMPD…	UP	Day_0_vs_Day_7
connective tissue development	GO:0061448	195	195	11.66939279	1e-12	3.363e-11	1e-12	1.865e-10	0.968	NA	AACS|ACAN|ACAT1|ACTA2|ALX1|AMER1|ANXA2|ANXA6|ANXA9|ARID5B|ARRDC3|ATF2|ATP7A|AXIN2|BARX2|BBS2|BBS4|BGN|BMP1|BMP2|BMP4|BMP5|BMP6|BMP7|BMP8A|BMP8B|BMPR1A|BMPR1B|BMPR2|CASR|CD34|CD44|CDK4|CER1|CHI3L1|CHRDL2|CHST11|CHSY1|CNMD|COCH|COL11A1|COL11A2|COL12A1|COL14A1|COL1A1|COL20A1|COL27A1|COL2A1|COL5A1|COL6A1|COL6A2|COL6A3|COL7A1|CREB3L2|CRIP1|CSF1|CSGALNACT1|CYTL1|DDRGK1|DGAT2|DLX2|DYRK1B|EBF2|ECM1|EDN1|…	UP	Day_0_vs_Day_7
trabecula morphogenesis	GO:0061383	44	44	17.53366174	1e-12	3.391e-11	1e-12	1.954e-10	0.877	NA	ADAMTS1|ADGRG6|BMP10|BMP5|BMP7|BMPR1A|CCM2L|CHD7|COL1A1|ENG|FBN2|FHL2|FKBP1A|FOXH1|HEG1|HEY1|HEY2|MED1|MMP2|MSX2|NKX2-5|NOG|NOTCH1|NRG1|OVOL2|PLXNB1|PPARGC1B|RBP4|RBPJ|RHOA|S1PR1|SBNO2|SEMA4D|SFRP1|SLC40A1|SOS1|SRF|TEK|TGFB2|TGFBR1|TGFBR3|THBS3|UBE4B|WNT10B|	UP	Day_0_vs_Day_7
renal tubule morphogenesis	GO:0061333	67	66	15.10699924	1e-12	3.419e-11	1.602e-6	1.043e-4	0.894	NA	ADAMTS16|AHI1|BCL2|BMP2|BMP4|CITED1|COL4A1|CTNNB1|CTNNBIP1|DCHS1|DLG1|EYA1|FAT4|FGF1|FGF2|FGF8|FMN1|FOXD1|GATA3|GDNF|GLI3|GPC3|GREB1L|GREM1|GZF1|HES1|HNF1B|ILK|IRX1|IRX2|IRX3|KIF26B|KLHL3|LAMA5|LGR4|LGR5|LHX1|LZTS2|MEF2C|MTSS1|MYC|NOG|NPNT|OSR1|PAX2|PAX8|PBX1|PGF|PKD1|PKD2|PTCH1|SALL1|SHH|SIX1|SMAD4|SOX8|SOX9|TACSTD2|TCF21|WNK4|WNT1|WNT11|WNT4|WNT6|WNT9B|WT1|	UP	Day_0_vs_Day_7
renal tubule development	GO:0061326	78	77	13.77893944	1e-12	3.448e-11	2.792e-6	1.71e-4	0.897	NA	ACAT1|ADAMTS16|AHI1|AQP11|BCL2|BMP2|BMP4|CALB1|CITED1|COL4A1|CTNNB1|CTNNBIP1|DCHS1|DLG1|DLL1|EYA1|FAT4|FGF1|FGF2|FGF8|FMN1|FOXD1|GATA3|GDNF|GLI3|GPC3|GREB1L|GREM1|GZF1|HES1|HEYL|HNF1B|ILK|IRX1|IRX2|IRX3|JAG1|KIF26B|KLHL3|LAMA5|LGR4|LGR5|LHX1|LZTS2|MEF2C|MTSS1|MYC|NOG|NOTCH1|NOTCH2|NPNT|OSR1|PAX2|PAX8|PBX1|PGF|PKD1|PKD2|PTCH1|SALL1|SHH|SIX1|SMAD4|SOX8|SOX9|STAT1|TACSTD2|TCF21|TFAP2B|WNK4|WNT1|WNT1…	UP	Day_0_vs_Day_7
morphogenesis of a branching epithelium	GO:0061138	141	140	10.02884402	1e-12	3.477e-11	0.002985	0.07377463	0.999	NA	ACVR1|ADAMTS16|ADM|AR|BCL2|BMP2|BMP4|BMP7|BTBD7|BTRC|CASR|CELSR1|CITED1|CLIC4|COL4A1|CSF1|CTNNB1|CTNNBIP1|CTSH|CTSZ|DAG1|DCHS1|DDR1|DLG1|DLG5|EDN1|EDNRA|EGF|ENG|EPHA2|ESRP2|EYA1|FAT4|FEM1B|FGF1|FGF10|FGF2|FGF8|FGFR1|FGFR2|FOXA1|FOXC2|FOXD1|FOXF1|FRS2|FZD5|GBX2|GDF7|GDNF|GLI2|GLI3|GNA13|GPC3|GRB2|GREB1L|GRHL2|GZF1|HHIP|HNF1B|IHH|ILK|KDM5B|KRAS|LAMA1|LAMA5|LEF1|LHX1|LRP5|LRP5L|LRP6|MED1|MET|MKS1|MM…	UP	Day_0_vs_Day_7
regulation of cartilage development	GO:0061035	57	57	14.23384539	1e-12	3.507e-11	8.752e-6	4.725e-4	0.865	NA	ACVRL1|ADAMTS12|ADAMTS7|ANXA2|ANXA9|AXIN2|BMP1|BMP10|BMP2|BMP4|BMP6|BMPR1B|BMPR2|CARM1|CHADL|CTNNB1|CTSK|EFEMP1|FGF18|FRZB|GDF6|GLG1|GLI2|GLI3|GREM1|LNPK|LOXL2|LTBP3|MAF|MDK|NKX3-2|NOG|PKDCC|POR|RARA|RARB|RARG|RELA|RFLNA|RFLNB|RUNX2|SCIN|SCX|SIX2|SMAD3|SMPD3|SNAI2|SOX5|SOX6|SOX9|TAPT1|TGFBR1|TRPS1|WNT11|WNT5A|WNT9A|ZNF219|	UP	Day_0_vs_Day_7
kidney morphogenesis	GO:0060993	82	80	12.50939502	1e-12	3.537e-11	5.513e-5	0.002381	0.897	NA	ADAMTS16|AHI1|BCL2|BMP2|BMP4|CALB1|CITED1|CTNNB1|CTNNBIP1|DCHS1|DLG1|EYA1|FAT4|FGF1|FGF10|FGF2|FGF8|FMN1|FOXD1|FOXJ1|FRAS1|GATA3|GCNT1|GCNT4|GDNF|GLI3|GPC3|GREB1L|GREM1|GZF1|HES1|HNF1A|HNF1B|ILK|IRX1|IRX2|IRX3|KIF26B|KLHL3|LAMA5|LGR4|LHX1|LRRK2|LZTS2|MYC|NOG|NPHP3|NPNT|OSR1|PAX2|PAX8|PBX1|PDGFRB|PGF|PKD1|PKD2|PRKX|PTCH1|SALL1|SHH|SIX1|SIX2|SMAD4|SMO|SOX4|SOX8|SOX9|TACSTD2|TCF21|VANGL2|WNK4|WNT1|W…	UP	Day_0_vs_Day_7
artery development	GO:0060840	81	81	15.65555605	1e-12	3.568e-11	1e-12	2.051e-10	0.896	NA	ACVR2B|ACVRL1|ADAMTS6|ADAMTS9|AP2B1|APOB|APOE|ARID2|BMP4|BMPR1A|BMPR2|CHD7|COL3A1|DCTN5|DNM2|ENG|EYA1|FGF8|FOLR1|FOXC1|FOXC2|FOXF1|FOXH1|GJA5|GLI3|HAND2|HECTD1|HES1|HEY1|HEY2|HOXA1|HPGD|JAG1|LDLR|LOX|LOXL1|LRP1|LRP2|LTBP1|LUZP1|MYH10|MYLK|MYOCD|NDST1|NF1|NKX3-1|NOG|NOTCH1|NOTCH3|NPRL3|NRP1|PDE2A|PDGFRB|PKD2|PLXND1|PRDM1|PRICKLE1|PROX1|PRRX1|RBPJ|ROBO1|ROBO2|SEC24B|SHH|SIX1|SMAD6|SMAD7|SNX17|SOX4|…	UP	Day_0_vs_Day_7
ureteric bud morphogenesis	GO:0060675	53	52	14.99011631	1e-12	3.599e-11	1.109e-5	5.759e-4	0.89	NA	ADAMTS16|BCL2|BMP2|BMP4|CITED1|CTNNB1|CTNNBIP1|DCHS1|DLG1|EYA1|FAT4|FGF1|FGF2|FGF8|FMN1|FOXD1|GATA3|GDNF|GLI3|GPC3|GREB1L|GREM1|GZF1|HES1|HNF1B|ILK|KIF26B|LAMA5|LHX1|LZTS2|MYC|NOG|NPNT|PAX2|PAX8|PBX1|PGF|PKD2|PTCH1|SALL1|SHH|SIX1|SMAD4|SOX9|TACSTD2|TCF21|WNT1|WNT11|WNT4|WNT6|WNT9B|WT1|	UP	Day_0_vs_Day_7
mesenchyme development	GO:0060485	194	194	12.70621856	1e-12	3.631e-11	1.0480000000000001e-09	1.103e-7	0.994	NA	ACTA1|ACTA2|ACTC1|ACTG2|ACVR1|ACVRL1|ADAM15|AKNA|ALDH1A2|ALX1|AMER1|AMH|BASP1|BCL2|BMP2|BMP4|BMP5|BMP7|BMPR1A|BMPR2|BNC2|CFL1|CITED2|CORO1C|CRELD1|CTNNB1|CUL7|CYP26C1|DCHS1|DDX17|DDX5|DLG5|DLL3|EDN1|EDN3|EDNRA|EDNRB|EFNA1|EFNB1|ENG|EPB41L5|ERBB3|ERBB4|EXOC4|FAM172A|FAM83D|FBXL17|FGF10|FGF8|FGF9|FGFR1|FGFR2|FN1|FOLR1|FOXC1|FOXC2|FOXD1|FOXF1|FOXF2|FOXH1|FRZB|GATA4|GATA5|GBX2|GDNF|GSC|GSK3B|HAND1|HA…	UP	Day_0_vs_Day_7
heart growth	GO:0060419	23	23	19.77930406	1e-12	3.663e-11	0.00987	0.17015382	0.807	NA	AGT|AKAP13|ARID2|BMP10|CCM2L|FOXC1|FOXC2|GATA4|HEG1|MAP2K4|NDRG4|NKX2-5|NOTCH1|NPPA|PDLIM5|PRKAR1A|RXRA|S1PR1|SIRT6|SORBS2|TENM4|TGFB2|TGFBR3|	UP	Day_0_vs_Day_7
muscle tissue morphogenesis	GO:0060415	69	69	17.88512318	1e-12	3.696e-11	1.069e-7	8.601e-6	0.895	NA	ACTC1|ADARB1|ANKRD1|BMP10|BMP2|BMP4|BMPR1A|CCM2L|CHD7|COL11A1|COL3A1|DSP|ENG|FGFR2|FKBP1A|FOXC1|FOXC2|FOXH1|FZD1|FZD2|HAND1|HEG1|HEY2|ISL1|LRP2|MED1|MYBPC3|MYH6|MYH7|MYL3|MYLK|MYLK2|MYOM1|MYOM2|NKX2-5|NOG|NOTCH1|NRG1|PAX7|PKP2|POU4F1|PROX1|PTCD2|RBPJ|RXRA|RYR2|S1PR1|SIRT6|SMAD4|SMAD7|TBX1|TBX20|TCAP|TGFB1|TGFB2|TGFBR1|TGFBR3|TNNC1|TNNI1|TNNI3|TNNT2|TPM1|TTN|UBE4B|VANGL2|WNT2|WNT5A|ZFPM1|ZFPM2|	UP	Day_0_vs_Day_7
ventricular septum morphogenesis	GO:0060412	42	42	17.64229257	1e-12	3.73e-11	1.463e-6	9.838e-5	0.892	NA	ACVR1|BMP4|BMPR2|CITED2|FGFR2|FGFRL1|FZD1|FZD2|GJA5|HES1|HEY1|HEY2|HEYL|ID2|MIR17HG|NKX2-5|NOG|NOS3|NOTCH1|NSD2|PROX1|RBM15|RBPJ|ROBO1|ROBO2|SAV1|SLIT2|SLIT3|SMAD4|SMAD7|SOX11|SOX4|TBX3|TGFB2|TGFBR1|TGFBR2|TGFBR3|VANGL2|WNT11|WNT5A|ZFPM1|ZFPM2|	UP	Day_0_vs_Day_7
cardiac septum morphogenesis	GO:0060411	72	72	20.12135948	1e-12	3.764e-11	1e-12	2.159e-10	0.899	NA	ACVR1|BMP4|BMP5|BMP7|BMPR1A|BMPR2|CHD7|CITED2|DHRS3|DNAH11|ENG|FGF8|FGFR2|FGFRL1|FZD1|FZD2|GATA4|GATA6|GJA5|HAND1|HES1|HEY1|HEY2|HEYL|ID2|ISL1|JAG1|LRP2|MDM2|MIR17HG|MKS1|MSX2|NKX2-5|NOG|NOS3|NOTCH1|NOTCH2|NRP1|NRP2|NSD2|PARVA|PROX1|RARA|RARB|RBM15|RBPJ|ROBO1|ROBO2|SAV1|SLIT2|SLIT3|SMAD4|SMAD6|SMAD7|SMO|SOX11|SOX4|TBX1|TBX2|TBX20|TBX3|TBX5|TGFB2|TGFBR1|TGFBR2|TGFBR3|TP53|VANGL2|WNT11|WNT5A|ZFPM1|…	UP	Day_0_vs_Day_7
SMAD protein signal transduction	GO:0060395	47	47	15.40896371	1e-12	3.799e-11	4.583e-8	4.087e-6	0.762	NA	AFP|ATOH8|BMP10|BMP2|BMP4|BMP5|BMP6|BMP7|BMP8A|BMP8B|BTBD11|CITED1|FOS|GDF1|GDF10|GDF11|GDF15|GDF3|GDF6|GDF7|HIPK2|INHA|INHBA|INHBE|JUN|LEFTY1|LEFTY2|LNPEP|MAGI2|NODAL|NUP93|RBM14|ROR2|SKI|SLC33A1|SMAD1|SMAD2|SMAD3|SMAD4|SMAD5|SMAD9|SUB1|TF|TGFB1|TGFB2|TGFB3|VIM|	UP	Day_0_vs_Day_7
regulation of pathway-restricted SMAD protein phosphorylation	GO:0060393	53	53	13.78503898	1e-12	3.835e-11	1.504e-6	9.952e-5	0.831	NA	ACVR1|ACVR1B|ACVR2A|ACVRL1|BMP10|BMP2|BMP4|BMP5|BMP6|BMP7|BMP8A|BMP8B|BMPER|BMPR1A|BMPR2|CSNK2B|DAB2|DKK1|EMILIN1|ENG|GDF1|GDF10|GDF11|GDF15|GDF3|GDF6|GDF7|GREM1|HFE|INHA|INHBA|INHBE|LDLRAD4|LEFTY1|LEFTY2|NODAL|NOG|PBLD|PIN1|PMEPA1|RBPMS|SDCBP|SMAD4|SMAD6|SMAD7|SNX25|STRAP|TGFB1|TGFB2|TGFB3|TGFBR1|TTK|TWSG1|	UP	Day_0_vs_Day_7
bone morphogenesis	GO:0060349	96	96	11.65007806	1e-12	3.871e-11	6.647e-11	7.792e-9	0.956	NA	ACP5|ALPL|ANXA2|ANXA6|ANXA9|AXIN2|BMP4|BMP6|BMPR1B|BMPR2|CARM1|CER1|CHSY1|COCH|COL12A1|COL13A1|COL14A1|COL1A1|COL20A1|COL27A1|COL2A1|COL6A1|COL6A2|COL6A3|COL7A1|CSGALNACT1|CYP26B1|DHRS3|DLX5|FGF18|FGF4|FGFR2|FGFR3|FOXC1|FOXN3|FREM1|GLG1|GLI3|GNAS|HAS2|IFT80|IHH|IMPAD1|INPPL1|INSIG1|INSIG2|LRP5|LRP5L|LRP6|LTBP3|LTF|MATN1|MATN2|MATN3|MATN4|MEF2C|MEF2D|MEGF8|MMP14|MMP16|MSX1|MSX2|NAB1|NAB2|NPPC|PAPP…	UP	Day_0_vs_Day_7
bone development	GO:0060348	173	173	9.50943747	1e-12	3.908e-11	7.422e-8	6.479e-6	0.951	NA	ABI1|ACP5|AKAP13|ALPL|AMER1|ANKRD11|ANO6|ANXA2|ANXA6|ANXA9|ASXL1|AXIN2|BBX|BGLAP|BGN|BMP2|BMP4|BMP6|BMPR1B|BMPR2|CARM1|CCDC154|CER1|CHSY1|COCH|COL12A1|COL13A1|COL14A1|COL1A1|COL20A1|COL27A1|COL2A1|COL6A1|COL6A2|COL6A3|COL7A1|CSGALNACT1|CTC1|CYP26B1|DCHS1|DHRS3|DLX5|DYM|ENG|EP300|FAM20C|FAT4|FGF18|FGF4|FGF8|FGFR2|FGFR3|FLI1|FOXC1|FOXN3|FOXP1|FREM1|GJA1|GLG1|GLI3|GNAS|HAS2|HOXB4|IFT172|IFT80|IHH|IM…	UP	Day_0_vs_Day_7
pharyngeal system development	GO:0060037	25	25	21.6403364	1e-12	3.945e-11	0.00451	0.10167324	0.858	NA	ACVR1|BMP4|BMP5|BMP7|BMPR1A|BMPR2|ECE1|EYA1|FGF8|FOLR1|GATA3|HES1|ISL1|NKX2-5|NKX2-6|NKX3-1|NOG|PLXNA2|PTCH1|RIPPLY3|SIX1|SIX4|TBX1|TGFB2|TGFBR1|	UP	Day_0_vs_Day_7
roof of mouth development	GO:0060021	83	83	15.84532762	1e-12	3.983e-11	2.008e-8	1.916e-6	0.961	NA	ACVR2B|ALX1|ALX4|ANP32B|ARID5B|ASPH|BBS7|BCOR|BMPR1A|BNC2|CHD7|CLDN5|COL11A2|COL2A1|CPLANE1|CSRNP1|DHRS3|DLG1|DLX5|DLX6|EPHB2|EPHB3|FOXF2|FRAS1|FZD1|FZD2|GABRB3|GDF11|GLI3|HAND2|IFT172|INHBA|INSIG1|INSIG2|IRF6|JAG2|LEF1|LOXL3|LRP6|LRRC32|MEF2C|MMP25|MSC|MSX1|NPRL3|OSR1|PAK1IP1|PDGFRA|PKDCC|PLEKHA1|PRDM16|PRRX1|PYGO2|SATB2|SGPL1|SHH|SKI|SMAD2|SMAD4|SNAI1|SNAI2|SOS1|SOX11|SUMO1|TBX1|TBX2|TBX3|TCF21…	UP	Day_0_vs_Day_7
digestive system development	GO:0055123	117	117	12.00696336	1e-12	4.023e-11	3.429e-5	0.001599	0.992	NA	ACVR2B|ADA|AHI1|ALDH1A2|ALX4|ASS1|BARX1|BBS7|BCL2|BMP4|C1GALT1|CBFA2T2|CCDC103|CCDC39|CCDC40|CCKBR|CCNB1|CDKN1A|CDKN1C|CHD8|CLMP|COBL|COL3A1|CPS1|CRKL|CTNNB1|DAB1|DACT1|DCHS1|DNAAF1|EDNRB|EGFR|EPB41L5|EPHB3|FAT4|FGF10|FGF9|FGFR2|FOXF1|FOXF2|FOXL1|GATA4|GATA5|GATA6|GLI1|GLI2|GLI3|HIF1A|HIP1R|HLX|HNF1B|HRH2|ID2|IFT172|IHH|INSR|ITGA6|ITGB4|KIT|LGR4|MEGF8|MYOCD|NIPBL|NKX2-3|NKX2-6|NKX3-2|NODAL|NOTCH1…	UP	Day_0_vs_Day_7
regulation of cardiac muscle tissue development	GO:0055024	75	75	11.448664	1e-12	4.062e-11	0.003775	0.0890066	0.899	NA	AKAP6|ARRB2|BMP10|BMP2|BMP4|BMPR1A|CCNB1|CDK1|CREB1|CTDP1|DDX39B|DKK1|DLL1|EDN1|EFNB2|ERBB3|ERBB4|FGF2|FGF8|FGF9|FGFR1|FGFR2|FRS2|FZD7|G6PD|GATA6|GJA1|GLI1|GREM1|GSK3A|HEY2|JARID2|JPH2|KAT2A|KCNK2|MAPK1|MAPK11|MAPK14|MEF2C|MEIS1|MIR17HG|MIR25|MTOR|MYOCD|NKX2-5|NOG|NOTCH1|NRG1|PAK1|PARP2|PIM1|PIN1|PPARA|PTEN|RBP4|RBPJ|RGS2|RGS4|RIPK1|SAV1|SMAD4|SOX6|TBX2|TBX20|TBX5|TGFB1|TGFBR1|TGFBR2|TGFBR3|TP73|…	UP	Day_0_vs_Day_7
cardiac muscle tissue growth	GO:0055017	23	23	19.77930406	1e-12	4.103e-11	0.00987	0.17087177	0.807	NA	AGT|AKAP13|ARID2|BMP10|CCM2L|FOXC1|FOXC2|GATA4|HEG1|MAP2K4|NDRG4|NKX2-5|NOTCH1|NPPA|PDLIM5|PRKAR1A|RXRA|S1PR1|SIRT6|SORBS2|TENM4|TGFB2|TGFBR3|	UP	Day_0_vs_Day_7
cardiac muscle cell development	GO:0055013	49	49	13.79862011	1e-12	4.144e-11	0.004684	0.10500773	0.869	NA	ACTC1|ACTN2|AGT|AKAP13|ALPK2|ALPK3|ATG5|BMP10|BVES|CCNB1|CDK1|CSRP3|CXADR|FHL2|FHOD3|GATA4|HEY2|HNRNPU|LMNA|MAML1|MAP2K4|MEF2A|MTOR|MYH10|MYH11|MYH6|MYLK3|MYO18B|MYOM1|MYOM2|NEB|NEBL|NKX2-5|NKX2-6|NPPA|OBSL1|PDGFRA|PDGFRB|PDLIM5|PROX1|SGCB|SLC8A1|SORBS2|SRF|TBX3|TCAP|TTN|VEGFA|ZMPSTE24|	UP	Day_0_vs_Day_7
ventricular cardiac muscle tissue morphogenesis	GO:0055010	46	46	16.62051272	1e-12	4.187e-11	1.64e-4	0.005903	0.885	NA	BMP10|BMPR1A|CCM2L|CHD7|COL11A1|DSP|ENG|FGFR2|FKBP1A|FOXC1|FOXC2|FOXH1|HAND1|HEG1|HEY2|ISL1|LRP2|MED1|MYBPC3|MYH6|MYH7|MYL3|NKX2-5|NOG|NOTCH1|NRG1|PKP2|POU4F1|PROX1|PTCD2|RBPJ|RXRA|RYR2|SMAD4|SMAD7|TGFB1|TGFB2|TGFBR1|TGFBR3|TNNC1|TNNI1|TNNI3|TNNT2|TPM1|UBE4B|ZFPM2|	UP	Day_0_vs_Day_7
cardiac muscle tissue morphogenesis	GO:0055008	60	60	17.24055006	1e-12	4.23e-11	3.593e-5	0.001638	0.893	NA	ACTC1|ANKRD1|BMP10|BMP2|BMPR1A|CCM2L|CHD7|COL11A1|DSP|ENG|FGFR2|FKBP1A|FOXC1|FOXC2|FOXH1|HAND1|HEG1|HEY2|ISL1|LRP2|MED1|MYBPC3|MYH6|MYH7|MYL3|MYLK2|MYOM1|MYOM2|NKX2-5|NOG|NOTCH1|NRG1|PKP2|POU4F1|PROX1|PTCD2|RBPJ|RXRA|RYR2|S1PR1|SIRT6|SMAD4|SMAD7|TBX20|TCAP|TGFB1|TGFB2|TGFBR1|TGFBR3|TNNC1|TNNI1|TNNI3|TNNT2|TPM1|TTN|UBE4B|WNT2|WNT5A|ZFPM1|ZFPM2|	UP	Day_0_vs_Day_7
cardiac muscle cell differentiation	GO:0055007	74	74	14.79632737	1e-12	4.274e-11	7.432e-5	0.003019	0.893	NA	ACTC1|ACTN2|ACVR1|AGT|AKAP13|ALPK2|ALPK3|ARID1A|ATG5|BMP10|BMP2|BMP4|BVES|CACYBP|CALR|CBY1|CCNB1|CDK1|CSRP3|CXADR|FHL2|FHOD3|GATA4|GATA6|HEY2|HNRNPU|IFT20|ITGB1|KDM6B|LMNA|MAML1|MAP2K4|MEF2A|MEF2C|MTOR|MYH10|MYH11|MYH6|MYLK3|MYO18B|MYOCD|MYOM1|MYOM2|NEB|NEBL|NKX2-5|NKX2-6|NOX4|NPPA|NRG1|OBSL1|PDGFRA|PDGFRB|PDLIM5|PROX1|RARA|RARB|RXRA|SGCB|SIK1|SLC8A1|SLC9A1|SORBS2|SOX6|SRF|TBX3|TBX5|TCAP|TSC1|TTN…	UP	Day_0_vs_Day_7
cardiac cell development	GO:0055006	54	54	13.57442015	1e-12	4.319e-11	0.005843	0.12487299	0.88	NA	ACTC1|ACTN2|AGT|AKAP13|ALPK2|ALPK3|ATG5|BMP10|BVES|CCNB1|CDK1|CSRP3|CXADR|FHL2|FHOD3|GATA4|HEY2|HNRNPU|JAG1|LMNA|MAML1|MAP2K4|MEF2A|MTOR|MYH10|MYH11|MYH6|MYLK3|MYO18B|MYOM1|MYOM2|NEB|NEBL|NKX2-5|NKX2-6|NOTCH1|NPPA|OBSL1|PDCD4|PDGFRA|PDGFRB|PDLIM5|PROX1|SGCB|SLC8A1|SORBS2|SPRY1|SRF|TBX3|TCAP|TGFBR3|TTN|VEGFA|ZMPSTE24|	UP	Day_0_vs_Day_7
striated muscle cell development	GO:0055002	112	112	11.32412333	1e-12	4.365e-11	0.002702	0.0680039	0.967	NA	ACTA1|ACTC1|ACTG1|ACTN2|AFG3L2|AGT|AKAP13|ALPK2|ALPK3|ANKRD1|ATG5|BIN3|BMP10|BVES|CACNA2D2|CAPN3|CAPN9|CASQ1|CAV2|CCNB1|CDK1|CFL2|CFLAR|CHRNB1|CSRP1|CSRP3|CXADR|DMD|DNER|DYSF|FHL2|FHOD3|FLNC|GATA4|GPX1|HEY2|HNRNPU|HOMER1|ITGB1|KEL|KLHL41|KRT19|KRT8|LDB3|LMNA|LMOD1|LMOD2|LOX|MAML1|MAP2K4|MEF2A|MTOR|MYH10|MYH11|MYH3|MYH6|MYLK3|MYO18B|MYOF|MYOM1|MYOM2|MYORG|MYOZ1|MYOZ2|NEB|NEBL|NFATC2|NKX2-5|NKX2-6|…	UP	Day_0_vs_Day_7
muscle cell development	GO:0055001	124	124	10.55385888	1e-12	4.412e-11	0.007209	0.14429424	0.974	NA	ACTA1|ACTC1|ACTG1|ACTN2|ADM|AFG3L2|AGT|AKAP13|ALPK2|ALPK3|ANK2|ANKRD1|ATG5|ATP2A2|BIN1|BIN3|BMP10|BVES|CACNA2D2|CAPN3|CAPN9|CASQ1|CAV2|CCNB1|CDK1|CFL2|CFLAR|CHRNB1|CSRP1|CSRP3|CXADR|DMD|DNER|DYSF|ENG|FHL2|FHOD3|FLNC|GATA4|GPX1|HES1|HEY2|HNRNPU|HOMER1|ITGB1|KDM1A|KEL|KLHL41|KRT19|KRT8|LDB3|LMNA|LMOD1|LMOD2|LOX|MAML1|MAP2K4|MEF2A|MEGF10|MTOR|MYH10|MYH11|MYH3|MYH6|MYLK3|MYO18B|MYOF|MYOM1|MYOM2|MYORG…	UP	Day_0_vs_Day_7
cartilage development	GO:0051216	145	145	11.98680312	1e-12	4.46e-11	5.348e-12	7.837e-10	0.962	NA	ACAN|ALX1|ANXA2|ANXA6|ANXA9|ATP7A|AXIN2|BARX2|BBS2|BGN|BMP1|BMP2|BMP4|BMP5|BMP6|BMP7|BMP8A|BMP8B|BMPR1A|BMPR1B|BMPR2|CD44|CER1|CHI3L1|CHRDL2|CHST11|CHSY1|CNMD|COCH|COL11A1|COL11A2|COL12A1|COL14A1|COL1A1|COL20A1|COL27A1|COL2A1|COL6A1|COL6A2|COL6A3|COL7A1|CREB3L2|CSGALNACT1|CYTL1|DDRGK1|DLX2|ECM1|EDN1|EIF2AK3|ESRRA|EVC|FGF18|FGF2|FGF4|FGF9|FGFR1|FGFR3|GLI2|GNAS|GPLD1|HAND1|HAND2|HIF1A|HMGA2|HOXA3|H…	UP	Day_0_vs_Day_7
striated muscle cell differentiation	GO:0051146	171	171	11.51076874	1e-12	4.509e-11	7.288e-5	0.00299	0.969	NA	ACTA1|ACTC1|ACTG1|ACTN2|ACVR1|ADAM12|ADGRB3|AFG3L2|AGT|AKAP13|AKT1|ALPK2|ALPK3|ANKRD1|ARID1A|ATG5|BARX2|BCL9|BIN3|BMP10|BMP2|BMP4|BVES|CACNA1H|CACNA2D2|CACYBP|CALR|CAPN2|CAPN3|CAPN9|CASP3|CASQ1|CAV2|CBY1|CCNB1|CD81|CD9|CDH2|CDK1|CDON|CFL2|CFLAR|CHRNB1|CHUK|CSRP1|CSRP3|CXADR|DMD|DNER|DYRK1B|DYSF|FER1L5|FHL2|FHOD3|FLNC|GATA4|GATA6|GPX1|HEY2|HNRNPU|HOMER1|IFT20|IGFBP5|ITGB1|KCNH1|KDM6B|KEL|KLHL41|KR…	UP	Day_0_vs_Day_7
negative chemotaxis	GO:0050919	40	40	14.00994931	1e-12	4.559e-11	2.269e-6	1.432e-4	0.79	NA	APOA1|EFNA5|EPHA7|FLRT2|FLRT3|ITGAV|ITGB3|LGR6|NRG1|NRG3|NRP2|NTN1|PDGFA|PLXNA3|PLXNA4|RHOA|ROBO1|RYK|SEMA3A|SEMA3B|SEMA3D|SEMA3E|SEMA3F|SEMA3G|SEMA4A|SEMA4B|SEMA4C|SEMA4D|SEMA4F|SEMA4G|SEMA6A|SEMA6B|SEMA6C|SEMA6D|SEMA7A|SLIT1|SLIT2|SLIT3|UNC5C|WNT5A|	UP	Day_0_vs_Day_7
stem cell differentiation	GO:0048863	136	135	10.46695333	1e-12	4.61e-11	0.002266	0.05848192	0.978	NA	A2M|ACE|ACVR1|ALDH1A2|ALX1|BCHE|BMPR1A|CDK6|CFL1|CORO1C|CYP26C1|EDN1|EDN3|EDNRA|EDNRB|EEF1AKMT4-ECE2|EFNB1|ELL3|EPCAM|EPOP|ERBB4|ERCC2|FAM172A|FBXL17|FGFR2|FN1|FOLR1|FOXA1|FOXC1|FOXC2|FOXO4|FRZB|FZD1|GBX2|GDNF|GPM6A|GREM1|GSC|HAND2|HES1|HIF1A|HMGA2|HNF1B|HOXB4|ISL1|JAG1|JARID2|KBTBD8|KIT|KITLG|KLHL12|LAMA5|LIF|LIN28A|LMBR1L|LRP6|MAPK1|MAPK3|MEF2C|MEOX1|MSI2|MSX1|MSX2|MTF2|MYOCD|NELFB|NOLC1|NOTCH1…	UP	Day_0_vs_Day_7
artery morphogenesis	GO:0048844	57	57	19.24060516	1e-12	4.662e-11	1e-12	2.279e-10	0.896	NA	ACVRL1|ADAMTS9|APOB|APOE|ARID2|BMP4|BMPR1A|BMPR2|CHD7|COL3A1|ENG|EYA1|FGF8|FOLR1|FOXC1|FOXC2|FOXF1|FOXH1|GJA5|HAND2|HES1|HEY1|HEY2|HOXA1|HPGD|JAG1|LDLR|LRP1|LRP2|MYLK|MYOCD|NF1|NOG|NOTCH1|NOTCH3|NPRL3|NRP1|PDGFRB|PKD2|PRDM1|PROX1|PRRX1|RBPJ|SEC24B|SIX1|SMAD7|SOX4|SRF|STRA6|TBX1|TBX2|TFAP2B|TGFB2|TGFBR1|VEGFA|WNT11|ZMIZ1|	UP	Day_0_vs_Day_7
inner ear development	GO:0048839	168	168	9.07683544	1e-12	4.716e-11	0.00132	0.0386914	0.962	NA	ABR|ADAM10|ADGRV1|AHI1|ALDH1A3|ANP32B|ATG5|ATOH1|ATP6V1B1|ATP8A2|ATP8B1|BCR|BMP2|BMP4|BMPER|C1QTNF5|CALB1|CCM2|CCNA2|CDH23|CDKN1B|CEBPA|CEBPD|CELSR1|CEP290|CHD7|CHRNA10|CHRNA9|COL11A1|COL2A1|CTHRC1|CXCL14|CYTL1|DCHS1|DLL1|DLX5|DLX6|DVL1|DVL2|EPHA4|EPHB2|ESRRB|EYA1|FAT4|FGF10|FGF8|FGF9|FGFR1|FGFR2|FOXG1|FREM2|FRZB|FZD2|FZD3|FZD6|GABRA5|GABRB2|GABRB3|GATA2|GATA3|GBX2|GJB2|GLI2|GLI3|GRHL3|GSDME|HES1…	UP	Day_0_vs_Day_7
transforming growth factor beta receptor binding	GO:0005160	41	41	13.64983795	1.622e-12	4.719e-11	1.329e-5	6.731e-4	0.736	NA	AMH|BAMBI|BMP10|BMP2|BMP4|BMP5|BMP6|BMP7|BMP8A|BMP8B|ENG|FKBP1A|GDF1|GDF10|GDF11|GDF15|GDF3|GDF6|GDF7|INHA|INHBA|INHBE|LEFTY1|LEFTY2|LRG1|NODAL|RASL11B|SMAD2|SMAD3|SMAD6|SMAD7|SMURF2|SNX25|TGFB1|TGFB2|TGFB3|TGFBR1|TGFBR2|TGFBR3|TGFBRAP1|USP15|	UP	Day_0_vs_Day_7
mesenchymal cell differentiation	GO:0048762	140	140	11.7629183	1e-12	4.771e-11	7.835e-5	0.003152	0.991	NA	ACVR1|ACVRL1|ADAM15|AKNA|ALDH1A2|ALX1|AMER1|BCL2|BMP2|BMP4|BMP7|BMPR1A|CFL1|CORO1C|CTNNB1|CUL7|CYP26C1|DDX17|DDX5|DLG5|EDN1|EDN3|EDNRA|EDNRB|EFNA1|EFNB1|ENG|EPB41L5|ERBB4|FAM172A|FAM83D|FBXL17|FGF10|FGF8|FGFR1|FGFR2|FN1|FOLR1|FOXC1|FOXC2|FOXF2|FRZB|GBX2|GDNF|GSC|GSK3B|HAND2|HAS2|HES1|HEY1|HEY2|HEYL|HIF1A|HMGA2|HNRNPAB|ISL1|JAG1|KBTBD8|KITLG|KLHL12|LAMA5|LEF1|LIMS1|LOXL2|LOXL3|LRP6|MAPK1|MAPK3|MEF…	UP	Day_0_vs_Day_7
branching morphogenesis of an epithelial tube	GO:0048754	120	119	10.4319446	1e-12	4.827e-11	0.003263	0.07828267	1	NA	ACVR1|ADAMTS16|AR|BCL2|BMP2|BMP4|BMP7|BTRC|CASR|CELSR1|CITED1|CLIC4|COL4A1|CSF1|CTNNB1|CTNNBIP1|CTSH|CTSZ|DAG1|DCHS1|DDR1|DLG1|DLG5|EDN1|EDNRA|EGF|ENG|EPHA2|ESRP2|EYA1|FAT4|FGF1|FGF10|FGF2|FGF8|FGFR2|FOXA1|FOXC2|FOXD1|FOXF1|GBX2|GDF7|GDNF|GLI2|GLI3|GNA13|GPC3|GREB1L|GZF1|HHIP|HNF1B|IHH|ILK|KDM5B|KRAS|LAMA1|LAMA5|LEF1|LHX1|LRP5|LRP5L|LRP6|MED1|MET|MKS1|MMP14|MSX2|MYC|NFATC4|NKX3-1|NOTCH1|NOTCH4|NP…	UP	Day_0_vs_Day_7
cardiac muscle tissue development	GO:0048738	144	144	17.70003707	1e-12	4.885e-11	1e-12	2.414e-10	0.998	NA	ACTC1|ACTN2|ACVR1|ADAMTS9|AGT|AKAP13|ALDH1A2|ALPK2|ALPK3|ANKRD1|ARID1A|ARID2|ATG5|BMP10|BMP2|BMP4|BMP5|BMP7|BMPR1A|BMPR2|BVES|CACYBP|CALR|CBY1|CCM2L|CCNB1|CDC42|CDK1|CHD7|COL11A1|CSRP3|CXADR|DSG2|DSP|ENG|FGFR2|FHL2|FHOD3|FKBP1A|FOXC1|FOXC2|FOXH1|GATA4|GATA5|GATA6|GJA5|GJC1|HAND1|HEG1|HEY2|HNRNPU|ID2|IFT20|ISL1|ITGB1|KDM6B|LMNA|LRP2|MAML1|MAP2K4|MED1|MEF2A|MEF2C|MTOR|MYBPC3|MYH10|MYH11|MYH6|MYH7|M…	UP	Day_0_vs_Day_7
appendage development	GO:0048736	155	154	11.82880078	1e-12	4.943e-11	5.02e-7	3.551e-5	0.953	GO:0060173|limb development,	AFF3|ALDH1A2|ALX1|ALX3|ALX4|ASPH|ATRX|B9D1|BAK1|BAX|BBS7|BCL2L11|BMP4|BMP7|BMPR1A|BMPR1B|BMPR2|C2CD3|CACNA1C|CHD7|CHST11|COL2A1|CPLANE1|CRABP2|CREBBP|CTNNB1|CYP26B1|DKK1|DLX5|DLX6|DYNC2H1|ECE1|EN1|FAM92A|FBN2|FBXW4|FGF10|FGF4|FGF8|FGF9|FGFR1|FGFR2|FLVCR1|FMN1|FRAS1|FREM2|FZD6|GJA5|GLI2|GLI3|GNA12|GNAS|GPC3|GREM1|GRHL2|HAND2|HDAC1|HDAC2|HOXC13|IFT122|IFT140|IFT172|IFT52|IHH|IMPAD1|INTU|IQCE|ITGA6|…	UP	Day_0_vs_Day_7
limb development	GO:0060173	155	154	11.82880078	1e-12	4.943e-11	5.02e-7	3.551e-5	0.953	GO:0048736|appendage development,	AFF3|ALDH1A2|ALX1|ALX3|ALX4|ASPH|ATRX|B9D1|BAK1|BAX|BBS7|BCL2L11|BMP4|BMP7|BMPR1A|BMPR1B|BMPR2|C2CD3|CACNA1C|CHD7|CHST11|COL2A1|CPLANE1|CRABP2|CREBBP|CTNNB1|CYP26B1|DKK1|DLX5|DLX6|DYNC2H1|ECE1|EN1|FAM92A|FBN2|FBXW4|FGF10|FGF4|FGF8|FGF9|FGFR1|FGFR2|FLVCR1|FMN1|FRAS1|FREM2|FZD6|GJA5|GLI2|GLI3|GNA12|GNAS|GPC3|GREM1|GRHL2|HAND2|HDAC1|HDAC2|HOXC13|IFT122|IFT140|IFT172|IFT52|IHH|IMPAD1|INTU|IQCE|ITGA6|…	UP	Day_0_vs_Day_7
positive regulation of epithelial cell proliferation	GO:0050679	161	161	8.79341048	1.72e-12	4.971e-11	0.01780187	0.24843907	0.994	NA	ACVRL1|ADAM17|AGGF1|AKT1|AKT3|ANG|APELA|APLN|APLNR|AR|ARG1|ARNT|ATP7A|B4GALT1|BAD|BMP2|BMP4|BMP5|BMP6|BMPR1A|BMPR2|CAV2|CCL26|CCND1|CDC42|CDH13|CDH3|CFLAR|CLDN1|CTNNB1|CXCL12|CYBA|CYP7B1|DLX5|DLX6|DYSF|ECM1|EGFL7|EGFR|EGR3|EMC10|ERBB2|ESRP2|EYA1|F3|FGF1|FGF10|FGF2|FGF9|FGFR1|FGFR2|FLT4|FOXE3|FOXP2|FZD7|GATA2|GLUL|GRN|HAS2|HIF1A|HMGB1|HMGB2|HMOX1|HPN|HRAS|HTRA1|HYAL1|ID1|IHH|IQGAP3|ITGA4|ITGB3|JCA…	UP	Day_0_vs_Day_7
embryonic skeletal system development	GO:0048706	109	108	11.90546619	1e-12	5.004e-11	8.077e-4	0.02454902	0.96	NA	ACVR2A|ALX1|ALX3|ALX4|BMP4|BMP7|CHST11|COL11A1|COL1A1|COL2A1|CTNNB1|DEAF1|DLG1|DLX1|DLX2|DSCAML1|EIF4A3|EXT1|EYA1|FGF9|FGFR2|FLVCR1|FOXC2|FUZ|GLI3|GNAS|GRHL2|GSC|HOXA1|HOXA2|HOXA3|HOXB1|HOXB2|HOXB3|HOXB4|HOXB5|HOXB6|HOXB7|HOXB8|HOXB9|HOXC4|HOXC6|HSD17B7|HYAL1|IFT140|IHH|IRX5|KIAA1217|LHX1|MBTD1|MDFI|MED12|MEF2C|MEGF8|MKS1|MMP14|MMP16|MTHFD1|MTHFD1L|NDST1|NIPBL|NKX3-2|NODAL|NOG|OSR1|PAX5|PAX7|PBX1…	UP	Day_0_vs_Day_7
embryonic skeletal system morphogenesis	GO:0048704	80	80	12.42023218	1e-12	5.065e-11	1.917e-4	0.006841	0.874	NA	ALX1|ALX3|ALX4|BMP4|BMP7|CHST11|COL11A1|COL2A1|CTNNB1|DLG1|DLX2|DSCAML1|EIF4A3|EYA1|FGFR2|FLVCR1|FOXC2|FUZ|GLI3|GNAS|GRHL2|GSC|HOXA1|HOXA2|HOXA3|HOXB1|HOXB2|HOXB3|HOXB4|HOXB5|HOXB6|HOXB7|HOXB8|HOXC4|HYAL1|IFT140|IRX5|LHX1|MDFI|MED12|MEF2C|MEGF8|MMP14|MMP16|MTHFD1|MTHFD1L|NDST1|NIPBL|NODAL|NOG|OSR1|PAX5|PCGF2|PDGFRA|PRRX1|RDH10|RUNX2|SATB2|SETD2|SIX1|SIX2|SIX4|SLC39A1|SLC39A3|SMAD2|SMAD3|SOX11|TBX…	UP	Day_0_vs_Day_7
muscle organ morphogenesis	GO:0048644	76	76	16.4989126	1e-12	5.129e-11	4.447e-8	4.055e-6	0.895	NA	ACTC1|ADARB1|ANKRD1|ARID5B|BMP10|BMP2|BMP4|BMPR1A|CCM2L|CHD7|CNTF|COL11A1|COL3A1|DSP|ENG|FGFR2|FKBP1A|FOXC1|FOXC2|FOXH1|FZD1|FZD2|GSC|HAND1|HEG1|HEY2|ISL1|LIF|LRP2|MED1|MYBPC3|MYH6|MYH7|MYL3|MYLK|MYLK2|MYOM1|MYOM2|NKX2-5|NOG|NOTCH1|NRG1|PAX7|PKP2|POU4F1|PROX1|PTCD2|RBPJ|RXRA|RYR2|S1PR1|SERP1|SIRT6|SMAD4|SMAD7|SMTNL1|TBX1|TBX20|TCAP|TCF15|TGFB1|TGFB2|TGFBR1|TGFBR3|TNNC1|TNNI1|TNNI3|TNNT2|TPM1|TTN|…	UP	Day_0_vs_Day_7
regulation of muscle organ development	GO:0048634	118	118	9.474515	1e-12	5.194e-11	0.01435944	0.21424278	0.999	NA	ACTN3|AKAP6|AKIRIN1|ARNTL|ARRB2|BCL2|BMP10|BMP2|BMP4|BMPR1A|CCNB1|CDK1|CDON|CENPF|CREB1|CTDP1|CTNNB1|CYP26B1|DDX17|DDX39B|DDX5|DKK1|DLL1|EDN1|EFNB2|EPHB1|ERBB3|ERBB4|FBXO22|FGF2|FGF8|FGF9|FGFR1|FGFR2|FLOT1|FRS2|FZD7|G6PD|GATA6|GJA1|GLI1|GPC1|GREM1|GSK3A|HDAC4|HDAC9|HEY2|HMGCR|JARID2|JPH2|KAT2A|KCNK2|KLHL41|LEF1|LOX|LUC7L|MAPK1|MAPK11|MAPK14|MEF2C|MEGF10|MEIS1|MIR17HG|MIR25|MTM1|MTOR|MTPN|MYOCD|NK…	UP	Day_0_vs_Day_7
camera-type eye morphogenesis	GO:0048593	100	100	10.48482718	1e-12	5.26e-11	0.00476	0.10613443	0.972	NA	ABI2|AHI1|ALDH1A3|AQP5|ARID1A|ARL6|ATP8A2|BAK1|BAX|BCAR3|BMP4|BMP7|C12orf57|CALB1|CDON|COL8A1|COL8A2|CTNNB1|DIO3|DLL1|DSCAM|EPHA2|EPHB1|EPHB2|FAT1|FJX1|FOXE3|FOXF2|FOXN4|FRS2|FZD5|GDF11|GLI3|HCN1|HIF1A|HIPK1|HIPK2|HMGN1|IFT122|IHH|IRX5|JAG1|KDM2B|LCTL|LHX1|LRP5|LRP6|MAN2A1|MEGF11|MEIS1|MFN2|NECTIN1|NECTIN3|NF1|NOTCH2|PAX2|PAX6|PHACTR4|PITX2|PITX3|PROM1|PROX1|PTN|PTPRM|RBP4|RDH13|RING1|ROM1|RORB|S…	UP	Day_0_vs_Day_7
eye morphogenesis	GO:0048592	127	127	10.60293641	1e-12	5.329e-11	3.5e-4	0.01157983	0.968	NA	ABI2|AGTPBP1|AHI1|ALDH1A3|AQP5|ARID1A|ARL6|ATP8A2|BAK1|BAX|BBS4|BCAR3|BMP4|BMP7|C12orf57|CALB1|CCDC66|CDON|CEP290|COL5A1|COL5A2|COL8A1|COL8A2|CTNNB1|DIO3|DLL1|DSCAM|EFEMP1|EPHA2|EPHB1|EPHB2|FAT1|FBN1|FBN2|FJX1|FOXE3|FOXF2|FOXL2|FOXN4|FRS2|FSCN2|FZD5|GDF11|GLI3|HCN1|HIF1A|HIPK1|HIPK2|HMGN1|IFT122|IHH|IRX5|JAG1|KDM2B|LCTL|LHX1|LRP5|LRP6|MAN2A1|MEGF11|MEIS1|MFAP2|MFN2|MYO7A|NAGLU|NECTIN1|NECTIN3|NF1…	UP	Day_0_vs_Day_7
digestive tract development	GO:0048565	109	109	12.21246904	1e-12	5.399e-11	4.099e-5	0.001848	0.993	NA	ACVR2B|ADA|AHI1|ALDH1A2|ALX4|ASS1|BBS7|BCL2|BMP4|C1GALT1|CBFA2T2|CCDC103|CCDC39|CCDC40|CCKBR|CCNB1|CDKN1A|CHD8|CLMP|COBL|COL3A1|CPS1|CRKL|CTNNB1|DAB1|DACT1|DCHS1|DNAAF1|EDNRB|EGFR|EPB41L5|EPHB3|FAT4|FGF10|FGF9|FGFR2|FOXF1|FOXF2|FOXL1|GATA4|GATA5|GATA6|GLI1|GLI2|GLI3|HIF1A|HLX|HNF1B|HRH2|ID2|IFT172|IHH|ITGA6|ITGB4|KIT|LGR4|MEGF8|MYOCD|NIPBL|NKX2-3|NKX2-6|NKX3-2|NODAL|NOTCH1|NPHP3|NPY|OVOL2|PCSK5|P…	UP	Day_0_vs_Day_7
digestive tract morphogenesis	GO:0048546	43	43	13.7911391	1e-12	5.471e-11	0.001986	0.05190825	0.892	NA	ACVR2B|AHI1|BBS7|BCL2|BMP4|CTNNB1|DACT1|EGFR|EPB41L5|EPHB3|FGF10|FGFR2|FOXF1|GATA4|GLI1|GLI2|GLI3|HIF1A|HLX|HNF1B|ID2|IHH|NIPBL|NKX2-3|NODAL|NOTCH1|OVOL2|PDGFRA|RBPMS2|SFRP1|SHH|SIX2|SMAD2|SMAD3|SOX10|SOX11|SOX17|STRA6|TCF21|TCF7|VANGL2|WNT11|WNT5A|	UP	Day_0_vs_Day_7
mesoderm morphogenesis	GO:0048332	61	61	13.80848726	1e-12	5.545e-11	2.05e-5	9.897e-4	0.891	NA	ACVR1|APELA|BMP4|BMP7|BMPR1A|BMPR2|CHRD|CRB2|DKK1|EPB41L5|EPHA2|ETV2|EXOC4|EXT2|EYA1|EYA2|FGFR2|FOXC1|FOXC2|FOXF1|HAND1|HMGA2|INHBA|ITGA2|ITGA3|ITGA8|ITGB1|ITGB3|ITGB4|KDM6A|KDM6B|KLF4|LEF1|MESP2|NF2|NODAL|NOG|NR4A3|PAX2|POFUT2|PRKACA|PRKAR1A|SCX|SETD2|SIX2|SMAD2|SMAD3|SNAI1|SRF|TAL1|TBX19|TBX20|TBX3|TBX6|TWSG1|TXNRD1|WLS|WNT11|WNT3|WNT3A|WNT5A|	UP	Day_0_vs_Day_7
positive regulation of ossification	GO:0045778	71	71	12.16217079	1e-12	5.621e-11	0.00285	0.07087518	0.885	NA	ACVR1|ACVR2A|ACVR2B|ADGRV1|ADRB2|ANO6|ATP2B1|ATP6AP1|ATRAID|BMP2|BMP4|BMP6|BMP7|BMPR1A|BMPR1B|BMPR2|CEBPA|CEBPB|CEBPD|CLIC1|CTHRC1|CTNNB1|CTNNBIP1|DDR2|FAM20C|FBN2|FBXO5|FZD9|GDPD2|GLI3|GNAS|GPM6B|IFITM1|IL6R|IL6ST|ILK|ISG15|JAG1|JUND|LRP5|LTF|MEF2C|MSX2|NELL1|NIPBL|NPNT|NPPC|OSR1|P2RX7|PDLIM7|PKDCC|PRKD1|PTN|RUNX2|SLC8A1|SMAD3|SMAD5|SOX11|SUCO|TAC1|TFAP2A|TGFB1|TGFB2|TGFB3|TMEM119|TOB2|WNT10B|WN…	UP	Day_0_vs_Day_7
regulation of osteoblast differentiation	GO:0045667	99	99	10.91590207	1e-12	5.699e-11	0.00115	0.03418734	0.973	NA	ACVR1|ACVR2A|ACVR2B|ATP6AP1|ATRAID|AXIN2|BMP2|BMP4|BMP6|BMP7|BMPR1A|BMPR1B|BMPR2|CDK6|CEBPA|CEBPB|CEBPD|CHRD|CITED1|CLIC1|CTHRC1|CTNNB1|CTNNBIP1|DDR2|DDX5|ESRRA|FAM20C|FBN2|FBXO5|FGF23|FGFR2|GDF10|GDPD2|GLI1|GLI3|GNAS|GREM1|HAND2|HDAC4|HDAC7|HOXA2|ID1|ID2|ID3|IFITM1|IGFBP5|IL6R|IL6ST|ILK|JAG1|JUND|LIMD1|LRP5|LTF|MEF2C|MEN1|MSX2|NBR1|NELL1|NOCT|NOG|NOTCH1|NPNT|NPPC|PDLIM7|PRKACA|PRKD1|PTCH1|PTK2|R…	UP	Day_0_vs_Day_7
cell fate commitment	GO:0045165	182	181	10.771516	1e-12	5.779e-11	1.018e-4	0.00394	0.993	NA	ACVR1|APC|APC2|ARHGEF2|ATOH1|BCL11B|BCL2|BMP2|BMP4|CASP3|CDC42|CDC73|CDON|CEBPB|CHD5|CTNNB1|CTR9|CYLD|CYP26B1|DLL1|DLX1|DLX2|DMRT3|DOCK7|DSCAML1|EBF2|EPAS1|EPOP|ERBB4|ETS2|ETV2|EYA1|EYA2|FEZF2|FGF10|FGF13|FGF8|FGFR2|FKBP8|FOXA1|FOXA2|FOXC2|FOXG1|FOXN4|FOXP3|GAP43|GAS1|GATA2|GATA3|GATA6|GDF7|GLI2|GLI3|GSC|HES1|HEY2|HNF1B|HOXA2|ID2|IFRD1|IHH|IRF4|ISL1|ISL2|ITGB1|JAG1|JAG2|KDM6B|KLF4|LATS1|LEO1|LY9|…	UP	Day_0_vs_Day_7
contractile fiber part	GO:0044449	193	193	9.93109386	1e-12	5.861e-11	4.135e-6	2.459e-4	0.914	NA	ABRA|ACTA1|ACTA2|ACTC1|ACTN1|ACTN2|ACTN4|AHNAK|AHNAK2|ALDOA|ANK1|ANK2|ANK3|ANKRD1|ARF1|ARHGEF25|ATP2B4|BAG3|BIN1|BMP10|C10orf71|CACNA1C|CACNA1D|CALM1|CALM2|CALM3|CAPN3|CAPZB|CASQ1|CAVIN4|CFL2|CMYA5|CORO1C|CRYAB|CSRP1|CSRP3|CTNNB1|DAG1|DCTN4|DES|DMD|DNAJB6|DST|DUSP27|ENO1|FBXL22|FBXO22|FBXO32|FERMT2|FHL2|FHL3|FHOD3|FKBP1A|FKBP1B|FLNA|FLNB|FLNC|FRG1|FXR1|GLRX3|HABP4|HDAC4|HOMER1|HRC|HSPB1|IDO1|IGFN…	UP	Day_0_vs_Day_7
extracellular matrix component	GO:0044420	50	50	14.12447561	1e-12	5.946e-11	2.243e-4	0.007866	0.639	NA	ACAN|ADAMTS10|ADAMTSL5|COL11A1|COL11A2|COL12A1|COL14A1|COL15A1|COL1A1|COL1A2|COL23A1|COL27A1|COL2A1|COL3A1|COL4A1|COL4A2|COL4A3|COL4A4|COL4A5|COL4A6|COL5A1|COL5A2|COL5A3|COL7A1|COL8A1|ELN|EMILIN1|FBLN1|FBLN5|FBN1|FBN2|LAMA1|LAMA3|LAMA5|LAMB1|LAMB2|LAMB3|LAMC1|LAMC2|LTBP1|LUM|MEGF9|MFAP1|MFAP2|MFAP4|MFAP5|NTN4|PTPRZ1|THSD4|TNC|	UP	Day_0_vs_Day_7
ear development	GO:0043583	194	194	9.65152006	1e-12	6.034e-11	4.97e-5	0.002169	0.968	NA	ABR|ADAM10|ADGRV1|AHI1|ALDH1A3|ANP32B|ATG5|ATOH1|ATP6V1B1|ATP8A2|ATP8B1|BCL2|BCL2L11|BCR|BMP2|BMP4|BMP5|BMPER|C1QTNF5|CALB1|CCM2|CCNA2|CDH23|CDKN1B|CEBPA|CEBPD|CELSR1|CEP290|CHD7|CHRNA10|CHRNA9|COL11A1|COL2A1|CTHRC1|CXCL14|CYTL1|DCHS1|DDR1|DLL1|DLX5|DLX6|DVL1|DVL2|ECE1|EDN1|EPHA4|EPHB2|ESRRB|EYA1|FAT4|FGF10|FGF8|FGF9|FGFR1|FGFR2|FOXG1|FREM2|FRZB|FZD2|FZD3|FZD6|GABRA5|GABRB2|GABRB3|GATA2|GATA3|GBX…	UP	Day_0_vs_Day_7
embryonic digit morphogenesis	GO:0042733	52	52	13.93643088	1e-12	6.124e-11	8.862e-6	4.722e-4	0.85	NA	ALX4|B9D1|BAX|BCL2L11|BMP4|BMPR1A|C2CD3|CHST11|CPLANE1|CREBBP|CTNNB1|ECE1|FLVCR1|FREM2|FZD6|GLI2|GLI3|GNA12|GRHL2|HAND2|HDAC1|HDAC2|IFT122|IFT140|IFT52|IHH|IMPAD1|INTU|LMBR1|LNPK|LRP4|MAP3K20|MKS1|MSX1|MSX2|NOG|NOTCH1|OSR1|ROR2|SALL1|SHH|SMAD4|TBC1D32|TBX2|TBX3|TMEM107|TMEM231|TRAF3IP1|TULP3|TWIST1|WDPCP|WNT5A|	UP	Day_0_vs_Day_7
ear morphogenesis	GO:0042471	108	108	10.29704423	1e-12	6.217e-11	0.002369	0.06075913	0.979	NA	ABR|ALDH1A3|ATOH1|ATP6V1B1|ATP8A2|BCR|CELSR1|CEP290|CHD7|CHRNA10|CHRNA9|COL11A1|COL2A1|CTHRC1|DLX5|DLX6|DVL1|DVL2|EDN1|EPHB2|EYA1|FGF10|FGF8|FGF9|FGFR1|FGFR2|FOXG1|FRZB|FZD2|FZD3|FZD6|GATA2|GATA3|GBX2|GLI2|GRHL3|GSC|HESX1|HMX2|HOXA1|HOXA2|HPN|INSIG1|INSIG2|ITGA8|KCNQ4|LRIG1|LRIG3|MAFB|MAPK1|MAPK3|MSX1|MYO15A|MYO3A|MYO3B|MYO7A|NAGLU|NIPBL|NKX3-2|NOG|NR4A3|NTN1|OSR1|OTX1|PAX2|PAX8|PDZD7|POU3F4|PRKR…	UP	Day_0_vs_Day_7
aorta morphogenesis	GO:0035909	27	27	20.66204128	1e-12	6.312e-11	7e-05	0.002901	0.867	NA	ACVRL1|ADAMTS9|BMPR1A|CHD7|COL3A1|ENG|EYA1|FGF8|FOXH1|HES1|HEY1|HEY2|JAG1|LRP1|MYLK|NPRL3|PDGFRB|PROX1|RBPJ|SEC24B|SIX1|SOX4|SRF|TBX1|TBX2|TFAP2B|TGFB2|	UP	Day_0_vs_Day_7
aorta development	GO:0035904	50	50	15.62854302	1e-12	6.411e-11	1e-12	2.564e-10	0.871	NA	ACVRL1|ADAMTS6|ADAMTS9|AP2B1|BMPR1A|CHD7|COL3A1|DCTN5|DNM2|ENG|EYA1|FGF8|FOXH1|HECTD1|HES1|HEY1|HEY2|JAG1|LOX|LOXL1|LRP1|LRP2|LTBP1|MYH10|MYLK|NDST1|NKX3-1|NPRL3|PDE2A|PDGFRB|PKD2|PLXND1|PRDM1|PRICKLE1|PROX1|RBPJ|ROBO1|ROBO2|SEC24B|SIX1|SMAD6|SNX17|SOX4|SRF|SUFU|TAB1|TBX1|TBX2|TFAP2B|TGFB2|	UP	Day_0_vs_Day_7
segmentation	GO:0035282	80	80	11.2640704	1e-12	6.513e-11	0.001874	0.0509289	0.89	NA	ABI1|ALDH1A2|ATM|AXIN2|BASP1|BMI1|BMP4|BMPR1A|COBL|CRB2|DKK1|DLL1|DLL3|DVL2|EGR2|EP300|EPB41L5|FOXB1|FOXC1|FOXC2|FOXF1|FRS2|FZD5|GDF3|HES7|HOXA2|IRX1|IRX2|IRX3|KAT2A|KDM6A|LEF1|LFNG|LHX1|LRP6|MAFB|MED12|MEOX1|MESP2|MIB1|MLLT3|MTF2|NKX3-1|NLE1|NRARP|NRP1|NRP2|OSR1|PALB2|PAX1|PCDH8|PCSK6|PLD6|PLXNA2|POFUT1|POGLUT1|PRKDC|PSEN1|RBPJ|ROR2|SEMA3A|SEMA3F|SFRP1|SMAD3|SMAD4|TBX18|TBX19|TBX3|TBX6|TCAP|TCF1…	UP	Day_0_vs_Day_7
endocrine system development	GO:0035270	96	95	12.75173131	1e-12	6.618e-11	4.898e-5	0.002161	0.898	NA	AKT1|ALDH1A2|ANXA1|APOA1|ARID5B|BAK1|BMP2|BMP4|BMP5|BMP6|BMPR1A|CDH1|CDK6|CDKN1C|CITED2|CREB1|CRKL|DKK3|DLL1|DRD2|EIF2AK3|ETS1|FGF10|FGF8|FOXA2|FOXO1|FSTL3|GATA2|GATA3|GATA6|GHRHR|GIPR|GLI1|GLI2|HES1|HESX1|HOXA3|HOXB3|IL6R|INSM1|INSR|ISL1|MAP2K1|MAP2K2|MAPK1|MAPK3|MDK|MEN1|MSX1|NF1|NKX2-5|NOG|NR5A1|ONECUT1|ONECUT2|PAX1|PAX6|PAX8|PBX1|PDGFRA|PDPK1|PDX1|PITX1|PITX2|POU3F2|RAF1|RBPJ|RFX3|RFX6|SALL1|…	UP	Day_0_vs_Day_7
organ growth	GO:0035265	82	82	12.50461267	1e-12	6.726e-11	7.689e-10	8.302e-8	0.882	NA	ACVR2B|AGT|AKAP13|ANXA2|ANXA6|ANXA9|AR|ARID2|BCL2|BMP10|BNC2|CCM2L|CER1|COCH|COL12A1|COL14A1|COL20A1|COL27A1|COL6A1|COL6A2|COL6A3|COL7A1|DDR2|DLL1|ECM1|EVC|FGF10|FGFR2|FGFR3|FOXC1|FOXC2|GATA4|HEG1|LEPR|MAP2K4|MATN1|MATN2|MATN3|MATN4|MIR17HG|MSX2|NDRG4|NKX2-5|NLGN4X|NOTCH1|NPPA|NPPC|PDGFRB|PDLIM5|PLAG1|POC1A|PRKAR1A|PSAP|PSAPL1|PTEN|PTPN11|RARA|RARB|RARG|RSPO2|RXRA|S1PR1|SCARA3|SHH|SIRT6|SMAD2|SMP…	UP	Day_0_vs_Day_7
tube formation	GO:0035148	142	142	10.03421707	1e-12	6.838e-11	1.532e-4	0.005613	0.993	NA	ABL1|ADM|ALX1|APAF1|ARHGAP35|ARID1A|ATOH8|BBS4|BCAS3|BCL10|BCL2L11|BMP4|BMP5|BMP7|CASP3|CC2D2A|CELSR1|CEP290|CFL1|COBL|CTHRC1|CTNNB1|DAB2IP|DEAF1|DICER1|DLC1|DVL1|DVL2|DVL3|EDA|FGF10|FGF8|FGFR2|FOLR1|FUZ|FZD1|FZD2|FZD3|FZD6|GATA3|GDF7|GDNF|GLMN|GREM1|GRHL2|GRHL3|HAND1|HESX1|HIF1A|HNF1B|HOXA1|IFT122|IFT172|IFT52|IFT57|IRX1|IRX2|IRX3|ITGB1BP1|KAT2A|KDM2B|KDM6A|KIF20B|LHX2|LIAS|LMO4|LRP2|LRP6|LUZP1|…	UP	Day_0_vs_Day_7
embryonic hindlimb morphogenesis	GO:0035116	24	24	21.27096545	1e-12	6.954e-11	0.00426	0.09710433	0.785	NA	AFF3|ALX3|ALX4|BMP4|CHD7|CTNNB1|FGF4|FGF8|GNAS|GPC3|MED1|MSX1|MSX2|NOTCH1|OSR1|PITX1|RARB|RARG|RPGRIP1L|RSPO2|SHH|TBX3|TWIST1|WNT3|	UP	Day_0_vs_Day_7
appendage morphogenesis	GO:0035107	130	129	12.44993462	1e-12	7.074e-11	3.017e-6	1.82e-4	0.963	GO:0035108|limb morphogenesis,	AFF3|ALDH1A2|ALX1|ALX3|ALX4|ASPH|ATRX|B9D1|BAK1|BAX|BCL2L11|BMP4|BMP7|BMPR1A|BMPR1B|C2CD3|CACNA1C|CHD7|CHST11|COL2A1|CPLANE1|CRABP2|CREBBP|CTNNB1|CYP26B1|DKK1|DLX5|DLX6|DYNC2H1|ECE1|EN1|FAM92A|FBN2|FBXW4|FGF10|FGF4|FGF8|FGF9|FGFR1|FGFR2|FLVCR1|FMN1|FRAS1|FREM2|FZD6|GJA5|GLI2|GLI3|GNA12|GNAS|GPC3|GREM1|GRHL2|HAND2|HDAC1|HDAC2|IFT122|IFT140|IFT52|IHH|IMPAD1|INTU|IQCE|LEF1|LMBR1|LNPK|LRP4|LRP6|MAP3K…	UP	Day_0_vs_Day_7
limb morphogenesis	GO:0035108	130	129	12.44993462	1e-12	7.074e-11	3.017e-6	1.82e-4	0.963	GO:0035107|appendage morphogenesis,	AFF3|ALDH1A2|ALX1|ALX3|ALX4|ASPH|ATRX|B9D1|BAK1|BAX|BCL2L11|BMP4|BMP7|BMPR1A|BMPR1B|C2CD3|CACNA1C|CHD7|CHST11|COL2A1|CPLANE1|CRABP2|CREBBP|CTNNB1|CYP26B1|DKK1|DLX5|DLX6|DYNC2H1|ECE1|EN1|FAM92A|FBN2|FBXW4|FGF10|FGF4|FGF8|FGF9|FGFR1|FGFR2|FLVCR1|FMN1|FRAS1|FREM2|FZD6|GJA5|GLI2|GLI3|GNA12|GNAS|GPC3|GREM1|GRHL2|HAND2|HDAC1|HDAC2|IFT122|IFT140|IFT52|IHH|IMPAD1|INTU|IQCE|LEF1|LMBR1|LNPK|LRP4|LRP6|MAP3K…	UP	Day_0_vs_Day_7
cardiocyte differentiation	GO:0035051	100	100	15.71700484	1e-12	7.198e-11	1.475e-7	1.12e-5	0.999	NA	ACTC1|ACTN2|ACVR1|AGT|AKAP13|ALPK2|ALPK3|ANXA2|ANXA9|ARID1A|ATG5|BMP10|BMP2|BMP4|BVES|CACYBP|CALR|CBY1|CCNB1|CDK1|CSRP3|CXADR|EEF1AKMT4-ECE2|FHL2|FHOD3|FOLR1|GATA4|GATA6|GREM1|HAND2|HES1|HEY2|HNRNPU|IFT20|ISL1|ITGB1|JAG1|KDM6B|LMNA|MAML1|MAP2K4|MAPK1|MAPK3|MEF2A|MEF2C|MTOR|MYH10|MYH11|MYH6|MYLK3|MYO18B|MYOCD|MYOM1|MYOM2|NEB|NEBL|NKX2-5|NKX2-6|NOTCH1|NOX4|NPPA|NRG1|OBSL1|PDCD4|PDGFRA|PDGFRB|PDLIM5…	UP	Day_0_vs_Day_7
glomerulus development	GO:0032835	51	51	13.46862009	1e-12	7.327e-11	3.128e-7	2.252e-5	0.879	NA	ACTA2|ANGPT1|ANGPT2|BASP1|BCL2|BMP4|CD24|CD34|COL4A3|COL4A4|EGR1|ENPEP|FOXC1|FOXC2|FOXJ1|GPR4|HES1|HEYL|IQGAP1|JAG1|KIRREL3|KLF15|LAMB2|LGR4|LHX1|MAGI2|MEF2C|MPV17|MTSS1|MYO1E|NID1|NOTCH1|NOTCH2|NOTCH3|NPHS1|OSR1|PDGFB|PDGFRA|PDGFRB|PECAM1|PLCE1|PODXL|PROM1|PTPRO|SULF1|SULF2|TCF21|TEK|VANGL2|WT1|WWTR1|	UP	Day_0_vs_Day_7
cell-substrate adhesion	GO:0031589	164	164	10.89034167	1e-12	7.46e-11	1e-12	2.735e-10	0.923	NA	ABL1|ACTN1|ACTN2|ACTN3|ADAM15|ADAM9|ADAMTS12|ADAMTS13|ADAMTS9|AJUBA|AKIP1|ANGPT1|ANTXR1|ARHGAP6|ARHGEF7|AXL|BCAM|BCL2|BCL2L11|BCR|BVES|CD34|CD44|CD63|CDK5|COL13A1|COL16A1|COL17A1|COL3A1|COL5A3|CORO1A|CORO2B|CTNNB1|CTTN|CUZD1|DAG1|DDR1|DLC1|EDA|EFNA1|EMILIN1|EMP2|EPB41L5|EPDR1|EPHA1|EPHB1|EPHB3|FAT2|FBLN5|FER|FERMT2|FERMT3|FGA|FGB|FGFRL1|FGG|FN1|FREM1|FZD4|FZD7|GAS6|HPSE|ID1|ILK|ITGA1|ITGA10|ITGA1…	UP	Day_0_vs_Day_7
pancreas development	GO:0031016	59	59	12.28619585	1e-12	7.598e-11	6.477e-4	0.02076024	0.88	NA	ACVR2B|AKT1|ALDH1A2|ANXA1|BAK1|BMP4|BMP5|BMP6|CCDC39|CCDC40|CDK6|CTNNB1|DLL1|DNAAF1|EIF2AK3|FGF10|FOXA2|FOXF1|FOXO1|GATA6|GDF11|GIPR|HES1|HNF1A|HNF1B|IHH|IL6R|ILDR2|INSM1|INSR|ISL1|MEIS2|MEN1|MET|MSLN|NKX3-2|NPHP3|NR5A2|ONECUT1|ONECUT2|PAX6|PDPK1|PDX1|PROX1|RFX3|RFX6|SELENOT|SHH|SIDT2|SMAD2|SMO|SOX4|SOX9|TCF7L2|WFS1|WLS|WNT5A|XBP1|ZIC3|	UP	Day_0_vs_Day_7
neural crest cell development	GO:0014032	72	72	11.15982179	2.678e-12	7.684e-11	0.01487229	0.21950005	0.88	NA	ACVR1|ALDH1A2|ALX1|BMPR1A|CFL1|CORO1C|CYP26C1|EDN1|EDN3|EDNRA|EDNRB|EFNB1|ERBB4|FAM172A|FN1|FOLR1|FOXC1|FOXC2|GBX2|GDNF|HAND2|HES1|HIF1A|ISL1|JAG1|KBTBD8|KITLG|KLHL12|LAMA5|MAPK1|MAPK3|NOLC1|NRG1|NRP1|NRP2|NRTN|OVOL2|PDCD6|PEF1|PHACTR4|PITX2|RDH10|RET|SEMA3A|SEMA3B|SEMA3D|SEMA3E|SEMA3F|SEMA3G|SEMA4A|SEMA4B|SEMA4C|SEMA4D|SEMA4F|SEMA4G|SEMA6A|SEMA6B|SEMA6C|SEMA6D|SEMA7A|SHH|SMO|SNAI2|SOX10|SOX11|SO…	UP	Day_0_vs_Day_7
regulation of BMP signaling pathway	GO:0030510	77	77	13.88622935	1e-12	7.742e-11	2.104e-7	1.542e-5	0.838	NA	ABL1|ACVRL1|BMP4|BMPER|BMPR2|CDH5|CER1|CHRD|CHRDL1|CRB2|CTDSPL2|DKK1|DLX1|ENG|FBN1|FBXL15|FKBP8|FOXD1|FST|FSTL1|FSTL3|FZD1|GATA4|GDF3|GPC3|GREM1|GREM2|HES1|HIPK2|HTRA1|HTRA3|ILK|ITGA3|LEMD2|LEMD3|LRP2|MSX1|MSX2|NBL1|NEO1|NOG|NOTCH1|NOTCH2|NUMA1|PCSK6|PELO|PPM1A|RBPJ|RBPMS2|RNF165|SFRP1|SFRP5|SKI|SKIL|SKOR1|SMAD2|SMAD4|SMAD6|SMAD7|SMURF1|SMURF2|SORL1|SOST|SOSTDC1|SOX11|SPART|SULF1|TFAP2B|TOB1|TRIM…	UP	Day_0_vs_Day_7
BMP signaling pathway	GO:0030509	81	81	11.74380976	1e-12	7.89e-11	3.173e-4	0.01058519	0.841	NA	ACVR1|ACVR2A|ACVR2B|ACVRL1|AMH|AMHR2|BMP10|BMP2|BMP4|BMP6|BMP7|BMPR1A|BMPR1B|BMPR2|CER1|CFC1|CHRD|CHRDL1|DDX5|DLX5|EGR1|ENG|ETV2|FAM83G|FST|FSTL1|GDF1|GDF10|GDF15|GDF3|GDF6|GDF7|GREM2|HFE|HIVEP1|ID1|LEF1|LEFTY1|LEFTY2|MAPK3|MEGF8|MSX1|MSX2|NODAL|NOG|PDCD4|RGMA|RGMB|ROR2|RUNX2|SCX|SKI|SLC33A1|SLC39A5|SMAD1|SMAD4|SMAD5|SMAD6|SMAD7|SMAD9|SMPD3|SMURF1|SMURF2|SOSTDC1|TDGF1|TDGF1P3|TGFB1|TGFB2|TGFB3|TG…	UP	Day_0_vs_Day_7
embryonic limb morphogenesis	GO:0030326	109	108	12.4508885	1e-12	8.045e-11	4.595e-5	0.002049	0.968	GO:0035113|embryonic appendage morphogenesis,	AFF3|ALDH1A2|ALX1|ALX3|ALX4|B9D1|BAX|BCL2L11|BMP4|BMP7|BMPR1A|C2CD3|CACNA1C|CHD7|CHST11|CPLANE1|CRABP2|CREBBP|CTNNB1|CYP26B1|DKK1|DLX5|DLX6|DYNC2H1|ECE1|EN1|FBN2|FBXW4|FGF4|FGF8|FGF9|FGFR1|FLVCR1|FRAS1|FREM2|FZD6|GJA5|GLI2|GLI3|GNA12|GNAS|GPC3|GREM1|GRHL2|HAND2|HDAC1|HDAC2|IFT122|IFT140|IFT52|IHH|IMPAD1|INTU|LEF1|LMBR1|LNPK|LRP4|LRP6|MAP3K20|MBNL1|MED1|MEGF8|MKS1|MSX1|MSX2|MYH3|NIPBL|NOG|NOTCH1|N…	UP	Day_0_vs_Day_7
embryonic appendage morphogenesis	GO:0035113	109	108	12.4508885	1e-12	8.045e-11	4.595e-5	0.002049	0.968	GO:0030326|embryonic limb morphogenesis,	AFF3|ALDH1A2|ALX1|ALX3|ALX4|B9D1|BAX|BCL2L11|BMP4|BMP7|BMPR1A|C2CD3|CACNA1C|CHD7|CHST11|CPLANE1|CRABP2|CREBBP|CTNNB1|CYP26B1|DKK1|DLX5|DLX6|DYNC2H1|ECE1|EN1|FBN2|FBXW4|FGF4|FGF8|FGF9|FGFR1|FLVCR1|FRAS1|FREM2|FZD6|GJA5|GLI2|GLI3|GNA12|GNAS|GPC3|GREM1|GRHL2|HAND2|HDAC1|HDAC2|IFT122|IFT140|IFT52|IHH|IMPAD1|INTU|LEF1|LMBR1|LNPK|LRP4|LRP6|MAP3K20|MBNL1|MED1|MEGF8|MKS1|MSX1|MSX2|MYH3|NIPBL|NOG|NOTCH1|N…	UP	Day_0_vs_Day_7
regulation of ossification	GO:0030278	160	159	10.28587015	1e-12	8.206e-11	2.161e-4	0.007645	0.981	NA	ACVR1|ACVR2A|ACVR2B|ADGRV1|ADRB2|AHSG|ANKH|ANO6|ATP2B1|ATP6AP1|ATRAID|AXIN2|BCL2|BCOR|BGLAP|BMP2|BMP2K|BMP4|BMP6|BMP7|BMPR1A|BMPR1B|BMPR2|CDK6|CEBPA|CEBPB|CEBPD|CHRD|CHSY1|CITED1|CLIC1|CSF1|CTHRC1|CTNNB1|CTNNBIP1|CYP27B1|DDR2|DDX5|DHRS3|DKK1|ECM1|EGR2|ENPP1|ESRRA|FAM20C|FBN2|FBXO5|FGF23|FGFR2|FZD9|GDF10|GDPD2|GLI1|GLI3|GNAS|GPM6B|GREM1|HAND2|HDAC4|HDAC7|HIF1A|HOXA2|ID1|ID2|ID3|IFITM1|IGFBP5|IL6R|…	UP	Day_0_vs_Day_7
myofibril assembly	GO:0030239	53	53	14.03586611	1e-12	8.373e-11	0.008693	0.15994763	0.82	NA	ACTA1|ACTC1|ACTG1|ACTN2|ANKRD1|BMP10|CAPN3|CAPN9|CASQ1|CFL2|CFLAR|CSRP1|CSRP3|FHOD3|ITGB1|KLHL41|KRT19|KRT8|LDB3|LMOD1|LMOD2|MEF2A|MYH10|MYH11|MYH3|MYH6|MYLK3|MYOM1|MYOM2|MYOZ1|MYOZ2|NEB|NEBL|NKX2-5|OBSCN|OBSL1|PDGFRA|PDGFRB|PGM5|PRKAR1A|PROX1|SIX4|SRF|SYNPO2L|TCAP|TMOD1|TMOD2|TMOD3|TNNT1|TNNT2|TPM1|TTN|WDR1|	UP	Day_0_vs_Day_7
sarcomere	GO:0030017	177	177	9.18339693	1e-12	8.548e-11	0.01391926	0.21230749	0.913	NA	ABRA|ACTA1|ACTC1|ACTN1|ACTN2|ACTN4|AHNAK2|ALDOA|ANK1|ANK2|ANK3|ANKRD1|ARF1|ARHGEF25|ATP2B4|BAG3|BIN1|BMP10|C10orf71|CACNA1C|CACNA1D|CALM1|CALM2|CALM3|CAPN3|CAPZB|CASQ1|CAVIN4|CFL2|CMYA5|CORO1C|CRYAB|CSRP1|CSRP3|CTNNB1|DCTN4|DES|DMD|DNAJB6|DST|DUSP27|ENO1|FBXL22|FBXO22|FBXO32|FERMT2|FHL2|FHL3|FHOD3|FKBP1A|FKBP1B|FLNA|FLNB|FLNC|FRG1|GLRX3|HABP4|HDAC4|HOMER1|HRC|HSPB1|IGFN1|IGSF22|ILK|ITGB1BP2|JPH1|…	UP	Day_0_vs_Day_7
myofibril	GO:0030016	195	195	9.26308849	1e-12	8.73e-11	2.689e-4	0.00935	0.911	NA	ABRA|ACTA1|ACTC1|ACTG1|ACTN1|ACTN2|ACTN4|AHNAK|AHNAK2|ALDOA|ANK1|ANK2|ANK3|ANKRD1|ANKRD23|ARF1|ARHGEF25|ATP2B4|BAG3|BIN1|BMP10|C10orf71|CACNA1C|CACNA1D|CALD1|CALM1|CALM2|CALM3|CAPN3|CAPZB|CASQ1|CAVIN4|CFL2|CMYA5|CORO1C|CRYAB|CSRP1|CSRP3|CTNNB1|DAG1|DCTN4|DES|DMD|DNAJB6|DST|DUSP27|ENO1|FBXL22|FBXO22|FBXO32|FERMT2|FHL2|FHL3|FHOD3|FKBP1A|FKBP1B|FLNA|FLNB|FLNC|FRG1|FXR1|GLRX3|HABP4|HDAC4|HOMER1|HRC|H…	UP	Day_0_vs_Day_7
gland morphogenesis	GO:0022612	84	84	11.93816635	1e-12	8.92e-11	1.156e-4	0.004353	0.898	NA	AR|ARG1|BCL2|BMP4|BMP7|BTRC|CAPN1|CAV1|CDC42|CEBPB|CRIP1|CSF1|CUL3|CYP7B1|DAG1|DDR1|EDA|EGFR|ELF3|EPHA2|ESRP2|EZR|FEM1B|FGF10|FGF8|FGFR1|FGFR2|FOXA1|FRS2|GDF7|GLI2|GLI3|ID4|IGFBP5|KDM5B|LAMA1|LAMA5|LRP5|LRP5L|LRP6|MED1|MSN|MSX2|NFIB|NKX2-3|NKX3-1|NOG|NOTCH1|NOTCH2|NRG3|NRP1|NTN1|PAX6|PHB2|PLAG1|PLXNA1|PLXND1|PML|POLB|PROX1|PTCH1|RARG|RPS6KA1|SCRIB|SEMA3A|SFRP1|SHH|SLC9A3R1|SOSTDC1|SOX9|SRC|STAT6|…	UP	Day_0_vs_Day_7
neural tube development	GO:0021915	151	151	9.27122315	1e-12	9.118e-11	8.595e-4	0.02574009	0.986	NA	ABL1|ADM|ALDH1A2|ALX1|AMBRA1|APAF1|ARHGAP35|ARID1A|ARL13B|ATP6AP2|BBS4|BCL10|BMP4|BMP5|BMP7|C2CD3|CASP3|CC2D2A|CELSR1|CFL1|CHRD|COBL|CTHRC1|DACT1|DCHS1|DEAF1|DLC1|DVL1|DVL2|DVL3|EN1|EPHA2|FGF8|FKBP8|FOLR1|FOXA1|FOXB1|FUZ|FZD1|FZD2|FZD3|FZD6|GBX2|GDF7|GLI2|GLI3|GLMN|GRHL2|GRHL3|GSC|HES1|HIF1A|IFT122|IFT140|IFT172|IFT52|IFT57|INTU|ITPK1|KAT2A|KDM2B|KDM6A|KIF20B|LHX2|LIAS|LMO4|LRP2|LRP6|LUZP1|MED12|…	UP	Day_0_vs_Day_7
cranial skeletal system development	GO:1904888	61	61	11.92727824	3.203e-12	9.127e-11	0.001824	0.04988987	0.876	NA	ALX3|BMP4|CEP55|CHST11|COLEC10|CRKL|CTNNB1|DLX2|EIF4A3|FGF4|FGFR2|FOXC2|FOXN3|FREM1|GLI3|GNAS|GRHL2|HOXA1|HOXA2|IFT140|INSIG1|INSIG2|IRX5|LHX1|MED12|MEF2C|MEGF8|MMP14|MMP16|MSX2|MTHFD1|MTHFD1L|NDST1|NIPBL|NODAL|PAX5|PDGFRA|PRRX1|RAB23|RDH10|RUNX2|SETD2|SH3PXD2B|SIX1|SIX2|SIX4|SLC39A1|SLC39A3|SMAD2|SMAD3|TBX1|TBX15|TFAP2A|TGFB2|TGFB3|TGFBR1|TGFBR2|TULP3|TWIST1|WDR19|WNT9B|	UP	Day_0_vs_Day_7
growth factor binding	GO:0019838	113	113	10.64084418	1e-12	9.325e-11	0.001597	0.04427301	0.963	NA	A2M|ACVR1|ACVR1B|ACVR1C|ACVR2A|ACVR2B|ACVRL1|API5|BMPR2|CD109|CD36|CD93|CEP57|COL1A1|COL1A2|COL2A1|COL3A1|COL4A1|COL5A1|COL6A1|CRIM1|DUSP1|EGFR|ENG|ERBB2|ERBB3|FGFBP3|FGFR1|FGFR2|FGFR3|FGFR4|FGFRL1|FIBP|FLT1|FLT4|FSTL4|FURIN|GHR|GHRHR|GLG1|GPC1|HAP1|HAX1|HTRA1|HTRA3|HYAL2|IGF1R|IGF2R|IGFBP2|IGFBP3|IGFBP4|IGFBP5|IGFBP6|IGFBP7|IGFBPL1|IL11RA|IL13RA1|IL1R1|IL1RAPL1|IL2RB|IL6R|IL6ST|INSR|ITGA6|ITGAV|…	UP	Day_0_vs_Day_7
morphogenesis of embryonic epithelium	GO:0016331	139	139	10.21826581	1e-12	9.542e-11	5.764e-5	0.002413	0.991	NA	ABL1|ADM|ALDH1A2|ALDH1A3|ALX1|APAF1|ARHGAP35|ARID1A|BBS4|BCL10|BMP4|BMP5|BMP7|CASP3|CC2D2A|CELSR1|CFL1|COBL|CTHRC1|CTNNB1|DEAF1|DLC1|DVL1|DVL2|DVL3|EPB41L5|FGF10|FGF8|FGFR2|FOLR1|FUZ|FZD1|FZD2|FZD3|FZD6|GATA3|GDF7|GDNF|GLI2|GLMN|GREM1|GRHL2|GRHL3|GRSF1|HAND1|HIF1A|HNF1B|IFT122|IFT172|IFT52|IFT57|IRX1|IRX2|IRX3|JAG2|KAT2A|KDF1|KDM2B|KDM6A|KIF20B|LAMA5|LHX2|LIAS|LMO4|LRP2|LRP6|LUZP1|MED12|MIB1|MKS1…	UP	Day_0_vs_Day_7
regulation of striated muscle tissue development	GO:0016202	117	117	9.55549376	1e-12	9.769e-11	0.0134943	0.2089325	1	NA	ACTN3|AKAP6|AKIRIN1|ARNTL|ARRB2|BCL2|BMP10|BMP2|BMP4|BMPR1A|CCNB1|CDK1|CDON|CENPF|CREB1|CTDP1|CTNNB1|CYP26B1|DDX17|DDX39B|DDX5|DKK1|DLL1|EDN1|EFNB2|EPHB1|ERBB3|ERBB4|FBXO22|FGF2|FGF8|FGF9|FGFR1|FGFR2|FLOT1|FRS2|FZD7|G6PD|GATA6|GJA1|GLI1|GPC1|GREM1|GSK3A|HDAC4|HDAC9|HEY2|HMGCR|JARID2|JPH2|KAT2A|KCNK2|KLHL41|LEF1|LOX|LUC7L|MAPK1|MAPK11|MAPK14|MEF2C|MEGF10|MEIS1|MIR17HG|MIR25|MTM1|MTOR|MTPN|MYOCD|NK…	UP	Day_0_vs_Day_7
neural crest cell differentiation	GO:0014033	79	79	11.22694444	1e-12	1.001e-10	0.004876	0.10697609	0.883	NA	ACVR1|ALDH1A2|ALX1|BMPR1A|CFL1|CORO1C|CYP26C1|EDN1|EDN3|EDNRA|EDNRB|EFNB1|ERBB4|FAM172A|FBXL17|FN1|FOLR1|FOXC1|FOXC2|FRZB|GBX2|GDNF|GSC|HAND2|HES1|HIF1A|ISL1|JAG1|KBTBD8|KITLG|KLHL12|LAMA5|LRP6|MAPK1|MAPK3|MEF2C|NOLC1|NRG1|NRP1|NRP2|NRTN|OVOL2|PDCD6|PEF1|PHACTR4|PITX2|RDH10|RET|SEMA3A|SEMA3B|SEMA3D|SEMA3E|SEMA3F|SEMA3G|SEMA4A|SEMA4B|SEMA4C|SEMA4D|SEMA4F|SEMA4G|SEMA6A|SEMA6B|SEMA6C|SEMA6D|SEMA7A|S…	UP	Day_0_vs_Day_7
cellular component assembly involved in morphogenesis	GO:0010927	85	85	11.22429124	1e-12	1.026e-10	0.02706557	0.31728584	0.962	NA	ABCA2|ACRBP|ACTA1|ACTC1|ACTG1|ACTN2|AGFG1|ANK2|ANKRD1|BMP10|CAPN3|CAPN9|CASQ1|CCDC136|CD9|CFL2|CFLAR|CNTNAP1|CSRP1|CSRP3|DICER1|EPB41L3|ERCC2|FHOD3|FIG4|GNPAT|GPC1|IHH|ILK|ITGB1|KLHL41|KNL1|KRT19|KRT8|LDB3|LMOD1|LMOD2|MEF2A|MPP5|MTMR2|MYH10|MYH11|MYH3|MYH6|MYLK3|MYOM1|MYOM2|MYOZ1|MYOZ2|NCMAP|NEB|NEBL|NECTIN2|NFASC|NKX2-5|OBSCN|OBSL1|PAFAH1B1|PDGFRA|PDGFRB|PGM5|PIKFYVE|PLA2G3|PMP22|PRKAR1A|PROX1|R…	UP	Day_0_vs_Day_7
positive regulation of epithelial to mesenchymal transition	GO:0010718	43	43	15.77404758	1e-12	1.052e-10	1.426e-5	7.137e-4	0.866	NA	ACVR1|ALX1|AXIN2|BAMBI|BCL9L|BMP2|BMP4|BMP7|COL1A1|CRB2|CTNNB1|DAB2|ENG|EZH2|FOXC1|GCNT2|GLIPR2|HDAC2|ISL1|JAG1|LEF1|LOXL2|MDK|MTOR|NOTCH1|OLFM1|PDPN|SDCBP|SMAD2|SMAD3|SMAD4|SNAI1|TCF7L2|TGFB1|TGFB1I1|TGFB2|TGFB3|TGFBR1|TGFBR2|TIAM1|TWIST1|WWTR1|ZNF703|	UP	Day_0_vs_Day_7
regulation of epithelial to mesenchymal transition	GO:0010717	77	77	12.9837757	1e-12	1.08e-10	1.382e-6	9.45e-5	0.882	NA	ACVR1|ADIPOR1|ALX1|AXIN2|BAMBI|BCL9L|BMP2|BMP4|BMP5|BMP7|CLASP1|CLASP2|COL1A1|CRB2|CTNNB1|DAB2|DAB2IP|DACT3|DAG1|EFNA1|ELL3|ENG|EPHA3|EZH2|FOXA1|FOXA2|FOXC1|FUZ|GCNT2|GLIPR2|GREM1|HDAC2|HPN|ISL1|JAG1|LDLRAD4|LEF1|LOXL2|MAD2L2|MCRIP1|MDK|MTOR|NOG|NOTCH1|OLFM1|OVOL2|PBLD|PDPN|PHLDB1|PHLDB2|POFUT2|PPP2CA|PTEN|SDCBP|SDHAF2|SFRP1|SMAD2|SMAD3|SMAD4|SMAD7|SNAI1|STRAP|TBX5|TCF7L2|TGFB1|TGFB1I1|TGFB2|TGFB…	UP	Day_0_vs_Day_7
negative regulation of endothelial cell migration	GO:0010596	41	41	14.96742911	1e-12	1.109e-10	1e-12	3.419e-10	0.821	NA	ACVRL1|ADAMTS9|ADGRB1|ANGPT2|ANGPT4|APOE|BMP10|CARD10|CSNK2B|DAB2IP|DCN|DNAJA4|FGF2|HDAC5|HMGB1|ITGB1BP1|JUP|KLF4|KRIT1|MAP2K5|MECP2|MEF2C|MMRN2|NOTCH1|NR2F2|PDCD10|PPARG|PTPRM|RHOA|SERPINF1|SLIT2|SP100|SPRED1|STARD13|STC1|SVBP|SYNJ2BP|TBXA2R|TGFB1|THBS1|VASH1|	UP	Day_0_vs_Day_7
regulation of endothelial cell migration	GO:0010594	143	143	11.10230311	1e-12	1.14e-10	1e-12	3.73e-10	0.991	NA	AAMP|ABL1|ACVRL1|ADAM17|ADAMTS9|ADGRA2|ADGRB1|AGT|AKT1|AKT3|ALOX12|AMOTL1|ANGPT1|ANGPT2|ANGPT4|ANXA1|ANXA3|APOE|ATOH8|ATP5F1A|ATP5F1B|BCAR1|BCAS3|BMP10|BMP4|BMPER|BMPR2|CALR|CARD10|CCBE1|CD40|CEACAM1|CIB1|CSNK2B|DAB2IP|DCN|DNAJA4|EDN1|EFNA1|EMC10|EMP2|EPHA2|ETS1|FBXW7|FGF1|FGF16|FGF18|FGF2|FGF4|FGFR1|FLT4|FOXC2|FOXP1|GATA2|GATA3|GLUL|GPI|GPLD1|GRN|HDAC5|HDAC7|HDAC9|HIF1A|HMGB1|HMOX1|HSPB1|ITGB1BP…	UP	Day_0_vs_Day_7
anterior/posterior pattern specification	GO:0009952	175	174	10.550263319999999	1e-12	1.172e-10	3.699e-4	0.01214076	0.963	NA	ABI1|ACVR2A|ACVR2B|ALDH1A2|ALX1|ALX4|ARC|ATM|ATP6AP2|AURKA|AXIN2|BARX1|BASP1|BHLHE40|BHLHE41|BMP2|BMP4|BMPR1A|BMPR2|BPTF|BTG2|CDON|CDX4|CELSR1|CELSR2|CER1|CFC1|COBL|CRB2|CRKL|CTNNB1|CTNNBIP1|CYP26C1|DDIT3|DKK1|DLL1|DLL3|EN1|EP300|EPB41L5|ETS2|FEZF1|FEZF2|FGF8|FOXA2|FOXB1|FOXC1|FOXC2|FOXF1|FOXH1|FRS2|FZD5|GATA4|GBX2|GDF11|GDF3|GLI2|GLI3|GPC3|GRSF1|HES1|HES2|HES4|HES6|HES7|HEY1|HEY2|HEYL|HHEX|HIPK1…	UP	Day_0_vs_Day_7
heparin binding	GO:0008201	116	116	10.88621766	1e-12	1.207e-10	2.496e-10	2.845e-8	0.815	NA	AAMP|ABI3BP|ADA2|ADAMTS1|ADAMTS15|ADAMTS3|ADAMTS5|ADAMTS8|ADAMTSL5|ADGRG1|ANG|ANOS1|ANXA4|ANXA5|APLP1|APLP2|APOB|APOE|APP|AZU1|BMP4|BMP7|CCDC80|CEL|CHRD|COL11A1|COL13A1|COL16A1|COL25A1|COL5A1|COL5A3|COLQ|CRISPLD2|CXCL6|EVA1C|F11|F2|FBLN7|FBN1|FGF1|FGF10|FGF2|FGF4|FGF9|FGFBP3|FGFR1|FGFR2|FGFR4|FGFRL1|FN1|FSTL1|GPNMB|GREM2|HBEGF|HDGF|HSD17B12|LAMC2|LGR6|LIPG|LIPH|LPL|LRPAP1|LTBP2|LTF|LXN|MDK|NAV2|N…	UP	Day_0_vs_Day_7
mesoderm development	GO:0007498	105	105	11.12672699	1e-12	1.243e-10	2.899e-4	0.00983	0.989	NA	ACVR1|ACVR2A|ACVR2B|AMH|APELA|BMP4|BMP7|BMPR1A|BMPR2|BTK|CHRD|CITED2|CRB2|CTDNEP1|DKK1|DLL3|EPB41L5|EPHA2|ETS2|ETV2|EXOC4|EXT1|EXT2|EYA1|EYA2|FGF8|FGFR1|FGFR2|FOXC1|FOXC2|FOXF1|FOXH1|GDF11|GDF3|HAND1|HCK|HES7|HMGA2|IKZF1|IKZF3|INHBA|IRX3|ITGA2|ITGA3|ITGA8|ITGB1|ITGB3|ITGB4|JAK2|KDM6A|KDM6B|KLF4|LDB1|LEF1|LHX1|LHX2|MESD|MESP2|MEST|NF2|NODAL|NOG|NR4A3|NUP133|OSR1|PALB2|PAX2|POFUT2|POGLUT1|POU4F1|PP…	UP	Day_0_vs_Day_7
gastrulation	GO:0007369	144	144	9.81604664	1e-12	1.282e-10	0.001525	0.04316234	0.985	NA	ACVR1|ACVR2A|ACVR2B|AMOT|APELA|APLN|APLNR|ARFRP1|ARID1A|ATOH8|BMP4|BMP7|BMPR1A|BMPR2|CDC73|CER1|CFC1|CHRD|COL11A1|COL12A1|COL4A2|COL6A1|COL7A1|COL8A1|CRB2|CTNNB1|CTR9|CUL3|DKK1|DLD|DVL1|DVL2|EPB41L5|EPHA2|ETS2|ETV2|EXOC4|EXT1|EXT2|EYA1|EYA2|FGF8|FGFR2|FN1|FOXA2|FOXC1|FOXC2|FOXF1|FRS2|GATA6|GDF3|GPC3|GSC|HAND1|HIRA|HMGA2|HNF1B|HSBP1|INHBA|ITGA2|ITGA3|ITGA4|ITGA5|ITGA7|ITGA8|ITGAV|ITGB1|ITGB2|ITGB3…	UP	Day_0_vs_Day_7
transmembrane receptor protein serine/threonine kinase signaling pathway	GO:0007178	178	178	9.47858627	1e-12	1.324e-10	7.137e-4	0.02201665	0.945	NA	ACVR1|ACVR1B|ACVR1C|ACVR2A|ACVR2B|ACVRL1|ADAM9|AFP|AKAP3|AMH|AMHR2|APOA1|APPL1|APPL2|ARHGEF18|ARRB2|ATOH8|BAMBI|BMP10|BMP2|BMP4|BMP5|BMP6|BMP7|BMP8A|BMP8B|BMPR1A|BMPR1B|BMPR2|BTBD11|CBL|CDH5|CER1|CFC1|CGN|CHRD|CHRDL1|CITED1|CITED2|CLDN5|COL1A2|COL3A1|CREB1|DDX5|DLX5|DUSP15|DUSP22|EGR1|EID2|ENG|ETV2|F11R|FAM83G|FERMT2|FKBP1A|FMOD|FNTA|FOS|FOXH1|FST|FSTL1|FURIN|FUT8|GCNT2|GDF1|GDF10|GDF11|GDF15|GDF…	UP	Day_0_vs_Day_7
cell-matrix adhesion	GO:0007160	112	112	11.74245842	1e-12	1.368e-10	1e-12	4.559e-10	0.826	NA	ACTN1|ACTN2|ACTN3|ADAM15|ADAM9|ADAMTS12|ADAMTS13|ADAMTS9|AJUBA|ARHGAP6|ARHGEF7|BCAM|BCL2|BCL2L11|BCR|CD34|CD44|CD63|CDK5|COL13A1|COL16A1|COL17A1|COL3A1|COL5A3|CORO2B|CTNNB1|CTTN|DAG1|DDR1|DLC1|EDA|EMILIN1|EMP2|EPDR1|FBLN5|FERMT2|FGA|FGB|FGG|FN1|FREM1|HPSE|ILK|ITGA1|ITGA10|ITGA11|ITGA2|ITGA2B|ITGA3|ITGA4|ITGA6|ITGA7|ITGA8|ITGAV|ITGB1|ITGB1BP1|ITGB2|ITGB3|ITGB4|ITGB5|ITGB8|JAM3|L1CAM|LAMA5|LYPD3|LY…	UP	Day_0_vs_Day_7
basement membrane	GO:0005604	89	89	10.17973353	1e-12	1.415e-10	0.003822	0.08909046	0.566	NA	ACAN|ACHE|ADAMTS1|AGRN|ANG|ANXA2|APLP1|CASK|CCDC80|CD151|COL15A1|COL17A1|COL18A1|COL23A1|COL28A1|COL2A1|COL4A1|COL4A2|COL4A3|COL4A4|COL4A5|COL4A6|COL5A1|COL7A1|COL8A1|COL8A2|COLQ|DAG1|DLG1|DST|EFEMP2|EFNA5|EGFL6|EGFLAM|ENTPD2|ERBIN|FBLN1|FBN1|FGF9|FN1|FRAS1|FREM1|FREM2|HMCN1|HMCN2|HSPG2|ITGA6|LAD1|LAMA1|LAMA2|LAMA3|LAMA4|LAMA5|LAMB1|LAMB2|LAMB3|LAMC1|LAMC2|LAMC3|LOXL1|LOXL2|MATN2|MEGF9|MMRN2|NID1…	UP	Day_0_vs_Day_7
glycosaminoglycan binding	GO:0005539	158	158	9.77565379	1e-12	1.465e-10	2.754e-8	2.568e-6	0.915	NA	AAMP|ABI3BP|ACAN|ADA2|ADAMTS1|ADAMTS15|ADAMTS3|ADAMTS5|ADAMTS8|ADAMTSL5|ADGRE2|ADGRG1|AGRN|ANG|ANOS1|ANXA4|ANXA5|ANXA6|APLP1|APLP2|APOB|APOE|APP|AZU1|BCAN|BGN|BMP4|BMP7|C1QBP|CCDC80|CD44|CEL|CEMIP|CHODL|CHRD|COL11A1|COL13A1|COL16A1|COL25A1|COL5A1|COL5A3|COLQ|CRISPLD2|CXCL6|DCN|DPYSL3|EGFLAM|ENG|EVA1C|EXTL2|F11|F2|FBLN7|FBN1|FGF1|FGF10|FGF2|FGF4|FGF9|FGFBP3|FGFR1|FGFR2|FGFR4|FGFRL1|FN1|FSTL1|GNS|G…	UP	Day_0_vs_Day_7
extracellular matrix structural constituent	GO:0005201	133	133	12.19148335	1e-12	1.52e-10	4.588e-11	5.704e-9	0.428	NA	ABI3BP|ACAN|AEBP1|AGRN|ANOS1|BGN|CD4|CHADL|CHI3L1|COL11A1|COL11A2|COL12A1|COL13A1|COL14A1|COL15A1|COL16A1|COL17A1|COL18A1|COL1A1|COL1A2|COL21A1|COL22A1|COL23A1|COL24A1|COL25A1|COL27A1|COL28A1|COL2A1|COL3A1|COL4A1|COL4A2|COL4A3|COL4A4|COL4A5|COL4A6|COL5A1|COL5A2|COL5A3|COL6A1|COL6A2|COL6A3|COL6A6|COL7A1|COL8A1|COL8A2|COL9A1|COL9A2|COL9A3|COLQ|CRELD1|CTHRC1|DCN|ECM1|EDIL3|EFEMP1|EFEMP2|ELN|EMILIN1|…	UP	Day_0_vs_Day_7
neuron fate commitment	GO:0048663	41	40	13.40466112	5.519e-12	1.562e-10	0.001915	0.05136771	0.863	NA	ATOH1|BCL11B|BMP4|CDC42|DLL1|DLX1|DLX2|DMRT3|EPOP|EYA1|FEZF2|FOXA1|FOXG1|FOXN4|GATA2|GLI2|GLI3|ID2|IHH|ISL1|ISL2|JAG2|NOTCH1|NOTCH3|NRG1|NTRK3|PAX6|PAX7|POU3F2|POU4F1|PRRX1|RBPJ|SATB2|SHH|SIX1|SMAD4|SUFU|TGFBR1|WNT1|ZNF521|	UP	Day_0_vs_Day_7
ventricular septum development	GO:0003281	70	70	15.9408332	1e-12	1.578e-10	1.74e-7	1.298e-5	0.892	NA	ACVR1|AP2B1|BMP4|BMPR2|CITED2|CPLANE1|DCTN5|DNM2|FGFR2|FGFRL1|FRS2|FZD1|FZD2|GATA3|GATA4|GJA5|HECTD1|HEG1|HES1|HEY1|HEY2|HEYL|ID2|LMO4|LRP2|LTBP1|LUZP1|MATR3|MDM2|MDM4|MIR17HG|NKX2-5|NOG|NOS3|NOTCH1|NPRL3|NSD2|PAX8|PDE2A|PRDM1|PROX1|PTK7|RBM15|RBPJ|ROBO1|ROBO2|SALL1|SALL4|SAV1|SLIT2|SLIT3|SMAD4|SMAD6|SMAD7|SOX11|SOX4|STRA6|SUFU|TBX3|TBX5|TGFB2|TGFBR1|TGFBR2|TGFBR3|TRIP11|VANGL2|WNT11|WNT5A|ZFPM1|…	UP	Day_0_vs_Day_7
lung development	GO:0030324	153	153	8.67179336	5.705e-12	1.603e-10	0.06400249	0.54595057	0.995	NA	AARD|ACVR2B|ADA|ADAMTS2|ADAMTSL2|AIMP2|ALDH1A2|ARG1|ASXL1|ATP7A|ATXN1L|BAG6|BMP4|BMPR1A|BMPR2|CCBE1|CCDC39|CCDC40|CEBPA|CELSR1|CHI3L1|CIC|CREB1|CRISPLD2|CTNNB1|CTSH|CTSZ|DAG1|DHCR7|DLG5|DNAAF1|EGFR|EIF4E|EIF4EBP1|EP300|EPAS1|ERRFI1|ESRP2|FBXW7|FGF1|FGF10|FGF18|FGF8|FGF9|FGFR1|FGFR2|FLT4|FOXA1|FOXF1|FOXJ1|FOXP2|FSTL3|GATA6|GLI1|GLI2|GLI3|GPC3|GRHL2|HEG1|HES1|HHIP|HIKESHI|HS6ST1|HSPB11|ID1|IGFBP5|I…	UP	Day_0_vs_Day_7
cardiac septum development	GO:0003279	107	107	16.11698807	1e-12	1.641e-10	1.092e-12	1.66e-10	0.995	NA	ACVR1|ADAMTS6|ANK2|AP2B1|BMP4|BMP5|BMP7|BMPR1A|BMPR2|CHD7|CITED2|CPLANE1|CRELD1|DCTN5|DHRS3|DNAH11|DNM2|ENG|FGF8|FGFR2|FGFRL1|FRS2|FZD1|FZD2|GATA3|GATA4|GATA6|GJA5|HAND1|HECTD1|HEG1|HES1|HEY1|HEY2|HEYL|ID2|ISL1|JAG1|LMO4|LRP2|LTBP1|LUZP1|MAML1|MATR3|MDM2|MDM4|MIR17HG|MKS1|MSX2|MYH10|NDST1|NKX2-5|NOG|NOS3|NOTCH1|NOTCH2|NPHP3|NPRL3|NRP1|NRP2|NSD2|PARVA|PAX8|PCSK5|PDE2A|PLXND1|PRDM1|PROX1|PTK7|RARA|…	UP	Day_0_vs_Day_7
coronary vasculature development	GO:0060976	43	43	13.38943412	5.949e-12	1.661e-10	0.001439	0.04127807	0.837	NA	ADAMTS6|AP2B1|APELA|APLN|APLNR|ARID2|BMP4|CPLANE1|DCTN5|DNM2|DYNC2H1|GATA6|GPC3|HAND2|HEY2|LRP2|LTBP1|MEGF8|MYH10|NDST1|NOTCH1|NRP1|PCSK5|PDGFRB|PLXND1|PRDM1|PRICKLE1|PTK7|SEC24B|SETD2|SMAD6|SNX17|SPRED1|SRF|SUFU|TAB1|TBX1|TBX5|TGFBR1|TGFBR3|VEGFA|VEGFB|ZBTB14|	UP	Day_0_vs_Day_7
endocardial cushion formation	GO:0003272	20	20	22.62910186	1e-12	1.71e-10	0.00282	0.07055159	0.854	NA	BMP4|BMP5|BMP7|BMPR1A|DCHS1|ENG|FGF8|HEY2|HEYL|MSX1|MSX2|NOTCH1|RBPJ|ROBO1|ROBO2|SMAD4|SNAI1|SNAI2|TBX20|TMEM100|	UP	Day_0_vs_Day_7
cardiac ventricle development	GO:0003231	120	120	16.02783562	1e-12	1.784e-10	1.308e-11	1.789e-9	0.997	NA	ACVR1|AP2B1|BMP10|BMP4|BMPR1A|BMPR2|CCM2L|CHD7|CITED2|COL11A1|CPE|CPLANE1|DCTN5|DNM2|DSP|ENG|FGFR2|FGFRL1|FKBP1A|FOXC1|FOXC2|FOXF1|FOXH1|FRS2|FZD1|FZD2|GATA3|GATA4|GJA5|GREB1L|GRHL2|GSK3A|HAND1|HAND2|HECTD1|HEG1|HES1|HEY1|HEY2|HEYL|HIF1A|ID2|ISL1|JAG1|KCNK2|LMO4|LRP2|LTBP1|LUZP1|MATR3|MDM2|MDM4|MED1|MEF2C|MIR17HG|MYBPC3|MYH6|MYH7|MYL3|MYOCD|NKX2-5|NOG|NOS3|NOTCH1|NPRL3|NPY2R|NPY5R|NRG1|NSD2|PAX8|…	UP	Day_0_vs_Day_7
ventricular cardiac muscle tissue development	GO:0003229	53	53	22.16747119	1e-12	1.865e-10	1e-12	5.861e-10	0.889	NA	ADAMTS9|BMP10|BMPR1A|CCM2L|CHD7|COL11A1|DSG2|DSP|ENG|FGFR2|FKBP1A|FOXC1|FOXC2|FOXH1|HAND1|HEG1|HEY2|ID2|ISL1|LRP2|MED1|MYBPC3|MYH6|MYH7|MYL3|NKX2-5|NOG|NOTCH1|NRG1|PKP2|POU4F1|PPP1R13L|PROX1|PTCD2|RBPJ|RXRA|RYR2|SMAD4|SMAD7|TBX3|TBX5|TGFB1|TGFB2|TGFBR1|TGFBR3|TNNC1|TNNI1|TNNI3|TNNT2|TPM1|UBE4B|ZFPM2|ZMPSTE24|	UP	Day_0_vs_Day_7
cardiac right ventricle morphogenesis	GO:0003215	20	20	23.62151152	1e-12	1.954e-10	0.00476	0.10556908	0.831	NA	BMP4|BMPR1A|CHD7|FOXH1|GATA3|GATA4|HAND1|HAND2|HEY2|ISL1|JAG1|MIR17HG|NKX2-5|NOTCH1|PPP1R13L|SMARCD3|SOX4|TBX20|TGFB2|ZFPM2|	UP	Day_0_vs_Day_7
regulation of cardiocyte differentiation	GO:1905207	45	45	12.72906609	7.255e-12	2.011e-10	0.005988	0.1266461	0.897	NA	AKAP6|ARRB2|BMP2|BMP4|BMP7|CTDP1|DDX39B|DHX36|DKK1|DLL1|EDN1|EFNB2|EGFR|ENG|FRS2|FZD7|G6PD|GATA4|GATA6|GPER1|GREM1|GSK3A|HEY2|KAT2A|MEF2C|MTOR|MYOCD|NKX2-5|NRG1|PAK1|PARP2|PIN1|PPARA|PRICKLE1|RBPJ|RGS2|RGS4|SMAD4|SOX17|SOX6|TBX5|TGFB1|TGFB2|WNT3A|YY1|	UP	Day_0_vs_Day_7
cardiac ventricle morphogenesis	GO:0003208	69	69	17.96225725	1e-12	2.051e-10	5.773e-9	5.777e-7	0.897	NA	BMP10|BMP4|BMPR1A|CCM2L|CHD7|COL11A1|CPE|DSP|ENG|FGFR2|FKBP1A|FOXC1|FOXC2|FOXF1|FOXH1|GATA3|GATA4|GRHL2|GSK3A|HAND1|HAND2|HEG1|HEY1|HEY2|HEYL|HIF1A|ISL1|JAG1|LRP2|MED1|MEF2C|MIR17HG|MYBPC3|MYH6|MYH7|MYL3|NKX2-5|NOG|NOTCH1|NPY2R|NPY5R|NRG1|PKP2|POU4F1|PPP1R13L|PROX1|PTCD2|RBPJ|RXRA|RYR2|SMAD4|SMAD7|SMARCD3|SOX11|SOX4|TBX20|TBX5|TGFB1|TGFB2|TGFBR1|TGFBR2|TGFBR3|TNNC1|TNNI1|TNNI3|TNNT2|TPM1|UBE4B|ZF…	UP	Day_0_vs_Day_7
cardiac chamber morphogenesis	GO:0003206	120	120	18.40653936	1e-12	2.159e-10	1e-12	6.838e-10	1	NA	ACVR1|ADAMTS1|ADGRG6|BMP10|BMP4|BMP5|BMP7|BMPR1A|BMPR2|CCM2L|CHD7|CITED2|COL11A1|CPE|DHRS3|DNAH11|DSP|ENG|FGF8|FGFR2|FGFRL1|FHL2|FKBP1A|FOXC1|FOXC2|FOXF1|FOXH1|FZD1|FZD2|GATA3|GATA4|GATA6|GJA5|GRHL2|GSK3A|HAND1|HAND2|HEG1|HES1|HEY1|HEY2|HEYL|HIF1A|ID2|ISL1|JAG1|LRP2|MDM2|MED1|MEF2C|MIR17HG|MKS1|MSX2|MYBPC3|MYH6|MYH7|MYL3|NKX2-5|NOG|NOS3|NOTCH1|NOTCH2|NPY2R|NPY5R|NRG1|NRP1|NRP2|NSD2|OVOL2|PARVA|PK…	UP	Day_0_vs_Day_7
cardiac chamber development	GO:0003205	160	160	15.57176165	1e-12	2.279e-10	1e-12	8.206e-10	0.995	NA	ACVR1|ADAMTS1|ADAMTS6|ADGRG6|ANK2|AP2B1|ARID1A|BMP10|BMP4|BMP5|BMP7|BMPR1A|BMPR2|CCM2L|CHD7|CITED2|COL11A1|CPE|CPLANE1|CRELD1|DCTN5|DHRS3|DNAH11|DNM2|DSP|ENG|FGF8|FGFR2|FGFRL1|FHL2|FKBP1A|FOXC1|FOXC2|FOXF1|FOXH1|FRS2|FZD1|FZD2|GATA3|GATA4|GATA6|GJA5|GREB1L|GRHL2|GSK3A|HAND1|HAND2|HECTD1|HEG1|HES1|HEY1|HEY2|HEYL|HIF1A|ID2|ISL1|JAG1|KCNK2|LMO4|LRP2|LTBP1|LUZP1|MAML1|MATR3|MDM2|MDM4|MED1|MEF2C|MIR17…	UP	Day_0_vs_Day_7
endocardial cushion morphogenesis	GO:0003203	35	35	23.2193431	1e-12	2.414e-10	1e-12	1.026e-9	0.89	NA	ACVR1|ACVRL1|BMP2|BMP4|BMP5|BMP7|BMPR1A|DCHS1|ENG|FGF8|GATA5|HEY1|HEY2|HEYL|ISL1|MDM2|MDM4|MSX1|MSX2|NOG|NOS3|NOTCH1|RBPJ|ROBO1|ROBO2|SMAD4|SNAI1|SNAI2|SOX9|TBX2|TBX20|TGFB2|TGFBR2|TMEM100|TWIST1|	UP	Day_0_vs_Day_7
stem cell development	GO:0048864	74	74	10.97458121	9.009e-12	2.481e-10	0.01846838	0.25343068	0.879	NA	ACVR1|ALDH1A2|ALX1|BMPR1A|CFL1|CORO1C|CYP26C1|EDN1|EDN3|EDNRA|EDNRB|EFNB1|ERBB4|FAM172A|FN1|FOLR1|FOXC1|FOXC2|GBX2|GDNF|HAND2|HES1|HIF1A|ISL1|JAG1|KBTBD8|KITLG|KLHL12|LAMA5|MAPK1|MAPK3|MSI2|NOLC1|NRG1|NRP1|NRP2|NRTN|OVOL2|PDCD6|PEF1|PHACTR4|PITX2|RDH10|RET|SEMA3A|SEMA3B|SEMA3D|SEMA3E|SEMA3F|SEMA3G|SEMA4A|SEMA4B|SEMA4C|SEMA4D|SEMA4F|SEMA4G|SEMA6A|SEMA6B|SEMA6C|SEMA6D|SEMA7A|SETD2|SHH|SMO|SNAI2|SOX…	UP	Day_0_vs_Day_7
collagen fibril organization	GO:0030199	44	44	13.29879525	9.28e-12	2.538e-10	0.009257	0.16586173	0.781	NA	ACAN|ADAMTS14|ADAMTS2|ADAMTS3|ANXA2|ANXA9|ATP7A|COL11A1|COL11A2|COL12A1|COL14A1|COL1A1|COL1A2|COL2A1|COL3A1|COL5A1|COL5A2|COL5A3|CYP1B1|DDR2|FMOD|FOXC1|FOXC2|GREM1|LOX|LOXL2|LOXL3|LOXL4|LUM|MMP11|NF1|P3H4|P4HA1|PLOD1|PLOD2|PLOD3|PXDN|SCX|SERPINF2|SERPINH1|TGFB2|TGFBR1|TNXB|VIPAS39|	UP	Day_0_vs_Day_7
endocardial cushion development	GO:0003197	44	44	21.76251781	1e-12	2.564e-10	1e-12	1.368e-9	0.892	NA	ACVR1|ACVRL1|BMP2|BMP4|BMP5|BMP7|BMPR1A|BMPR2|CRELD1|DCHS1|ENG|ERBB3|FGF8|FOXF1|GATA4|GATA5|HEY1|HEY2|HEYL|ISL1|JAG1|MDM2|MDM4|MSX1|MSX2|NEDD4|NOG|NOS3|NOTCH1|RBM24|RBPJ|ROBO1|ROBO2|SMAD4|SNAI1|SNAI2|SOX9|TBX2|TBX20|TBX5|TGFB2|TGFBR2|TMEM100|TWIST1|	UP	Day_0_vs_Day_7
aortic valve morphogenesis	GO:0003180	27	27	21.4983968	1e-12	2.735e-10	0.00441	0.09996812	0.874	NA	BMP4|EFNA1|ELN|EMILIN1|GATA3|GATA4|GATA5|HEY2|HEYL|JAG1|NFATC1|NOS3|NOTCH1|RB1|ROBO1|ROBO2|ROCK1|ROCK2|SLIT2|SLIT3|SMAD6|SNAI1|SNAI2|SOX9|TBX20|TGFB1|TWIST1|	UP	Day_0_vs_Day_7
heart valve morphogenesis	GO:0003179	50	50	22.52054122	1e-12	2.931e-10	1e-12	2.051e-9	0.894	NA	ACVR1|ADAMTS9|BMP2|BMP4|BMPR1A|BMPR2|DCHS1|EFNA1|ELN|EMILIN1|FGFRL1|GATA3|GATA4|GATA5|GJA5|HEY1|HEY2|HEYL|JAG1|MDM2|MDM4|MEF2C|MTOR|NFATC1|NOS3|NOTCH1|NOTCH2|OLFM1|RB1|ROBO1|ROBO2|ROCK1|ROCK2|SCX|SLIT2|SLIT3|SMAD4|SMAD6|SNAI1|SNAI2|SOX4|SOX9|STRA6|TBX20|TBX5|TGFB1|TGFB2|TGFBR2|TWIST1|ZFPM1|	UP	Day_0_vs_Day_7
negative regulation of epithelial cell migration	GO:0010633	57	57	11.71012023	1.149e-11	3.123e-10	1e-12	3.156e-10	0.837	NA	ACVRL1|ADAMTS9|ADGRB1|ADIPOR1|ANGPT2|ANGPT4|APOE|BMP10|CARD10|CORO1C|CSNK2B|DAB2IP|DCN|DNAJA4|DUSP10|EPPK1|EVL|FGF2|HDAC5|HMGB1|ITGB1BP1|JUP|KLF4|KRIT1|MAP2K5|MARVELD3|MCC|MECP2|MEF2C|MMRN2|NOTCH1|NR2F2|PBLD|PDCD10|PFN2|PPARG|PTEN|PTPN23|PTPRG|PTPRM|PTPRR|RHOA|SEMA3A|SERPINF1|SLIT2|SP100|SPRED1|STARD13|STC1|STRAP|SVBP|SYNJ2BP|TACSTD2|TBXA2R|TGFB1|THBS1|VASH1|	UP	Day_0_vs_Day_7
heart valve development	GO:0003170	58	58	19.71018529	1e-12	3.156e-10	1e-12	4.103e-9	0.892	NA	ACVR1|ADAMTS9|BMP2|BMP4|BMPR1A|BMPR2|DCHS1|EFNA1|ELN|EMILIN1|FGFRL1|GATA3|GATA4|GATA5|GJA5|HECTD1|HEY1|HEY2|HEYL|JAG1|MATR3|MDM2|MDM4|MEF2C|MTOR|NFATC1|NOS3|NOTCH1|NOTCH2|OLFM1|PDE2A|PRDM1|RB1|RBPJ|ROBO1|ROBO2|ROCK1|ROCK2|SCX|SLIT2|SLIT3|SMAD4|SMAD6|SNAI1|SNAI2|SOX4|SOX9|STRA6|TBX20|TBX5|TGFB1|TGFB2|TGFBR2|TNFRSF1A|TNFRSF1B|TWIST1|ZBTB14|ZFPM1|	UP	Day_0_vs_Day_7
outflow tract morphogenesis	GO:0003151	73	73	17.99219355	1e-12	3.419e-10	2.057e-9	2.11e-7	0.899	NA	ACVR1|ATF2|BMP4|BMPR1A|BMPR2|CITED2|CLDN5|CRKL|DHRS3|DVL2|ELN|ENG|EYA1|FGF8|FGFR2|FOLR1|FOXH1|FZD1|FZD2|GATA6|GJA5|HAND2|HES1|HEY2|HEYL|HIF1A|ILK|ISL1|JAG1|JUN|LRP2|MEF2C|MIR17HG|MSX2|NEDD4|NIPBL|NKX2-5|NOG|NOTCH1|NPY1R|NPY2R|NPY5R|NRP1|NRP2|PARVA|PITX2|PLXND1|RARA|RARB|RBPJ|ROBO1|ROBO2|RYR1|SEC24B|SIX1|SMAD4|SMAD6|SOX11|SOX17|SOX18|TBX1|TBX2|TBX20|TBX3|TGFB2|TGFBR2|TGFBR3|TWIST1|VEGFA|WNT11|WNT5…	UP	Day_0_vs_Day_7
outflow tract septum morphogenesis	GO:0003148	27	27	26.10040409	1e-12	3.73e-10	0.00237	0.0603982	0.882	NA	ACVR1|BMP4|BMPR1A|BMPR2|ENG|FGF8|FGFR2|GATA6|ISL1|LRP2|MSX2|NKX2-5|NRP1|NRP2|PARVA|RARA|RARB|ROBO1|ROBO2|SMAD4|SMAD6|TBX1|TBX2|TBX20|TGFB2|TGFBR2|ZFPM2|	UP	Day_0_vs_Day_7
developmental growth involved in morphogenesis	GO:0060560	103	103	9.62523516	1.403e-11	3.788e-10	3.336e-5	0.001573	0.996	NA	ABL1|ALCAM|APP|AURKA|AUTS2|BDNF|BIN3|BMP4|C9orf72|CDK5|CDKL3|COBL|CPNE1|CSF1|CTNNB1|CYFIP1|CYFIP2|DDR1|DVL1|EFNA5|EIF2AK4|EMX1|EPB41L5|FGF1|FGF10|FGFR2|FLRT1|FLRT3|FMN1|HDAC6|HNF1B|HSP90AA1|HSP90AB1|IMPACT|IQGAP1|ITGA4|ITGB1|KDM5B|KIF26B|LAMB2|LHX1|LHX2|LLPH|LRP6|LZTS2|MAGI2|MAP1B|MED1|MED12|NDEL1|NDN|NIN|NLGN3|NOTCH1|NRN1L|NRP1|NRP2|PLXNA1|PLXNA3|POSTN|PPP3CB|PRKCZ|PTK7|RAPH1|RARG|RDH10|S1PR1|SA…	UP	Day_0_vs_Day_7
regulation of chondrocyte differentiation	GO:0032330	43	43	13.19618857	1.527e-11	4.096e-10	9.759e-5	0.003814	0.821	NA	ACVRL1|ADAMTS12|ADAMTS7|ANXA2|ANXA9|AXIN2|BMP4|BMP6|BMPR1B|CHADL|CTNNB1|EFEMP1|FGF18|GDF6|GLG1|GLI2|GLI3|GREM1|LNPK|LOXL2|LTBP3|MAF|MDK|NKX3-2|PKDCC|POR|RARB|RARG|RELA|RFLNA|RFLNB|RUNX2|SCIN|SIX2|SMAD3|SNAI2|SOX5|SOX6|SOX9|TGFBR1|TRPS1|WNT9A|ZNF219|	UP	Day_0_vs_Day_7
morphogenesis of an epithelial sheet	GO:0002011	45	45	13.27660454	1e-12	4.103e-10	9.825e-8	8.062e-6	0.866	NA	ACVRL1|ADAM17|AJUBA|ARHGAP12|ARHGAP35|BMP5|BMP7|CARMIL2|CD151|CD44|CEACAM1|COL5A1|DAG1|DDR1|DVL1|DVL2|FLNA|FLRT3|HBEGF|HOXB2|HOXB4|ITGA5|JAG1|LAMA1|LCP1|LIN7C|LRP6|MEGF8|MPP5|MSX2|NOTCH1|NOTCH2|PDCD10|PDPN|PHACTR4|RHOA|RHOC|SOS1|SOX11|SRF|TBX20|TMEFF2|TOR1A|VANGL2|WNT5A|	UP	Day_0_vs_Day_7
male sex differentiation	GO:0046661	130	130	9.03708275	1.593e-11	4.244e-10	0.003781	0.08865449	0.979	NA	ACVR2A|ADAM15|ADGRG1|AGO4|AKR1C3|AMH|AMHR2|AR|ARID4A|ARID4B|ARID5B|ASB1|ASPM|ATRX|BAX|BCL2|BCL2L1|BCL2L11|BCL2L2|BIK|BMP5|BMP6|BMPR1A|BOK|BRIP1|CBL|CCND1|COL9A3|CRKL|CSDE1|CTNNA1|CTNNB1|CTSV|DHCR24|DMRT3|EIF2S2|ERCC1|FANCA|FGF10|FGF8|FGF9|FKBP4|FLNA|FNDC3A|FSHR|FSTL3|GATA3|GATA4|GATA6|GREB1L|H3F3A|H3F3B|HMGB2|HMGCS1|HSD17B4|ICAM1|ING2|INHA|INHBA|INSR|KDM5A|KIF18A|KIT|KITLG|LGR4|LHFPL2|LRP2|LRRC6|…	UP	Day_0_vs_Day_7
embryonic epithelial tube formation	GO:0001838	120	120	10.41879189	1e-12	4.559e-10	5.582e-5	0.002386	0.991	NA	ABL1|ADM|ALX1|APAF1|ARHGAP35|ARID1A|BBS4|BCL10|BMP4|BMP5|BMP7|CASP3|CC2D2A|CELSR1|CFL1|COBL|CTHRC1|CTNNB1|DEAF1|DLC1|DVL1|DVL2|DVL3|FOLR1|FUZ|FZD1|FZD2|FZD3|FZD6|GATA3|GDF7|GDNF|GLMN|GREM1|GRHL2|GRHL3|HAND1|HIF1A|HNF1B|IFT122|IFT172|IFT52|IFT57|IRX1|IRX2|IRX3|KAT2A|KDM2B|KDM6A|KIF20B|LHX2|LIAS|LMO4|LRP2|LRP6|LUZP1|MED12|MIB1|MKS1|MTHFD1|MTHFD1L|MTHFR|NODAL|NOG|OSR1|OVOL2|PAX2|PAX8|PFN1|PHACTR4|PL…	UP	Day_0_vs_Day_7
mesonephros development	GO:0001823	83	82	13.50607298	1e-12	5.129e-10	6.897e-6	3.824e-4	0.898	NA	ADAMTS16|ARG2|BCL2|BMP2|BMP4|BMP7|BMPER|CALB1|CAT|CER1|CITED1|CTNNB1|CTNNBIP1|DCHS1|DLG1|EPCAM|EYA1|FAT4|FGF1|FGF10|FGF2|FGF8|FGFR1|FGFR2|FMN1|FOXC1|FOXC2|FOXD1|FOXJ1|GATA3|GDF11|GDNF|GLI3|GPC3|GREB1L|GREM1|GZF1|HES1|HNF1B|ILK|KIF26B|LAMA5|LHX1|LZTS2|MYC|NOG|NPNT|OSR1|PAX2|PAX8|PBX1|PGF|PKD1|PKD2|PTCH1|RARA|RARB|RET|ROBO2|SALL1|SDC1|SDC4|SFRP1|SHH|SIX1|SLIT2|SMAD2|SMAD3|SMAD4|SMAD5|SMAD6|SMAD7|SO…	UP	Day_0_vs_Day_7
respiratory tube development	GO:0030323	157	157	8.53269833	2.17e-11	5.745e-10	0.07541531	0.60083302	0.993	NA	AARD|ACVR2B|ADA|ADAMTS2|ADAMTSL2|AIMP2|ALDH1A2|ARG1|ASXL1|ATP7A|ATXN1L|BAG6|BMP4|BMPR1A|BMPR2|CCBE1|CCDC39|CCDC40|CEBPA|CELSR1|CHI3L1|CIC|CREB1|CRISPLD2|CTNNB1|CTSH|CTSZ|DAG1|DHCR7|DLG5|DNAAF1|EGFR|EIF4E|EIF4EBP1|EP300|EPAS1|ERRFI1|ESRP2|FBXW7|FGF1|FGF10|FGF18|FGF8|FGF9|FGFR1|FGFR2|FLT4|FOXA1|FOXF1|FOXJ1|FOXP2|FSTL3|GATA6|GLI1|GLI2|GLI3|GPC3|GRHL2|HECA|HEG1|HES1|HHIP|HIKESHI|HS6ST1|HSPB11|ID1|IGF…	UP	Day_0_vs_Day_7
mitochondrial translational elongation	GO:0070125	89	89	11.31907935	1e-12	5.861e-10	0.07496005	0.8567161	5.97e-5	NA	AURKAIP1|CHCHD1|DAP3|ERAL1|GADD45GIP1|GFM1|GFM2|MRPL1|MRPL10|MRPL11|MRPL12|MRPL13|MRPL14|MRPL15|MRPL16|MRPL17|MRPL18|MRPL19|MRPL2|MRPL20|MRPL21|MRPL22|MRPL23|MRPL24|MRPL27|MRPL28|MRPL3|MRPL30|MRPL32|MRPL33|MRPL34|MRPL35|MRPL36|MRPL37|MRPL38|MRPL39|MRPL4|MRPL40|MRPL41|MRPL42|MRPL43|MRPL44|MRPL45|MRPL46|MRPL47|MRPL48|MRPL49|MRPL50|MRPL51|MRPL52|MRPL53|MRPL54|MRPL55|MRPL57|MRPL58|MRPL9|MRPS10|MRPS11…	DOWN	Day_0_vs_Day_7
morphogenesis of a branching structure	GO:0001763	150	149	10.09744791	1e-12	5.861e-10	0.003202	0.0777458	0.998	NA	ACVR1|ADAMTS16|ADM|AR|BCL2|BMP2|BMP4|BMP7|BTBD7|BTRC|CASR|CELSR1|CITED1|CLIC4|COL13A1|COL16A1|COL4A1|CSF1|CTNNB1|CTNNBIP1|CTSH|CTSZ|DAG1|DCHS1|DDR1|DLG1|DLG5|DLX2|DRD2|EDN1|EDNRA|EGF|ENG|EPHA2|EPHA7|ESRP2|EYA1|FAT4|FEM1B|FGF1|FGF10|FGF2|FGF8|FGFR1|FGFR2|FOXA1|FOXC2|FOXD1|FOXF1|FRS2|FZD5|GBX2|GDF7|GDNF|GLI2|GLI3|GNA13|GPC3|GRB2|GREB1L|GRHL2|GZF1|HHIP|HNF1B|IHH|ILK|KDM5B|KRAS|LAMA1|LAMA5|LEF1|LHX1|…	UP	Day_0_vs_Day_7
antigen processing and presentation of exogenous peptide antigen via MHC class I	GO:0042590	66	66	13.21614974	1e-12	6.838e-10	0.00459	0.18284362	0.835	NA	B2M|CALR|CD36|CHUK|CYBA|CYBB|HLA-E|HLA-F|HLA-G|HLA-H|IFI30|IKBKB|IKBKG|ITGAV|ITGB5|LNPEP|PDIA3|PSMA1|PSMA2|PSMA3|PSMA4|PSMA5|PSMA6|PSMA7|PSMB1|PSMB10|PSMB2|PSMB3|PSMB4|PSMB5|PSMB6|PSMB7|PSMB8|PSMB9|PSMC1|PSMC2|PSMC3|PSMC4|PSMC5|PSMC6|PSMD1|PSMD10|PSMD11|PSMD12|PSMD13|PSMD14|PSMD2|PSMD3|PSMD4|PSMD5|PSMD6|PSMD7|PSMD8|PSMD9|PSME1|PSME2|PSME3|PSME4|PSMF1|SEC22B|SNAP23|TAP1|TAP2|TAPBP|VAMP3|VAMP8|	DOWN	Day_0_vs_Day_7
cell fate determination	GO:0001709	33	33	16.34560528	1e-12	6.838e-10	8.479e-5	0.003378	0.851	NA	ATOH1|BMP4|CDC42|CTNNB1|CYP26B1|DLL1|DSCAML1|EBF2|FEZF2|FOXG1|GATA2|GATA3|GATA6|HOXA2|IFRD1|ISL1|JAG1|KLF4|MCL1|MEF2C|NOTCH2|NOTCH4|NTF4|PAX2|PAX6|POU6F2|PROX1|PRRX1|PTCH1|PTCH2|SOX17|TBX2|WNT1|	UP	Day_0_vs_Day_7
branching involved in ureteric bud morphogenesis	GO:0001658	43	42	13.067638	2.83e-11	7.445e-10	0.001635	0.04503466	0.881	NA	ADAMTS16|BCL2|BMP2|BMP4|CITED1|CTNNB1|CTNNBIP1|DCHS1|DLG1|EYA1|FAT4|FGF1|FGF2|FGF8|FOXD1|GDNF|GLI3|GPC3|GREB1L|GZF1|ILK|LAMA5|LHX1|MYC|NPNT|PAX2|PAX8|PBX1|PGF|PKD2|PTCH1|SALL1|SHH|SIX1|SMAD4|SOX9|TCF21|WNT1|WNT4|WNT6|WNT9B|WT1|	UP	Day_0_vs_Day_7
regulation of cellular amine metabolic process	GO:0033238	73	73	12.88509337	1e-12	8.206e-10	0.003994	0.17435398	0.871	NA	ABAT|ATCAY|ATP2B4|AZIN1|BHMT|CHRNB2|COMT|DRD4|GPR37|HPRT1|HTR1A|ITGAM|ITGB2|MAOB|NQO1|NR4A2|OAZ1|OAZ2|ODC1|PAOX|PARK7|PDE1B|PNKD|PRKN|PSMA1|PSMA2|PSMA3|PSMA4|PSMA5|PSMA6|PSMA7|PSMB1|PSMB10|PSMB2|PSMB3|PSMB4|PSMB5|PSMB6|PSMB7|PSMB8|PSMB9|PSMC1|PSMC2|PSMC3|PSMC4|PSMC5|PSMC6|PSMD1|PSMD10|PSMD11|PSMD12|PSMD13|PSMD14|PSMD2|PSMD3|PSMD4|PSMD5|PSMD6|PSMD7|PSMD8|PSMD9|PSME1|PSME2|PSME3|PSME4|PSMF1|SIRT4|S…	DOWN	Day_0_vs_Day_7
mesoderm formation	GO:0001707	59	59	13.21493634	1e-12	8.206e-10	1.051e-4	0.003993	0.889	NA	ACVR1|APELA|BMP4|BMP7|BMPR1A|BMPR2|CHRD|CRB2|DKK1|EPB41L5|EPHA2|ETV2|EXOC4|EXT2|EYA1|EYA2|FGFR2|FOXC1|FOXC2|FOXF1|HAND1|HMGA2|INHBA|ITGA2|ITGA3|ITGA8|ITGB1|ITGB3|ITGB4|KDM6A|KDM6B|KLF4|LEF1|MESP2|NF2|NODAL|NOG|NR4A3|PAX2|POFUT2|PRKACA|PRKAR1A|SCX|SIX2|SMAD2|SMAD3|SNAI1|SRF|TAL1|TBX19|TBX20|TBX6|TWSG1|TXNRD1|WLS|WNT11|WNT3|WNT3A|WNT5A|	UP	Day_0_vs_Day_7
epithelial cell proliferation	GO:0050673	71	71	10.75210032	3.718e-11	9.716e-10	0.003096	0.07562405	0.886	NA	ACVR2A|ACVRL1|ANGPT4|APOA1|BAD|BAX|BCL2L2|BMP4|BMPER|BMPR2|BTBD10|BTRC|C6orf89|CCND1|CD34|CDH13|CEBPB|COL8A1|COL8A2|DLG1|EPHA2|ERN1|FABP7|FERMT1|FGF10|FGFR2|FST|HMOX1|HNF1B|ID2|IGFBP3|IGFBP4|IGFBP5|IRF6|ITGB1BP1|KIT|KLK8|LGR4|LGR5|LOXL2|MAP2K1|MAP2K2|MAPK1|MED1|MEF2C|MMP14|MTSS1|NCSTN|NKX3-1|NOTCH2|NRARP|PIK3CB|PPARD|PRKX|PROX1|PSEN1|PTCH1|PURA|RPS6KA1|SCARB1|SEMA5A|SERPINB1|SHH|SIDT2|SOX9|STAT6|…	UP	Day_0_vs_Day_7
positive regulation of cardiac muscle tissue development	GO:0055025	43	43	13.00396257	3.831e-11	9.947e-10	0.001154	0.03406505	0.895	NA	AKAP6|ARRB2|BMP10|BMP4|BMPR1A|CCNB1|CDK1|CREB1|DDX39B|EDN1|EFNB2|ERBB3|ERBB4|FGF2|FGF9|FGFR1|FGFR2|GATA6|GLI1|GREM1|HEY2|KAT2A|MAPK1|MAPK14|MEF2C|MIR17HG|MTOR|MYOCD|NOTCH1|NRG1|PARP2|PIM1|PIN1|RBPJ|TBX2|TBX20|TBX5|TGFB1|TGFBR3|WNT2|WNT3A|YAP1|ZFPM2|	UP	Day_0_vs_Day_7
tumor necrosis factor-mediated signaling pathway	GO:0033209	96	96	10.99440936	1e-12	1.026e-9	6.602e-5	0.007739	0.826	NA	ACTN4|ADAM17|AIM2|BAG4|BIRC2|BIRC3|CD40|CD70|CDIP1|CHUK|COMMD7|EDA|EDA2R|EDARADD|FOXO3|IKBKB|ILK|JAK2|KARS|KRT18|KRT8|LIMS1|LTB|LTBR|MAP3K14|NFKBIA|PIAS3|PLVAP|PSMA1|PSMA2|PSMA3|PSMA4|PSMA5|PSMA6|PSMA7|PSMB1|PSMB10|PSMB2|PSMB3|PSMB4|PSMB5|PSMB6|PSMB7|PSMB8|PSMB9|PSMC1|PSMC2|PSMC3|PSMC4|PSMC5|PSMC6|PSMD1|PSMD10|PSMD11|PSMD12|PSMD13|PSMD14|PSMD2|PSMD3|PSMD4|PSMD5|PSMD6|PSMD7|PSMD8|PSMD9|PSME1|PSME2…	DOWN	Day_0_vs_Day_7
formation of primary germ layer	GO:0001704	100	100	11.09475653	1e-12	1.026e-9	0.0007	0.02175871	0.988	NA	ACVR1|APELA|ARID1A|ATOH8|BMP4|BMP7|BMPR1A|BMPR2|CDC73|CHRD|COL11A1|COL12A1|COL4A2|COL6A1|COL7A1|COL8A1|CRB2|CTNNB1|CTR9|DKK1|EPB41L5|EPHA2|ETS2|ETV2|EXOC4|EXT2|EYA1|EYA2|FGFR2|FN1|FOXC1|FOXC2|FOXF1|GATA6|HAND1|HMGA2|HNF1B|HSBP1|INHBA|ITGA2|ITGA3|ITGA4|ITGA5|ITGA7|ITGA8|ITGAV|ITGB1|ITGB2|ITGB3|ITGB4|ITGB5|KDM6A|KDM6B|KIF16B|KLF4|LAMA3|LAMB1|LAMB3|LEF1|LEO1|LHX1|MESP2|MMP14|MMP15|MMP2|MMP9|NANOG|NF…	UP	Day_0_vs_Day_7
primary neural tube formation	GO:0014020	94	94	9.80234349	4.001e-11	1.033e-9	1.54e-4	0.005592	0.987	NA	ABL1|ADM|ALX1|APAF1|ARHGAP35|ARID1A|BBS4|BCL10|BMP4|BMP5|BMP7|CASP3|CC2D2A|CELSR1|CFL1|COBL|CTHRC1|DEAF1|DLC1|DVL1|DVL2|DVL3|FOLR1|FUZ|FZD1|FZD2|FZD3|FZD6|GLMN|GRHL2|GRHL3|HIF1A|IFT122|IFT172|IFT57|KAT2A|KDM2B|KDM6A|KIF20B|LHX2|LIAS|LMO4|LRP2|LRP6|LUZP1|MED12|MKS1|MTHFD1|MTHFD1L|MTHFR|NODAL|NOG|OVOL2|PAX2|PFN1|PHACTR4|PLXNB2|PRICKLE1|PRKACA|PRKACB|PTCH1|PTK7|RALA|RARA|RARG|RPS7|SALL4|SCRIB|SDC4|S…	UP	Day_0_vs_Day_7
neural tube formation	GO:0001841	102	102	9.77824051	4.764e-11	1.222e-9	2.789e-4	0.009615	0.985	NA	ABL1|ADM|ALX1|APAF1|ARHGAP35|ARID1A|BBS4|BCL10|BMP4|BMP5|BMP7|CASP3|CC2D2A|CELSR1|CFL1|COBL|CTHRC1|DEAF1|DLC1|DVL1|DVL2|DVL3|FOLR1|FUZ|FZD1|FZD2|FZD3|FZD6|GDF7|GLMN|GRHL2|GRHL3|HIF1A|IFT122|IFT172|IFT52|IFT57|KAT2A|KDM2B|KDM6A|KIF20B|LHX2|LIAS|LMO4|LRP2|LRP6|LUZP1|MED12|MIB1|MKS1|MTHFD1|MTHFD1L|MTHFR|NODAL|NOG|OVOL2|PAX2|PFN1|PHACTR4|PLXNB2|PRICKLE1|PRKACA|PRKACB|PTCH1|PTK7|RALA|RARA|RARG|RPS7|SA…	UP	Day_0_vs_Day_7
anaphase-promoting complex-dependent catabolic process	GO:0031145	78	78	12.63728428	1e-12	1.368e-9	0.006003	0.21604778	0.771	NA	ANAPC1|ANAPC10|ANAPC11|ANAPC15|ANAPC16|ANAPC2|ANAPC4|ANAPC5|ANAPC7|AURKA|AURKB|BUB1B|BUB3|CCNB1|CDC16|CDC20|CDC23|CDC26|CDC27|CDK1|CDK2|CUL3|FBXO31|FBXO5|FZR1|MAD2L1|PLK1|PSMA1|PSMA2|PSMA3|PSMA4|PSMA5|PSMA6|PSMA7|PSMB1|PSMB10|PSMB2|PSMB3|PSMB4|PSMB5|PSMB6|PSMB7|PSMB8|PSMB9|PSMC1|PSMC2|PSMC3|PSMC4|PSMC5|PSMC6|PSMD1|PSMD10|PSMD11|PSMD12|PSMD13|PSMD14|PSMD2|PSMD3|PSMD4|PSMD5|PSMD6|PSMD7|PSMD8|PSMD9|…	DOWN	Day_0_vs_Day_7
ureteric bud development	GO:0001657	81	80	13.56773072	1e-12	1.368e-9	4.176e-6	2.413e-4	0.897	NA	ADAMTS16|ARG2|BCL2|BMP2|BMP4|BMP7|BMPER|CALB1|CAT|CER1|CITED1|CTNNB1|CTNNBIP1|DCHS1|DLG1|EPCAM|EYA1|FAT4|FGF1|FGF2|FGF8|FGFR1|FGFR2|FMN1|FOXC1|FOXC2|FOXD1|FOXJ1|GATA3|GDF11|GDNF|GLI3|GPC3|GREB1L|GREM1|GZF1|HES1|HNF1B|ILK|KIF26B|LAMA5|LHX1|LZTS2|MYC|NOG|NPNT|OSR1|PAX2|PAX8|PBX1|PGF|PKD2|PTCH1|RARA|RARB|RET|ROBO2|SALL1|SDC1|SDC4|SFRP1|SHH|SIX1|SLIT2|SMAD2|SMAD3|SMAD4|SMAD5|SMAD6|SMAD7|SOX9|SPRY1|TA…	UP	Day_0_vs_Day_7
embryonic heart tube development	GO:0035050	73	73	10.68352035	5.705e-11	1.454e-9	0.037729939999999997	0.39491317	0.895	NA	ACVR1|AHI1|APELA|ARL13B|BBS4|BBS5|BBS7|C2CD3|CCDC103|CCDC39|CCDC40|CITED2|CTNNB1|DLL1|DNAAF1|ENG|FGF8|FOLR1|FOXC1|FOXC2|FOXH1|FOXN4|GATA4|GJA5|HAND1|HAND2|HES1|HIF1A|IFT122|IFT172|IFT52|IFT57|IHH|MED1|MEF2C|MEGF8|MIB1|MICAL2|MKKS|NDRG4|NKX2-5|NKX2-6|NODAL|NOTCH1|NOTCH2|NPHP3|OVOL2|PKD2|PSEN1|RYR2|SETDB2|SHH|SMAD3|SMO|SOX17|SOX18|SRF|STIL|SUFU|TBX1|TBX2|TBX20|TBX3|TBX6|TEAD2|TGFBR2|TMED2|TRAF3IP1|…	UP	Day_0_vs_Day_7
regulation of sprouting angiogenesis	GO:1903670	59	59	11.42483738	5.85e-11	1.482e-9	1e-12	1.641e-10	0.853	NA	ABL1|ADAMTS9|AKT3|ANXA1|APELA|APLNR|BMPER|CARD10|CEACAM1|CEMIP2|CIB1|CREB3L1|DLL1|E2F2|EPN1|EPN2|FBXW7|FGF1|FGF16|FGF18|FGF2|FOXC2|GATA2|GLUL|HDAC5|HDAC7|HDAC9|HMOX1|ITGA5|ITGB1BP1|JAK1|JCAD|JMJD8|KDR|KLF2|KLF4|MAP2K5|MAP3K3|MMRN2|NGFR|NOTCH1|NRP1|PDCD10|PDPK1|PIK3C2A|PKM|PLK2|PPP1R16B|RHOA|RHOJ|S100A1|SEMA6A|SMAD1|SPRED1|STARD13|SYNJ2BP|TBXA2R|THBS1|VEGFA|	UP	Day_0_vs_Day_7
positive regulation of pathway-restricted SMAD protein phosphorylation	GO:0010862	40	40	12.88672054	6.651e-11	1.674e-9	5.595e-5	0.002367	0.796	NA	ACVR1|ACVR1B|ACVR2A|ACVRL1|BMP10|BMP2|BMP4|BMP5|BMP6|BMP7|BMP8A|BMP8B|BMPR1A|BMPR2|CSNK2B|DAB2|ENG|GDF1|GDF10|GDF11|GDF15|GDF3|GDF6|GDF7|HFE|INHA|INHBA|INHBE|LEFTY1|LEFTY2|NODAL|RBPMS|SDCBP|SMAD4|TGFB1|TGFB2|TGFB3|TGFBR1|TTK|TWSG1|	UP	Day_0_vs_Day_7
translational termination	GO:0006415	97	97	11.10279555	1e-12	2.051e-9	0.05419158	0.76146595	3.58e-4	NA	ABCE1|APEH|AURKAIP1|C12orf65|CHCHD1|DAP3|ERAL1|ETF1|GADD45GIP1|GFM2|GSPT1|GSPT2|MRPL1|MRPL10|MRPL11|MRPL12|MRPL13|MRPL14|MRPL15|MRPL16|MRPL17|MRPL18|MRPL19|MRPL2|MRPL20|MRPL21|MRPL22|MRPL23|MRPL24|MRPL27|MRPL28|MRPL3|MRPL30|MRPL32|MRPL33|MRPL34|MRPL35|MRPL36|MRPL37|MRPL38|MRPL39|MRPL4|MRPL40|MRPL41|MRPL42|MRPL43|MRPL44|MRPL45|MRPL46|MRPL47|MRPL48|MRPL49|MRPL50|MRPL51|MRPL52|MRPL53|MRPL54|MRPL55|M…	DOWN	Day_0_vs_Day_7
metanephros development	GO:0001656	75	75	14.24300193	1e-12	2.051e-9	9.27e-8	7.762e-6	0.899	NA	ACAT1|AKR1B1|APH1A|BASP1|BCL2|BMP4|BMP7|CALB1|CD34|CITED1|CTNNB1|CTSH|CXCR2|DLG5|EGR1|EYA1|FBN1|FGF10|FGF8|FMN1|FOXC2|FOXD1|FOXJ1|FRAS1|GATA3|GDF11|GDNF|GLI3|GPC3|GREB1L|GREM1|HES1|ID2|ID3|IRX1|IRX2|IRX3|ITGA8|KIF26B|LAMB2|LGR4|LHX1|NF1|NIPBL|NKX3-1|OSR1|PAX2|PAX8|PDGFB|PDGFRA|PDGFRB|PKD1|PKD2|PTCH1|RDH10|RET|ROBO2|SALL1|SHH|SIX1|SIX2|SIX4|SMAD4|SMO|SOX17|SOX8|SOX9|SPRY1|STAT1|TCF21|TFAP2B|WNT4|W…	UP	Day_0_vs_Day_7
organellar ribosome	GO:0000313	87	87	10.99610125	5.202e-12	2.372e-9	0.07353202	0.84274273	1.79e-4	GO:0005761|mitochondrial ribosome,	C12orf65|CHCHD1|DAP3|MALSU1|MPV17L2|MRPL10|MRPL11|MRPL12|MRPL13|MRPL14|MRPL15|MRPL16|MRPL17|MRPL18|MRPL19|MRPL2|MRPL20|MRPL21|MRPL22|MRPL23|MRPL24|MRPL27|MRPL28|MRPL3|MRPL30|MRPL32|MRPL33|MRPL34|MRPL35|MRPL36|MRPL37|MRPL38|MRPL39|MRPL4|MRPL40|MRPL41|MRPL42|MRPL43|MRPL44|MRPL45|MRPL46|MRPL47|MRPL48|MRPL49|MRPL50|MRPL51|MRPL52|MRPL53|MRPL54|MRPL55|MRPL57|MRPL58|MRPL9|MRPS10|MRPS11|MRPS12|MRPS14|MRP…	DOWN	Day_0_vs_Day_7
mitochondrial ribosome	GO:0005761	87	87	10.99610125	5.202e-12	2.372e-9	0.07353202	0.84274273	2.39e-4	GO:0000313|organellar ribosome,	C12orf65|CHCHD1|DAP3|MALSU1|MPV17L2|MRPL10|MRPL11|MRPL12|MRPL13|MRPL14|MRPL15|MRPL16|MRPL17|MRPL18|MRPL19|MRPL2|MRPL20|MRPL21|MRPL22|MRPL23|MRPL24|MRPL27|MRPL28|MRPL3|MRPL30|MRPL32|MRPL33|MRPL34|MRPL35|MRPL36|MRPL37|MRPL38|MRPL39|MRPL4|MRPL40|MRPL41|MRPL42|MRPL43|MRPL44|MRPL45|MRPL46|MRPL47|MRPL48|MRPL49|MRPL50|MRPL51|MRPL52|MRPL53|MRPL54|MRPL55|MRPL57|MRPL58|MRPL9|MRPS10|MRPS11|MRPS12|MRPS14|MRP…	DOWN	Day_0_vs_Day_7
negative regulation of vasculature development	GO:1901343	97	97	9.67401717	1.005e-10	2.514e-9	1e-12	1.71e-10	0.963	NA	ADAMTS9|ADGRB1|ADGRB2|ADGRB3|AGO1|AGT|AMOT|ANGPT2|ANGPT4|ATF2|BMP4|BMP7|CARD10|CLDN5|CNMD|COL4A2|COL4A3|CREB3L1|CTNNB1|DAB2IP|DCN|DNMT1|E2F2|ECSCR|EFNA3|EMILIN1|EPHA2|EPN1|EPN2|FGF9|FOXC1|FOXJ2|FOXO4|GPR4|GTF2I|HDAC5|HEY2|HGS|HHEX|HLA-G|HSPG2|ISM1|ITGB1BP1|KLF2|KLF4|KRIT1|MAP2K5|MECP2|MMRN2|NF1|NFATC1|NFATC2|NFATC3|NGFR|NOTCH1|NPPB|NPR1|PDCD10|PDCD4|PDE3B|PDGFB|PF4|PGK1|PLK2|PML|PPARG|PTN|PTPRM|R…	UP	Day_0_vs_Day_7
mitochondrial translation	GO:0032543	114	114	9.90871281	6.782e-12	2.53e-9	0.09961442	0.96623631	8.96e-4	NA	AARS|AARS2|AURKAIP1|CHCHD1|DAP3|DARS2|EARS2|ERAL1|GADD45GIP1|GARS|GATB|GATC|GFM1|GFM2|HARS|IARS2|LARS2|MRPL1|MRPL10|MRPL11|MRPL12|MRPL13|MRPL14|MRPL15|MRPL16|MRPL17|MRPL18|MRPL19|MRPL2|MRPL20|MRPL21|MRPL22|MRPL23|MRPL24|MRPL27|MRPL28|MRPL3|MRPL30|MRPL32|MRPL33|MRPL34|MRPL35|MRPL36|MRPL37|MRPL38|MRPL39|MRPL4|MRPL40|MRPL41|MRPL42|MRPL43|MRPL44|MRPL45|MRPL46|MRPL47|MRPL48|MRPL49|MRPL50|MRPL51|MRPL52…	DOWN	Day_0_vs_Day_7
mitochondrial translational termination	GO:0070126	89	89	11.00377213	4.947e-12	2.537e-9	0.08434247	0.88960703	1.19e-4	NA	AURKAIP1|CHCHD1|DAP3|ERAL1|GADD45GIP1|GFM2|MRPL1|MRPL10|MRPL11|MRPL12|MRPL13|MRPL14|MRPL15|MRPL16|MRPL17|MRPL18|MRPL19|MRPL2|MRPL20|MRPL21|MRPL22|MRPL23|MRPL24|MRPL27|MRPL28|MRPL3|MRPL30|MRPL32|MRPL33|MRPL34|MRPL35|MRPL36|MRPL37|MRPL38|MRPL39|MRPL4|MRPL40|MRPL41|MRPL42|MRPL43|MRPL44|MRPL45|MRPL46|MRPL47|MRPL48|MRPL49|MRPL50|MRPL51|MRPL52|MRPL53|MRPL54|MRPL55|MRPL57|MRPL58|MRPL9|MRPS10|MRPS11|MRPS…	DOWN	Day_0_vs_Day_7
antigen processing and presentation of peptide antigen via MHC class I	GO:0002474	85	85	10.96726956	6.281e-12	2.577e-9	0.01554339	0.42234783	0.949	NA	ABCB9|ACE|B2M|BCAP31|CALR|CANX|CD36|CHUK|CYBA|CYBB|ERAP1|FCGRT|HFE|HLA-E|HLA-F|HLA-G|HLA-H|IDE|IFI30|IKBKB|IKBKG|ITGAV|ITGB5|LNPEP|MICA|MICB|PDIA3|PSMA1|PSMA2|PSMA3|PSMA4|PSMA5|PSMA6|PSMA7|PSMB1|PSMB10|PSMB2|PSMB3|PSMB4|PSMB5|PSMB6|PSMB7|PSMB8|PSMB9|PSMC1|PSMC2|PSMC3|PSMC4|PSMC5|PSMC6|PSMD1|PSMD10|PSMD11|PSMD12|PSMD13|PSMD14|PSMD2|PSMD3|PSMD4|PSMD5|PSMD6|PSMD7|PSMD8|PSMD9|PSME1|PSME2|PSME3|PSME4|…	DOWN	Day_0_vs_Day_7
endopeptidase complex	GO:1905369	62	62	12.07402146	8.236e-12	2.816e-9	0.01185275	0.36292403	0.684	NA	ADRM1|DNAJB2|ECPAS|HSPB1|HTRA2|IDE|PAAF1|PSMA1|PSMA2|PSMA3|PSMA4|PSMA5|PSMA6|PSMA7|PSMB1|PSMB10|PSMB2|PSMB3|PSMB4|PSMB5|PSMB6|PSMB7|PSMB8|PSMB9|PSMC1|PSMC2|PSMC3|PSMC4|PSMC5|PSMC6|PSMD1|PSMD10|PSMD11|PSMD12|PSMD13|PSMD14|PSMD2|PSMD3|PSMD4|PSMD5|PSMD6|PSMD7|PSMD8|PSMD9|PSME1|PSME2|PSME3|PSME4|PSMF1|RAD23A|RAD23B|TXNL1|UBE3A|UBE3C|UBQLN1|UBQLN4|UBR1|UCHL5|USP14|VCP|ZFAND2A|ZFAND2B|	DOWN	Day_0_vs_Day_7
regulation of fat cell differentiation	GO:0045598	105	105	9.34989215	1.153e-10	2.868e-9	0.004791	0.10569418	0.942	NA	AAMDC|AKT1|ANKRD26|ARNTL|ASXL1|ASXL2|ATAT1|BBS12|BMP2|C1QL4|CARM1|CCDC3|CCDC71L|CCDC85B|CEBPA|CEBPB|CMKLR1|CREB1|CREBL2|DDIT3|DKKL1|DLK2|DUSP10|E2F1|ENPP1|FNDC5|FOXO1|FRZB|FTO|GATA2|GATA3|GDF3|GNB3|GPER1|GPS2|HDAC6|HES1|HNRNPU|HTR2C|ID2|ID4|INSIG1|JAG1|JDP2|LMO3|LPL|LRP5|MAPK14|MEDAG|METRNL|MEX3C|MMP11|MSX2|MTOR|NAPEPLD|NOCT|NR1D1|PPARD|PPARG|PRDM16|RARRES2|RORA|RORC|RUNX1T1|SAV1|SFRP1|SH3PXD2B|S…	UP	Day_0_vs_Day_7
respiratory system development	GO:0060541	178	178	8.12296748	1.16e-10	2.868e-9	0.13052732	0.85688574	0.994	NA	AARD|ACVR2B|ADA|ADAMTS2|ADAMTSL2|AIMP2|ALDH1A2|ALDH1A3|ARG1|ASS1|ASXL1|ATP7A|ATXN1L|BAG6|BASP1|BMP4|BMPR1A|BMPR2|CCBE1|CCDC39|CCDC40|CEBPA|CELSR1|CHD7|CHI3L1|CIC|CREB1|CRISPLD2|CTNNB1|CTSH|CTSZ|DAG1|DHCR7|DISP1|DLG5|DLX5|DNAAF1|EDA|EGFR|EIF4E|EIF4EBP1|EP300|EPAS1|ERRFI1|ESRP2|FBXW7|FGF1|FGF10|FGF18|FGF8|FGF9|FGFR1|FGFR2|FGFRL1|FLT4|FOXA1|FOXF1|FOXJ1|FOXP2|FSTL3|GATA6|GLI1|GLI2|GLI3|GNG8|GPC3|GRHL…	UP	Day_0_vs_Day_7
embryonic cranial skeleton morphogenesis	GO:0048701	46	46	12.18171288	1.173e-10	2.883e-9	0.006286	0.13026952	0.869	NA	ALX3|BMP4|CHST11|DLX2|EIF4A3|FGFR2|FOXC2|GNAS|GRHL2|HOXA1|HOXA2|IFT140|IRX5|LHX1|MED12|MEF2C|MMP14|MMP16|MTHFD1|MTHFD1L|NDST1|NIPBL|NODAL|PAX5|PDGFRA|PRRX1|RDH10|RUNX2|SETD2|SIX1|SIX2|SIX4|SLC39A1|SLC39A3|SMAD2|SMAD3|TBX1|TBX15|TFAP2A|TGFB3|TGFBR1|TGFBR2|TULP3|TWIST1|WDR19|WNT9B|	UP	Day_0_vs_Day_7
regulation of morphogenesis of a branching structure	GO:0060688	48	48	12.12768984	1.53e-10	3.737e-9	0.001578	0.04405552	0.887	NA	ABL1|AGT|AR|BCL11A|BMP4|BMP7|BTBD7|CTNNB1|ETV5|FGF10|FGFR1|FGFR2|FKBPL|GDNF|GREM1|HNF1B|HOXB7|LGR4|LHX1|LRRK2|MAGED1|MAP3K13|MDK|NOG|NTN4|PAX2|PAX8|PDGFA|PGF|PHB2|RTN4|RXRA|SFRP1|SHH|SIRT6|SIX1|SIX2|SIX4|SMO|SNAI2|SOX8|SOX9|SULF1|TACSTD2|VEGFA|WNT2|WNT2B|WNT5A|	UP	Day_0_vs_Day_7
mitochondrial gene expression	GO:0140053	140	140	9.23754634	1.233e-11	3.892e-9	0.1281763	0.99603663	0.00329	NA	AARS|AARS2|AURKAIP1|CDK5RAP1|CHCHD1|DAP3|DARS2|EARS2|ELAC2|ERAL1|FASTKD5|FOXO3|GADD45GIP1|GARS|GATB|GATC|GFM1|GFM2|HARS|HSD17B10|IARS2|LARS2|MRPL1|MRPL10|MRPL11|MRPL12|MRPL13|MRPL14|MRPL15|MRPL16|MRPL17|MRPL18|MRPL19|MRPL2|MRPL20|MRPL21|MRPL22|MRPL23|MRPL24|MRPL27|MRPL28|MRPL3|MRPL30|MRPL32|MRPL33|MRPL34|MRPL35|MRPL36|MRPL37|MRPL38|MRPL39|MRPL4|MRPL40|MRPL41|MRPL42|MRPL43|MRPL44|MRPL45|MRPL46|MRP…	DOWN	Day_0_vs_Day_7
antigen processing and presentation of exogenous peptide antigen via MHC class I, TAP-dependent	GO:0002479	64	64	13.44097488	1e-12	4.103e-9	0.003615	0.16856744	0.842	NA	B2M|CALR|CD36|CHUK|CYBA|CYBB|HLA-E|HLA-F|HLA-G|HLA-H|IKBKB|IKBKG|ITGAV|ITGB5|PDIA3|PSMA1|PSMA2|PSMA3|PSMA4|PSMA5|PSMA6|PSMA7|PSMB1|PSMB10|PSMB2|PSMB3|PSMB4|PSMB5|PSMB6|PSMB7|PSMB8|PSMB9|PSMC1|PSMC2|PSMC3|PSMC4|PSMC5|PSMC6|PSMD1|PSMD10|PSMD11|PSMD12|PSMD13|PSMD14|PSMD2|PSMD3|PSMD4|PSMD5|PSMD6|PSMD7|PSMD8|PSMD9|PSME1|PSME2|PSME3|PSME4|PSMF1|SEC22B|SNAP23|TAP1|TAP2|TAPBP|VAMP3|VAMP8|	DOWN	Day_0_vs_Day_7
osteoblast differentiation	GO:0001649	111	111	10.11696417	1e-12	4.103e-9	0.001368	0.03981028	0.954	NA	ACHE|ADAR|AKT1|ALPL|ALYREF|ASF1A|ATP5F1B|BCAP29|BGLAP|BMP2|BMP4|BMP6|CAT|CBFB|CCDC47|CHRD|CLTC|COL1A1|COL6A1|CREB3L1|DDX21|DHX9|DLX5|DNAJC13|EPHA2|FASN|FBL|FGF9|FHL2|FIGNL1|FZD1|GDF10|GLI1|GLI2|GLIS1|GPNMB|GTPBP4|H3F3A|H3F3B|HDAC4|HIRA|HNRNPC|HNRNPU|HOXA2|HSD17B4|HSPE1|IARS|ID4|IFT80|IGFBP3|IGFBP5|IHH|ITGA11|JUNB|JUND|LEF1|LGR4|LIMD1|LOX|LRP5|LRP5L|LRRC17|MEF2C|MEF2D|MEN1|MRC2|MSX2|MYBBP1A|NF1|NO…	UP	Day_0_vs_Day_7
heart looping	GO:0001947	57	57	11.21132256	1.905e-10	4.624e-9	0.01858364	0.2541623	0.885	NA	AHI1|ARL13B|BBS4|BBS5|BBS7|C2CD3|CCDC103|CCDC39|CCDC40|DLL1|DNAAF1|ENG|FGF8|FOLR1|FOXH1|FOXN4|GATA4|HAND1|HAND2|HIF1A|IFT172|IFT52|IFT57|IHH|MEF2C|MIB1|MICAL2|MKKS|NDRG4|NKX2-5|NODAL|NOTCH1|NOTCH2|NPHP3|OVOL2|PKD2|PSEN1|SETDB2|SHH|SMAD3|SMO|SOX17|SOX18|SRF|STIL|SUFU|TBX1|TBX2|TBX20|TBX3|TBX6|TGFBR2|TMED2|VANGL2|WNT3A|WNT5A|ZIC3|	UP	Day_0_vs_Day_7
sulfur compound binding	GO:1901681	194	194	7.91087265	2.061e-10	4.974e-9	1.483e-5	7.332e-4	0.924	NA	AAMP|ABI3BP|ACACB|ACAD9|ACADL|ACADVL|ACBD3|ACBD4|ACBD5|ACBD6|ACBD7|ACOT11|ACOT7|ADA2|ADAMTS1|ADAMTS15|ADAMTS3|ADAMTS5|ADAMTS8|ADAMTSL5|ADGRE2|ADGRG1|AGRN|ALDH6A1|ANG|ANOS1|ANXA4|ANXA5|ANXA6|APLP1|APLP2|APOB|APOE|APP|AZU1|BMP4|BMP7|BMT2|CBS|CCDC80|CD34|CEL|CEP104|CHRD|CHST12|CHST15|COL11A1|COL13A1|COL16A1|COL25A1|COL5A1|COL5A3|COLQ|CRISPLD2|CXCL6|DBI|DBT|DHTKD1|DLD|DPYSL3|ECI2|ENPP1|EVA1C|F11|F2|F…	UP	Day_0_vs_Day_7
proteasome complex	GO:0000502	61	61	12.27195618	3.808e-11	1.116e-8	0.01507486	0.41511521	0.671	NA	ADRM1|DNAJB2|ECPAS|HSPB1|IDE|PAAF1|PSMA1|PSMA2|PSMA3|PSMA4|PSMA5|PSMA6|PSMA7|PSMB1|PSMB10|PSMB2|PSMB3|PSMB4|PSMB5|PSMB6|PSMB7|PSMB8|PSMB9|PSMC1|PSMC2|PSMC3|PSMC4|PSMC5|PSMC6|PSMD1|PSMD10|PSMD11|PSMD12|PSMD13|PSMD14|PSMD2|PSMD3|PSMD4|PSMD5|PSMD6|PSMD7|PSMD8|PSMD9|PSME1|PSME2|PSME3|PSME4|PSMF1|RAD23A|RAD23B|TXNL1|UBE3A|UBE3C|UBQLN1|UBQLN4|UBR1|UCHL5|USP14|VCP|ZFAND2A|ZFAND2B|	DOWN	Day_0_vs_Day_7
cell fate specification	GO:0001708	57	57	11.02797761	5.115e-10	1.227e-8	0.03558908	0.38325986	0.881	NA	APC|APC2|ATOH1|CDON|CTNNB1|DLL1|DMRT3|ETV2|EYA1|EYA2|FKBP8|FOXA1|FOXA2|GLI2|GLI3|GSC|HNF1B|IHH|ISL1|ISL2|ITGB1|MGA|NANOG|NODAL|NOTCH1|NRP1|NTRK3|PAX2|PAX6|POU3F2|POU4F1|POU5F1|PRDM14|PSEN1|PTCH1|PTCH2|RBPJ|SHH|SIX1|SIX2|SMO|SOX17|SOX18|SOX2|SOX6|SOX9|SUFU|TBX1|TBX15|TBX18|TBX19|TBX2|TBX20|TBX3|TBX5|TBX6|TENM4|	UP	Day_0_vs_Day_7
negative regulation of BMP signaling pathway	GO:0030514	43	43	12.43501044	5.231e-10	1.248e-8	0.003978	0.09169447	0.733	NA	ABL1|BMPER|CER1|CHRD|CHRDL1|CTDSPL2|DKK1|DLX1|FBN1|FSTL3|FZD1|GDF3|GREM1|GREM2|HIPK2|HTRA1|HTRA3|LEMD2|LEMD3|LRP2|NBL1|NOG|NOTCH1|PPM1A|RBPMS2|SFRP1|SKI|SKIL|SKOR1|SMAD6|SMAD7|SMURF1|SMURF2|SORL1|SOST|SOSTDC1|SPART|TOB1|TRIM33|TWSG1|VWC2|WNT1|WNT5A|	UP	Day_0_vs_Day_7
positive regulation of striated muscle tissue development	GO:0045844	59	59	11.01023458	5.621e-10	1.333e-8	0.007881	0.14971127	0.898	GO:0048636|positive regulation of muscle organ development,	ACTN3|AKAP6|ARNTL|ARRB2|BCL2|BMP10|BMP4|BMPR1A|CCNB1|CDK1|CDON|CREB1|CTNNB1|CYP26B1|DDX39B|DLL1|EDN1|EFNB2|ERBB3|ERBB4|FGF2|FGF9|FGFR1|FGFR2|FLOT1|GATA6|GLI1|GPC1|GREM1|HEY2|HMGCR|KAT2A|MAPK1|MAPK14|MEF2C|MIR17HG|MTM1|MTOR|MYOCD|NOTCH1|NRG1|PARP2|PIM1|PIN1|PRKAA1|RBM24|RBPJ|RPS6KB1|SHH|TBX1|TBX2|TBX20|TBX5|TGFB1|TGFBR3|WNT2|WNT3A|YAP1|ZFPM2|	UP	Day_0_vs_Day_7
positive regulation of muscle organ development	GO:0048636	59	59	11.01023458	5.621e-10	1.333e-8	0.007881	0.14971127	0.898	GO:0045844|positive regulation of striated muscle tissue development,	ACTN3|AKAP6|ARNTL|ARRB2|BCL2|BMP10|BMP4|BMPR1A|CCNB1|CDK1|CDON|CREB1|CTNNB1|CYP26B1|DDX39B|DLL1|EDN1|EFNB2|ERBB3|ERBB4|FGF2|FGF9|FGFR1|FGFR2|FLOT1|GATA6|GLI1|GPC1|GREM1|HEY2|HMGCR|KAT2A|MAPK1|MAPK14|MEF2C|MIR17HG|MTM1|MTOR|MYOCD|NOTCH1|NRG1|PARP2|PIM1|PIN1|PRKAA1|RBM24|RBPJ|RPS6KB1|SHH|TBX1|TBX2|TBX20|TBX5|TGFB1|TGFBR3|WNT2|WNT3A|YAP1|ZFPM2|	UP	Day_0_vs_Day_7
positive regulation of muscle tissue development	GO:1901863	60	60	10.99568229	6.072e-10	1.432e-8	0.009176	0.1658622	0.898	NA	ACTN3|AKAP6|ARNTL|ARRB2|BCL2|BMP10|BMP4|BMPR1A|CCNB1|CDK1|CDON|CREB1|CTNNB1|CYP26B1|DDX39B|DLL1|EDN1|EFNB2|ERBB3|ERBB4|FGF2|FGF9|FGFR1|FGFR2|FLOT1|GATA6|GLI1|GPC1|GREM1|HEY2|HMGCR|KAT2A|MAPK1|MAPK14|MEF2C|MIR17HG|MTM1|MTOR|MYOCD|NOTCH1|NRG1|PARP2|PIM1|PIN1|PPARGC1A|PRKAA1|RBM24|RBPJ|RPS6KB1|SHH|TBX1|TBX2|TBX20|TBX5|TGFB1|TGFBR3|WNT2|WNT3A|YAP1|ZFPM2|	UP	Day_0_vs_Day_7
actomyosin structure organization	GO:0031032	100	100	9.41260394	6.179e-10	1.449e-8	0.08417671	0.63605345	0.824	NA	ACTA1|ACTC1|ACTG1|ACTN2|ALKBH4|ANKRD1|ANLN|ARRB1|BMP10|CAPN3|CAPN9|CASQ1|CDC42BPA|CDC42BPB|CDC42BPG|CFL2|CFLAR|CIT|CNN1|CNN2|CNN3|CSRP1|CSRP3|CUL3|ELN|EPB41|EPB41L1|EPB41L2|EPB41L3|EPB41L4B|EPB41L5|F11R|FAM171A1|FHDC1|FHOD3|FRMD3|FRMD5|FRMD6|ITGB1|ITGB5|KCTD13|KIF23|KLHL41|KRT19|KRT8|LDB3|LIMCH1|LMOD1|LMOD2|LURAP1|MEF2A|MYH10|MYH11|MYH14|MYH3|MYH6|MYH9|MYLK3|MYO18A|MYOM1|MYOM2|MYOZ1|MYOZ2|NEB|NEB…	UP	Day_0_vs_Day_7
ameboidal-type cell migration	GO:0001667	148	148	8.38054553	7.484e-10	1.745e-8	0.05480049	0.50188933	0.975	NA	ABL1|ACVR1|ADGRA2|AKT1|ALX1|AMOT|AMOTL1|AMOTL2|ANLN|APELA|APOA1|ARID5B|ARSB|CAP1|CDH13|CENPV|CER1|CFL1|CORO1B|CORO1C|CRB2|CYP1B1|DPP4|EDN3|EDNRB|EFNB1|EFNB2|EGR3|EMP2|EPB41L5|EPHB4|ERBB4|FAT2|FERMT1|FGF2|FGF8|FN1|FOLR1|GBX2|GDNF|GIPC1|GPC3|GPLD1|GPX1|GREM1|HAND2|HIF1A|ID1|ILK|ISL1|ITGA4|ITGB1|ITGB2|KANK1|KANK2|KDR|KIT|KITLG|LAMA5|LGALS8|LOXL2|LTB4R2|MEGF8|MIA3|MMRN2|MYH9|NANOS1|NODAL|NOS3|NR4A1|N…	UP	Day_0_vs_Day_7
negative regulation of fat cell differentiation	GO:0045599	41	41	12.3015974	9.434e-10	2.187e-8	0.00737	0.144686	0.769	NA	ANKRD26|ARNTL|ASXL1|BBS12|C1QL4|CCDC85B|DDIT3|E2F1|ENPP1|FOXO1|GATA2|GATA3|GPER1|GPS2|ID4|INSIG1|JAG1|JDP2|MMP11|MSX2|RORA|RUNX1T1|SIRT1|SIRT2|SMAD3|SORT1|TGFB1|TGFB1I1|TRIB2|TRIB3|TRIO|TRPV4|WNT1|WNT10B|WNT3A|WNT5A|WWTR1|ZADH2|ZFP36L2|ZFPM1|ZFPM2|	UP	Day_0_vs_Day_7
positive regulation of epithelial cell migration	GO:0010634	134	134	8.54031599	9.699e-10	2.236e-8	0.11906295	0.79953403	0.991	NA	AAMP|ABL1|ADAM17|ADAM9|ADGRA2|AGT|AKT1|AKT3|ALOX12|AMOTL1|ANGPT1|ANGPT4|ANXA1|ANXA3|ARF6|ATOH8|ATP5F1A|ATP5F1B|BCAR1|BCAS3|BMP4|BMPR2|CALR|CAPN7|CCBE1|CD40|CIB1|CLASP1|CLASP2|CTSH|DOCK1|DOCK5|EDN1|EMC10|ENPP2|EPB41L4B|EPB41L5|ETS1|FGF1|FGF10|FGF16|FGF18|FGF2|FGFR1|FLT4|FOXC2|FOXP1|GATA2|GATA3|GLIPR2|GPI|GPLD1|GRN|HAS2|HBEGF|HDAC6|HDAC7|HDAC9|HIF1A|HMGB1|HMOX1|HSPB1|HYAL1|INSL3|IQSEC1|ITGA2|ITGA3|…	UP	Day_0_vs_Day_7
positive regulation of angiogenesis	GO:0045766	139	139	8.34551865	9.989e-10	2.29e-8	0.03702615	0.39357073	0.979	NA	ABL1|ACVRL1|ADAM12|ADM|ADM2|AGGF1|AGO2|AKT3|ANGPT2|ANGPT4|ANGPTL4|ANXA1|ANXA3|APELA|APLNR|AQP1|BMPER|BRCA1|BTG1|C3|C5|CCBE1|CD34|CD40|CDH5|CHI3L1|CHRNA7|CIB1|CTSH|CX3CL1|CXCR2|CXCR4|CYBB|CYP1B1|DDAH1|DLL1|ECM1|EMC10|ENG|EPHA1|ERAP1|ETS1|F3|FGF1|FGF18|FGF2|FLT1|FOXC2|GAB1|GATA2|GATA4|GATA6|GREM1|GRN|HDAC7|HDAC9|HIF1A|HIPK1|HIPK2|HK2|HMGA2|HMOX1|HSPB1|HSPB6|HYAL1|IL1A|ISL1|ITGA5|ITGB1|ITGB2|ITGB8|J…	UP	Day_0_vs_Day_7
regulation of cardiac muscle cell proliferation	GO:0060043	40	40	12.20816956	1.418e-9	3.233e-8	0.00968	0.16900408	0.888	NA	BMP10|BMPR1A|CCNB1|CDK1|ERBB4|FGF2|FGF9|FGFR1|FGFR2|GATA6|GJA1|GLI1|HEY2|JARID2|KCNK2|MAPK1|MAPK11|MAPK14|MEF2C|MEIS1|MIR17HG|NKX2-5|NOG|NOTCH1|PIM1|PTEN|RBP4|RBPJ|RIPK1|SAV1|TBX2|TBX20|TBX5|TGFBR1|TGFBR2|TGFBR3|TP73|WNT2|YAP1|ZFPM2|	UP	Day_0_vs_Day_7
central nervous system neuron differentiation	GO:0021953	148	148	8.28427541	1.646e-9	3.732e-8	0.15024688	0.92146926	0.987	NA	ABT1|ADARB1|AGTPBP1|ARHGAP35|ATF5|ATP7A|B4GALT5|B4GALT6|BCL11B|BTG2|C12orf57|C21orf91|CBLN1|CDH11|CDK5|CEND1|CHD5|CHRNB2|CLN8|CNTN2|CRK|CRKL|CTNNB1|DCC|DCLK2|DISC1|DLX1|DLX2|DLX5|DMRT3|DRAXIN|DRD2|DYNC2H1|EMX1|EPHA4|EPHB1|EPHB2|EPHB3|ERBB4|FAIM2|FBXO45|FEZF2|FGF8|FGFR2|FOXG1|FOXN4|FZD1|GABRB1|GATA2|GBA2|GBX2|GDF7|GDPD5|GIGYF2|GLI2|GLI3|GRID2|HERC1|HPRT1|HSP90AA1|HSP90AB1|ID4|IFT172|INHBA|ISL1|ISL…	UP	Day_0_vs_Day_7
regulation of myoblast differentiation	GO:0045661	40	40	12.13781031	1.923e-9	4.335e-8	0.003372	0.08043704	0.804	NA	AKIRIN1|BMP4|BOC|BTG1|CAPN3|CDON|CMTM5|CXCL14|DDIT3|DLL1|EID2B|FLOT2|FLT3LG|GDF3|HIF1AN|ID3|IGFBP3|IL18|ILK|KLHL41|MAP3K5|MAPK14|MEF2C|MYOCD|NMRK2|NOTCH1|PLCB1|PPARD|PRICKLE1|RBM24|RIPOR2|SMYD1|SOSTDC1|SOX8|SOX9|SRA1|TBX3|TGFB1|TRIP4|ZFP36L1|	UP	Day_0_vs_Day_7
translational elongation	GO:0006414	117	117	9.48155325	1.586e-10	4.339e-8	0.09153383	0.93191891	4.18e-4	NA	ABTB1|AURKAIP1|CHCHD1|DAP3|DIO2|EEF1A1|EEF1A2|EEF1B2|EEF1D|EEF1G|EEF2|EEF2K|EEFSEC|EFL1|EIF5A|EIF5A2|EIF5AL1|ERAL1|GADD45GIP1|GFM1|GFM2|GTPBP1|GTPBP2|HBS1L|LTN1|MRPL1|MRPL10|MRPL11|MRPL12|MRPL13|MRPL14|MRPL15|MRPL16|MRPL17|MRPL18|MRPL19|MRPL2|MRPL20|MRPL21|MRPL22|MRPL23|MRPL24|MRPL27|MRPL28|MRPL3|MRPL30|MRPL32|MRPL33|MRPL34|MRPL35|MRPL36|MRPL37|MRPL38|MRPL39|MRPL4|MRPL40|MRPL41|MRPL42|MRPL43|MRPL…	DOWN	Day_0_vs_Day_7
neural retina development	GO:0003407	45	45	11.5324475	2.558e-9	5.735e-8	0.01062818	0.17798941	0.792	NA	ACTL6A|AHI1|ARL6|ATP2B1|ATP2B4|ATP8A2|CALB1|CASP2|DIO3|DSCAM|FJX1|FOXN4|GPM6A|HCN1|HIPK1|HIPK2|IHH|IRX5|LHX1|MEGF11|PROM1|PSEN1|PTN|PTPRM|RAB11FIP4|RDH13|ROM1|RORB|SDHAF4|SDK1|SDK2|SLC17A7|SMARCA4|SMARCD3|SOX8|SOX9|TFAP2A|TFAP2B|TGFB2|THRB|THY1|TOPORS|TSPAN12|USH1C|ZHX2|	UP	Day_0_vs_Day_7
substrate adhesion-dependent cell spreading	GO:0034446	47	47	11.52472876	2.65e-9	5.877e-8	0.003773	0.08948026	0.724	NA	ABL1|AKIP1|ANTXR1|AXL|BVES|EFNA1|EPHA1|EPHB3|FER|FERMT2|FERMT3|FGFRL1|FN1|FZD4|FZD7|ILK|ITGA4|ITGA8|ITGAV|ITGB3|KIF14|LAMA5|LAMB1|LAMB2|LAMB3|LAMC1|LAMC3|MEGF9|MERTK|MICALL2|NRP1|NTN4|PARVA|PARVB|PARVG|PEAK1|PXN|RAB1A|RAC1|RADIL|SRC|SRCIN1|SRGAP2|TEK|TGFB1I1|TYRO3|VAMP3|	UP	Day_0_vs_Day_7
regulation of endothelial cell proliferation	GO:0001936	110	110	8.91401675	2.648e-9	5.905e-8	0.00772	0.14801049	0.986	NA	ACVRL1|ADAM17|AGGF1|AIMP1|AKT1|AKT3|ALDH1A2|ANG|ANGPT1|APELA|APLN|APLNR|APOE|ARG1|ARNT|ATOH8|ATP5F1A|ATP5IF1|BMP2|BMP4|BMP6|BMPR2|CAV1|CAV2|CCL2|CCL26|CDH13|CNMD|CXCL12|CYBA|DYSF|ECM1|EGFL7|EGR3|EMC10|F3|FGF16|FGF18|FGF2|FGFR1|FLT1|FLT4|GATA2|GJA1|HIF1A|HMGB1|HMGB2|HMOX1|ITGA4|ITGB3|JCAD|JUN|KDR|KRIT1|LRG1|MDK|MEF2C|MTOR|MYDGF|NF1|NGFR|NR2F2|NR4A1|NRARP|NRAS|NRP1|NRP2|PDCD10|PDCD6|PDCL3|PDGFB|PDP…	UP	Day_0_vs_Day_7
determination of heart left/right asymmetry	GO:0061371	60	60	10.67969762	3.129e-9	6.903e-8	0.02958488	0.33718542	0.888	NA	AHI1|ARL13B|BBS4|BBS5|BBS7|C2CD3|CCDC103|CCDC39|CCDC40|CER1|DLL1|DNAAF1|DNAH11|ENG|FGF8|FOLR1|FOXH1|FOXN4|GATA4|HAND1|HAND2|HIF1A|IFT172|IFT52|IFT57|IHH|MEF2C|MEGF8|MIB1|MICAL2|MKKS|NDRG4|NKX2-5|NODAL|NOTCH1|NOTCH2|NPHP3|OVOL2|PKD2|PSEN1|SETDB2|SHH|SMAD3|SMO|SOX17|SOX18|SRF|STIL|SUFU|TBX1|TBX2|TBX20|TBX3|TBX6|TGFBR2|TMED2|VANGL2|WNT3A|WNT5A|ZIC3|	UP	Day_0_vs_Day_7
negative regulation of epithelial cell proliferation	GO:0050680	108	108	8.839763	4.407e-9	9.67e-8	0.01282408	0.2015985	0.981	NA	ACVRL1|AIMP1|APOE|AR|ATF2|ATOH8|ATP5F1A|ATP5IF1|B2M|BMP4|BRCA2|CASK|CAV1|CAV2|CCL2|CD109|CDC73|CDK6|CDKN1B|CDKN1C|CDKN2B|CEACAM1|CNMD|DAB2IP|DLG1|DUSP10|EAF2|EFNB2|EPPK1|FBXW7|FGFR2|FLT1|GATA3|GJA1|GPC3|HPN|IFT122|IFT172|IFT52|IFT57|IFT74|IFT80|INTU|ISL1|KDF1|KLF9|KRIT1|LIMS2|MAGED1|MARVELD3|MCC|MED1|MEF2C|MEN1|MTSS1|NF1|NFIB|NGFR|NKX2-8|NKX3-1|NLRC3|NR2F2|PAX6|PBLD|PDCD10|PEX2|PHB2|PPARD|PPARG|P…	UP	Day_0_vs_Day_7
cell differentiation involved in kidney development	GO:0061005	41	41	11.90863204	5.093e-9	1.111e-7	8.173e-4	0.02465686	0.884	NA	ACTA2|AMER1|BASP1|BMP4|CD24|CD34|FOXC2|FOXJ1|GDNF|GLI3|GLIS2|GPR4|GREM1|HES1|IQGAP1|JAG1|KLF15|LAMB2|LGR4|MAGI2|MEF2C|MTSS1|MYO1E|NOTCH1|NOTCH2|NPHS1|OSR1|PAX2|PAX8|PDGFB|PODXL|PROM1|PTCH1|PTPRO|SALL1|SIX2|SMO|STAT1|TCF21|WNT4|WT1|	UP	Day_0_vs_Day_7
gliogenesis	GO:0042063	178	178	7.70654248	5.261e-9	1.142e-7	0.04620134	0.45134306	0.987	NA	ABCA2|ABL1|ADAM22|ADGRG1|ADGRG6|ADORA2A|AGER|AKT1|AKT2|ANXA1|APCDD1|APP|ARHGEF10|AZU1|B4GALT5|B4GALT6|BACE2|BNIP3|BOK|CCL2|CD9|CDH2|CDK5|CDK5R1|CDK6|CLU|CNP|CNTF|CNTN2|CNTNAP1|CSF1|CSK|CSPG4|CSPG5|CTNNB1|CX3CL1|DAB1|DAB2IP|DAG1|DICER1|DISC1|DLL1|DNER|DTX1|DUSP10|EEF2|EGFR|EGR2|EIF2B1|EIF2B2|EIF2B3|EIF2B4|EIF2B5|EMX1|EPHA4|ERBB2|ERBB3|ERCC2|FA2H|FGF10|FOXG1|GAP43|GLI3|GPC1|GPR157|GRN|GSN|GSTP1|HDA…	UP	Day_0_vs_Day_7
regulation of muscle contraction	GO:0006937	139	139	8.1377181	5.301e-9	1.145e-7	0.08342055	0.63150283	0.997	NA	ABAT|ACTN3|ADA|ADORA1|ADORA2B|ADRA1B|ADRA1D|ADRA2A|ADRA2B|ADRA2C|ADRB2|AKAP9|ANK2|ANXA6|ARHGAP42|ATP1A1|ATP1A2|ATP1B1|ATP2A1|ATP2A2|ATP2B1|BIN1|BMP10|C12orf57|CACNA1C|CALCRL|CALM1|CALM2|CALM3|CAMK2D|CASQ1|CAV1|CHGA|CHRM2|CHRM3|CHRNA3|CHRNB4|CNN1|CTNNA3|CTTN|DAPK3|DLG1|DMD|DMPK|DOCK4|DOCK5|DSC2|DSG2|DSP|EDN1|EHD3|ENO1|F2R|FGF13|FKBP1B|FLNA|GATA4|GJA5|GPER1|GRK2|GSTM2|GSTO1|GUCY1A1|HCN4|HDAC4|HRC|H…	UP	Day_0_vs_Day_7
positive regulation of endothelial cell migration	GO:0010595	94	94	9.07874858	5.6e-9	1.203e-7	0.10531048	0.73609694	0.994	NA	AAMP|ABL1|ADAM17|ADGRA2|AGT|AKT1|AKT3|ALOX12|AMOTL1|ANGPT1|ANGPT4|ANXA1|ANXA3|ATOH8|ATP5F1A|ATP5F1B|BCAR1|BCAS3|BMP4|BMPR2|CALR|CCBE1|CD40|CIB1|EDN1|EMC10|ETS1|FGF1|FGF16|FGF18|FGF2|FGFR1|FLT4|FOXC2|FOXP1|GATA2|GATA3|GPI|GPLD1|GRN|HDAC7|HDAC9|HIF1A|HMGB1|HMOX1|HSPB1|ITGB1BP1|ITGB3|JCAD|KDR|LGMN|MAP2K3|MAP3K3|MAPK14|MET|NFE2L2|NOS3|NRP1|NRP2|NUS1|P2RX4|PDCD6|PDGFB|PDPK1|PIK3C2A|PLCG1|PLK2|PLPP3|PR…	UP	Day_0_vs_Day_7
regulation of smooth muscle cell migration	GO:0014910	57	57	10.56255119	5.645e-9	1.206e-7	0.02050564	0.27052942	0.893	NA	ACE|ADAMTS1|AGT|AIF1|APEX1|ATP7A|BCL2|BMPR1A|CORO1B|CRK|DOCK4|DOCK5|DOCK7|FGF9|FOXO4|GSTP1|HAS2|HDAC4|IGFBP3|IGFBP5|ILK|IQGAP1|ITGA2|LPAR1|LRP1|MDK|MDM2|MEF2C|MYOCD|NDRG4|NFE2L2|NOX4|NR4A3|NRP1|P2RY6|PAK1|PDGFA|PDGFB|PDGFD|PDGFRB|PLAU|PLXNA1|POSTN|PPARD|PPARGC1A|PRKG1|RPS6KB1|SEMA6D|SERPINE1|SLIT2|SORL1|SRC|SSH1|TERT|TPM1|TRIB1|VTN|	UP	Day_0_vs_Day_7
neural crest cell migration	GO:0001755	48	48	11.35545699	5.687e-9	1.209e-7	0.02199367	0.28112158	0.839	NA	ACVR1|ALX1|CFL1|CORO1C|EDN3|EDNRB|EFNB1|ERBB4|FN1|FOLR1|GBX2|GDNF|HAND2|HIF1A|ISL1|KITLG|LAMA5|NRP1|NRP2|NRTN|OVOL2|PHACTR4|PITX2|RET|SEMA3A|SEMA3B|SEMA3D|SEMA3E|SEMA3F|SEMA3G|SEMA4A|SEMA4B|SEMA4C|SEMA4D|SEMA4F|SEMA4G|SEMA6A|SEMA6B|SEMA6C|SEMA6D|SEMA7A|SHH|SMO|SOX10|SOX8|TBX1|TWIST1|ZEB2|	UP	Day_0_vs_Day_7
regulation of bone mineralization	GO:0030500	60	60	10.52520029	6.8e-9	1.438e-7	0.02120464	0.27532486	0.882	NA	ACVR1|ACVR2A|ACVR2B|ADGRV1|ADRB2|AHSG|ANKH|ANO6|ATP2B1|ATRAID|BCOR|BGLAP|BMP2|BMP2K|BMP4|BMP6|BMP7|BMPR1A|BMPR1B|BMPR2|CYP27B1|DDR2|ECM1|ENPP1|FAM20C|FBN2|FGF23|FZD9|GPM6B|GREM1|HIF1A|ISG15|LTBP3|LTF|MATN1|MEF2C|NBR1|NELL1|OSR1|P2RX7|PHOSPHO1|PKDCC|PTK2B|PTN|RFLNA|RFLNB|S1PR1|SLC8A1|SMAD3|SOX9|TFAP2A|TGFB1|TGFB3|TMEM119|TRPM4|TWIST1|TXLNG|WNT10B|WNT4|ZMPSTE24|	UP	Day_0_vs_Day_7
positive regulation of vasculature development	GO:1904018	156	156	7.88177747	6.854e-9	1.442e-7	0.08162647	0.62717864	0.986	NA	ABL1|ACVRL1|ADAM12|ADM|ADM2|AGGF1|AGO2|AKT3|ANGPT2|ANGPT4|ANGPTL4|ANXA1|ANXA3|APELA|APLNR|AQP1|BMPER|BRCA1|BTG1|C3|C5|CCBE1|CD34|CD40|CDH5|CEACAM1|CFLAR|CHI3L1|CHRNA7|CIB1|CTH|CTSH|CX3CL1|CXCR2|CXCR4|CYBB|CYP1B1|DDAH1|DLL1|ECM1|EFNB2|EGR1|EMC10|ENG|EPHA1|ERAP1|ETS1|F3|FGF1|FGF18|FGF2|FLT1|FOXC2|GAB1|GATA2|GATA4|GATA6|GPER1|GREM1|GRN|HDAC7|HDAC9|HIF1A|HIF1AN|HIPK1|HIPK2|HK2|HMGA2|HMOX1|HSPB1|HSPB6…	UP	Day_0_vs_Day_7
odontogenesis of dentin-containing tooth	GO:0042475	73	73	9.85840289	7.163e-9	1.5e-7	0.02876769	0.3297034	0.878	NA	ACVR2B|ADM|ANKRD11|ATF2|BAX|BCL11B|BCL2L11|BMP2|BMP4|BMP7|BMPR1A|BSG|CA2|CCDC154|CNNM4|CSF3R|CTNNA1|CTNNB1|DLX1|DLX2|DLX3|EDA|FAM20A|FAM20C|FGF10|FGF4|FOXC1|FOXO1|FST|GLI2|GLI3|GNAO1|HAND1|HAND2|HDAC1|HDAC2|HTRA1|ITGA6|ITGB4|JAG2|KLK5|LAMA5|LEF1|LHX8|LRP4|LRP6|MSX1|MSX2|NECTIN1|NF2|NFIC|NKX2-3|ODAM|PDGFRA|PERP|PPARA|RELT|ROGDI|RUNX2|SCN5A|SERPINE1|SHH|SLC24A4|SMO|SMPD3|SOSTDC1|STIM1|TBX1|TCIRG1|T…	UP	Day_0_vs_Day_7
regulation of embryonic development	GO:0045995	112	112	8.76047819	7.533e-9	1.569e-7	0.03850736	0.39998911	0.993	NA	AMOT|APOA1|AR|B4GALT5|BAG6|BMP4|BMP7|BMPR1A|CCSAP|CDK1|CELSR1|CLASP1|CLASP2|COL5A1|COL5A2|CRB2|CTNNB1|DAG1|DHX36|DKK1|DLL1|DVL1|DVL2|DVL3|E4F1|EHMT1|FGFR1|FOXA2|FUZ|FZD1|FZD2|FZD3|FZD7|GATA2|GATA3|GDNF|GJA1|GORAB|GPR161|GRHL3|HES1|INSR|KLF4|LAMA1|LAMA2|LAMA3|LAMA4|LAMA5|LFNG|LHX1|MAP2K5|MAPK7|MBP|MKS1|MYADM|NFE2L2|NIPBL|NKD1|NOCT|NODAL|NOTCH1|NPHP3|NR2C2|NRARP|NRK|OSR1|OTX2|PAFAH1B1|PHLDA2|PHLDB1…	UP	Day_0_vs_Day_7
skin development	GO:0043588	170	170	7.6573456	8.056e-9	1.669e-7	0.03721028	0.39450585	0.947	NA	ABCB6|ACVR1B|ADAM9|ADAMTS2|AKR1C3|ALOX12|ALX4|ANXA1|APCDD1|ARRDC3|ASAH1|ASH1L|ASPRV1|ATP7A|ATP8A2|BCL11B|BCL2|BCR|CAPN1|CAPNS1|CASP3|CD109|CDH3|CELSR1|CLDN1|CLIC4|CNFN|COL1A1|COL1A2|COL3A1|COL5A1|COL5A2|COL5A3|CTNNB1|CYP26B1|DACT2|DHCR24|DKK1|DLL1|DNASE1L2|DSC2|DSC3|DSG2|DSP|EDA|EGFR|ELOVL1|EPHA2|ERCC2|ERRFI1|EVPL|EXPH5|FA2H|FGF10|FGFR2|FLNB|FOSL2|FRAS1|FST|FURIN|FUZ|FZD3|FZD6|GBA|GJB3|GNAS|GORAB…	UP	Day_0_vs_Day_7
positive regulation of osteoblast differentiation	GO:0045669	50	50	10.93338504	9.474e-9	1.953e-7	0.01644361	0.23590256	0.845	NA	ACVR1|ACVR2A|ACVR2B|ATP6AP1|ATRAID|BMP2|BMP4|BMP6|BMP7|BMPR1A|BMPR1B|BMPR2|CEBPA|CEBPB|CEBPD|CLIC1|CTHRC1|CTNNB1|CTNNBIP1|DDR2|FAM20C|FBN2|FBXO5|GDPD2|GLI3|GNAS|IFITM1|IL6R|IL6ST|ILK|JAG1|JUND|LRP5|LTF|MEF2C|MSX2|NELL1|NPNT|NPPC|PDLIM7|PRKD1|RUNX2|SMAD5|SOX11|SUCO|TMEM119|WNT10B|WNT4|WNT7B|ZHX3|	UP	Day_0_vs_Day_7
T cell receptor signaling pathway	GO:0050852	142	142	8.68517298	9.938e-10	2.548e-7	0.002317	0.12509342	0.925	NA	ABL1|BCAR1|BCL10|BTN2A1|BTN2A2|BTN2A3P|BTN3A1|BTN3A2|BTN3A3|BTNL9|BTRC|CACNB3|CARD11|CD247|CD276|CD4|CHUK|CRKL|CSK|CUL1|DENND1B|EIF2B1|EIF2B2|EIF2B3|EIF2B4|EIF2B5|ERMAP|FBXW11|FOXP3|FYB2|FYN|GATA3|GRAP2|HHLA2|HLA-DPA1|HLA-DPB1|HLA-DQB1|HLA-DRA|HLA-DRB1|HLA-DRB5|HRAS|ICOSLG|IKBKB|IKBKG|INPP5D|LAT|LCK|LCP2|LIME1|MALT1|MAP3K7|MAPK1|MOG|NCK1|NFKB1|NFKBID|NFKBIZ|PAG1|PAK1|PAK2|PAK3|PDE4B|PDE4D|PDPK1|P…	DOWN	Day_0_vs_Day_7
positive regulation of synapse assembly	GO:0051965	58	58	10.39823615	1.271e-8	2.594e-7	4.167e-6	2.442e-4	0.465	NA	ADGRB1|ADGRB2|ADGRB3|ADGRL1|ADGRL3|ADNP|AGRN|AMIGO1|AMIGO2|ARMCX5-GPRASP2|ASIC2|BDNF|BHLHB9|CBLN1|CBLN2|CLSTN1|CLSTN2|CLSTN3|CUX2|DLG5|EEF2K|EFNA5|EPHB1|EPHB2|EPHB3|FLRT2|FLRT3|GRID2|IL1RAP|IL1RAPL1|LINGO2|LRRC24|LRRC4B|LRRN1|LRRN3|LRRTM1|LRRTM3|NLGN1|NLGN2|NLGN3|NRXN1|NTRK1|NTRK2|NTRK3|PTPRD|SEMA4A|SEMA4D|SLITRK1|SLITRK2|SLITRK3|SLITRK4|SLITRK5|SLITRK6|SYNDIG1|THBS2|TPBG|UBE2V2|VSTM5|	UP	Day_0_vs_Day_7
chondrocyte differentiation	GO:0002062	73	73	9.75342256	1.27e-8	2.605e-7	0.008483	0.15750105	0.852	NA	ACAN|ANXA6|AXIN2|BMP2|BMP4|BMPR1A|BMPR1B|BMPR2|CHST11|CHSY1|COCH|COL11A1|COL12A1|COL14A1|COL20A1|COL27A1|COL2A1|COL6A1|COL6A2|COL6A3|COL7A1|CREB3L2|CYTL1|ECM1|EIF2AK3|FGF18|FGF9|FGFR1|FGFR3|GLI2|GPLD1|HMGA2|IFT80|IHH|IMPAD1|MAPK14|MATN1|MATN2|MATN3|MATN4|MEF2C|MEF2D|MEX3C|MSX2|MUSTN1|NFIB|NPPC|OSR1|POC1A|PTH1R|RARG|RUNX1|RUNX2|RUNX3|SCARA3|SCX|SERPINH1|SIX2|SMPD3|SNX19|SOX9|SULF1|SULF2|TGFB1|TGFB…	UP	Day_0_vs_Day_7
determination of left/right symmetry	GO:0007368	107	107	8.67184023	1.358e-8	2.759e-7	0.07977652	0.61759066	0.951	NA	ACVR1|ACVR2A|ACVR2B|AHI1|ALG5|AP1B1|ARL13B|ARL6|ARMC4|BBS4|BBS5|BBS7|BICC1|C2CD3|C9orf116|CC2D2A|CCDC103|CCDC151|CCDC39|CCDC40|CER1|CFAP53|CFC1|CITED2|DAAM2|DISP1|DLL1|DNAAF1|DNAAF4|DNAH11|DNAH5|DNAI1|DPCD|DYNC2H1|DYNC2LI1|ENG|FGF10|FGF8|FOLR1|FOXF1|FOXH1|FOXJ1|FOXN4|GALNT11|GAS8|GATA4|HAND1|HAND2|HIF1A|IFT140|IFT172|IFT52|IFT57|IFT74|IHH|KIF3B|LEFTY1|LRRC6|MEF2C|MEGF8|MIB1|MICAL2|MKKS|MKS1|NDRG4…	UP	Day_0_vs_Day_7
NIK/NF-kappaB signaling	GO:0038061	76	76	10.4200947	1.199e-9	2.893e-7	0.02475397	0.54605137	0.801	NA	AKT1|ALK|BIRC2|BIRC3|BTRC|CARD10|CHI3L1|CHUK|COPS8|CUL1|DICER1|FBXW11|IKBKE|IRAK1|MALT1|MAP3K14|MAP3K7|NFKB1|NFKB2|PPP4C|PSMA1|PSMA2|PSMA3|PSMA4|PSMA5|PSMA6|PSMA7|PSMB1|PSMB10|PSMB2|PSMB3|PSMB4|PSMB5|PSMB6|PSMB7|PSMB8|PSMB9|PSMC1|PSMC2|PSMC3|PSMC4|PSMC5|PSMC6|PSMD1|PSMD10|PSMD11|PSMD12|PSMD13|PSMD14|PSMD2|PSMD3|PSMD4|PSMD5|PSMD6|PSMD7|PSMD8|PSMD9|PSME1|PSME2|PSME3|PSME4|PSMF1|REL|RELA|RELB|SKP1|T…	DOWN	Day_0_vs_Day_7
diencephalon development	GO:0021536	59	59	10.35995233	1.531e-8	3.079e-7	0.05541688	0.50193256	0.891	NA	ALDH1A2|BAX|BMP2|BMP4|BMPR1A|CDH1|CHRNB2|CNTNAP2|CREB1|DRD2|ETS1|FGF10|FGF8|FOXB1|GATA2|GBX2|GHRHR|GLI1|GLI2|HAP1|HES1|HESX1|ISL1|KCNC1|LRP6|MSX1|NCOA1|NKX2-6|NOG|NR4A2|NRP1|NRP2|OTX1|PAX6|PITX1|PITX2|POU3F2|POU4F1|PTCHD1|PTN|RAB3GAP1|RBPJ|SALL1|SEMA3A|SEMA5A|SHH|SIX3|SLC6A3|SMO|SOX2|SOX3|SRD5A1|TBX19|UBB|UQCRQ|WNT1|WNT4|WNT5A|ZEB2|	UP	Day_0_vs_Day_7
ovulation cycle	GO:0042698	54	54	10.82861457	1.528e-8	3.089e-7	0.01750548	0.24682119	0.877	NA	ADAMTS1|ADNP|AFP|AMH|ANXA1|ARRB1|ARRB2|AXL|BMPR1B|CASP2|CASP3|EGFR|EGR1|ETS1|FSHR|FZD4|GABRB1|GAS2|GNRH1|HAS1|HAS2|HSPA5|INHBA|MAP2K6|MDK|MMP19|NCOA1|NCOR2|NHLH2|NOS3|NPY5R|NR5A1|NRIP1|OPRL1|PAM|PCNA|PDGFRA|PLEKHA1|PTN|PTPRN|PTX3|ROBO2|SERPINF1|SGPL1|SIRT1|SLIT2|SLIT3|SRC|STAT5B|TGFB2|TGFB3|TIMP4|TYRO3|ZNF830|	UP	Day_0_vs_Day_7
negative regulation of DNA binding	GO:0043392	51	51	10.80742902	1.682e-8	3.351e-7	0.01014622	0.17202448	0.842	NA	ANKRD33|CPNE1|CTNNBIP1|DDIT3|E2F1|ENHO|ERCC4|FBXW7|HABP4|HAND1|HAND2|HDAC2|HEY1|HEY2|HMGA2|HMOX1|ID1|ID2|ID3|ID4|IFI16|JAK2|JUN|KDM1A|LEF1|LHX2|MAD2L2|MDFI|MSX1|MSX2|NEK2|NFKBIA|PER2|PSEN1|RSF1|SIN3A|SMO|SOX11|SP100|SRI|SUMO1|SUMO3|TAF1|TFAP4|TMSB4X|TNKS|WFIKKN1|ZFP90|ZNF462|ZNF593|ZNF675|	UP	Day_0_vs_Day_7
regulation of morphogenesis of an epithelium	GO:1905330	166	166	7.77131714	1.678e-8	3.359e-7	0.02490006	0.30316005	0.979	NA	ABL1|ADAMTS12|AGT|AHI1|AJAP1|ALOX12|ANKRD6|AP2A1|AP2A2|AP2B1|AP2M1|AP2S1|AR|ARHGEF19|ARRB2|BMP4|BMP7|BTBD7|CDC42|CELSR1|CELSR2|CELSR3|CITED1|CLASP1|CLASP2|CLTC|CTHRC1|CTNNB1|DAAM1|DAB2|DACT1|DKK1|DVL1|DVL2|DVL3|ETV5|FGF1|FGF10|FGFR1|FKBPL|FOXP1|FZD1|FZD2|FZD3|FZD4|FZD5|FZD6|FZD7|GATA3|GDNF|GJA1|GPC3|GPC4|GPC6|GREM1|GRHL3|HNF1B|HOXB7|LGR4|LHX1|LIF|MAGED1|MAGI2|MDK|MED12|MKS1|MLLT3|MTOR|NKD1|NOG|NP…	UP	Day_0_vs_Day_7
somite development	GO:0061053	72	72	9.69854185	1.707e-8	3.383e-7	0.14344106	0.89990624	0.88	NA	ABI1|ALDH1A2|ATM|AXIN2|BMPR1A|COBL|CRB2|DKK1|DLL1|DLL3|EP300|EPB41L5|FOXB1|FOXC1|FOXC2|FOXF1|FRZB|GDF3|HES7|IHH|KAT2A|KDM6A|LEF1|LFNG|LHX1|LOXL3|LRP6|MED12|MEOX1|MESP2|MIB1|MTHFD1|NKX3-1|NLE1|NOG|NRARP|NUP133|PALB2|PAX1|PCDH8|PLXNA2|POFUT1|POGLUT1|PPP2R3A|PRKDC|PSEN1|PTCH1|RBBP6|RBPJ|ROR2|SCX|SFRP1|SHH|SIX1|SIX4|SMAD3|SMAD4|SMO|SOX11|TBX18|TBX19|TBX6|TCAP|TCF15|TMED2|TP53|WDR19|WNT11|WNT3A|WNT5A|…	UP	Day_0_vs_Day_7
negative regulation of ossification	GO:0030279	61	61	10.31898317	1.867e-8	3.682e-7	0.007583	0.1460717	0.861	NA	AHSG|AXIN2|BCL2|BCOR|CDK6|CHRD|CHSY1|CITED1|DKK1|ECM1|ENPP1|FGF23|GDF10|GREM1|HAND2|HDAC4|HDAC7|HIF1A|HOXA2|ID1|ID2|ID3|IGFBP5|KREMEN1|KREMEN2|LIMD1|LRP4|LRP5|LTBP3|MDK|MEF2C|MEN1|NBR1|NOCT|NOG|NOTCH1|PTCH1|PTK2B|RBPJ|RFLNA|RFLNB|RIOX1|RORB|SEMA4D|SFRP1|SKI|SMAD3|SMAD6|SMURF1|SOST|SOX9|SUFU|TMEM64|TNN|TOB1|TPH1|TRPM4|TWIST1|TWIST2|TWSG1|UCMA|	UP	Day_0_vs_Day_7
regulation of heart growth	GO:0060420	61	61	10.27121381	2.348e-8	4.61e-7	0.03724091	0.39381306	0.896	NA	ACACB|AKAP6|BASP1|BMP10|BMPR1A|CCNB1|CDK1|CTDP1|DDX39B|DUSP6|EDN1|ERBB4|FGF2|FGF9|FGFR1|FGFR2|G6PD|GATA6|GJA1|GLI1|GSK3A|HEY2|JARID2|KCNK2|MAPK1|MAPK11|MAPK14|MEF2C|MEIS1|MIR17HG|MIR25|MTOR|MYH6|NKX2-5|NOG|NOTCH1|PAK1|PARP2|PIM1|PIN1|PPARA|PROX1|PTEN|RBP4|RBPJ|RGS2|RGS4|RIPK1|SAV1|TBX2|TBX20|TBX5|TGFBR1|TGFBR2|TGFBR3|TP73|WNT2|WT1|YAP1|YY1|ZFPM2|	UP	Day_0_vs_Day_7
regulation of biomineral tissue development	GO:0070167	71	71	9.63133535	2.442e-8	4.772e-7	0.04559936	0.44759376	0.892	NA	ACVR1|ACVR2A|ACVR2B|ADGRV1|ADRB2|AHSG|ANKH|ANO6|ATF4|ATP2B1|ATRAID|BCOR|BGLAP|BMP2|BMP2K|BMP4|BMP6|BMP7|BMPR1A|BMPR1B|BMPR2|CEBPB|CYP27B1|DDR2|ECM1|ENPP1|FAM20C|FBN2|FBXO5|FGF23|FZD9|GAS6|GPM6B|GREM1|HEY1|HEY2|HIF1A|ISG15|LTBP3|LTF|MATN1|MEF2C|NBR1|NELL1|NOS3|NOTCH1|OSR1|P2RX7|PHOSPHO1|PKDCC|PTK2B|PTN|RFLNA|RFLNB|ROCK1|ROCK2|S1PR1|SLC8A1|SMAD3|SOX9|TFAP2A|TGFB1|TGFB3|TMEM119|TRPM4|TWIST1|TXLNG|WN…	UP	Day_0_vs_Day_7
myeloid cell differentiation	GO:0030099	186	186	7.39441824	2.465e-8	4.793e-7	0.0123617	0.19735438	0.959	NA	ABI1|ACIN1|ACTN1|ADAR|ADD1|AHSP|ALAS2|ANXA2|ANXA9|APP|ARID4A|ATP5IF1|BATF2|BATF3|BCL6|BMP4|BPGM|C15orf41|CAMK4|CASP3|CASP8|CASP9|CBFA2T3|CBFB|CD109|CD4|CD81|CDC42|CDKN1C|CDKN2B|CEBPA|CEBPG|CIB1|CSF1|CTNNB1|DHRS2|DHRS7B|DMTN|DNASE2|DYRK3|EFNA2|EFNA4|EIF2AK1|EP300|EPAS1|EPHA2|EPO|ERCC2|ETV2|F2RL1|FAM20C|FAM210B|FARP2|FASN|FLI1|FLVCR1|FOXP1|G6PD|GAB2|GAB3|GATA2|GATA3|GLO1|GPC3|GPR183|HCLS1|HIPK2|HOX…	UP	Day_0_vs_Day_7
stimulatory C-type lectin receptor signaling pathway	GO:0002223	91	91	9.99926439	2.312e-9	4.992e-7	0.0128464	0.38473551	0.817	NA	BCL10|BTRC|CARD11|CARD9|CHUK|CREBBP|CUL1|EP300|FBXW11|FYN|HRAS|ICAM2|ICAM3|IKBKB|IKBKG|KRAS|LYN|MALT1|MAP3K7|MUC1|MUC12|MUC15|MUC16|MUC19|MUC2|MUC20|MUC3A|MUC4|NFKB1|NRAS|PAK1|PAK2|PAK3|PDPK1|PLCG2|PRKACA|PRKACB|PRKCD|PSMA1|PSMA2|PSMA3|PSMA4|PSMA5|PSMA6|PSMA7|PSMB1|PSMB10|PSMB2|PSMB3|PSMB4|PSMB5|PSMB6|PSMB7|PSMB8|PSMB9|PSMC1|PSMC2|PSMC3|PSMC4|PSMC5|PSMC6|PSMD1|PSMD10|PSMD11|PSMD12|PSMD13|PSMD14|P…	DOWN	Day_0_vs_Day_7
innate immune response activating cell surface receptor signaling pathway	GO:0002220	91	91	9.99926439	2.312e-9	5.269e-7	0.0128464	0.38756444	0.817	NA	BCL10|BTRC|CARD11|CARD9|CHUK|CREBBP|CUL1|EP300|FBXW11|FYN|HRAS|ICAM2|ICAM3|IKBKB|IKBKG|KRAS|LYN|MALT1|MAP3K7|MUC1|MUC12|MUC15|MUC16|MUC19|MUC2|MUC20|MUC3A|MUC4|NFKB1|NRAS|PAK1|PAK2|PAK3|PDPK1|PLCG2|PRKACA|PRKACB|PRKCD|PSMA1|PSMA2|PSMA3|PSMA4|PSMA5|PSMA6|PSMA7|PSMB1|PSMB10|PSMB2|PSMB3|PSMB4|PSMB5|PSMB6|PSMB7|PSMB8|PSMB9|PSMC1|PSMC2|PSMC3|PSMC4|PSMC5|PSMC6|PSMD1|PSMD10|PSMD11|PSMD12|PSMD13|PSMD14|P…	DOWN	Day_0_vs_Day_7
antigen receptor-mediated signaling pathway	GO:0050851	160	160	8.31556114	2.941e-9	5.747e-7	0.004095	0.17500659	0.93	NA	ABL1|BAX|BCAR1|BCL10|BCL2|BTK|BTN2A1|BTN2A2|BTN2A3P|BTN3A1|BTN3A2|BTN3A3|BTNL9|BTRC|CACNB3|CARD11|CD19|CD247|CD276|CD38|CD4|CD79A|CD79B|CHUK|CRKL|CSK|CUL1|DENND1B|EIF2B1|EIF2B2|EIF2B3|EIF2B4|EIF2B5|ERMAP|FBXW11|FOXP3|FYB2|FYN|GATA3|GRAP2|HHLA2|HLA-DPA1|HLA-DPB1|HLA-DQB1|HLA-DRA|HLA-DRB1|HLA-DRB5|HRAS|ICOSLG|IKBKB|IKBKG|INPP5D|LAT|LCK|LCP2|LIME1|LYN|MALT1|MAP3K7|MAPK1|MEF2C|MOG|NCK1|NCKAP1L|NFATC2…	DOWN	Day_0_vs_Day_7
cellular protein complex disassembly	GO:0043624	134	134	8.79842473	2.875e-9	5.898e-7	0.13311042	0.96323115	0.00442	NA	ABCE1|APEH|AURKAIP1|C12orf65|CCSAP|CFL1|CFL2|CHCHD1|CKAP5|DAP3|DNAJC6|DSTN|ERAL1|ETF1|GADD45GIP1|GAK|GFM2|GSPT1|GSPT2|HSPA8|KIF14|KIF18A|KIF18B|KIF19|KIF24|KIF2A|KIF2C|MICAL1|MICAL2|MICAL3|MRPL1|MRPL10|MRPL11|MRPL12|MRPL13|MRPL14|MRPL15|MRPL16|MRPL17|MRPL18|MRPL19|MRPL2|MRPL20|MRPL21|MRPL22|MRPL23|MRPL24|MRPL27|MRPL28|MRPL3|MRPL30|MRPL32|MRPL33|MRPL34|MRPL35|MRPL36|MRPL37|MRPL38|MRPL39|MRPL4|MRPL…	DOWN	Day_0_vs_Day_7
regulation of hematopoietic stem cell differentiation	GO:1902036	68	68	10.91060467	3.565e-9	6.359e-7	0.02068108	0.4904883	0.819	NA	ABL1|CBFB|CDK6|EIF2AK2|FOXC1|GATA2|GATA3|HSPA9|ITCH|KMT2A|LDB1|LMO1|LMO2|METTL3|MYB|N4BP2L2|NFE2L2|PSMA1|PSMA2|PSMA3|PSMA4|PSMA5|PSMA6|PSMA7|PSMB1|PSMB10|PSMB2|PSMB3|PSMB4|PSMB5|PSMB6|PSMB7|PSMB8|PSMB9|PSMC1|PSMC2|PSMC3|PSMC4|PSMC5|PSMC6|PSMD1|PSMD10|PSMD11|PSMD12|PSMD13|PSMD14|PSMD2|PSMD3|PSMD4|PSMD5|PSMD6|PSMD7|PSMD8|PSMD9|PSME1|PSME2|PSME3|PSME4|PSMF1|PUS7|RUNX1|SETD1A|TAL1|TCF12|TCF3|TP73|YAP…	DOWN	Day_0_vs_Day_7
negative regulation of G2/M transition of mitotic cell cycle	GO:0010972	84	84	9.92922557	3.434e-9	6.405e-7	0.03412917	0.63650904	0.791	NA	ATM|AURKA|AURKB|BLM|BRCA1|BRSK1|CDC6|CDK1|CDK5RAP3|CHMP4C|CLSPN|CUL1|DONSON|FBXL7|FHL1|FOXN3|FOXO4|GPR132|HMGA2|HUS1|MIIP|MRE11|MRNIP|NAE1|NBN|NOP53|ORC1|PINX1|PSMA1|PSMA2|PSMA3|PSMA4|PSMA5|PSMA6|PSMA7|PSMB1|PSMB10|PSMB2|PSMB3|PSMB4|PSMB5|PSMB6|PSMB7|PSMB8|PSMB9|PSMC1|PSMC2|PSMC3|PSMC4|PSMC5|PSMC6|PSMD1|PSMD10|PSMD11|PSMD12|PSMD13|PSMD14|PSMD2|PSMD3|PSMD4|PSMD5|PSMD6|PSMD7|PSMD8|PSMD9|PSME1|PSME2…	DOWN	Day_0_vs_Day_7
cellular response to transforming growth factor beta stimulus	GO:0071560	137	137	8.06805658	3.348e-8	6.479e-7	0.22193352	1	0.981	NA	ACVR1|ACVRL1|ADAM9|AMHR2|ANKRD1|APAF1|APOA1|APPL1|APPL2|ARG1|ARHGEF18|ARRB2|BAMBI|BMPR1A|CAV1|CBL|CDH5|CGN|CITED1|CLDN1|CLDN5|COL1A1|COL1A2|COL3A1|COL4A2|CREB1|CRK|CRKL|DLX1|DUSP15|DUSP22|EDN1|EID2|EPB41L5|F11R|FBN1|FERMT2|FGFR2|FMOD|FNTA|FOS|FOXH1|FURIN|FUT8|FYN|GCNT2|GDF10|GDF15|HDAC2|HIPK2|HPGD|HYAL2|ID1|ITGB1|ITGB5|JUN|LEFTY1|LEFTY2|LIMS1|LRRC32|LTBP2|LTBP3|LTBP4|MAP3K7|MAPK7|MEF2C|MTMR4|NLK|…	UP	Day_0_vs_Day_7
determination of bilateral symmetry	GO:0009855	113	113	8.53012284	3.414e-8	6.577e-7	0.10263565	0.72356368	0.952	NA	ACVR1|ACVR2A|ACVR2B|AHI1|AIDA|ALDH1A2|ALG5|AP1B1|ARL13B|ARL6|ARMC4|BBS4|BBS5|BBS7|BICC1|C2CD3|C9orf116|CC2D2A|CCDC103|CCDC151|CCDC39|CCDC40|CER1|CFAP53|CFC1|CITED2|DAAM2|DISP1|DLL1|DNAAF1|DNAAF4|DNAH11|DNAH5|DNAI1|DPCD|DYNC2H1|DYNC2LI1|ENG|FGF10|FGF8|FOLR1|FOXF1|FOXH1|FOXJ1|FOXN4|GALNT11|GAS8|GATA4|GREM1|GREM2|HAND1|HAND2|HIF1A|IFT140|IFT172|IFT52|IFT57|IFT74|IHH|KIF3B|LEFTY1|LRRC6|MEF2C|MEGF8|MI…	UP	Day_0_vs_Day_7
positive regulation of striated muscle cell differentiation	GO:0051155	43	43	11.42219059	3.6950000000000003e-08	7.084e-7	0.01542888	0.22448467	0.872	NA	ADGRB1|AKAP6|ARRB2|BCL2|BMP10|BMP4|CAPN2|CD53|CYP26B1|DDX39B|EDN1|EFNB2|EHD1|EHD2|FLOT1|FLT3LG|GDF15|GREM1|IL4R|KAT2A|MAML1|MAMSTR|MAPK14|MEF2C|MMP14|MORF4L2|MTOR|MYLK3|MYOCD|NFATC2|NRG1|PARP2|PIN1|PROX1|RBM24|RBPJ|RIPOR2|SHH|SMYD1|TBX1|TGFB1|TRIM32|WNT3A|	UP	Day_0_vs_Day_7
regulation of synapse assembly	GO:0051963	95	95	8.77097818	3.811e-8	7.273e-7	2.794e-4	0.009554	0.797	NA	ADGRB1|ADGRB2|ADGRB3|ADGRL1|ADGRL3|ADNP|AGRN|AMIGO1|AMIGO2|APP|ARF6|ARMCX5-GPRASP2|ASIC2|BDNF|BHLHB9|CBLN1|CBLN2|CHRNB2|CLSTN1|CLSTN2|CLSTN3|COLQ|CUX2|DKK1|DLG5|EEF2K|EFNA5|EIF4G1|EPHA7|EPHB1|EPHB2|EPHB3|FLRT2|FLRT3|FZD1|GAP43|GPC4|GPC6|GRID2|GRIN1|IL1RAP|IL1RAPL1|IL1RAPL2|LHFPL4|LINGO2|LRFN1|LRFN3|LRFN4|LRFN5|LRRC24|LRRC4B|LRRN1|LRRN3|LRRTM1|LRRTM3|MDGA1|MEF2C|NECTIN1|NLGN1|NLGN2|NLGN3|NRXN1|NTN…	UP	Day_0_vs_Day_7
Fc-epsilon receptor signaling pathway	GO:0038095	103	103	9.2429622	4.741e-9	8.105e-7	0.01274764	0.38743376	0.951	NA	BCL10|BTK|BTRC|CALM1|CARD11|CHUK|CUL1|FBXW11|FER|FOS|GAB2|GRAP2|GRB2|IKBKB|IKBKG|JUN|LAT|LCP2|LYN|MALT1|MAP2K4|MAP2K7|MAP3K1|MAP3K7|MAPK1|MAPK10|MAPK3|MAPK8|MAPK9|NFATC1|NFATC2|NFATC3|NFKB1|NR4A3|PAK1|PAK2|PDPK1|PIK3CA|PIK3CB|PIK3R1|PIK3R2|PLCG1|PLCG2|PPP3CA|PPP3CB|PPP3R1|PRKCQ|PSMA1|PSMA2|PSMA3|PSMA4|PSMA5|PSMA6|PSMA7|PSMB1|PSMB10|PSMB2|PSMB3|PSMB4|PSMB5|PSMB6|PSMB7|PSMB8|PSMB9|PSMC1|PSMC2|PSMC3…	DOWN	Day_0_vs_Day_7
positive regulation of muscle cell differentiation	GO:0051149	71	71	9.4791602	5.419e-8	1.029e-6	0.03541908	0.38243289	0.886	NA	ABL1|ADGRB1|AKAP6|ARRB2|BCL2|BMP10|BMP4|BNIP2|BOC|CAMK1|CAPN2|CD53|CDC42|CDH15|CDH2|CDON|CTH|CTNNA1|CTNNA2|CTNNB1|CYP26B1|DDX39B|EDN1|EFNB2|EHD1|EHD2|ENG|FLOT1|FLT3LG|GDF15|GPER1|GREM1|IL4R|KAT2A|KIT|MAML1|MAMSTR|MAPK11|MAPK12|MAPK14|MEF2A|MEF2C|MMP14|MORF4L2|MTOR|MYLK3|MYOCD|NFATC2|NRG1|OLFM2|PARP2|PIAS1|PIN1|PROX1|RBM24|RBM4|RBPJ|RIPOR2|SETD3|SHH|SIRT1|SMARCD3|SMYD1|SOD2|SPAG9|TARBP2|TBX1|TCF3|…	UP	Day_0_vs_Day_7
regulation of catecholamine secretion	GO:0050433	40	40	12.54474798	6.483e-9	1.064e-6	7.61e-10	1.561e-6	0.846	NA	ABAT|ADORA2A|ADRA2A|ADRA2B|ADRA2C|AGT|CHGA|CHRNA4|CHRNB2|CNR1|CXCL12|DRD2|DTNBP1|GDNF|GRK2|HRH3|HTR1B|KCNA2|KCNB1|NPY2R|P2RY1|PINK1|PRKN|SNCA|SNCG|STX1A|SYT1|SYT10|SYT11|SYT12|SYT13|SYT15|SYT17|SYT2|SYT3|SYT4|SYT5|SYT6|SYT7|SYT9|	DOWN	Day_0_vs_Day_7
inositol lipid-mediated signaling	GO:0048017	70	70	9.46882066	5.717e-8	1.081e-6	0.02809007	0.32465786	0.829	NA	AKT1|C1QBP|CA8|EDN1|ERBB2|ERBB3|EXOC1|EZR|FGFR1|GAB2|GATA3|GPR143|GSN|IGF1R|INPP5F|IRS1|IRS2|KBTBD2|KCNH1|LTK|NCS1|NF1|NGF|NPR3|NTRK1|NYAP1|OGT|PDGFRA|PDGFRB|PEAR1|PI4KA|PI4KAP1|PI4KAP2|PI4KB|PIK3C2A|PIK3C2B|PIK3C3|PIK3CA|PIK3CB|PIK3CD|PIK3R1|PIK3R2|PIK3R5|PITPNM2|PLCB1|PLCB2|PLCB3|PLCB4|PLCD1|PLCD3|PLCD4|PLCE1|PLCG1|PLCG2|PLCH1|PLCH2|PLCL1|PLCL2|PLD1|PLD2|PLEKHA1|PREX2|PTAFR|RHOA|RPS6KB1|SIRT2|T…	UP	Day_0_vs_Day_7
body morphogenesis	GO:0010171	43	43	11.28494583	6.328e-8	1.191e-6	0.07135767	0.58791266	0.789	NA	ANKRD11|ARID5B|ASPH|ATP6AP2|CDON|CLDN5|COL1A1|CRISPLD1|CRISPLD2|CSRNP1|DKK1|DLX5|EP300|FLVCR1|FUZ|GNAS|GPC3|GREM2|IFT122|IHH|LEF1|LRP6|MAB21L2|MMP2|MSX1|MYH3|NIPBL|NOG|PDGFRA|PLEKHA1|PTPN11|RAB3GAP1|RRAS|SCX|SGPL1|SKI|SSBP3|STRA6|TBX1|TGFB3|TIPARP|WNT3|ZNF281|	UP	Day_0_vs_Day_7
negative regulation of cellular response to growth factor stimulus	GO:0090288	131	131	7.96410472	6.961e-8	1.304e-6	0.11013115	0.75816798	0.947	NA	ABL1|ADAM17|ADAMTS12|ADAMTSL2|ADGRA2|AGT|APLN|BAMBI|BCL9L|BMPER|CADM4|CASK|CAV1|CAV2|CD109|CER1|CFLAR|CHRD|CHRDL1|CHST11|CNMD|CREB3L1|CTDSPL2|DAB2IP|DCN|DKK1|DLX1|DNM2|EID2|EMILIN1|EPN2|FAM89B|FBN1|FBN2|FSTL3|FUZ|FZD1|GATA3|GDF3|GLG1|GPC1|GREM1|GREM2|HGS|HHEX|HIPK2|HSPA1A|HSPA5|HTRA1|HTRA3|LDLRAD4|LEMD2|LEMD3|LRP2|LTBP1|MIR17HG|MMRN2|MTMR4|NBL1|NEDD4|NOG|NOTCH1|NRROS|ONECUT1|ONECUT2|PBLD|PDCD6|PD…	UP	Day_0_vs_Day_7
response to transforming growth factor beta	GO:0071559	145	145	7.76873199	8.538e-8	1.592e-6	0.2413138	1	0.976	NA	ACVR1|ACVRL1|ADAM9|AMHR2|ANKRD1|APAF1|APOA1|APPL1|APPL2|ARG1|ARHGEF18|ARRB2|BAMBI|BMPR1A|CAV1|CBL|CDH5|CGN|CITED1|CLDN1|CLDN5|COL1A1|COL1A2|COL3A1|COL4A2|CREB1|CRK|CRKL|DLX1|DUSP15|DUSP22|EDN1|EID2|ENG|EPB41L5|F11R|FBN1|FERMT2|FGFR2|FMOD|FNDC4|FNTA|FOS|FOXH1|FURIN|FUT8|FYN|GCNT2|GDF10|GDF15|HDAC2|HIPK2|HPGD|HYAL2|ID1|ITGB1|ITGB5|JUN|LEFTY1|LEFTY2|LIMS1|LRRC32|LTBP2|LTBP3|LTBP4|MAP3K7|MAPK7|MEF2C|…	UP	Day_0_vs_Day_7
sprouting angiogenesis	GO:0002040	55	54	10.41315716	9.531e-8	1.77e-6	0.02665687	0.31429065	0.871	NA	ACVRL1|ADGRA2|AKT1|ANGPT1|BMP4|BMPER|CCBE1|CDC42|CDH13|DLL1|E2F7|E2F8|EFNB2|EGR3|ENG|EPHA2|EPHB4|FGF2|FLT1|FLT4|GPLD1|GREM1|ITGB1|ITGB1BP1|JMJD6|KDR|LEF1|LOXL2|MIA3|MMRN2|NOTCH1|NR4A1|NRARP|NRP1|OTULIN|PARVA|PGF|PIK3R3|PTK2B|RAMP2|RECK|RNF213|ROBO1|RSPO3|SEMA3E|SEMA5A|SLIT2|SRF|TDGF1|TEK|THBS1|VEGFA|VEGFB|VEGFC|	UP	Day_0_vs_Day_7
positive regulation of organ growth	GO:0046622	43	43	11.17270464	9.759e-8	1.804e-6	0.04364475	0.43254687000000003	0.891	NA	ACACB|AKAP6|AKT1|BASP1|BMP10|BMPR1A|CACNA2D2|CCNB1|CDK1|DDX39B|EDN1|ERBB4|FGF2|FGF8|FGF9|FGFR1|FGFR2|GATA6|GLI1|HEY2|HLX|MAPK1|MAPK14|MEF2C|MIR17HG|MTOR|NOTCH1|PARP2|PIM1|PIN1|PROX1|RBPJ|SERP1|SMO|TBX2|TBX20|TBX5|TGFBR3|WNT2|WT1|YAP1|YBX3|ZFPM2|	UP	Day_0_vs_Day_7
regulation of cardiac muscle tissue growth	GO:0055021	55	55	10.38303126	1.084e-7	1.994e-6	0.02934562	0.33539016	0.895	NA	AKAP6|BMP10|BMPR1A|CCNB1|CDK1|CTDP1|DDX39B|EDN1|ERBB4|FGF2|FGF9|FGFR1|FGFR2|G6PD|GATA6|GJA1|GLI1|GSK3A|HEY2|JARID2|KCNK2|MAPK1|MAPK11|MAPK14|MEF2C|MEIS1|MIR17HG|MIR25|MTOR|NKX2-5|NOG|NOTCH1|PAK1|PARP2|PIM1|PIN1|PPARA|PTEN|RBP4|RBPJ|RGS2|RGS4|RIPK1|SAV1|TBX2|TBX20|TBX5|TGFBR1|TGFBR2|TGFBR3|TP73|WNT2|YAP1|YY1|ZFPM2|	UP	Day_0_vs_Day_7
regulation of blood pressure	GO:0008217	132	132	7.88304371	1.217e-7	2.23e-6	0.0151444	0.22271489	0.992	NA	ABAT|ACE|ACSM3|ACTA2|ACVRL1|ADAMTS16|ADH5|ADM|ADM2|ADORA1|ADRA1B|ADRA1D|ADRA2B|ADRB2|ADRB3|AGT|AGTRAP|APLN|AR|ARHGAP42|ASIC2|ATP1A1|ATP1A2|ATP2B1|ATP5PF|ATP6AP2|BBS4|BMPR2|CACNA1B|CD34|CES1|CHGA|CNR1|COL1A2|CORIN|CORO2B|CTSZ|CYBA|DDAH1|DLL1|DRD2|ECE1|EDN1|EDN3|EDNRA|EDNRB|EMP2|ENPEP|EPHX2|ERAP1|F11R|F2R|F2RL1|GAS6|GCGR|GCH1|GJA1|GJA5|GLP1R|GNB3|GRIP2|GSK3A|GUCY1A1|HMOX1|HSD11B2|ID2|KCNK6|KLK1|LRP…	UP	Day_0_vs_Day_7
RNA polymerase II transcription factor binding	GO:0001085	140	140	7.71850178	1.224e-7	2.232e-6	0.02969018	0.33744827	0.95	NA	AHR|ANKRD1|AR|ATF2|ATF4|ATN1|BBS1|BBS10|BBS2|BBS4|BBS5|BBS7|BEX1|BHLHE40|BHLHE41|CHD4|CREB1|CREBBP|CTDP1|CTNNB1|DACT1|DDRGK1|DHX9|DMAP1|DUSP26|EDF1|EGR2|ELK1|EP300|ERCC1|ERCC4|EXOSC9|FBL|FBP1|FOS|GATA4|GATA6|GBX2|GSC|GSK3B|GTF2A1|GTF2A2|GTF2E1|GTF2E2|HCLS1|HDAC1|HDAC2|HDAC4|HDAC5|HEY2|HIPK2|HNRNPU|ID1|ID2|ID3|ID4|IFI27|ISL1|JUN|KDM1A|KLF4|LDB1|LDB2|LMO2|MAD2L2|MAMSTR|MEF2A|MGA|MIER1|MIER2|MIER3|M…	UP	Day_0_vs_Day_7
negative regulation of muscle tissue development	GO:1901862	48	48	10.6260074	1.272e-7	2.308e-6	0.01281082	0.20216467	0.885	NA	AKIRIN1|BMP2|BMP4|CTDP1|DKK1|DLL1|EPHB1|FGF8|FLCN|FRS2|FZD7|G6PD|GJA1|GSK3A|IGFBP5|JARID2|KCNK2|LEF1|LUC7L|MAPK11|MEIS1|MIR17HG|MIR25|MYOCD|NOG|PAK1|PPARA|PTEN|RBP4|RGS2|RGS4|RIPK1|SAV1|SHH|SIRT2|SIX4|SMAD4|SOX15|SOX6|TBX5|TGFB1|TGFBR2|TLL2|TP73|TWIST1|USP19|YBX3|YY1|	UP	Day_0_vs_Day_7
glial cell differentiation	GO:0010001	140	140	7.7121177	1.281e-7	2.315e-6	0.02706862	0.31641757	0.982	NA	ABCA2|ABL1|ADAM22|ADGRG6|ADORA2A|AGER|AKT1|AKT2|APP|ARHGEF10|B4GALT5|B4GALT6|BACE2|BNIP3|BOK|CD9|CDH2|CDK5|CDK6|CLU|CNP|CNTF|CNTN2|CNTNAP1|CSK|CSPG5|CTNNB1|DAG1|DICER1|DLL1|DNER|DTX1|DUSP10|EGFR|EGR2|EIF2B1|EIF2B2|EIF2B3|EIF2B4|EIF2B5|EMX1|ERBB2|ERBB3|ERCC2|FA2H|FGF10|GAP43|GLI3|GPC1|GPR157|GRN|GSN|GSTP1|HDAC10|HDAC11|HES1|ID2|ID4|IFNGR1|ILK|KCNJ10|KLF15|KRAS|LAMA2|LAMB2|LAMC3|LEF1|LGI4|LPAR1|LRP…	UP	Day_0_vs_Day_7
peptidase complex	GO:1905368	84	84	9.61433124	1.932e-8	2.936e-6	0.04490967	0.72260535	0.714	NA	ADRM1|AFG3L2|ATXN7L3|DNAJB2|ECPAS|ENY2|F3|F7|HSPB1|HTRA2|IDE|PAAF1|PSMA1|PSMA2|PSMA3|PSMA4|PSMA5|PSMA6|PSMA7|PSMB1|PSMB10|PSMB2|PSMB3|PSMB4|PSMB5|PSMB6|PSMB7|PSMB8|PSMB9|PSMC1|PSMC2|PSMC3|PSMC4|PSMC5|PSMC6|PSMD1|PSMD10|PSMD11|PSMD12|PSMD13|PSMD14|PSMD2|PSMD3|PSMD4|PSMD5|PSMD6|PSMD7|PSMD8|PSMD9|PSME1|PSME2|PSME3|PSME4|PSMF1|RAD23A|RAD23B|SEC11A|SEC11C|SGF29|SPCS1|SPCS2|SPCS3|SPG7|SUPT20H|TADA1|TAD…	DOWN	Day_0_vs_Day_7
organellar large ribosomal subunit	GO:0000315	57	57	10.95900052	1.89e-8	2.983e-6	0.13047441	0.99876211	4.78e-4	GO:0005762|mitochondrial large ribosomal subunit,	C12orf65|MALSU1|MPV17L2|MRPL10|MRPL11|MRPL12|MRPL13|MRPL14|MRPL15|MRPL16|MRPL17|MRPL18|MRPL19|MRPL2|MRPL20|MRPL21|MRPL22|MRPL23|MRPL24|MRPL27|MRPL28|MRPL3|MRPL30|MRPL32|MRPL33|MRPL34|MRPL35|MRPL36|MRPL37|MRPL38|MRPL39|MRPL4|MRPL40|MRPL41|MRPL42|MRPL43|MRPL44|MRPL45|MRPL46|MRPL47|MRPL48|MRPL49|MRPL50|MRPL51|MRPL52|MRPL53|MRPL54|MRPL55|MRPL57|MRPL58|MRPL9|MRPS18A|MRPS30|MTERF4|NDUFAB1|NSUN3|NSUN4|	DOWN	Day_0_vs_Day_7
mitochondrial large ribosomal subunit	GO:0005762	57	57	10.95900052	1.89e-8	2.983e-6	0.13047441	0.99876211	5.38e-4	GO:0000315|organellar large ribosomal subunit,	C12orf65|MALSU1|MPV17L2|MRPL10|MRPL11|MRPL12|MRPL13|MRPL14|MRPL15|MRPL16|MRPL17|MRPL18|MRPL19|MRPL2|MRPL20|MRPL21|MRPL22|MRPL23|MRPL24|MRPL27|MRPL28|MRPL3|MRPL30|MRPL32|MRPL33|MRPL34|MRPL35|MRPL36|MRPL37|MRPL38|MRPL39|MRPL4|MRPL40|MRPL41|MRPL42|MRPL43|MRPL44|MRPL45|MRPL46|MRPL47|MRPL48|MRPL49|MRPL50|MRPL51|MRPL52|MRPL53|MRPL54|MRPL55|MRPL57|MRPL58|MRPL9|MRPS18A|MRPS30|MTERF4|NDUFAB1|NSUN3|NSUN4|	DOWN	Day_0_vs_Day_7
antimicrobial humoral response	GO:0019730	40	40	12.22852182	2.114e-8	3.098e-6	5.528e-9	5.67e-6	0.73	NA	ATP7A|AZU1|BCL3|CHGA|CLU|COLEC11|CXCL1|CXCL3|CXCL5|CXCL6|F2|FAM3A|FGA|FGB|GAPDH|H2BFS|HIST1H2BC|HIST1H2BE|HIST1H2BG|HIST1H2BJ|HIST1H2BK|HIST2H2BE|HLA-E|HMGN2|LCN2|LEAP2|LTF|PDZD11|PF4|PLA2G2A|PLA2G6|PRTN3|RARRES2|ROMO1|RPL30|RPL39|RPS19|SEMG1|SFTPD|SPON2|	DOWN	Day_0_vs_Day_7
embryonic pattern specification	GO:0009880	50	50	10.237005570000001	2.006e-7	3.61e-6	0.1011734	0.71448271	0.876	NA	BASP1|BMP7|C2CD3|CITED1|COBL|CTNNB1|CXXC4|DISP1|DLL1|EFNB1|EPB41L5|ERBB4|FGF10|FGFR2|FRS2|FZD5|GDF3|IHH|KDM6A|LHX1|LRP6|MEOX1|NODAL|NRARP|NRP1|NRP2|PCSK6|PGAP1|PLD6|PTCH1|RIPPLY3|SATB2|SEMA3A|SEMA3F|SHH|SMAD1|SMAD2|SMAD3|SMAD4|SMAD5|SMAD6|STIL|TBX3|TBX6|TDGF1|TDRD5|TMED2|WNT1|WNT5A|WT1|	UP	Day_0_vs_Day_7
negative regulation of transmembrane receptor protein serine/threonine kinase signaling pathway	GO:0090101	102	102	8.47365354	2.19e-7	3.924e-6	0.07357566	0.59308631	0.944	NA	ABL1|ACVR1|ADAM17|ADAMTSL2|BAMBI|BCL9L|BMPER|CAV1|CAV2|CD109|CER1|CHRD|CHRDL1|CHST11|CTDSPL2|DACT2|DKK1|DLX1|DNM2|EID2|EMILIN1|FAM89B|FBN1|FBN2|FST|FSTL3|FZD1|GDF3|GLG1|GREM1|GREM2|HIPK2|HSPA1A|HSPA5|HTRA1|HTRA3|IGSF1|LDLRAD4|LEMD2|LEMD3|LRP2|LTBP1|MAGI2|MIR17HG|MTMR4|NBL1|NOG|NOTCH1|NRROS|ONECUT1|ONECUT2|PBLD|PDPK1|PEG10|PIN1|PMEPA1|PPM1A|PRDM16|RASL11B|RBPMS2|RPS27A|SFRP1|SIRT1|SKI|SKIL|SKOR1|S…	UP	Day_0_vs_Day_7
mammary gland development	GO:0030879	111	110	8.20980598	2.493e-7	4.447e-6	0.02334959	0.29208345	0.998	NA	AKT1|AKT2|APLN|APRT|AR|ARG1|ARHGAP35|ARHGAP5|ATP2C2|ATP7A|ATP7B|BCL2L11|BMP4|BTRC|CAD|CAPN1|CAV1|CCND1|CDO1|CEBPB|CREB1|CSF1|DDR1|DHODH|EGF|ELF3|EPHA2|ERBB4|FASN|FGF10|FGFR2|FOXB1|FOXF1|GHRHR|GLI2|GLI3|GOT2|GPAT4|HIF1A|HK2|HOXB9|ID2|IGFBP5|IRF6|IRS2|ITGA2|JAK2|KALRN|KDM5B|LATS1|LBH|LEF1|LRP5|LRP5L|LRP6|MAPK1|MED1|MSX1|MSX2|MTCO2P12|MTX1|NCOA1|NCOR2|NEURL1|NME1|NOTCH4|NRG1|NRG3|NTN1|ORAI1|PAM|PHB2…	UP	Day_0_vs_Day_7
activating transcription factor binding	GO:0033613	72	72	9.17472955	2.515e-7	4.466e-6	0.03665022	0.39160374	0.855	NA	ATF2|ATOH8|BEX1|BHLHE40|BHLHE41|CREB1|CREBBP|CTNNB1|DGKQ|DHX33|DUSP26|EGR2|EP300|EXOSC9|FOS|GABPA|GATA4|HAND2|HCFC1|HDAC1|HDAC4|HDAC7|HEY2|HIPK2|HOXB4|HOXC4|IFI27|ISL1|JUN|LDB1|LDB2|LMO2|MAD2L2|MEF2A|MEF2C|MEF2D|MGA|MYC|NCOR1|NEK6|NFE2L2|NHLH2|NPM1|PITX2|PPARG|PRDM16|PTMA|RB1|RBL1|RBL2|RELA|SETD3|SIN3A|SMAD2|SMAD3|TAF9|TBX1|TBX15|TBX18|TBX19|TBX2|TBX20|TBX3|TBX5|TBX6|TP53|TP53BP1|WFS1|YAP1|ZBTB7A…	UP	Day_0_vs_Day_7
regulation of hematopoietic progenitor cell differentiation	GO:1901532	79	79	9.79355834	3.267e-8	4.622e-6	0.03557479	0.64872609	0.841	NA	ABL1|CBFB|CDK6|DHX36|DPF2|EIF2AK2|FLCN|FNIP1|FOXC1|GATA2|GATA3|HES1|HSPA9|ITCH|KITLG|KMT2A|LDB1|LMO1|LMO2|METTL3|MYB|N4BP2L2|NFE2L2|NOTCH1|NUDT21|PDCD2|PSMA1|PSMA2|PSMA3|PSMA4|PSMA5|PSMA6|PSMA7|PSMB1|PSMB10|PSMB2|PSMB3|PSMB4|PSMB5|PSMB6|PSMB7|PSMB8|PSMB9|PSMC1|PSMC2|PSMC3|PSMC4|PSMC5|PSMC6|PSMD1|PSMD10|PSMD11|PSMD12|PSMD13|PSMD14|PSMD2|PSMD3|PSMD4|PSMD5|PSMD6|PSMD7|PSMD8|PSMD9|PSME1|PSME2|PSME3|P…	DOWN	Day_0_vs_Day_7
fatty acid derivative metabolic process	GO:1901568	117	117	8.67269414	3.414e-8	4.669e-6	0.00366	0.16872075	0.976	NA	AACS|ABCC1|ABCD1|ABHD16A|ACACA|ACAT1|ACLY|ACOT7|ACOX1|ACSBG1|ACSF3|ACSL3|ACSL4|ACSL6|ACSS3|AKR1C1|AKR1C2|AKR1C3|ALOX12|ALOX15|ALOX15B|ALOX5|ATP6V1B1|BDH1|BDH2|CBR1|CBR4|CD74|CES2|CYP1B1|CYP2A13|CYP2B6|CYP2C8|CYP2D6|CYP2D7|CYP2E1|CYP2J2|CYP2S1|CYP2U1|CYP4F11|CYP4F22|DAGLA|DAGLB|DGAT1|DGAT2|DPEP1|EDN1|ELOVL1|ELOVL2|ELOVL4|ELOVL5|ELOVL6|ELOVL7|EPHX2|FAAH|FAAH2|FADS1|FAR1|FAR2|FASN|GCDH|GGT1|GGT2|GGT…	DOWN	Day_0_vs_Day_7
neurotransmitter receptor activity	GO:0030594	67	67	10.42040684	3.542e-8	4.687e-6	4.001e-6	8.64e-4	0.855	NA	ADORA1|ANXA9|CHRFAM7A|CHRM2|CHRM3|CHRNA10|CHRNA3|CHRNA4|CHRNA5|CHRNA7|CHRNA9|CHRNB1|CHRNB2|CHRNB4|CHRNE|DRD2|DRD4|GABBR1|GABBR2|GABRA1|GABRA2|GABRA3|GABRA4|GABRA5|GABRB1|GABRB2|GABRB3|GABRD|GABRE|GABRG1|GABRG2|GABRG3|GABRR1|GABRR2|GLRA4|GLRB|GPR156|GRIA1|GRIA3|GRIA4|GRID1|GRID2|GRIK1|GRIK2|GRIK3|GRIK4|GRIK5|GRIN1|GRIN2A|GRIN2B|GRIN2D|GRIN3B|GRM1|HRH2|HRH3|HTR1A|HTR1B|HTR1D|HTR1E|HTR2C|HTR3A|HTR6|…	DOWN	Day_0_vs_Day_7
regulation of muscle cell differentiation	GO:0051147	130	130	7.74473218	3.084e-7	5.454e-6	0.13773458	0.88163023	0.988	NA	ABL1|ADGRB1|AKAP13|AKAP6|ANKRD17|ARRB2|BCL2|BDNF|BHLHA15|BHLHE41|BMP10|BMP2|BMP4|BNIP2|BOC|CAMK1|CAPN2|CD53|CDC42|CDH15|CDH2|CDK9|CDON|CFLAR|CTDP1|CTH|CTNNA1|CTNNA2|CTNNB1|CYP26B1|DDX39B|DKK1|DLL1|DMPK|DNMT1|EDN1|EFNB2|EHD1|EHD2|ENG|EZH2|FBXO22|FGF9|FGFR2|FLOT1|FLT3LG|FOXO4|FRS2|FZD7|G6PD|GDF15|GPER1|GREM1|GSK3A|HDAC1|HDAC3|HDAC4|HDAC5|HDAC9|HEY2|IL4R|KAT2A|KIT|MAML1|MAMSTR|MAPK11|MAPK12|MAPK14|M…	UP	Day_0_vs_Day_7
negative regulation of cell cycle G2/M phase transition	GO:1902750	96	96	9.10524496	5.537e-8	7.099e-6	0.04397267	0.71312202	0.813	NA	ABRAXAS1|ATF5|ATM|AURKA|AURKB|BABAM1|BABAM2|BLM|BRCA1|BRCC3|BRSK1|CDC14B|CDC6|CDK1|CDK5RAP3|CHEK1|CHMP4C|CLSPN|CUL1|DONSON|DTL|FBXL7|FHL1|FOXN3|FOXO4|FZR1|GPR132|H2AFY|HMGA2|HUS1|MIIP|MRE11|MRNIP|NAE1|NBN|NOP53|ORC1|PINX1|PLK1|PSMA1|PSMA2|PSMA3|PSMA4|PSMA5|PSMA6|PSMA7|PSMB1|PSMB10|PSMB2|PSMB3|PSMB4|PSMB5|PSMB6|PSMB7|PSMB8|PSMB9|PSMC1|PSMC2|PSMC3|PSMC4|PSMC5|PSMC6|PSMD1|PSMD10|PSMD11|PSMD12|PSMD13…	DOWN	Day_0_vs_Day_7
epithelial cell development	GO:0002064	166	166	7.35054033	4.106e-7	7.23e-6	0.01214626	0.1946723	0.966	NA	ABI2|ACTA2|ADAMTSL4|AFDN|AR|ARHGEF26|ARID4A|ARID4B|ATRX|B4GALT1|BCL11B|BFSP1|BMP4|BMP5|BMP6|C1GALT1|CCM2|CDK6|CDKN1A|CLDN1|CLDN3|CLIC4|CNMD|COL18A1|CTNNB1|CXCR4|DACT2|DLL1|DNASE1L2|E2F4|ENG|EPB41L5|EPHA2|EXPH5|EZR|F11R|F2RL1|FASN|FAT1|FEM1B|FGFR1|FLNA|FLNB|FNDC3A|FOSL2|FOXA1|FOXC2|FOXJ1|FRMD6|FRS2|GPAT4|GPR4|GPX1|GRHL2|GSTM3|HAPLN2|HEG1|HIF1A|HRH2|HSD17B4|HYDIN|ICAM1|ID1|IFT74|IHH|INSM1|IQGAP1|JA…	UP	Day_0_vs_Day_7
cell killing	GO:0001906	39	39	12.33680186	6.948e-8	8.639e-6	4.945e-7	1.449e-4	0.825	NA	AZU1|BAD|BCL2L11|C3|CADM1|CEBPG|CHGA|CORO1A|CTSC|CTSH|EMP2|F2|GAPDH|HIST1H2BJ|HIST1H2BK|HMGN2|HPRT1|IL18|LTF|LYST|MICA|PF4|PRDX1|PTPN6|RAB27A|ROMO1|RPL30|RPS19|SEMG1|STXBP2|TSTA3|TUBB|TUBB4B|TUSC2|ULBP1|ULBP3|UNC13D|VAMP2|VAMP7|	DOWN	Day_0_vs_Day_7
metallopeptidase activity	GO:0008237	137	137	7.64051033	6.09e-7	1.068e-5	1e-12	4.103e-10	0.00609	NA	ACE|ACY1|ADAM10|ADAM11|ADAM12|ADAM15|ADAM17|ADAM19|ADAM22|ADAM23|ADAM28|ADAM32|ADAM33|ADAM8|ADAM9|ADAMTS1|ADAMTS10|ADAMTS12|ADAMTS13|ADAMTS14|ADAMTS15|ADAMTS16|ADAMTS17|ADAMTS18|ADAMTS19|ADAMTS2|ADAMTS20|ADAMTS3|ADAMTS4|ADAMTS5|ADAMTS6|ADAMTS7|ADAMTS8|ADAMTS9|AEBP1|AFG3L2|AGBL2|AGBL3|AGBL4|AGBL5|AGTPBP1|AMZ1|AMZ2|ANPEP|ATP23|BMP1|BRCC3|CHMP1A|CNDP2|COPS5|CPA1|CPA4|CPD|CPE|CPM|CPO|CPQ|CPXM1|CPXM2|…	UP	Day_0_vs_Day_7
hindbrain development	GO:0030902	128	128	7.63856041	6.167e-7	1.077e-5	0.03667132	0.39081147	0.99	NA	AARS|ABAT|ABL1|AGTPBP1|AHI1|AIF1|ALDH1A2|ARCN1|ARL13B|ATF5|ATIC|ATP7A|ATRN|B4GALT2|BCL2|BMP5|BMP7|CBLN1|CDK5|CDK5R1|CEND1|CEP290|CKB|CLP1|CNTN1|COQ8B|CPLANE1|CRK|CRKL|CTNNA2|CTNNB1|DAB1|DLC1|DLL1|EGR2|EN1|EZH2|FAIM2|FLNA|FOXC1|FOXP2|FZD4|GART|GATA2|GBX2|GLI1|GLI2|GNPAT|GRID2|GRIN1|HAP1|HERC1|HES1|HNF1B|HNRNPD|HOXA2|HOXB1|HOXB2|HOXB3|HSPA5|ITGB1|KAT2A|KCNC1|KDM2B|KIF14|KNDC1|LDB1|LEF1|LHX1|LHX5|LM…	UP	Day_0_vs_Day_7
cardiac muscle contraction	GO:0060048	71	71	8.95254132	7.33e-7	1.274e-5	0.36223267	1	0.893	NA	ACTC1|ANK2|ATP1A1|ATP1A2|ATP1B1|CACNA1C|CACNA1D|CACNA1G|CACNA2D1|CACNB2|CAMK2D|CSRP3|CXCR4|DMD|FGF12|GAA|GJA1|GJA5|GJC1|GPD1L|GRK2|KCNA5|KCND3|KCNE1|KCNE1B|KCNE2|KCNE3|KCNE5|KCNH2|KCNJ2|KCNJ3|KCNJ5|KCNJ8|KCNN2|KCNQ1|MAP2K3|MAP2K6|MTOR|MYBPC3|MYH6|MYH7|MYL3|MYL4|MYLK2|NEDD4L|NKX2-5|NUP155|PIK3CA|PKP2|PPP1R13L|RYR2|SCN1A|SCN1B|SCN2B|SCN3B|SCN4B|SCN5A|SLC8A1|SLC9A1|SMAD5|SNTA1|TAZ|TCAP|TNNC1|TNNI1|T…	UP	Day_0_vs_Day_7
central nervous system neuron development	GO:0021954	73	73	8.94975203	7.427e-7	1.286e-5	0.09622162	0.69384411	0.892	NA	ADARB1|ARHGAP35|ATF5|ATP7A|B4GALT5|B4GALT6|BTG2|C12orf57|CDH11|CDK5|CHRNB2|CNTN2|CRK|CRKL|DCC|DCLK2|DISC1|DRD2|EPHA4|EPHB1|EPHB2|EPHB3|FBXO45|FEZF2|FGF8|FGFR2|FOXG1|GABRB1|GATA2|GBA2|GBX2|GLI2|HPRT1|HSP90AA1|HSP90AB1|LHX6|LHX8|MAP2|MAPT|MYCBP2|NANOS1|NDEL1|NFIB|NIN|NPY|NR4A2|NRP1|NRP2|NTRK2|PAFAH1B1|PLXNA3|PLXNA4|PTEN|PTK2|RAC3|RAPGEF2|ROBO1|ROBO2|SALL3|SCN1B|SEMA3A|SLC4A10|SLIT1|SLIT2|SLIT3|SPTB…	UP	Day_0_vs_Day_7
regulation of neural precursor cell proliferation	GO:2000177	74	74	8.94462097	7.609e-7	1.312e-5	0.03998329	0.4091058	0.883	NA	ADGRG1|APPL2|ASPM|BTG2|CDH2|CDON|CEND1|CIP2A|CTNNA1|CTNNB1|CTSZ|CX3CL1|DISC1|DISP3|DRD2|EGF|ELL3|EMX1|FLNA|FOXG1|FOXO1|FZD3|FZD9|GATA2|GJC2|GLI1|GLI2|GLI3|GNAI2|HIF1A|ID2|ILK|INSM1|KDM1A|KDM2B|LHX1|LHX2|LHX5|LIMS2|LRP2|LRRK2|LYN|MDK|NAP1L1|NES|NF1|NF2|NOTCH1|PAX6|PITX3|PROX1|PTBP2|PTN|PTPRZ1|RAPGEF1|RASSF10|RHOA|SHCBP1|SHH|SIRT2|SIX3|SLC6A4|SMARCD3|SMO|SOX10|SPINT1|SPINT2|TP53|TRIM71|VEGFA|VEGFC|…	UP	Day_0_vs_Day_7
negative regulation of hemostasis	GO:1900047	40	40	10.56742236	9.07e-7	1.551e-5	0.02161945	0.27807086	0.857	NA	ABAT|ADAMTS18|ALOX12|ANXA2|ANXA5|ANXA9|APOE|C1QTNF1|CD34|CD9|CEACAM1|EDN1|F11|F12|F2|FGA|FGB|FGG|KLKB1|NOS3|PDGFA|PDGFB|PDGFRA|PLAT|PLAU|PLAUR|PLG|PRKCD|PRKG1|PROC|PROS1|SERPINE1|SERPINE2|SERPINF2|SERPING1|SH2B3|TFPI|THBD|UBASH3B|VTN|	UP	Day_0_vs_Day_7
negative regulation of blood coagulation	GO:0030195	40	40	10.56742236	9.07e-7	1.557e-5	0.02161945	0.2789453	0.857	NA	ABAT|ADAMTS18|ALOX12|ANXA2|ANXA5|ANXA9|APOE|C1QTNF1|CD34|CD9|CEACAM1|EDN1|F11|F12|F2|FGA|FGB|FGG|KLKB1|NOS3|PDGFA|PDGFB|PDGFRA|PLAT|PLAU|PLAUR|PLG|PRKCD|PRKG1|PROC|PROS1|SERPINE1|SERPINE2|SERPINF2|SERPING1|SH2B3|TFPI|THBD|UBASH3B|VTN|	UP	Day_0_vs_Day_7
myeloid leukocyte migration	GO:0097529	63	63	10.09895987	1.468e-7	1.771e-5	8.682e-7	2.375e-4	0.877	NA	ADGRE2|ANXA1|ARHGEF5|AZU1|CCL2|CCL26|CD177|CD47|CHGA|CKLF|CSF3R|CX3CL1|CXADR|CXCL1|CXCL3|CXCL5|CXCL6|CXCR2|EDN1|EDN3|EDNRB|FLT1|GBF1|IL17RA|IL17RC|IL1A|IL6R|IRAK4|ITGA1|ITGA9|ITGB2|JAGN1|JAM3|KIT|LGALS3|MCOLN2|NCKAP1L|NUP85|P2RX4|PDE4B|PDE4D|PDGFB|PECAM1|PF4|PIK3CD|PIP5K1C|PREX1|PRTN3|PTPRO|RAC1|ROR2|RPS19|SCG2|SFTPD|SIRPA|STAT5B|SYK|TGFB2|TNFRSF11A|TNFSF11|VAV1|VAV3|WDR1|	DOWN	Day_0_vs_Day_7
cytokine activity	GO:0005125	98	98	8.19059846	1.053e-6	1.793e-5	0.01099047	0.18256637	0.841	NA	AIMP1|BMP1|BMP10|BMP2|BMP4|BMP5|BMP6|BMP7|BMP8A|BMP8B|C1QTNF4|C5|CCL2|CCL26|CCL28|CD70|CER1|CKLF|CLCF1|CMTM1|CMTM3|CMTM5|CMTM7|CMTM8|CNTF|CSF1|CTF1|CX3CL1|CXCL1|CXCL12|CXCL14|CXCL16|CXCL3|CXCL5|CXCL6|EBI3|EDN1|EPO|FAM3B|FAM3C|FGF2|FLT3LG|GDF1|GDF10|GDF11|GDF15|GDF3|GDF6|GDF7|GPI|GREM1|GREM2|GRN|HMGB1|IL11|IL15|IL17C|IL17D|IL18|IL1A|IL23A|IL32|IL34|INHA|INHBA|INHBE|KITLG|LEFTY1|LEFTY2|LIF|LTB|MIF|…	UP	Day_0_vs_Day_7
growth factor activity	GO:0008083	108	108	7.96073233	1.068e-6	1.811e-5	0.002995	0.07358102	0.838	NA	ADA2|AGT|AMH|ARTN|BDNF|BMP1|BMP10|BMP2|BMP4|BMP5|BMP6|BMP7|BMP8A|BMP8B|CD320|CDNF|CLCF1|CLEC11A|CNTF|CSF1|CSPG5|CXCL1|CXCL12|DKK1|EFEMP1|EGF|F2|FGF1|FGF10|FGF11|FGF12|FGF13|FGF14|FGF16|FGF18|FGF19|FGF2|FGF22|FGF23|FGF4|FGF8|FGF9|GDF1|GDF10|GDF11|GDF15|GDF3|GDF6|GDF7|GDNF|GFER|GH2|GMFB|GMFG|GPI|GRN|HBEGF|HDGF|HDGFL3|IL11|IL34|INHA|INHBA|INHBE|JAG1|JAG2|KITLG|LEFTY1|LEFTY2|LIF|MACC1|MANF|MDK|NENF|N…	UP	Day_0_vs_Day_7
regulation of glial cell differentiation	GO:0045685	57	57	9.40305794	1.154e-6	1.949e-5	0.03209844	0.35691031	0.891	NA	BIN1|BMP2|CDK1|CLCF1|CNTN2|CTNNB1|CXCR4|DAAM2|DAB1|DAG1|DICER1|DLX1|DLX2|DUSP10|EPHA4|F2|HDAC1|HDAC2|HES1|ID2|ID4|IL34|IL6ST|LDLR|LIF|LIN28A|MAG|MDK|MTOR|NF1|NOG|NOTCH1|NR1D1|NTRK3|PPARG|PRMT5|PRPF19|PTN|PTPRZ1|RELA|RHEB|RNF112|SERPINE2|SHH|SLC45A3|SPINT1|TENM4|TGFB1|TLR2|TMEM98|TNFRSF1B|TNFRSF21|TP73|TTBK1|WDR1|ZNF365|ZNF488|	UP	Day_0_vs_Day_7
negative regulation of striated muscle tissue development	GO:0045843	45	45	10.0577042	1.164e-6	1.957e-5	0.02219127	0.28276636	0.882	NA	AKIRIN1|BMP2|BMP4|CTDP1|DKK1|DLL1|EPHB1|FGF8|FRS2|FZD7|G6PD|GJA1|GSK3A|JARID2|KCNK2|LEF1|LUC7L|MAPK11|MEIS1|MIR17HG|MIR25|MYOCD|NOG|PAK1|PPARA|PTEN|RBP4|RGS2|RGS4|RIPK1|SAV1|SIRT2|SIX4|SMAD4|SOX15|SOX6|TBX5|TGFB1|TGFBR2|TLL2|TP73|TWIST1|USP19|YBX3|YY1|	UP	Day_0_vs_Day_7
cellular response to tumor necrosis factor	GO:0071356	177	177	7.56456577	1.688e-7	1.979e-5	9.493e-4	0.06085946	0.965	NA	ABCC2|ACTN4|ADAM17|ADAMTS12|ADAMTS13|ADAMTS7|AIM2|AKAP12|AKT1|ANKRD1|APOB|ARHGEF2|ASAH1|ASS1|BAG4|BIRC2|BIRC3|BRCA1|CACTIN|CCL2|CCL26|CD40|CD58|CD70|CDIP1|CEBPA|CHI3L1|CHUK|CIB1|CLDN1|COL1A1|COMMD7|CRHBP|CX3CL1|CYBA|DAB2IP|DHX9|EDA|EDA2R|EDARADD|EDN1|ERBIN|FOXO3|GATA3|GBA|GBP2|GPD1|GPER1|GSDME|HAS2|HDAC4|HYAL1|HYAL2|HYAL3|ICAM1|IKBKB|ILK|INPP5K|JAK2|KARS|KAT2A|KCNJ11|KLF2|KRT18|KRT8|LCN2|LIMS1|LT…	DOWN	Day_0_vs_Day_7
negative regulation of lymphocyte differentiation	GO:0045620	42	42	10.47850205	1.24e-6	2.076e-5	0.001901	0.05132057	0.882	NA	ANXA1|BCL6|BMP4|CBFB|CD74|DTX1|ERBB2|FBXO7|FOXJ1|FOXP3|GLI3|HLX|HMGB1|HMGB3|ID2|IHH|IL4R|INHA|INHBA|IRF1|JAK3|LAG3|LOXL3|MDK|NFKBID|NRARP|PRDX2|PTPN2|RC3H1|RC3H2|RUNX1|RUNX3|SFRP1|SHH|SMAD7|SOCS1|SOCS5|TMEM131L|TNFSF4|ZBTB7B|ZC3H12A|ZC3H8|	UP	Day_0_vs_Day_7
pallium development	GO:0021543	148	148	7.37755788	1.258e-6	2.098e-5	0.13355892	0.86982898	0.982	NA	ADGRG1|ALK|ANXA3|ARHGAP11B|ASPM|ATAT1|ATIC|ATOH1|ATP2B4|BAD|BAX|BBS2|BBS4|BCAN|BNIP3|BTBD3|BTG2|CASP3|CCDC85C|CDH2|CDK5|CDK5R1|CDK6|CDON|CEP120|CNTNAP2|COL3A1|CRK|CRKL|CSNK2A2|CTNNB1|DAB1|DAB2IP|DCLK2|DISC1|DIXDC1|DLX1|DLX2|EFHC1|EGFR|EIF2B3|EIF2B5|EMX1|EZH1|EZH2|FAT4|FBXO45|FEZF2|FGF13|FGF8|FLNA|FOXG1|FOXP2|FUT10|GART|GLI3|GNG12|GRIN1|GSK3B|H2AFX|HDAC1|HIF1A|HTR6|ID4|IGF2BP1|KCNA1|KDM1A|KDM6B|KI…	UP	Day_0_vs_Day_7
regulation of transcription from RNA polymerase II promoter in response to hypoxia	GO:0061418	75	75	9.723217	1.914e-7	2.181e-5	0.04569026	0.73229352	0.817	NA	ARNT|BACH1|CA9|CITED2|CREBBP|CUL2|EGLN1|EGLN2|EGLN3|EGR1|ELOB|ELOC|EP300|EPAS1|EPO|HIF1A|HIF1AN|HIF3A|HIGD1A|LIMD1|NFE2L2|NOTCH1|PSMA1|PSMA2|PSMA3|PSMA4|PSMA5|PSMA6|PSMA7|PSMB1|PSMB10|PSMB2|PSMB3|PSMB4|PSMB5|PSMB6|PSMB7|PSMB8|PSMB9|PSMC1|PSMC2|PSMC3|PSMC4|PSMC5|PSMC6|PSMD1|PSMD10|PSMD11|PSMD12|PSMD13|PSMD14|PSMD2|PSMD3|PSMD4|PSMD5|PSMD6|PSMD7|PSMD8|PSMD9|PSME1|PSME2|PSME3|PSME4|PSMF1|RBPJ|RBX1|RP…	DOWN	Day_0_vs_Day_7
production of molecular mediator of immune response	GO:0002440	56	56	10.38863433	2.061e-7	2.285e-5	1.271e-6	3.067e-4	0.864	NA	ATAD5|ATM|BTK|CAMK4|CARD11|CD55|CHGA|CTNNBL1|DENND1B|DLG1|DNAJB9|ERCC1|EXO1|EXOSC3|EXOSC6|GALNT2|GAS6|HLA-DQB1|HSPD1|IL18|INAVA|ITM2A|KDELR1|KIT|LIG4|MCM3AP|MLH1|MSH2|MSH3|MSH6|NBN|NOD2|PMS2|PMS2P1|PMS2P5|PMS2P6|POLB|POLL|POLM|POLQ|POU2F2|PRKDC|RNF168|RNF8|SAMHD1|SIRT1|SPHK2|SWAP70|TCF3|TCIRG1|TLR2|TMIGD2|TRAF3IP2|TREX1|UNG|XRCC4|	DOWN	Day_0_vs_Day_7
transmembrane receptor protein tyrosine kinase activity	GO:0004714	60	60	9.35776181	1.394e-6	2.315e-5	0.07319764	0.59236668	0.842	NA	ALK|AXL|CRIM1|DDR1|DDR2|EFEMP1|EFNA3|EFNA4|EFNB3|EGFR|EPHA1|EPHA10|EPHA2|EPHA3|EPHA4|EPHA6|EPHA7|EPHA8|EPHB1|EPHB2|EPHB3|EPHB4|EPHB6|ERBB2|ERBB3|ERBB4|FGFR1|FGFR2|FGFR3|FGFR4|FGFRL1|FLT1|FLT3|FLT4|IGF1R|IGF2R|INSR|INSRR|KDR|KIT|LMTK2|LTK|MERTK|MET|MST1R|NRP1|NRP2|NTRK1|NTRK2|NTRK3|PDGFRA|PDGFRB|PDGFRL|RET|ROR1|ROR2|RYK|TEK|TIE1|TYRO3|	UP	Day_0_vs_Day_7
cellular response to acid chemical	GO:0071229	182	181	6.99444507	1.52e-6	2.515e-5	0.44002852	1	0.991	NA	ABCA1|ABCB4|ABL2|ACACA|ADCY6|ADNP2|AKAP8|AKR1C1|AKR1C2|AKR1C3|AKT1|ALDH1A2|AMIGO1|APOB|AQP1|ASS1|ATM|ATP7A|BAIAP2|BCL11A|BCL2L1|BRINP1|BRINP2|CAPN2|CASTOR1|CASTOR2|CASTOR3|CCNB1|CDK4|CEBPB|CLDN1|COL16A1|COL1A1|COL1A2|COL3A1|COL4A1|COL5A2|COL6A1|CPEB1|CPEB3|CPEB4|CPS1|CPT1A|CREB1|CYBA|CYBB|CYP26B1|DGAT2|DNMT1|DNMT3A|E2F1|EDN1|EGFR|EGR1|EPHA3|FGFR2|FOLR1|FYN|FZD10|FZD4|FZD7|GCLC|GCLM|GJB3|GNB1|GNG2…	UP	Day_0_vs_Day_7
axis specification	GO:0009798	74	74	8.79002614	1.561e-6	2.571e-5	0.08850235	0.65664583	0.89	NA	AHI1|ARL13B|AURKA|BASP1|BCOR|BMP4|BMPR1A|C2CD3|CDX4|CER1|CITED1|CITED2|COBL|CTNNB1|CXXC4|DDIT3|DLL1|EPB41L5|ETS2|FGF10|FOXA2|FRS2|FZD5|GDF3|GPC3|HEY2|HSPB11|IFT172|IRX4|KDM6A|LDB1|LHX1|LRP6|MDFI|MNS1|NODAL|NOTCH1|NOTCH2|NRARP|OTX2|PAX6|PCSK6|PGAP1|PITX2|PKD1L1|PLD6|PTCH1|RNF2|SENP2|SETDB2|SFRP1|SHH|SIX2|SIX3|SKI|SMAD2|SMAD4|SMAD6|SMO|SRF|STC1|STIL|TBX3|TBX6|TDGF1|TDRD5|TMED2|TTC8|WLS|WNT1|WNT3|WN…	UP	Day_0_vs_Day_7
leukocyte chemotaxis	GO:0030595	68	68	9.94638085	2.816e-7	2.963e-5	3.096e-6	7.057e-4	0.883	NA	ADAM8|ADGRE2|ANO6|ANXA1|ARHGEF5|AZU1|CCL2|CCL26|CHGA|CKLF|CORO1A|CSF3R|CX3CL1|CXADR|CXCL1|CXCL16|CXCL3|CXCL5|CXCL6|CXCR2|CXCR4|CYP7B1|EDN1|EDN3|EDNRB|FLT1|GAS6|GBF1|GPR183|HMGB1|HSD3B7|IL17RA|IL17RC|IL1A|IL6R|ITGA1|ITGA9|ITGB2|KIT|LGALS3|LYST|MDK|NCKAP1L|NUP85|PDE4B|PDE4D|PDGFB|PF4|PIK3CD|PIP5K1C|PREX1|PTN|PTPRO|RAC1|RPS19|S1PR1|SBDS|SCG2|SFTPD|SLC12A2|SYK|TGFB2|TNFRSF11A|TNFSF11|TRPM2|TRPM4|VAV1…	DOWN	Day_0_vs_Day_7
biomineral tissue development	GO:0031214	61	61	9.2947334	1.808e-6	2.968e-5	0.08563435	0.64233593	0.84	NA	ALOX15|ALPL|ANO6|ANXA2|ANXA9|AXIN2|BGLAP|BMP2|CCDC154|CER1|CNNM4|COL1A1|COL1A2|CYP27B1|DDR2|ECM1|EIF2AK3|ENPP1|ERCC2|FAM20A|FAM20C|FAM83H|FBXL15|FGFR2|FGFR3|FOXO1|GPC3|GPNMB|ITGB1BP1|KLF10|LGR4|LOX|MINPP1|MSX2|NECTIN1|ODAM|PHOSPHO1|PKDCC|PPARA|PTH1R|PTN|ROR2|RSPO2|SBDS|SBNO2|SLC20A1|SMPD3|SNX10|SPP1|STIM1|TBX1|TCIRG1|TFIP11|TMEM119|TMEM38B|TSPEAR|TUFT1|WDR72|WNT11|ZBTB40|ZMPSTE24|	UP	Day_0_vs_Day_7
regulation of cellular ketone metabolic process	GO:0010565	148	148	7.87444484	2.781e-7	3.002e-5	0.0591485	0.78539253	0.984	NA	ABCD1|ACACB|ACADL|ACADVL|ADIPOR1|ADIPOR2|ADM|AKR1C3|AKT1|AKT2|ANXA1|APOA1|APOC1|APPL2|ATCAY|ATP2B4|AZIN1|BHMT|BMP2|BMP5|BMP6|BRCA1|CAV1|CD74|CEACAM1|CLCN2|CNR1|COMT|COQ3|CPT1A|DGAT2|DGKQ|DKK3|DKKL1|EGR1|EIF6|ELOVL5|ERFE|ERLIN1|ERLIN2|ETFBKMT|FABP3|FABP5|FGF19|FGFR4|GSTZ1|INSIG1|INSIG2|IRS1|IRS2|LONP2|LPGAT1|MID1IP1|MLXIPL|MLYCD|MTOR|NCOR2|NFE2L1|NQO1|NR1D1|NR1H2|NR1H3|NR4A3|OAZ1|OAZ2|ODC1|PANK2|P…	DOWN	Day_0_vs_Day_7
response to mechanical stimulus	GO:0009612	182	182	6.9648102	1.88e-6	3.073e-5	0.2228816	1	0.987	NA	ABHD12|ACTA1|ADGRV1|AGT|AKT1|ANGPT2|ANKRD1|ANKRD23|AQP1|ASIC2|ASIC3|ASNS|ATP1A1|ATP1A2|ATP8A2|BACE1|BAD|BAG3|BAK1|BCL10|BGLAP|BMP6|BNIP3|BTG2|CACNB3|CASP2|CASP8|CASP8AP2|CCNB1|CD40|CHEK1|CHI3L1|CHRNA10|CHRNA9|CLCN6|CNN2|CNTNAP2|COL11A1|COL1A1|COL3A1|CRADD|CSRP3|CXCL12|CXCR4|CYBA|DAG1|DCN|DMD|DRD2|EDN1|EGFR|ENDOG|ENG|ERCC8|ETS1|ETV1|F11R|FADD|FAS|FOS|FOSB|FOSL1|FOXP2|FYN|GADD45A|GATA4|GCLC|GJA1|GO…	UP	Day_0_vs_Day_7
actin filament-based movement	GO:0030048	100	100	8.06510509	2.051e-6	3.34e-5	0.38474271	1	0.974	NA	ACTA1|ACTC1|ACTN2|ACTN3|ACTN4|ANK2|ATP1A1|CACNA1C|CACNA1D|CACNA1G|CACNA2D1|CACNB2|CAMK2D|DES|DMD|EMP2|EPB41L5|FGF12|FNBP1L|FRMD6|GJA1|GJA5|GJC1|GPD1L|KCNA5|KCND3|KCNE1|KCNE1B|KCNE2|KCNE3|KCNE5|KCNH2|KCNJ2|KCNJ3|KCNJ5|KCNJ8|KCNN2|KCNQ1|MYBPC2|MYBPC3|MYH10|MYH14|MYH2|MYH3|MYH6|MYH7|MYH9|MYL3|MYL4|MYL6|MYL6B|MYO19|MYO1B|MYO1C|MYO1E|MYO5A|MYO6|MYO7A|MYO9B|NEB|NEDD4L|NUP155|PARVA|PDPN|PKP2|ROCK1|RYR2|…	UP	Day_0_vs_Day_7
Wnt signaling pathway, planar cell polarity pathway	GO:0060071	91	91	9.05211015	3.409e-7	3.497e-5	0.04483547	0.72425166	0.948	NA	AP2A1|AP2A2|AP2B1|AP2M1|AP2S1|ARHGEF19|ARRB2|CDC42|CELSR1|CELSR2|CELSR3|CLTC|CTHRC1|DAAM1|DVL1|DVL2|DVL3|FZD1|FZD2|FZD3|FZD4|FZD5|FZD6|FZD7|GPC4|GPC6|GRHL3|MAGI2|MED12|PARD6A|PFN1|PRICKLE1|PRICKLE2|PSMA1|PSMA2|PSMA3|PSMA4|PSMA5|PSMA6|PSMA7|PSMB1|PSMB10|PSMB2|PSMB3|PSMB4|PSMB5|PSMB6|PSMB7|PSMB8|PSMB9|PSMC1|PSMC2|PSMC3|PSMC4|PSMC5|PSMC6|PSMD1|PSMD10|PSMD11|PSMD12|PSMD13|PSMD14|PSMD2|PSMD3|PSMD4|PSM…	DOWN	Day_0_vs_Day_7
regulation of transcription regulatory region DNA binding	GO:2000677	46	46	9.88951892	2.166e-6	3.512e-5	0.09827741	0.69763356	0.875	NA	ANKRD33|CTNNB1|DDIT3|DDRGK1|DOT1L|ENHO|EP300|FBXW7|FOXC1|GATA3|GTF2B|H1F0|HAND1|HAND2|HEY1|HEY2|HMGA2|KLF4|LHX2|LIF|MAD2L2|MSX1|MSX2|NSD1|PARK7|PARP1|PAX6|PER2|POU4F1|PSEN1|RB1|SIN3A|SOX11|SRI|TAF1|TGFB1|TMSB4X|TRAF6|TRIM6|TWIST1|WNT3A|ZBTB7A|ZBTB7C|ZMPSTE24|ZNF593|ZNF675|	UP	Day_0_vs_Day_7
negative regulation of muscle organ development	GO:0048635	46	46	9.83905845	2.601e-6	4.202e-5	0.02511262	0.30394415	0.877	NA	AKIRIN1|BMP2|BMP4|CTDP1|DKK1|DLL1|EPHB1|FGF8|FRS2|FZD7|G6PD|GJA1|GSK3A|JARID2|KCNK2|LEF1|LUC7L|MAPK11|MEIS1|MIR17HG|MIR25|MYOCD|NOG|PAK1|PPARA|PTEN|RBP4|RGS2|RGS4|RIPK1|SAV1|SFMBT1|SIRT2|SIX4|SMAD4|SOX15|SOX6|TBX5|TGFB1|TGFBR2|TLL2|TP73|TWIST1|USP19|YBX3|YY1|	UP	Day_0_vs_Day_7
negative regulation of response to wounding	GO:1903035	72	72	8.64261613	3.037e-6	4.887e-5	0.03008103	0.34000683	0.888	NA	ABAT|ADAMTS18|AGER|AJAP1|ALOX12|ANXA2|ANXA5|ANXA9|APOE|C1QTNF1|CASK|CD109|CD34|CD9|CDKN1A|CDKN1B|CEACAM1|CERS2|CLASP1|CLASP2|CRK|DUSP10|EDN1|EPHA4|EPPK1|F11|F12|F2|FGA|FGB|FGF2|FGG|GJA1|HMGCR|INPP5F|KLK8|KLKB1|KREMEN1|LRIG2|MDK|MYOZ1|NOS3|PDGFA|PDGFB|PDGFRA|PHLDB2|PLAT|PLAU|PLAUR|PLG|PRKCD|PRKG1|PROC|PROS1|PTEN|PTPRS|RGMA|RTN4R|RTN4RL1|SERPINE1|SERPINE2|SERPINF2|SERPING1|SH2B3|SMAD3|SPP1|TFPI|THB…	UP	Day_0_vs_Day_7
acyl-CoA metabolic process	GO:0006637	78	78	9.2226235	5.07e-7	5.074e-5	0.01849951	0.47439688	0.872	GO:0035383|thioester metabolic process,	AADAT|AASS|ABCD1|ACACA|ACACB|ACAT1|ACBD6|ACLY|ACOT1|ACOT11|ACOT13|ACOT2|ACOT4|ACOT7|ACOT8|ACOT9|ACSBG1|ACSF2|ACSF3|ACSL3|ACSL4|ACSL6|ACSM3|ACSS1|ACSS2|CBR4|DBI|DGAT1|DGAT2|DLAT|DLD|DLST|ELOVL1|ELOVL2|ELOVL4|ELOVL5|ELOVL6|ELOVL7|FAR1|FAR2|FASN|GCDH|GPAM|GPAT4|HACD1|HACD2|HMGCL|HMGCS1|HSD17B12|HSD17B4|HSD17B8|HTD2|KYNU|MCEE|MLYCD|MPC1|MPC2|MVD|MVK|NUDT7|OGDH|OXSM|PDHA1|PDHB|PDHX|PIPOX|PMVK|PPCS|PPT…	DOWN	Day_0_vs_Day_7
thioester metabolic process	GO:0035383	78	78	9.2226235	5.07e-7	5.074e-5	0.01849951	0.47439688	0.872	GO:0006637|acyl-CoA metabolic process,	AADAT|AASS|ABCD1|ACACA|ACACB|ACAT1|ACBD6|ACLY|ACOT1|ACOT11|ACOT13|ACOT2|ACOT4|ACOT7|ACOT8|ACOT9|ACSBG1|ACSF2|ACSF3|ACSL3|ACSL4|ACSL6|ACSM3|ACSS1|ACSS2|CBR4|DBI|DGAT1|DGAT2|DLAT|DLD|DLST|ELOVL1|ELOVL2|ELOVL4|ELOVL5|ELOVL6|ELOVL7|FAR1|FAR2|FASN|GCDH|GPAM|GPAT4|HACD1|HACD2|HMGCL|HMGCS1|HSD17B12|HSD17B4|HSD17B8|HTD2|KYNU|MCEE|MLYCD|MPC1|MPC2|MVD|MVK|NUDT7|OGDH|OXSM|PDHA1|PDHB|PDHX|PIPOX|PMVK|PPCS|PPT…	DOWN	Day_0_vs_Day_7
development of primary sexual characteristics	GO:0045137	174	174	6.88974628	3.194e-6	5.119e-5	0.28874093	1	0.973	NA	ACVR1B|ACVR2A|ADAM15|ADAMTS1|ADCYAP1R1|ADGRG1|AFP|AGO4|AKR1C3|AMH|AMHR2|ANG|AR|ARID4A|ARID4B|ARID5B|ARRB1|ARRB2|ASPM|ATM|ATRX|BASP1|BAX|BCL2|BCL2L1|BCL2L11|BCL2L2|BIK|BMPR1B|BOK|BRCA2|BRIP1|CASP2|CASP3|CBL|CBX2|CCND1|CEBPB|COL9A3|CRKL|CSDE1|CTNNA1|CTSV|DACH1|DACH2|DMC1|DMRTA1|EIF2B2|EIF2B4|EIF2B5|EIF2S2|ERCC1|FANCA|FANCG|FGF8|FGF9|FLNA|FNDC3A|FOXC1|FOXL2|FSHR|FST|FSTL3|FZD4|GAS2|GATA3|GATA4|GATA6…	UP	Day_0_vs_Day_7
external side of plasma membrane	GO:0009897	189	189	6.78180422	3.238e-6	5.17e-5	0.22768564	1	0.941	NA	ABCA1|ABCB1|ABCC4|ABCG1|ABCG2|ACE|ACKR3|ADA|ADAM9|ADGRA3|ALCAM|AMOT|ANPEP|ANTXR1|ANTXR2|ANXA1|ANXA5|AQP4|ASTN1|ATP6AP2|B4GALT1|BCAM|BMPR1A|BTN2A1|BTN2A2|BTN2A3P|BTN3A1|BTN3A2|BTN3A3|BTNL9|CA4|CALR|CAPN2|CCR10|CD19|CD1D|CD24|CD244|CD248|CD274|CD276|CD34|CD36|CD4|CD40|CD59|CD74|CD79A|CD79B|CD83|CD9|CDH13|CDH5|CHRNA4|CHRNB2|CLCN3|CLPTM1|CNTFR|CSF2RA|CSF3R|CTSV|CUBN|CXCL12|CXCR2|CXCR4|DAG1|EBI3|ECE1|…	UP	Day_0_vs_Day_7
regulation of telomere maintenance via telomere lengthening	GO:1904356	61	61	10.13764697	5.56e-7	5.431e-5	2.414e-7	8.255e-5	0.869	NA	ACD|ATM|ATR|AURKB|CCT2|CCT3|CCT4|CCT5|CCT6A|CCT7|CCT8|CTC1|CTNNB1|DCP2|DHX36|DKC1|ERCC4|EXOSC10|FBXO4|GNL3L|HMBOX1|HNRNPA1|HNRNPA2B1|HNRNPC|HNRNPU|MAP2K7|MAP3K4|MAPK1|MAPK15|MAPK3|MAPKAPK5|NAF1|NAT10|NEK2|NEK7|PARN|PARP1|PIF1|PINX1|PKIB|PNKP|POT1|PRKCQ|RTEL1|SLX1A|SLX1B|SLX4|SMG5|SMG6|SMG7|SRC|STN1|TCP1|TEN1|TERF1|TERF2|TINF2|TNKS|TNKS2|XRCC5|XRN1|	DOWN	Day_0_vs_Day_7
carbohydrate derivative catabolic process	GO:1901136	156	156	7.01414146	4.148e-6	6.596e-5	2.012e-11	2.663e-9	0.958	NA	ABCD1|ABHD10|ACAN|ACAT1|ACOT7|ADA|ADA2|ADAL|ADAMTS12|ADAMTS9|AGRN|AHCY|AMDHD2|AMPD3|APOBEC2|APOBEC3B|APOBEC3C|APOBEC3D|APOBEC3F|APOBEC3G|ARSB|BCAN|BGN|CD44|CDA|CDADC1|CEMIP|CEMIP2|CHP1|CSPG4|CSPG5|CTBS|DCN|DCTPP1|DERA|DPYD|DPYS|DUT|EDEM1|EDEM2|EDEM3|ENPP4|ENTPD4|FBXO17|FBXO2|FBXO27|FBXO44|FBXO6|FGF2|FMOD|FUCA1|FUCA2|GALC|GALNS|GALT|GBA|GBA2|GLA|GLB1|GM2A|GNPDA1|GNPDA2|GNS|GPC1|GPC2|GPC3|GPC4|GPC5…	UP	Day_0_vs_Day_7
serine family amino acid metabolic process	GO:0009069	39	39	11.60052373	7.439e-7	7.098e-5	0.005221	0.20207322	0.847	NA	AHCY|AHCYL1|AHCYL2|AMT|APIP|CBS|CBSL|CDO1|CSAD|CTH|ENOPH1|GART|GCAT|GCLC|GCLM|GCSH|GGT1|GLDC|MPST|MRI1|MTHFD1|MTRR|PHGDH|PSAT1|PSPH|RIDA|SARS|SDSL|SEPHS1|SEPHS2|SEPSECS|SERINC3|SERINC5|SHMT1|SHMT2|SRR|TDH|THNSL2|TST|	DOWN	Day_0_vs_Day_7
cochlea development	GO:0090102	46	46	9.67676435	4.644e-6	7.356e-5	0.12770472	0.84922603	0.851	NA	ADAM10|CALB1|CCNA2|CTHRC1|DCHS1|DVL1|DVL2|EPHA4|EYA1|FRZB|FZD2|GABRA5|GABRB2|GABRB3|GATA2|GATA3|GLI2|GRHL3|HES1|HEY2|HOXA1|HPN|IFT20|IFT27|KCNK2|KCNK3|MCM2|MYO3A|MYO3B|NTRK3|OPA1|PAFAH1B1|PAX2|POU3F4|PSAP|PTK7|PVALB|RPGRIP1L|SIX1|SLITRK6|SOBP|SOX9|TBX1|VANGL2|WNT5A|ZEB1|	UP	Day_0_vs_Day_7
negative regulation of coagulation	GO:0050819	42	42	10.07834685	4.821e-6	7.607e-5	0.02995389	0.33950499	0.848	NA	ABAT|ADAMTS18|ALOX12|ANXA2|ANXA5|ANXA9|APOE|C1QTNF1|CD34|CD9|CEACAM1|EDN1|F11|F12|F2|FGA|FGB|FGG|HS3ST5|KLKB1|NOS3|PDGFA|PDGFB|PDGFRA|PLAT|PLAU|PLAUR|PLG|PRKCD|PRKG1|PROC|PROCR|PROS1|SERPINE1|SERPINE2|SERPINF2|SERPING1|SH2B3|TFPI|THBD|UBASH3B|VTN|	UP	Day_0_vs_Day_7
mammary gland epithelium development	GO:0061180	49	49	9.63543035	5.37e-6	8.441e-5	0.07368101	0.59277094	0.889	NA	AKT1|AKT2|AR|ATP2C2|BTRC|CCND1|CEBPB|CSF1|DDR1|EPHA2|ERBB4|FGF10|FGFR2|FOXB1|FOXF1|GLI2|HIF1A|ID2|IRF6|JAK2|KDM5B|LATS1|LBH|LRP5|LRP5L|LRP6|MAPK1|MED1|MSX1|MSX2|NTN1|ORAI1|PHB2|PML|PTCH1|SCRIB|SMO|SOSTDC1|SRC|STAT6|TBX3|TNFSF11|VDR|WNT2|WNT3|WNT4|WNT5A|WNT7B|ZNF703|	UP	Day_0_vs_Day_7
regulation of cellular response to transforming growth factor beta stimulus	GO:1903844	104	104	7.63395836	6.388e-6	0.0001	0.0826994	0.62836232	0.958	NA	ADAM17|ADAMTSL2|BAMBI|BCL9|BCL9L|CAV1|CAV2|CD109|CDKN1C|CDKN2B|CFLAR|CHST11|CITED1|CITED2|CREBBP|DAB2|DKK3|DLX1|DNM2|EID2|EMILIN1|ENG|EP300|FAM89B|FBN1|FBN2|FERMT1|FLCN|FOLR1|GIPC1|GLG1|GOT1|HIPK2|HSP90AB1|HSPA1A|HSPA5|HTRA1|HTRA3|ING2|ITGA3|ITGA8|LDLRAD4|LEMD3|LOX|LRG1|LTBP1|LTBP4|MEN1|MIR17HG|MTMR4|MYOCD|NPNT|NREP|NRROS|ONECUT1|ONECUT2|PBLD|PDPK1|PEG10|PIN1|PMEPA1|PPM1A|PRDM16|RASL11B|RNF111|RP…	UP	Day_0_vs_Day_7
nucleotidyltransferase activity	GO:0016779	115	114	8.06590317	1.153e-6	1.075e-4	5.039e-5	0.006461	0.693	NA	ABL1|CD3EAP|CDS1|CDS2|CGAS|CHRAC1|CMAS|COASY|CRCP|CTU1|CTU2|DKC1|EIF2B3|FICD|FLAD1|FPGT|GALT|GDPGP1|GMPPA|GMPPB|GPHN|KARS|MED20|MED21|MOCS3|MTPAP|NANS|NMNAT1|NMNAT2|NMNAT3|NUDT5|OAS3|PAPOLA|PAPOLG|PAPSS1|PAPSS2|PCYT1A|PCYT1B|PCYT2|PNPT1|POLA1|POLA2|POLB|POLD1|POLD2|POLD3|POLD4|POLE|POLE2|POLE3|POLE4|POLG|POLG2|POLH|POLI|POLK|POLL|POLM|POLN|POLQ|POLR1A|POLR1B|POLR1C|POLR1D|POLR1E|POLR2A|POLR2B|POL…	DOWN	Day_0_vs_Day_7
cytokine receptor binding	GO:0005126	158	158	6.93149681	7.084e-6	1.105e-4	0.09298646	0.67766153	0.961	NA	ADAM17|AMH|BABAM2|BAMBI|BEX3|BID|BMP10|BMP2|BMP4|BMP5|BMP6|BMP7|BMP8A|BMP8B|C5|CADM4|CASP3|CASP8|CASP8AP2|CCL2|CCL26|CCL28|CD2AP|CD70|CDH5|CFLAR|CKLF|CLCF1|CNIH4|CNTF|CSF1|CTF1|CX3CL1|CXCL1|CXCL12|CXCL14|CXCL16|CXCL3|CXCL5|CXCL6|DAB2IP|DDT|EBI3|ECM1|EDA|EFNA5|ENG|EPO|ERAP1|FADD|FEM1B|FKBP1A|FRS2|GATA3|GDF1|GDF10|GDF11|GDF15|GDF3|GDF6|GDF7|GH2|GRB2|GREM1|IL11|IL15|IL18|IL1A|IL1RAP|IL23A|IL34|IL6R|…	UP	Day_0_vs_Day_7
gonad development	GO:0008406	168	168	6.92746203	7.269e-6	1.13e-4	0.28542258	1	0.979	NA	ACVR2A|ADAM15|ADAMTS1|ADGRG1|AFP|AGO4|AKR1C3|AMH|AMHR2|ANG|AR|ARID4A|ARID4B|ARID5B|ARRB1|ARRB2|ASPM|ATM|ATRX|BASP1|BAX|BCL2|BCL2L1|BCL2L11|BCL2L2|BIK|BMPR1B|BOK|BRCA2|BRIP1|CASP2|CASP3|CBL|CCND1|CEBPB|COL9A3|CRKL|CSDE1|CTNNA1|CTSV|DMC1|DMRTA1|EIF2B2|EIF2B4|EIF2B5|EIF2S2|ERCC1|FANCA|FANCG|FGF8|FGF9|FLNA|FNDC3A|FOXC1|FOXL2|FSHR|FST|FSTL3|FZD4|GAS2|GATA3|GATA4|GATA6|H3F3A|H3F3B|HMGB2|HMGCS1|HSD17B4|…	UP	Day_0_vs_Day_7
regulation of cell-substrate adhesion	GO:0010810	181	181	6.76495723	7.51e-6	1.163e-4	0.2767654	1	0.966	NA	ABI3BP|ABL1|ACER2|ACTN4|ACVRL1|ADAM15|AJAP1|ALOX15|ANGPT2|AP1AR|APOA1|ARHGAP6|ARHGEF7|ARL2|ARPC2|ATXN3|BCAS3|BCL2|BCL6|BST1|C1QBP|CALR|CAMSAP3|CARMIL1|CASK|CCDC80|CCL28|CD36|CDC42|CDH13|CDK6|CIB1|CLASP1|CLASP2|COL16A1|COL1A1|COL26A1|COL8A1|CORO1C|CORO2B|CRK|CRKL|CSF1|CSPG5|CX3CL1|DAG1|DAPK3|DDR1|DISC1|DLC1|DMTN|DNM2|DOCK1|DOCK5|DUSP22|DUSP3|EDIL3|EFNA5|EGFL6|EGFLAM|EMILIN1|EMP2|EPB41L5|EPHA1|EPHA…	UP	Day_0_vs_Day_7
antigen processing and presentation of exogenous antigen	GO:0019884	153	153	7.43581872	1.363e-6	1.243e-4	0.10805675	0.97871268	0.928	NA	ACTR10|ACTR1A|ACTR1B|AP1B1|AP1G1|AP1M1|AP1M2|AP1S1|AP1S2|AP1S3|AP2A1|AP2A2|AP2B1|AP2M1|AP2S1|AP3B1|AP3D1|ARF1|B2M|CALR|CANX|CAPZA1|CAPZA2|CAPZB|CD1D|CD36|CD74|CENPE|CHUK|CLTA|CLTC|CTSD|CTSF|CTSL|CTSV|CYBA|CYBB|DCTN1|DCTN2|DCTN3|DCTN4|DCTN5|DCTN6|DNM2|DYNC1H1|DYNC1I1|DYNC1I2|DYNC1LI1|DYNC1LI2|DYNLL1|DYNLL2|HLA-DMA|HLA-DMB|HLA-DOA|HLA-DPA1|HLA-DPB1|HLA-DQB1|HLA-DRA|HLA-DRB1|HLA-DRB5|HLA-E|HLA-F|HLA…	DOWN	Day_0_vs_Day_7
alpha-amino acid biosynthetic process	GO:1901607	58	58	9.87077205	1.536e-6	1.37e-4	0.005369	0.20589483	0.869	NA	AASDHPPT|AASS|ACCS|ADI1|ALDH18A1|APIP|ASL|ASNS|ASNSD1|ASS1|BCAT1|BCAT2|BHMT|CAD|CBS|CBSL|CPS1|CTH|ENOPH1|GAMT|GATM|GGT1|GLS|GLS2|GLUD1|GLUD2|GLUL|GOT1|GOT2|MRI1|MTAP|MTHFD1|MTHFD2L|MTHFR|MTR|MTRR|NAGS|NOXRED1|OAT|PAH|PHGDH|PLOD1|PLOD2|PLOD3|PSAT1|PSPH|PYCR1|PYCR2|PYCR3|SEPHS1|SEPHS2|SERINC3|SERINC5|SHMT1|SHMT2|SLC25A12|SRR|THNSL2|	DOWN	Day_0_vs_Day_7
Notch signaling pathway	GO:0007219	110	108	7.5646594	9.174e-6	1.415e-4	0.07608801	0.60501765	0.818	NA	ADAM10|ADAM17|ANGPT4|ANXA4|APH1A|APH1B|APP|ATOH1|BMP2|CDH6|CDK6|CDKN1B|CEBPA|CFD|CHAC1|CNTN1|CNTN6|CREBBP|DLGAP5|DLK2|DLL1|DLL3|DNER|DTX1|DTX2|DTX3|DTX3L|DTX4|EP300|EPN1|ETV2|FAT4|FBXW7|FOXA1|FOXC1|FOXC2|GALNT11|GMDS|GOT1|GRIP2|HES1|HES7|HEY1|HEY2|HEYL|HNF1B|IFT172|IFT74|ITCH|ITGB1BP1|JAG1|JAG2|KAT2B|KCNA5|KRT19|MAML1|MAML2|MAML3|MDK|MESP2|MIB1|MIB2|MYC|NCSTN|NEURL1|NEURL1B|NKAP|NLE1|NOTCH1|NOTCH…	UP	Day_0_vs_Day_7
positive regulation of cartilage development	GO:0061036	27	27	18.91978471	1e-05	1.487e-4	0.00548	0.11833916	0.825	NA	ACVRL1|ANXA2|ANXA9|BMP1|BMP10|BMP2|BMP4|BMP6|BMPR1B|BMPR2|FGF18|GDF6|GLI3|LOXL2|MDK|PKDCC|POR|RELA|RUNX2|SCX|SMAD3|SOX5|SOX6|SOX9|TAPT1|WNT5A|ZNF219|	UP	Day_0_vs_Day_7
endochondral bone morphogenesis	GO:0060350	66	66	12.32514921	1e-05	1.492e-4	1.184e-11	1.675e-9	0.843	NA	ALPL|ANXA2|ANXA6|ANXA9|AXIN2|BMP4|BMP6|BMPR1B|BMPR2|CARM1|CER1|COCH|COL12A1|COL13A1|COL14A1|COL1A1|COL20A1|COL27A1|COL2A1|COL6A1|COL6A2|COL6A3|COL7A1|CSGALNACT1|DLX5|FGF18|FGFR3|FOXC1|GNAS|IHH|IMPAD1|INPPL1|MATN1|MATN2|MATN3|MATN4|MEF2C|MEF2D|MMP14|MMP16|NAB1|NAB2|NPPC|PEX7|PHOSPHO1|POC1A|RARA|RARB|RARG|RUNX2|SCARA3|SCX|SERPINH1|SMPD3|SOX9|STC1|TEK|TGFBR2|THBS3|TMEM119|TRIP11|TRPV4|VIT|VWA1|VWA2|…	UP	Day_0_vs_Day_7
genitalia development	GO:0048806	36	36	16.8393374	1e-05	1.497e-4	1.248e-7	9.85e-6	0.868	NA	AR|ASB1|AXL|BAK1|BAX|BMP5|BMP6|CHD7|CTNNB1|DHCR24|DNAJC19|FGF10|FGF8|FOXF2|GREB1L|LGR4|LHX1|LRP2|LRP6|MERTK|NIPBL|PDGFRA|PKD1|PTPN11|RBP4|ROR2|SHH|SRD5A1|STRA6|SYCP2|TBX3|TCF7|TYRO3|WNT5A|WNT9B|WT1|	UP	Day_0_vs_Day_7
embryonic camera-type eye morphogenesis	GO:0048596	24	24	19.21938305	1e-05	1.503e-4	0.00824	0.15437772	0.84	NA	ALDH1A3|ARID1A|BMP7|FOXF2|FRS2|FZD5|HIPK1|HIPK2|IHH|KDM2B|LRP6|PAX2|PAX6|PHACTR4|PROX1|SIX3|SOX11|SP3|STRA6|TBX2|TFAP2A|TWIST1|WNT5A|ZEB1|	UP	Day_0_vs_Day_7
embryonic eye morphogenesis	GO:0048048	31	31	17.69263113	1e-05	1.508e-4	0.00906	0.16521413	0.85	NA	ALDH1A3|ARID1A|BMP7|EFEMP1|FBN1|FBN2|FOXF2|FOXL2|FRS2|FZD5|HIPK1|HIPK2|IHH|KDM2B|LRP6|MFAP2|PAX2|PAX6|PHACTR4|PROX1|RARB|RARG|SIX3|SOX11|SP3|STRA6|TBX2|TFAP2A|TWIST1|WNT5A|ZEB1|	UP	Day_0_vs_Day_7
hindlimb morphogenesis	GO:0035137	29	29	18.55889746	1e-05	1.514e-4	0.00519	0.11326899	0.811	NA	AFF3|ALX3|ALX4|BMP4|BMPR1A|CHD7|CTNNB1|FGF4|FGF8|FMN1|GNAS|GPC3|MED1|MSX1|MSX2|NOTCH1|OSR1|PITX1|PTCH1|RARB|RARG|RPGRIP1L|RSPO2|SALL3|SHH|TBX3|TFAP2B|TWIST1|WNT3|	UP	Day_0_vs_Day_7
cardiac atrium development	GO:0003230	30	30	17.4095314	1e-05	1.52e-4	0.01348	0.20950167	0.88	NA	ACVR1|ANK2|BMP10|BMPR2|CCM2L|ENG|GATA4|GJA5|HEG1|HEY2|ISL1|MDM2|MDM4|MYH6|NKX2-5|NOG|NOTCH1|NOTCH2|NPHP3|NSD2|PROX1|SMO|SOS1|SOX4|TBX20|TBX5|TGFB2|WNT2|WNT5A|ZFPM1|	UP	Day_0_vs_Day_7
cardiac atrium morphogenesis	GO:0003209	26	26	19.36712215	1e-05	1.525e-4	0.01067	0.17796346	0.877	NA	ACVR1|BMP10|BMPR2|CCM2L|ENG|GATA4|GJA5|HEG1|HEY2|ISL1|MYH6|NKX2-5|NOG|NOTCH1|NOTCH2|NSD2|PROX1|SMO|SOS1|SOX4|TBX20|TBX5|TGFB2|WNT2|WNT5A|ZFPM1|	UP	Day_0_vs_Day_7
regulation of chemotaxis	GO:0050920	163	163	6.87205737	1.033e-5	1.53e-4	0.35102913	1	0.989	NA	ADAM10|ADAM17|ADGRA2|AGER|AIF1|AKIRIN1|ANGPT2|ANO6|ARTN|AZU1|BMPR2|BST1|C1QBP|C5|CALR|CAMK1D|CASR|CCL2|CCL26|CD74|CDH13|CMKLR1|CORO1B|CREB3|CSF1|CXCL12|CXCL14|CXCR2|CXCR4|DAPK2|DDT|DSCAM|DUSP1|DUSP3|DYSF|EDN1|EDN3|EFNB2|F2RL1|F3|F7|FEZF2|FGF1|FGF10|FGF16|FGF18|FGF2|FGF4|FGFR1|GAS6|GPR183|GPSM3|GREM1|GSTP1|HMGB1|HSPB1|IL23A|IL6R|ITGA2|JAM3|KARS|KDR|LGALS9|LGMN|LPAR1|LYN|MAPK14|MAPK3|MDK|MEGF8|MET|…	UP	Day_0_vs_Day_7
aortic valve development	GO:0003176	31	31	18.94550644	1e-05	1.531e-4	0.00554	0.11900848	0.883	NA	BMP4|BMPR2|EFNA1|ELN|EMILIN1|GATA3|GATA4|GATA5|HEY2|HEYL|JAG1|NFATC1|NOS3|NOTCH1|RB1|RBPJ|ROBO1|ROBO2|ROCK1|ROCK2|SLIT2|SLIT3|SMAD6|SNAI1|SNAI2|SOX9|TBX20|TGFB1|TNFRSF1A|TNFRSF1B|TWIST1|	UP	Day_0_vs_Day_7
epithelial to mesenchymal transition	GO:0001837	64	64	11.71814697	1e-05	1.537e-4	0.001982	0.05212756	0.884	NA	ACVRL1|ADAM15|AKNA|BMP2|BMP4|BMP7|CTNNB1|CUL7|DDX17|DDX5|DLG5|EFNA1|ENG|EPB41L5|FAM83D|FGF8|FGFR2|FOXF2|GSC|GSK3B|HAS2|HEY1|HEY2|HEYL|HIF1A|HMGA2|HNRNPAB|KBTBD8|KLHL12|LEF1|LIMS1|LOXL2|LOXL3|LRP6|MSX1|MSX2|NOG|NOLC1|NOTCH1|OLFM1|PDCD4|PDCD6|PEF1|RBPJ|RFLNB|RTN4|S100A4|SFRP1|SMAD4|SNAI1|SNAI2|SOX9|SPRY1|TCOF1|TGFB1|TGFB2|TGFBR1|TGFBR3|TMEM100|TRIM28|WNT11|WNT2|WNT4|WNT5A|	UP	Day_0_vs_Day_7
nucleolar part	GO:0044452	174	173	7.22237715	1.762e-6	1.539e-4	0.001643	0.09496389	0.559	NA	ACACA|AFF4|AGER|AKNA|ANKRD1|APEX2|ARHGAP32|BOP1|BTBD10|BTRC|CAMK4|CARF|CC2D1A|CCDC137|CD2AP|CD2BP2|CD3EAP|CDCA7L|CDKN2AIP|CHCHD1|COIL|DAB2|DCAF1|DCLRE1A|DDX11|DDX46|DEAF1|DKC1|DSN1|DUSP11|E2F5|EEF1D|EIF3L|ESRRA|EXOSC8|EZR|FAM111A|FBL|FBLIM1|FBLL1|FBXW9|FHIT|FOXA1|FOXJ2|FOXL2NB|GAR1|HEATR1|HERC4|HOXB5|ICK|IMP3|IMP4|IP6K1|IP6K2|JAZF1|KDM5D|KIT|KLF6|LEO1|LIPA|MALT1|MAP3K14|MBD6|MLLT1|MPHOSPH10|MRI1|…	DOWN	Day_0_vs_Day_7
regulation of transforming growth factor beta receptor signaling pathway	GO:0017015	102	102	7.73495037	1.088e-5	1.605e-4	0.08527001	0.64195021	0.956	NA	ADAM17|ADAMTSL2|BAMBI|BCL9|BCL9L|CAV1|CAV2|CD109|CDKN1C|CDKN2B|CHST11|CITED1|CITED2|CREBBP|DAB2|DKK3|DNM2|EID2|EMILIN1|ENG|EP300|FAM89B|FBN1|FBN2|FERMT1|FLCN|FOLR1|GIPC1|GLG1|GOT1|HIPK2|HSP90AB1|HSPA1A|HSPA5|HTRA1|HTRA3|ING2|ITGA3|ITGA8|LDLRAD4|LEMD3|LOX|LRG1|LTBP1|LTBP4|MEN1|MIR17HG|MTMR4|MYOCD|NPNT|NREP|NRROS|ONECUT1|ONECUT2|PBLD|PDPK1|PEG10|PIN1|PMEPA1|PPM1A|PRDM16|RASL11B|RNF111|RPS27A|SDCBP|…	UP	Day_0_vs_Day_7
RNA polymerase II activating transcription factor binding	GO:0001102	44	44	9.82328127	1.1e-5	1.618e-4	0.02361475	0.29361005	0.796	NA	ATF2|BEX1|BHLHE40|BHLHE41|CREB1|CREBBP|CTNNB1|DUSP26|EGR2|EP300|EXOSC9|FOS|HEY2|HIPK2|IFI27|ISL1|JUN|LDB1|LDB2|LMO2|MAD2L2|MGA|NCOR1|NFE2L2|NHLH2|PITX2|RB1|RBL1|RBL2|SETD3|SIN3A|SMAD3|TBX1|TBX15|TBX18|TBX19|TBX2|TBX20|TBX3|TBX5|TBX6|TP53|TP53BP1|ZFPM1|	UP	Day_0_vs_Day_7
antigen processing and presentation of exogenous peptide antigen	GO:0002478	150	150	7.54842808	2.047e-6	1.714e-4	0.11035022	0.97789842	0.926	NA	ACTR10|ACTR1A|ACTR1B|AP1B1|AP1G1|AP1M1|AP1M2|AP1S1|AP1S2|AP1S3|AP2A1|AP2A2|AP2B1|AP2M1|AP2S1|ARF1|B2M|CALR|CANX|CAPZA1|CAPZA2|CAPZB|CD36|CD74|CENPE|CHUK|CLTA|CLTC|CTSD|CTSF|CTSL|CTSV|CYBA|CYBB|DCTN1|DCTN2|DCTN3|DCTN4|DCTN5|DCTN6|DNM2|DYNC1H1|DYNC1I1|DYNC1I2|DYNC1LI1|DYNC1LI2|DYNLL1|DYNLL2|HLA-DMA|HLA-DMB|HLA-DOA|HLA-DPA1|HLA-DPB1|HLA-DQB1|HLA-DRA|HLA-DRB1|HLA-DRB5|HLA-E|HLA-F|HLA-G|HLA-H|IFI30|IK…	DOWN	Day_0_vs_Day_7
interleukin-1-mediated signaling pathway	GO:0070498	88	88	8.66596251	2.091e-6	1.716e-4	0.06701439	0.83574482	0.943	NA	BTRC|CHUK|CUL1|EGR1|FBXW11|IKBKB|IKBKG|IL1A|IL1R1|IL1RAP|IRAK1|IRAK2|IRAK3|IRAK4|MAP3K3|MAP3K7|MAP3K8|MAPK3|MYD88|NFKB1|NFKBIA|NOD1|NOD2|PELI1|PELI2|PELI3|PLCB1|PSMA1|PSMA2|PSMA3|PSMA4|PSMA5|PSMA6|PSMA7|PSMB1|PSMB10|PSMB2|PSMB3|PSMB4|PSMB5|PSMB6|PSMB7|PSMB8|PSMB9|PSMC1|PSMC2|PSMC3|PSMC4|PSMC5|PSMC6|PSMD1|PSMD10|PSMD11|PSMD12|PSMD13|PSMD14|PSMD2|PSMD3|PSMD4|PSMD5|PSMD6|PSMD7|PSMD8|PSMD9|PSME1|PSME…	DOWN	Day_0_vs_Day_7
forebrain neuron differentiation	GO:0021879	43	43	9.79871809	1.189e-5	1.742e-4	0.25968378	1	0.863	NA	ATF5|ATP7A|BCL11B|CNTN2|DCLK2|DISC1|DLX1|DLX2|DLX5|DRD2|ERBB4|FEZF2|FGF8|FGFR2|FOXG1|GATA2|GBX2|INHBA|LHX5|LHX6|LHX8|NRP1|NRP2|PAX6|PLXNA3|RAC3|RAPGEF2|ROBO1|ROBO2|SALL1|SALL3|SATB2|SEMA3A|SHANK3|SLC4A10|SLIT1|SLIT2|SLIT3|UBB|UNCX|UQCRQ|WNT5A|ZSWIM6|	UP	Day_0_vs_Day_7
antigen processing and presentation of peptide antigen	GO:0048002	161	161	7.37085011	2.042e-6	1.746e-4	0.12002595	0.97711603	0.929	NA	ABCB9|ACE|ACTR10|ACTR1A|ACTR1B|AP1B1|AP1G1|AP1M1|AP1M2|AP1S1|AP1S2|AP1S3|AP2A1|AP2A2|AP2B1|AP2M1|AP2S1|ARF1|B2M|BCAP31|CALR|CANX|CAPZA1|CAPZA2|CAPZB|CD36|CD74|CENPE|CHUK|CLTA|CLTC|CTSD|CTSF|CTSL|CTSV|CYBA|CYBB|DCTN1|DCTN2|DCTN3|DCTN4|DCTN5|DCTN6|DNM2|DYNC1H1|DYNC1I1|DYNC1I2|DYNC1LI1|DYNC1LI2|DYNLL1|DYNLL2|ERAP1|FCGRT|HFE|HLA-DMA|HLA-DMB|HLA-DOA|HLA-DPA1|HLA-DPB1|HLA-DQB1|HLA-DRA|HLA-DRB1|HLA-DRB5…	DOWN	Day_0_vs_Day_7
Fc receptor signaling pathway	GO:0038093	153	153	7.34649438	2.373e-6	1.909e-4	0.03848791	0.6691352	0.948	NA	ABI1|ABL1|ACTB|ACTG1|ACTR2|ACTR3|ARPC1A|ARPC1B|ARPC2|ARPC3|ARPC4|ARPC5|BAIAP2|BCL10|BRK1|BTK|BTRC|CALM1|CARD11|CD247|CDC42|CHUK|CRK|CUL1|CYFIP1|CYFIP2|DOCK1|ELMO1|ELMO2|FBXW11|FCGR2A|FER|FOS|FYN|GAB2|GRAP2|GRB2|HCK|HSP90AA1|HSP90AB1|IKBKB|IKBKG|JUN|KIT|LAT|LCP2|LIMK1|LYN|MALT1|MAP2K4|MAP2K7|MAP3K1|MAP3K7|MAPK1|MAPK10|MAPK3|MAPK8|MAPK9|MYH2|MYO10|MYO1C|NCK1|NCKAP1|NCKAP1L|NCKIPSD|NFATC1|NFATC2|NFA…	DOWN	Day_0_vs_Day_7
SCF-dependent proteasomal ubiquitin-dependent protein catabolic process	GO:0031146	89	89	8.62942244	2.466e-6	1.946e-4	0.06879802	0.83023017	0.317	NA	AMN1|BTRC|CCNF|CUL1|CUL2|CUL4A|CUL4B|CUL5|DMAC2|FBXL12|FBXL14|FBXL15|FBXL16|FBXL17|FBXL18|FBXL2|FBXL20|FBXL22|FBXL3|FBXL4|FBXL5|FBXL6|FBXL7|FBXL8|FBXO17|FBXO2|FBXO27|FBXO31|FBXO33|FBXO38|FBXO4|FBXO44|FBXO48|FBXO6|FBXO9|FBXW11|FBXW4|FBXW5|FBXW7|KIF14|LRRC29|NCCRP1|PSMA1|PSMA2|PSMA3|PSMA4|PSMA5|PSMA6|PSMA7|PSMB1|PSMB10|PSMB2|PSMB3|PSMB4|PSMB5|PSMB6|PSMB7|PSMB8|PSMB9|PSMC1|PSMC2|PSMC3|PSMC4|PSMC5|PS…	DOWN	Day_0_vs_Day_7
activation of innate immune response	GO:0002218	195	194	7.00133818	2.639e-6	2.043e-4	0.05171417	0.74976403	0.946	NA	AIM2|ALPK1|APOB|BCL10|BIRC2|BIRC3|BTK|BTRC|CARD11|CARD9|CASP8|CD36|CGAS|CHUK|CNPY3|COLEC12|CREBBP|CTSB|CTSK|CTSL|CUL1|CYLD|DDX58|EP300|EPG5|FADD|FBXW11|FGA|FGB|FGG|FYN|HCK|HEXIM1|HMGB1|HRAS|HSP90B1|HSPD1|ICAM2|ICAM3|IFI16|IFIH1|IKBKB|IKBKE|IKBKG|INAVA|IRAK1|IRAK2|IRAK3|IRAK4|IRF3|IRF7|ITCH|ITGAM|ITGB2|KRAS|LGALS9|LGMN|LSM14A|LYN|MALT1|MAP2K6|MAP3K1|MAP3K7|MAPKAPK2|MAPKAPK3|MATR3|MAVS|MUC1|MUC12|M…	DOWN	Day_0_vs_Day_7
response to tumor necrosis factor	GO:0034612	198	198	6.99735244	2.71e-6	2.059e-4	0.00258	0.13401858	0.964	NA	ABCC2|ACTN4|ADAM10|ADAM17|ADAM9|ADAMTS12|ADAMTS13|ADAMTS7|AFF3|AIM2|AKAP12|AKT1|ANKRD1|APOB|ARHGEF2|ASAH1|ASS1|BAG4|BIRC2|BIRC3|BRCA1|CACTIN|CASP3|CASP8|CCL2|CCL26|CD40|CD58|CD70|CDIP1|CEBPA|CHI3L1|CHUK|CIB1|CLDN1|COL1A1|COMMD7|CRHBP|CX3CL1|CXCL16|CYBA|DAB2IP|DHX9|EDA|EDA2R|EDARADD|EDN1|ENDOG|ERBIN|FOXO3|GATA3|GBA|GBP2|GCH1|GGT1|GGT2|GGT3P|GGT5|GPD1|GPER1|GSDME|GSS|HAS2|HDAC4|HYAL1|HYAL2|HYAL3|IC…	DOWN	Day_0_vs_Day_7
apoptotic mitochondrial changes	GO:0008637	56	56	9.7096167	2.781e-6	2.075e-4	1.24e-6	3.181e-4	0.821	NA	ACAA2|AIFM2|AKT1|ATF2|ATG3|ATP2A1|BAD|BAK1|BAX|BBC3|BCL2|BCL2L1|BCL2L11|BID|BIK|BLOC1S2|BMF|BNIP3|BNIP3L|BOK|CAMK2A|CCAR2|CCK|CLU|DNM1L|ERBB4|EYA2|FIS1|FZD9|GCLM|GGCT|HK2|HSPD1|IFI6|IFIT2|JTB|JUN|MFF|MOAP1|NAIF1|NDUFS1|PIM2|PMAIP1|PPIF|PPP2CB|RHOT1|RHOT2|RTL10|SFN|SLC25A4|SOD2|STPG1|THEM4|TIMM50|TP53|VPS35|	DOWN	Day_0_vs_Day_7
small nuclear ribonucleoprotein complex	GO:0030532	61	61	9.70220591	2.857e-6	2.093e-4	0.04715138	0.72187351	0.303	NA	ARFGEF1|CD2BP2|DDX23|DDX39B|EFTUD2|GEMIN4|HTATSF1|LSM10|LSM11|LSM2|LSM3|LSM4|LSM5|LSM6|LSM7|LSM8|LUC7L|LUC7L2|LUC7L3|PHF5A|PPIH|PRPF18|PRPF3|PRPF31|PRPF39|PRPF4|PRPF40A|PRPF40B|PRPF6|PRPF8|RBMX2|SART1|SART3|SF3A1|SF3A2|SF3A3|SF3B1|SF3B2|SF3B5|SLU7|SNRNP200|SNRNP40|SNRNP70|SNRPA|SNRPA1|SNRPB|SNRPB2|SNRPC|SNRPD1|SNRPD2|SNRPD3|SNRPE|SNRPF|SNRPG|SNRPN|SNU13|TGS1|TXNL4A|TXNL4B|USP39|ZMAT2|	DOWN	Day_0_vs_Day_7
homophilic cell adhesion via plasma membrane adhesion molecules	GO:0007156	146	146	6.92804371	2.002e-5	2.862e-4	0.002053	0.0533172	2.99e-4	NA	AMIGO1|AMIGO2|BSG|CADM1|CADM3|CDH1|CDH10|CDH11|CDH13|CDH15|CDH18|CDH2|CDH20|CDH22|CDH23|CDH24|CDH26|CDH3|CDH4|CDH5|CDH6|CDH7|CDH8|CDH9|CDHR1|CDHR3|CEACAM1|CELSR1|CELSR2|CELSR3|CLSTN1|CLSTN2|CLSTN3|CNTN2|CNTN4|CNTN6|DCHS1|DCHS2|DSC2|DSC3|DSCAM|DSCAML1|DSG2|EMB|ESAM|FAT1|FAT2|FAT3|FAT4|HMCN1|IGSF11|IGSF21|IGSF9|IGSF9B|ITGB1|KIRREL3|L1CAM|MPZL2|NECTIN1|NECTIN2|NECTIN3|NEXN|NPTN|PALLD|PCDH1|PCDH10|PC…	UP	Day_0_vs_Day_7
inner ear morphogenesis	GO:0042472	90	90	9.82492852	2e-05	2.869e-4	0.006077	0.12721973	0.975	NA	ABR|ALDH1A3|ATOH1|ATP6V1B1|ATP8A2|BCR|CELSR1|CEP290|CHD7|CHRNA10|CHRNA9|COL11A1|COL2A1|CTHRC1|DLX5|DLX6|DVL1|DVL2|EPHB2|EYA1|FGF10|FGF8|FGF9|FGFR1|FGFR2|FOXG1|FRZB|FZD2|FZD3|FZD6|GATA2|GATA3|GBX2|GLI2|GRHL3|HESX1|HMX2|HOXA1|HPN|INSIG1|INSIG2|ITGA8|KCNQ4|LRIG1|LRIG3|MAFB|MYO15A|MYO3A|MYO3B|MYO7A|NR4A3|NTN1|OTX1|PAX2|PAX8|PDZD7|POU3F4|PROX1|PRRX1|PTK7|RIPOR2|ROR2|SCRIB|SEC24B|SIX1|SIX4|SLC44A4|SLC9…	UP	Day_0_vs_Day_7
I band	GO:0031674	124	124	8.91274469	2e-05	2.879e-4	0.05676193	0.50961532	0.838	NA	ACTC1|ACTN1|ACTN2|ACTN4|AHNAK2|ALDOA|ANK1|ANK2|ANK3|ANKRD1|ATP2B4|BAG3|BIN1|BMP10|C10orf71|CACNA1C|CACNA1D|CAPN3|CASQ1|CAVIN4|CFL2|CRYAB|CSRP1|CSRP3|CTNNB1|DES|DMD|DNAJB6|DST|FBXL22|FBXO22|FBXO32|FERMT2|FHL2|FHL3|FHOD3|FKBP1A|FKBP1B|FLNA|FLNB|FLNC|FRG1|GLRX3|HDAC4|HOMER1|HRC|HSPB1|IGFN1|ITGB1BP2|JPH1|JPH2|JUP|KAT2B|KCNA5|KCNE1|KCNN2|KRT19|KRT8|LDB3|MTM1|MYH6|MYH7|MYL12B|MYL3|MYL9|MYO18B|MYOM1|MYO…	UP	Day_0_vs_Day_7
mesenchymal cell development	GO:0014031	76	76	10.5975567	2e-05	2.889e-4	0.01165937	0.19059124	0.884	NA	ACVR1|ALDH1A2|ALX1|BCL2|BMPR1A|CFL1|CORO1C|CYP26C1|EDN1|EDN3|EDNRA|EDNRB|EFNB1|ERBB4|FAM172A|FN1|FOLR1|FOXC1|FOXC2|GBX2|GDNF|HAND2|HES1|HEY2|HEYL|HIF1A|ISL1|JAG1|KBTBD8|KITLG|KLHL12|LAMA5|MAPK1|MAPK3|NOLC1|NOTCH1|NRG1|NRP1|NRP2|NRTN|OVOL2|PDCD6|PEF1|PHACTR4|PITX2|RDH10|RET|SEMA3A|SEMA3B|SEMA3D|SEMA3E|SEMA3F|SEMA3G|SEMA4A|SEMA4B|SEMA4C|SEMA4D|SEMA4F|SEMA4G|SEMA6A|SEMA6B|SEMA6C|SEMA6D|SEMA7A|SHH|SM…	UP	Day_0_vs_Day_7
specification of symmetry	GO:0009799	114	114	9.19057118	2e-05	2.9e-4	0.0137422	0.21197091	0.954	NA	ACVR1|ACVR2A|ACVR2B|AHI1|AIDA|ALDH1A2|ALG5|AP1B1|ARL13B|ARL6|ARMC4|BBS4|BBS5|BBS7|BICC1|BMP4|C2CD3|C9orf116|CC2D2A|CCDC103|CCDC151|CCDC39|CCDC40|CER1|CFAP53|CFC1|CITED2|DAAM2|DISP1|DLL1|DNAAF1|DNAAF4|DNAH11|DNAH5|DNAI1|DPCD|DYNC2H1|DYNC2LI1|ENG|FGF10|FGF8|FOLR1|FOXF1|FOXH1|FOXJ1|FOXN4|GALNT11|GAS8|GATA4|GREM1|GREM2|HAND1|HAND2|HIF1A|IFT140|IFT172|IFT52|IFT57|IFT74|IHH|KIF3B|LEFTY1|LRRC6|MEF2C|MEG…	UP	Day_0_vs_Day_7
collagen trimer	GO:0005581	67	67	11.69833338	2e-05	2.91e-4	6.676e-4	0.02091034	0.27	NA	C1QL1|C1QL3|C1QL4|C1QTNF1|C1QTNF2|C1QTNF3|C1QTNF5|C1QTNF6|CCBE1|COL11A1|COL11A2|COL12A1|COL13A1|COL14A1|COL15A1|COL16A1|COL17A1|COL18A1|COL1A1|COL1A2|COL20A1|COL21A1|COL22A1|COL23A1|COL24A1|COL25A1|COL26A1|COL27A1|COL28A1|COL2A1|COL3A1|COL4A1|COL4A2|COL4A3|COL4A4|COL4A5|COL4A6|COL5A1|COL5A2|COL5A3|COL6A1|COL6A2|COL6A3|COL6A6|COL7A1|COL8A1|COL8A2|COL9A1|COL9A2|COL9A3|COLEC10|COLEC11|COLEC12|COLQ|C…	UP	Day_0_vs_Day_7
vasculogenesis	GO:0001570	66	66	11.14522453	2e-05	2.92e-4	0.0211189	0.27508205	0.88	NA	ACKR3|ADM|AGGF1|AMOT|APELA|APLNR|CAV1|CCM2|CITED1|CTNNB1|CUL7|EGFL7|ENG|EPHA2|FBXW7|FOXF1|FZD4|GJC1|GLMN|HAS2|HDAC7|HEG1|HEY2|ITGAV|ITGB8|JUNB|KDR|MYO18B|MYO1E|MYOCD|NKX2-5|NOTCH1|NTRK2|PAXIP1|PDGFRB|PTK2|QKI|RAMP2|RASA1|RASIP1|SETD2|SGPL1|SHH|SMO|SOX17|SOX18|SPRED1|TBX20|TBX5|TBX6|TEAD2|TGFB1|TGFBR2|TGFBR3|TIE1|TIPARP|TMEM100|TNNI3|VEGFA|WARS2|WNT7B|WT1|YAP1|ZFP36L1|ZFPM2|ZMIZ1|	UP	Day_0_vs_Day_7
male gonad development	GO:0008584	109	109	7.4026776	2.087e-5	2.973e-4	0.20999464	1	0.976	NA	ACVR2A|ADAM15|ADGRG1|AGO4|AKR1C3|AMHR2|AR|ARID4A|ARID4B|ARID5B|ASPM|ATRX|BAX|BCL2|BCL2L1|BCL2L11|BCL2L2|BIK|BOK|BRIP1|CBL|CCND1|COL9A3|CRKL|CSDE1|CTNNA1|CTSV|EIF2S2|ERCC1|FANCA|FGF9|FLNA|FNDC3A|FSHR|FSTL3|GATA3|GATA4|GATA6|H3F3A|H3F3B|HMGB2|HMGCS1|HSD17B4|ICAM1|ING2|INHA|INHBA|INSR|KDM5A|KIF18A|KIT|KITLG|LRP2|LRRC6|MAMLD1|MEA1|MGST1|MMP14|MSH2|NASP|NCOA1|NCOA4|NKX3-1|NR5A1|NTRK1|NUDT1|PATZ1|PDGFR…	UP	Day_0_vs_Day_7
anterior/posterior axis specification	GO:0009948	40	40	9.61079273	2.135e-5	3.032e-4	0.02839345	0.32632586	0.871	NA	AURKA|BASP1|BMP4|CDX4|CER1|CTNNB1|DDIT3|EPB41L5|ETS2|FOXA2|FRS2|FZD5|GDF3|GPC3|HEY2|KDM6A|LDB1|LHX1|LRP6|NODAL|NRARP|OTX2|PCSK6|PGAP1|PLD6|RNF2|SHH|SIX2|SKI|SMAD4|SRF|TBX3|TBX6|TDGF1|TDRD5|TMED2|WLS|WNT3|WNT5A|WT1|	UP	Day_0_vs_Day_7
fatty acid derivative biosynthetic process	GO:1901570	69	69	8.98366399	4.4e-6	3.06e-4	0.03488551	0.64767079	0.873	NA	AACS|ACACA|ACAT1|ACLY|ACSBG1|ACSF3|ACSL3|ACSL4|ACSL6|ACSS3|AKR1C3|ALOX12|ALOX15|ALOX5|BDH1|BDH2|CBR1|CBR4|CD74|CYP2C8|EDN1|ELOVL1|ELOVL2|ELOVL4|ELOVL5|ELOVL6|ELOVL7|FADS1|FAR1|FAR2|FASN|GCDH|GGT1|GGT2|GGT3P|GGT5|GGT7|GGTLC3|HACD1|HACD2|HMGCL|HMGCLL1|HPGD|HSD17B12|HSD17B8|HTD2|LTA4H|LTC4S|MGST1|MGST2|MGST3|MIF|PLA2G4A|PNPLA8|PPT1|PPT2|PTGDS|PTGES|PTGES2|PTGES3|PTGIS|PTGS1|SCD|SCD5|SLC25A1|SLC27A5|…	DOWN	Day_0_vs_Day_7
extracellular ligand-gated ion channel activity	GO:0005230	56	56	9.59039625	4.275e-6	3.077e-4	0.001124	0.06988698	0.825	NA	CHRFAM7A|CHRNA10|CHRNA3|CHRNA4|CHRNA5|CHRNA7|CHRNA9|CHRNB1|CHRNB2|CHRNB4|CHRNE|GABRA1|GABRA2|GABRA3|GABRA4|GABRA5|GABRB1|GABRB2|GABRB3|GABRD|GABRE|GABRG1|GABRG2|GABRG3|GABRP|GABRQ|GABRR1|GABRR2|GLRA4|GLRB|GRIA1|GRIA3|GRIA4|GRID1|GRID2|GRIK1|GRIK2|GRIK3|GRIK4|GRIK5|GRIN1|GRIN2A|GRIN2B|GRIN2D|GRIN3B|HTR3A|P2RX1|P2RX2|P2RX3|P2RX4|P2RX5|P2RX6|P2RX7|PTK2B|SLC17A7|TRPV1|	DOWN	Day_0_vs_Day_7
Sm-like protein family complex	GO:0120114	72	72	8.98564032	4.366e-6	3.088e-4	0.07346848	0.84437299	0.262	NA	ARFGEF1|CD2BP2|CLNS1A|DDX20|DDX23|DDX39B|EFTUD2|GEMIN2|GEMIN4|GEMIN5|GEMIN6|GEMIN7|GEMIN8|HTATSF1|LSM1|LSM10|LSM11|LSM2|LSM3|LSM4|LSM5|LSM6|LSM7|LSM8|LUC7L|LUC7L2|LUC7L3|PHF5A|PPIH|PRPF18|PRPF3|PRPF31|PRPF39|PRPF4|PRPF40A|PRPF40B|PRPF6|PRPF8|RBMX2|SART1|SART3|SF3A1|SF3A2|SF3A3|SF3B1|SF3B2|SF3B5|SLU7|SMN1|SMN2|SNRNP200|SNRNP40|SNRNP70|SNRPA|SNRPA1|SNRPB|SNRPB2|SNRPC|SNRPD1|SNRPD2|SNRPD3|SNRPE|SNRP…	DOWN	Day_0_vs_Day_7
lymphocyte costimulation	GO:0031294	37	37	10.97546235	4.763e-6	3.257e-4	0.002699	0.13670241	0.786	NA	AKT1|CARD11|CAV1|CD24|CD274|CD320|CD81|CDC42|CSK|DPP4|EFNB1|EFNB2|EFNB3|FYN|GRAP2|GRB2|HHLA2|ICOSLG|LCK|LGALS1|LYN|MAP3K8|PAK1|PAK2|PAK3|PDCD1|PDPK1|PIK3CA|PIK3R1|PTPN11|PTPN6|RAC1|SRC|TMIGD2|TNFRSF13C|VAV1|YES1|	DOWN	Day_0_vs_Day_7
negative regulation of hemopoiesis	GO:1903707	113	113	7.3684152	2.473e-5	3.499e-4	0.03766502	0.39524189	0.988	NA	ANXA1|BCL6|BMP4|CBFB|CD74|CDC73|CDK6|CEACAM1|CIB1|CTNNB1|CTR9|CUL4A|DLL1|DPF2|DTX1|ERBB2|FBN1|FBXO7|FBXW7|FOXJ1|FOXP3|FSTL3|GABPA|GATA2|GLI3|GPR68|HES1|HIST1H4H|HIST1H4I|HIST1H4J|HIST2H4A|HIST2H4B|HIST4H4|HLA-G|HLX|HMGB1|HMGB3|HOXB8|HSPA9|ID2|IHH|IL17D|IL4R|INHA|INHBA|INPP5D|IRF1|ITPKB|JAK3|KLF13|LAG3|LDB1|LEO1|LOXL3|LRRC17|LTF|LYN|MAFB|MDK|MEIS1|MEIS2|MYC|N4BP2L2|NCAPG2|NF1|NFE2L2|NFKBIA|NFKBID|…	UP	Day_0_vs_Day_7
positive regulation of phosphatidylinositol 3-kinase signaling	GO:0014068	69	69	8.1448077	2.51e-5	3.527e-4	0.11137113	0.76032569	0.884	NA	AGT|ANGPT1|BECN1|CAT|CBL|DCN|EPO|EPOR|ERBB3|ERBB4|F2|F2R|F2RL1|FGFR1|FLT1|FLT3|FSHR|FYN|GAB1|GPER1|HAX1|HCLS1|HCST|IGF1R|IL18|INSR|IRS2|JAK2|KDR|KIT|LYN|MAZ|MYDGF|NEDD4|NKX3-1|NTF3|NTRK1|NTRK2|NTRK3|PDGFA|PDGFB|PDGFC|PDGFD|PDGFRA|PDGFRB|PIK3AP1|PIK3CA|PIK3CB|PIK3CD|PIK3R1|PIK3R5|PLXNB1|PPARD|PRR5|PRR5L|PTK2|PTPN6|RELN|RGL2|ROR1|ROR2|SEMA4D|SIRT1|SOX9|SRC|TEK|TGFB2|UBE3A|UNC5B|	UP	Day_0_vs_Day_7
development of primary male sexual characteristics	GO:0046546	110	110	7.36591396	2.503e-5	3.53e-4	0.21525294	1	0.973	NA	ACVR2A|ADAM15|ADGRG1|AGO4|AKR1C3|AMHR2|AR|ARID4A|ARID4B|ARID5B|ASPM|ATRX|BAX|BCL2|BCL2L1|BCL2L11|BCL2L2|BIK|BOK|BRIP1|CBL|CCND1|COL9A3|CRKL|CSDE1|CTNNA1|CTSV|EIF2S2|ERCC1|FANCA|FGF9|FLNA|FNDC3A|FSHR|FSTL3|GATA3|GATA4|GATA6|H3F3A|H3F3B|HMGB2|HMGCS1|HSD17B4|ICAM1|ING2|INHA|INHBA|INSR|KDM5A|KIF18A|KIT|KITLG|LHFPL2|LRP2|LRRC6|MAMLD1|MEA1|MGST1|MMP14|MSH2|NASP|NCOA1|NCOA4|NKX3-1|NR5A1|NTRK1|NUDT1|PATZ…	UP	Day_0_vs_Day_7
striated muscle contraction	GO:0006941	98	98	7.55484569	2.564e-5	3.591e-4	0.48566492	1	0.985	NA	ACTC1|ALDOA|ANK2|ARG2|ARHGEF11|ATP1A1|ATP1A2|ATP1B1|ATP2A2|ATP8A2|CACNA1C|CACNA1D|CACNA1G|CACNA2D1|CACNB2|CAMK2D|CCDC78|CHRNB1|CHUK|CSRP3|CXCR4|DMD|DMPK|DTNA|EEF2|FGF12|GAA|GJA1|GJA5|GJC1|GPD1L|GRK2|HOMER1|JSRP1|KCNA5|KCND3|KCNE1|KCNE1B|KCNE2|KCNE3|KCNE5|KCNH2|KCNJ2|KCNJ3|KCNJ5|KCNJ8|KCNN2|KCNQ1|KLHL41|MAP2K3|MAP2K6|MB|MTOR|MYBPC3|MYH14|MYH3|MYH6|MYH7|MYL3|MYL4|MYLK2|NEDD4L|NKX2-5|NOS1|NUP155|PGA…	UP	Day_0_vs_Day_7
regulation of kidney development	GO:0090183	52	52	8.94332662	2.66e-5	3.712e-4	0.14383348	0.89961704	0.893	NA	AGT|BASP1|BMP4|BMP7|CD24|CFLAR|CITED1|CTNNB1|EGR1|FAT4|FLCN|FOXD1|GATA3|GDNF|GREM1|HNF1B|HOXB7|IL6R|LGR4|LHX1|LIF|LIN28A|MAGED1|MMP9|MYC|NOG|OSR1|PAX2|PAX8|PDGFA|PDGFB|PDGFD|PDGFRB|PRKX|PROM1|RET|SHH|SIX1|SIX2|SIX4|SMO|SOX8|SOX9|STAT1|TACSTD2|VEGFA|WNT2B|WNT4|WNT9B|WT1|WWTR1|YAP1|	UP	Day_0_vs_Day_7
tRNA aminoacylation for protein translation	GO:0006418	45	45	10.10325634	5.691e-6	3.766e-4	0.12171848	0.96411379	0.71	NA	AARS|AARS2|AARSD1|AIMP1|AIMP2|CARS|CARS2|DALRD3|DARS|DARS2|EARS2|EEF1E1|EPRS|FARS2|FARSA|FARSB|GARS|HARS|HARS2|IARS|IARS2|KARS|LARS|LARS2|MARS|MARS2|NARS|NARS2|PARS2|PPA1|PPA2|QARS|RARS|RARS2|SARS|SARS2|TARS|TARS2|TARSL2|VARS|VARS2|WARS|WARS2|YARS|YARS2|	DOWN	Day_0_vs_Day_7
regulation of DNA biosynthetic process	GO:2000278	106	106	7.96151	5.607e-6	3.771e-4	4.552e-5	0.006024	0.983	NA	ACD|ACVRL1|ANKRD1|ARRB2|ATM|ATR|AURKB|BMPR2|CCT2|CCT3|CCT4|CCT5|CCT6A|CCT7|CCT8|CDKN1A|CERS1|CHTF18|CHTF8|CTC1|CTNNB1|DACH1|DCP2|DDX39B|DKC1|DNAJC2|DSCC1|DUSP1|ERCC4|EXOSC10|FBXO4|FGF2|FGFR4|GJA1|GNL3L|GREM1|GRHL2|HMBOX1|HNRNPA1|HNRNPA2B1|HNRNPC|HNRNPD|HNRNPU|HSP90AA1|HSP90AB1|KCNK2|KLF4|MAP2K7|MAP3K4|MAPK1|MAPK15|MAPK3|MAPKAPK5|MEN1|MYC|NABP2|NAF1|NAT10|NEK2|NEK7|NOX4|NPPC|NVL|PAK3|PARM1|PARN|PA…	DOWN	Day_0_vs_Day_7
single-stranded DNA binding	GO:0003697	111	110	7.94014839	6.216e-6	4.048e-4	9.501e-5	0.01025853	0.927	NA	ANXA1|APTX|BIVM|BLM|BRCA2|CDC45|CNBP|CRY2|CTC1|DDX11|DHX36|DHX9|DMC1|ERCC1|ERCC4|ERCC5|FBH1|FUBP1|HMCES|HMGB1|HMGB2|HNRNPA1|HNRNPA2B1|HNRNPK|HNRNPU|HSF1|HSPD1|IGHMBP2|LONP1|LRPPRC|MAPT|MCM10|MCM2|MCM3|MCM4|MCM5|MCM6|MCM7|MCM8|MCM9|MCMDC2|MEIOB|MLH1|MSH2|MSH3|MYEF2|NABP1|NABP2|NEIL3|NME1|NUCKS1|NUP35|PARK7|PCBP1|PCBP2|PCBP3|PMS2|POLA1|POLR2D|POLR2G|POLR2H|POLR3C|POT1|POU4F1|PRIM1|PURA|PURB|RAD18|R…	DOWN	Day_0_vs_Day_7
tube closure	GO:0060606	88	88	9.67753222	3e-05	4.103e-4	0.001981	0.0524305	0.987	NA	ABL1|ADM|ALX1|APAF1|ARHGAP35|ARID1A|BBS4|BCL10|BMP4|CASP3|CC2D2A|CELSR1|COBL|CTHRC1|DEAF1|DLC1|DVL1|DVL2|DVL3|FGF10|FOLR1|FUZ|FZD1|FZD2|FZD3|FZD6|GLMN|GRHL2|GRHL3|IFT122|IFT172|IFT57|KAT2A|KDM2B|KDM6A|KIF20B|LHX2|LIAS|LMO4|LRP2|LRP6|MED12|MKS1|MTHFD1|MTHFD1L|MTHFR|NOG|PAX2|PFN1|PHACTR4|PLXNB2|PRICKLE1|PRKACA|PRKACB|PTCH1|PTK7|RALA|RARA|RARG|RPS7|SALL4|SCRIB|SDC4|SEC24B|SEMA4C|SETD2|SFRP1|SHROOM3|…	UP	Day_0_vs_Day_7
trabecula formation	GO:0060343	22	22	21.50046024	3e-05	4.117e-4	0.00146	0.04159986	0.772	NA	ADAMTS1|ADGRG6|BMP10|COL1A1|FBN2|FHL2|FKBP1A|HEY1|HEY2|MMP2|MSX2|NKX2-5|OVOL2|PPARGC1B|RBP4|SFRP1|SLC40A1|SRF|TEK|TGFBR3|THBS3|WNT10B|	UP	Day_0_vs_Day_7
cardiac epithelial to mesenchymal transition	GO:0060317	27	27	17.2971787	3e-05	4.131e-4	0.00729	0.14449696	0.867	NA	ACVRL1|ADAM15|BMP2|BMP4|EFNA1|ENG|FGF8|HAS2|HEY1|HEY2|HEYL|MSX1|MSX2|NOTCH1|OLFM1|PDCD4|RBPJ|RTN4|SMAD4|SNAI1|SNAI2|SPRY1|TGFB2|TGFBR1|TGFBR3|TMEM100|WNT2|	UP	Day_0_vs_Day_7
embryonic camera-type eye development	GO:0031076	35	35	15.77978699	3e-05	4.144e-4	0.001559	0.04381977	0.853	NA	ALDH1A2|ALDH1A3|ARID1A|BMP7|FGF10|FOXF2|FRS2|FZD5|HIPK1|HIPK2|IFT140|IHH|KDM2B|LRP6|NES|PAX2|PAX6|PHACTR4|PPP1R13L|PROX1|RARA|RARG|RDH10|SIX3|SOX11|SP3|STRA6|TBX2|TFAP2A|TRAF3IP1|TULP3|TWIST1|WDR19|WNT5A|ZEB1|	UP	Day_0_vs_Day_7
positive regulation of cell-substrate adhesion	GO:0010811	101	101	7.52208258	2.986e-5	4.153e-4	0.25520716	1	0.959	NA	ABI3BP|ABL1|ALOX15|APOA1|ARHGEF7|ARL2|ARPC2|C1QBP|CALR|CARMIL1|CCDC80|CCL28|CD36|CDC42|CDH13|CDK6|CIB1|COL16A1|COL26A1|COL8A1|CRK|CRKL|CSF1|CSPG5|CX3CL1|DAG1|DISC1|DMTN|DNM2|DOCK1|DOCK5|EDIL3|EGFL6|EGFLAM|EMILIN1|EMP2|EPB41L5|EPHA1|FBLN2|FERMT1|FGA|FGB|FGG|FLNA|FMN1|FN1|FOXF1|GSK3B|HAS2|HSD17B12|ILK|IQGAP1|ITGA3|ITGA5|ITGA6|ITGB1BP1|JAK2|JUP|KDR|LIMS1|LIMS2|MAP4K4|MDK|MYADM|NDNF|NEDD9|NID1|NINJ1|…	UP	Day_0_vs_Day_7
columnar/cuboidal epithelial cell differentiation	GO:0002065	79	79	10.1967633	3e-05	4.158e-4	0.005325	0.11559302	0.89	NA	ABL1|ATOH1|B9D1|BCCIP|BMP2|BMP4|BMP5|BMP6|C1GALT1|CBFA2T2|CDH2|CDK6|CDKN1A|DLL1|DLX3|EMX1|FAM20C|FGF8|FGFR1|FGFR2|FOXA1|GATA4|GATA5|GATA6|GPAT4|HIF1A|INSM1|JAG1|JAG2|LEF1|LRTOMT|MCOLN3|MEN1|MYO7A|NKX3-2|NOTCH1|NPY|PAFAH1B1|PAX6|PDPK1|PDX1|PDZD7|PRDM1|PROX1|PYY|RARA|RARB|RARG|RBPJ|RFX3|RFX6|RIPOR2|RXRA|SAV1|SCRIB|SEC24B|SIDT2|SLC4A7|SLC9A3R1|SLITRK6|SMO|SOD1|SOX11|SOX4|SPDEF|STRC|TIGAR|TMC1|TMEM23…	UP	Day_0_vs_Day_7
columnar/cuboidal epithelial cell development	GO:0002066	42	42	9.48471324	3.133e-5	4.27e-4	0.0141861	0.21320722	0.87	NA	BMP4|BMP5|BMP6|C1GALT1|CDK6|CDKN1A|DLL1|FGFR1|GPAT4|HIF1A|INSM1|LRTOMT|MYO7A|NKX3-2|PAFAH1B1|PAX6|PDPK1|PDZD7|PRDM1|RARA|RARB|RARG|RFX3|RIPOR2|SCRIB|SEC24B|SIDT2|SLC4A7|SLC9A3R1|SLITRK6|SMO|SOD1|SPDEF|STRC|TIGAR|TMC1|TRIOBP|TYMS|WDPCP|WHRN|WNT5A|YIPF6|	UP	Day_0_vs_Day_7
chromosome, telomeric region	GO:0000781	141	141	7.31758535	7.666e-6	4.915e-4	1.593e-4	0.0152024	0.961	NA	ACD|ALYREF|APEX1|ATM|ATR|ATRX|BLM|BRCA2|CBX1|CBX3|CBX5|CDC73|CDK1|CDK2|CHEK1|CHEK2|CTC1|DCLRE1A|DCLRE1B|DCLRE1C|DDB1|DHX36|DMC1|DNA2|DOT1L|EID3|ERCC1|ERCC4|EZH1|EZH2|FEN1|GAR1|H2AFX|H2AFY|H2AFY2|H3F3A|H3F3B|HAT1|HIST1H4H|HIST1H4I|HIST1H4J|HIST2H4A|HIST2H4B|HIST4H4|HMBOX1|HNRNPA2B1|KDM1A|LIG4|LRIF1|LRWD1|MCM2|MCM3|MCM4|MCM5|MCM6|MCM7|MEN1|MRE11|MSH2|NABP1|NABP2|NAT10|NBN|NHP2|NLRP2|NSMCE1|NSMCE2|N…	DOWN	Day_0_vs_Day_7
regulation of establishment of planar polarity	GO:0090175	106	106	7.8845284	8.111e-6	5.042e-4	0.06827302	0.82876987	0.947	NA	ABL1|ANKRD6|AP2A1|AP2A2|AP2B1|AP2M1|AP2S1|ARHGEF19|ARRB2|CDC42|CELSR1|CELSR2|CELSR3|CLTC|CTHRC1|DAAM1|DAB2|DACT1|DKK1|DVL1|DVL2|DVL3|FZD1|FZD2|FZD3|FZD4|FZD5|FZD6|FZD7|GPC3|GPC4|GPC6|GRHL3|MAGI2|MED12|MKS1|MLLT3|NKD1|NPHP3|PARD6A|PFN1|PLEKHA4|PRICKLE1|PRICKLE2|PSMA1|PSMA2|PSMA3|PSMA4|PSMA5|PSMA6|PSMA7|PSMB1|PSMB10|PSMB2|PSMB3|PSMB4|PSMB5|PSMB6|PSMB7|PSMB8|PSMB9|PSMC1|PSMC2|PSMC3|PSMC4|PSMC5|PSMC6…	DOWN	Day_0_vs_Day_7
transmitter-gated ion channel activity	GO:0022824	44	44	10.43230634	8.02e-6	5.062e-4	7.648e-4	0.05229632	0.785	GO:0022835|transmitter-gated channel activity,	CHRNA10|CHRNA3|CHRNA4|CHRNA5|CHRNA7|CHRNA9|CHRNB1|CHRNB2|CHRNB4|CHRNE|GABRA1|GABRA2|GABRA3|GABRA4|GABRA5|GABRB1|GABRB2|GABRB3|GABRD|GABRE|GABRG1|GABRG2|GABRG3|GABRR1|GABRR2|GLRA4|GLRB|GRIA1|GRIA3|GRIA4|GRID1|GRID2|GRIK1|GRIK2|GRIK3|GRIK4|GRIK5|GRIN1|GRIN2A|GRIN2B|GRIN2D|GRIN3B|HTR3A|PTK2B|	DOWN	Day_0_vs_Day_7
transmitter-gated channel activity	GO:0022835	44	44	10.43230634	8.02e-6	5.062e-4	7.648e-4	0.05229632	0.785	GO:0022824|transmitter-gated ion channel activity,	CHRNA10|CHRNA3|CHRNA4|CHRNA5|CHRNA7|CHRNA9|CHRNB1|CHRNB2|CHRNB4|CHRNE|GABRA1|GABRA2|GABRA3|GABRA4|GABRA5|GABRB1|GABRB2|GABRB3|GABRD|GABRE|GABRG1|GABRG2|GABRG3|GABRR1|GABRR2|GLRA4|GLRB|GRIA1|GRIA3|GRIA4|GRID1|GRID2|GRIK1|GRIK2|GRIK3|GRIK4|GRIK5|GRIN1|GRIN2A|GRIN2B|GRIN2D|GRIN3B|HTR3A|PTK2B|	DOWN	Day_0_vs_Day_7
cranial nerve development	GO:0021545	41	41	9.42250427	3.774e-5	5.127e-4	0.39813622	1	0.877	NA	ADARB1|ATP8B1|CHD7|CHRNB2|CTNNB1|EGR2|EPHB1|EPHB2|ERBB3|GLI3|HES1|HOXA1|HOXA3|HOXB1|HOXB2|HOXB3|ISL1|KCNA2|LPAR1|MAFB|NAV2|NRP1|NRP2|NTRK1|PAX2|PHOX2A|PLXNA3|PLXNA4|POU4F1|RPL24|SALL1|SEMA3A|SEMA3F|SIX1|SIX4|SLC1A3|SLITRK6|TBX1|TCIRG1|TFAP2A|TMEM126A|	UP	Day_0_vs_Day_7
cell chemotaxis	GO:0060326	108	108	7.26942473	4.003e-5	5.35e-4	0.15889159	0.95033846	0.984	NA	ABCC1|ACKR3|ADAM8|ADGRE2|ANO6|ANXA1|ARHGEF16|ARHGEF5|ARRB2|AZU1|BCAR1|C5|CCL2|CCL26|CCL28|CCR10|CHGA|CKLF|CORO1A|CORO1B|CRK|CRKL|CSF3R|CX3CL1|CXADR|CXCL1|CXCL12|CXCL14|CXCL16|CXCL3|CXCL5|CXCL6|CXCR2|CXCR4|CYP7B1|DOCK4|EDN1|EDN3|EDNRB|EGR3|ELMO2|EPHA2|EPHB1|FLT1|GAB1|GAS6|GBF1|GPR183|HBEGF|HMGB1|HMGB2|HOXB9|HSD3B7|IL17RA|IL17RC|IL1A|IL6R|ITGA1|ITGA9|ITGB2|KIT|LEF1|LGALS3|LOX|LPAR1|LYST|MDK|NCKAP1L…	UP	Day_0_vs_Day_7
regulation of DNA binding	GO:0051101	114	114	8.56234603	4e-05	5.363e-4	0.04859142	0.45937921	0.99	NA	ACD|AGER|ANKRD33|BCL3|CALM3|CDCA5|CDT1|CEBPG|CPNE1|CSNK2B|CTNNB1|CTNNBIP1|DDIT3|DDRGK1|DOT1L|E2F1|EDF1|EGF|ENHO|EP300|ERCC2|ERCC4|FBXW7|FOXC1|GATA3|GTF2B|H1F0|HABP4|HAND1|HAND2|HDAC2|HDAC8|HES1|HEY1|HEY2|HIPK2|HJURP|HMGA2|HMGB1|HMGB2|HMOX1|ID1|ID2|ID3|ID4|IFI16|IRF4|ISL1|ITGA2|JAK2|JUN|KDM1A|KLF4|LEF1|LHX2|LIF|MAD2L2|MAPK8|MAU2|MDFI|MMP9|MSX1|MSX2|MYOCD|NEK2|NFKBIA|NGF|NIPBL|NME1|NSD1|PARK7|PARP1…	UP	Day_0_vs_Day_7
aminoacyl-tRNA ligase activity	GO:0004812	41	41	10.40226855	8.759e-6	5.364e-4	0.12179033	0.96282415	0.696	GO:0016875|ligase activity, forming carbon-oxygen bonds,	AARS|AARS2|AARSD1|CARS|CARS2|DALRD3|DARS|DARS2|EARS2|EPRS|FARS2|FARSA|FARSB|GARS|HARS|HARS2|IARS|IARS2|KARS|LARS|LARS2|LRRC47|MARS|MARS2|NARS|NARS2|PARS2|QARS|RARS|RARS2|SARS|SARS2|TARS|TARS2|TARSL2|VARS|VARS2|WARS|WARS2|YARS|YARS2|	DOWN	Day_0_vs_Day_7
ligase activity, forming carbon-oxygen bonds	GO:0016875	41	41	10.40226855	8.759e-6	5.364e-4	0.12179033	0.96282415	0.696	GO:0004812|aminoacyl-tRNA ligase activity,	AARS|AARS2|AARSD1|CARS|CARS2|DALRD3|DARS|DARS2|EARS2|EPRS|FARS2|FARSA|FARSB|GARS|HARS|HARS2|IARS|IARS2|KARS|LARS|LARS2|LRRC47|MARS|MARS2|NARS|NARS2|PARS2|QARS|RARS|RARS2|SARS|SARS2|TARS|TARS2|TARSL2|VARS|VARS2|WARS|WARS2|YARS|YARS2|	DOWN	Day_0_vs_Day_7
embryonic forelimb morphogenesis	GO:0035115	26	26	16.89762545	4e-05	5.381e-4	0.01177	0.1901272	0.769	NA	ALDH1A2|ALX3|ALX4|CACNA1C|CRABP2|CTNNB1|EN1|IFT122|LNPK|MSX1|MSX2|NIPBL|OSR1|RDH10|RECK|RPGRIP1L|RSPO2|RUNX2|SHH|TBX3|TBX5|TFAP2A|TWIST1|WNT3|WNT9A|ZNF358|	UP	Day_0_vs_Day_7
atrioventricular valve morphogenesis	GO:0003181	23	23	18.1384611	4e-05	5.399e-4	0.0092	0.16555965	0.855	NA	ACVR1|BMP2|BMPR1A|BMPR2|DCHS1|EFNA1|GATA4|HEY1|HEY2|HEYL|MDM2|MDM4|NOTCH1|OLFM1|SLIT3|SMAD4|SMAD6|SOX4|TBX5|TGFB2|TGFBR2|TWIST1|ZFPM1|	UP	Day_0_vs_Day_7
neural tube closure	GO:0001843	87	87	9.56342851	4e-05	5.417e-4	0.00197	0.05247701	0.987	NA	ABL1|ADM|ALX1|APAF1|ARHGAP35|ARID1A|BBS4|BCL10|BMP4|CASP3|CC2D2A|CELSR1|COBL|CTHRC1|DEAF1|DLC1|DVL1|DVL2|DVL3|FOLR1|FUZ|FZD1|FZD2|FZD3|FZD6|GLMN|GRHL2|GRHL3|IFT122|IFT172|IFT57|KAT2A|KDM2B|KDM6A|KIF20B|LHX2|LIAS|LMO4|LRP2|LRP6|MED12|MKS1|MTHFD1|MTHFD1L|MTHFR|NOG|PAX2|PFN1|PHACTR4|PLXNB2|PRICKLE1|PRKACA|PRKACB|PTCH1|PTK7|RALA|RARA|RARG|RPS7|SALL4|SCRIB|SDC4|SEC24B|SEMA4C|SETD2|SFRP1|SHROOM3|SKI|SP…	UP	Day_0_vs_Day_7
placenta development	GO:0001890	134	134	6.91935359	4.231e-5	5.636e-4	0.16375156	0.96811621	0.968	NA	ADA|ADAM19|ADM|AKT1|ALKBH1|ANG|APELA|ARID1A|ARNT|ASH1L|BIRC2|BIRC6|BMP5|BMP7|BMPR2|BPTF|BSG|CASP8|CCNF|CDKN1B|CDKN1C|CDX4|CEBPA|CEBPB|CITED1|CTSB|CTSV|CUL7|CYP27B1|DAZAP1|DCN|DLX3|DNAJB6|E2F7|E2F8|EGFR|EPAS1|EPOR|ESRRB|ETNK2|ETV2|FBXW8|FGFR2|FOSL1|FZD5|GATA2|GGNBP2|GJA1|GJB2|GJB3|GRB2|GRHL2|HAND1|HES1|HEY1|HEY2|HIF1A|HS6ST1|HSF1|HSP90AB1|HTRA1|ITGB8|JUNB|KRT19|KRT8|LDOC1|LEF1|LHX4|LIF|MAP2K1|MAP3…	UP	Day_0_vs_Day_7
regulation of telomere maintenance	GO:0032204	80	80	8.53767585	9.709e-6	5.859e-4	9.354e-6	0.001828	0.883	NA	ACD|ATM|ATR|ATRX|AURKB|CCT2|CCT3|CCT4|CCT5|CCT6A|CCT7|CCT8|CTC1|CTNNB1|DCP2|DHX36|DKC1|ERCC1|ERCC4|EXOSC10|FBXO4|GNL3|GNL3L|HDAC8|HMBOX1|HNRNPA1|HNRNPA2B1|HNRNPC|HNRNPD|HNRNPU|MAP2K7|MAP3K4|MAPK1|MAPK15|MAPK3|MAPKAPK5|MRE11|MYC|NABP2|NAF1|NAT10|NBN|NEK2|NEK7|PARN|PARP1|PIF1|PINX1|PKIB|PML|PNKP|POT1|PPP1R10|PRKCQ|RAD50|RTEL1|SIRT6|SLX1A|SLX1B|SLX4|SMG1|SMG5|SMG6|SMG7|SRC|STN1|TCP1|TEN1|TERF1|TERF2…	DOWN	Day_0_vs_Day_7
somitogenesis	GO:0001756	55	55	8.79041502	4.433e-5	5.887e-4	0.23323367	1	0.858	NA	ABI1|ALDH1A2|ATM|AXIN2|BMPR1A|COBL|CRB2|DKK1|DLL1|DLL3|EP300|EPB41L5|FOXB1|FOXC1|FOXC2|FOXF1|GDF3|HES7|KAT2A|KDM6A|LEF1|LFNG|LHX1|LRP6|MED12|MEOX1|MESP2|MIB1|NKX3-1|NLE1|NRARP|PALB2|PAX1|PCDH8|PLXNA2|POFUT1|POGLUT1|PRKDC|PSEN1|RBPJ|ROR2|SFRP1|SMAD3|SMAD4|TBX18|TBX19|TBX6|TCAP|TCF15|TMED2|TP53|WNT3A|WNT5A|XRCC2|ZEB2|	UP	Day_0_vs_Day_7
fibrillar center	GO:0001650	127	127	7.45643059	1.006e-5	5.894e-4	1.856e-4	0.01619836	0.442	NA	ACACA|AFF4|AGER|AKNA|ANKRD1|APEX2|ARHGAP32|BTBD10|CAMK4|CC2D1A|CCDC137|CD2AP|CD2BP2|CD3EAP|CDCA7L|CHCHD1|COIL|DAB2|DCAF1|DCLRE1A|DDX11|DDX46|DEAF1|DKC1|DSN1|DUSP11|E2F5|EEF1D|EIF3L|ESRRA|EXOSC8|EZR|FAM111A|FBL|FBLIM1|FBLL1|FHIT|FOXA1|FOXJ2|FOXL2NB|GAR1|HEATR1|HERC4|HOXB5|ICK|IMP4|IP6K1|IP6K2|JAZF1|KDM5D|KIT|KLF6|LEO1|LIPA|MALT1|MAP3K14|MBD6|MLLT1|MRI1|MRPL23|MTDH|NFIB|NFIC|NFKBIE|NHEJ1|NOLC1|NONO…	DOWN	Day_0_vs_Day_7
regulation of cellular amino acid metabolic process	GO:0006521	55	55	14.75902496	1e-05	5.946e-4	0.002483	0.13061733	0.797	NA	ATCAY|ATP2B4|AZIN1|BHMT|COMT|NQO1|OAZ1|OAZ2|ODC1|PARK7|PSMA1|PSMA2|PSMA3|PSMA4|PSMA5|PSMA6|PSMA7|PSMB1|PSMB10|PSMB2|PSMB3|PSMB4|PSMB5|PSMB6|PSMB7|PSMB8|PSMB9|PSMC1|PSMC2|PSMC3|PSMC4|PSMC5|PSMC6|PSMD1|PSMD10|PSMD11|PSMD12|PSMD13|PSMD14|PSMD2|PSMD3|PSMD4|PSMD5|PSMD6|PSMD7|PSMD8|PSMD9|PSME1|PSME2|PSME3|PSME4|PSMF1|SIRT4|SLC7A11|SLC7A7|	DOWN	Day_0_vs_Day_7
ligase activity	GO:0016874	135	135	7.45071598	1.036e-5	5.986e-4	0.07539298	0.85927049	0.933	NA	AACS|AARS|AARS2|AARSD1|AASDH|ACACA|ACACB|ACSBG1|ACSF2|ACSF3|ACSL3|ACSL4|ACSL6|ACSM3|ACSS1|ACSS2|ACSS3|ADSS|ADSSL1|ASNS|ASNSD1|ASS1|ATG7|BTRC|CAD|CARNS1|CARS|CARS2|CPS1|CTPS1|CTPS2|DALRD3|DARS|DARS2|DPH6|EARS2|EPRS|FARS2|FARSA|FARSB|FPGS|GARS|GART|GATB|GATC|GCLC|GCLM|GHDC|GLUL|GMPS|GSS|HARS|HARS2|HLCS|IARS|IARS2|KARS|LARS|LARS2|LIG1|LIG3|LIG4|LIPT2|LRRC47|MARS|MARS2|MCCC1|MCCC2|MDM2|MOCS3|MTHFD1|M…	DOWN	Day_0_vs_Day_7
forebrain generation of neurons	GO:0021872	55	55	8.77416776	4.677e-5	6.19e-4	0.34816498	1	0.881	NA	AKNA|ASPM|ATF5|ATP7A|BCL11B|CNTN2|DCLK2|DISC1|DLX1|DLX2|DLX5|DRD2|ERBB4|FEZF2|FGF8|FGFR1|FGFR2|FOXG1|GATA2|GBX2|GLI3|HES1|INHBA|LEF1|LHX5|LHX6|LHX8|METTL14|METTL3|NRP1|NRP2|NUMB|NUMBL|PAX6|PLXNA3|RAC3|RAPGEF2|RHOA|ROBO1|ROBO2|SALL1|SALL3|SATB2|SEMA3A|SHANK3|SLC4A10|SLIT1|SLIT2|SLIT3|UBB|UNCX|UQCRQ|WNT3A|WNT5A|ZSWIM6|	UP	Day_0_vs_Day_7
regulation of DNA-templated transcription in response to stress	GO:0043620	115	115	7.63058258	1.102e-5	6.277e-4	0.05348931	0.76469206	0.947	NA	ARNT|ATF3|ATF4|ATF6|ATF6B|BACH1|BAG3|BCLAF1|CA9|CEBPB|CHD6|CHEK1|CITED2|CREB3L1|CREB3L3|CREBBP|CUL2|DDIT3|DNAJB1|EGLN1|EGLN2|EGLN3|EGR1|ELOB|ELOC|EP300|EPAS1|EPO|GCN1|HIF1A|HIF1AN|HIF3A|HIGD1A|HMOX1|HSF1|HSF2|HSF4|HSFX2|HSPA1A|HSPA5|IMPACT|INO80|JUN|KLF2|LIMD1|MAPK7|MBTPS2|MUC1|NCK1|NCK2|NEDD4|NFE2L2|NOTCH1|PSMA1|PSMA2|PSMA3|PSMA4|PSMA5|PSMA6|PSMA7|PSMB1|PSMB10|PSMB2|PSMB3|PSMB4|PSMB5|PSMB6|PSMB7…	DOWN	Day_0_vs_Day_7
renal system vasculature development	GO:0061437	21	21	20.69837875	5e-05	6.533e-4	0.0041	0.09397933	0.844	GO:0061440|kidney vasculature development,	ACTA2|ANGPT1|ANGPT2|BMP4|CD34|EGR1|FOXC2|GPR4|HES1|NOTCH1|NOTCH2|NOTCH3|NRP1|OSR1|PDGFB|PDGFRA|PDGFRB|PECAM1|PKD2|TCF21|TEK|	UP	Day_0_vs_Day_7
kidney vasculature development	GO:0061440	21	21	20.69837875	5e-05	6.533e-4	0.0041	0.09397933	0.844	GO:0061437|renal system vasculature development,	ACTA2|ANGPT1|ANGPT2|BMP4|CD34|EGR1|FOXC2|GPR4|HES1|NOTCH1|NOTCH2|NOTCH3|NRP1|OSR1|PDGFB|PDGFRA|PDGFRB|PECAM1|PKD2|TCF21|TEK|	UP	Day_0_vs_Day_7
positive regulation of BMP signaling pathway	GO:0030513	29	29	15.82204593	5e-05	6.554e-4	0.00755	0.14612099	0.756	NA	ACVRL1|BMP4|BMPR2|CDH5|CRB2|ENG|FBXL15|FKBP8|FOXD1|GATA4|GPC3|HES1|ILK|MSX1|MSX2|NEO1|NOTCH1|NOTCH2|NUMA1|PELO|RBPJ|RNF165|SMAD2|SMAD4|SOX11|SULF1|TWSG1|UBE2O|ZNF423|	UP	Day_0_vs_Day_7
atrioventricular valve development	GO:0003171	25	25	18.10296741	5e-05	6.575e-4	0.00948	0.16838286	0.865	NA	ACVR1|BMP2|BMPR1A|BMPR2|DCHS1|EFNA1|GATA4|GJA5|HEY1|HEY2|HEYL|MDM2|MDM4|NOTCH1|OLFM1|SLIT3|SMAD4|SMAD6|SOX4|TBX20|TBX5|TGFB2|TGFBR2|TWIST1|ZFPM1|	UP	Day_0_vs_Day_7
embryonic heart tube morphogenesis	GO:0003143	63	63	10.81666169	5e-05	6.596e-4	0.0277928	0.32212951	0.89	NA	ACVR1|AHI1|ARL13B|BBS4|BBS5|BBS7|C2CD3|CCDC103|CCDC39|CCDC40|DLL1|DNAAF1|ENG|FGF8|FOLR1|FOXH1|FOXN4|GATA4|HAND1|HAND2|HES1|HIF1A|IFT172|IFT52|IFT57|IHH|MEF2C|MEGF8|MIB1|MICAL2|MKKS|NDRG4|NKX2-5|NODAL|NOTCH1|NOTCH2|NPHP3|OVOL2|PKD2|PSEN1|RYR2|SETDB2|SHH|SMAD3|SMO|SOX17|SOX18|SRF|STIL|SUFU|TBX1|TBX2|TBX20|TBX3|TBX6|TEAD2|TGFBR2|TMED2|VANGL2|WNT3A|WNT5A|YAP1|ZIC3|	UP	Day_0_vs_Day_7
nuclear chromosome, telomeric region	GO:0000784	109	109	7.80321749	1.19e-5	6.688e-4	6.172e-5	0.007448	0.966	NA	ACD|ALYREF|APEX1|ATM|ATR|ATRX|BRCA2|CBX1|CBX3|CBX5|CDC73|CDK1|CTC1|DCLRE1A|DCLRE1B|DCLRE1C|DDB1|DNA2|ERCC1|ERCC4|FEN1|GAR1|H2AFY|H2AFY2|H3F3A|H3F3B|HAT1|HIST1H4H|HIST1H4I|HIST1H4J|HIST2H4A|HIST2H4B|HIST4H4|HMBOX1|KDM1A|LIG4|LRIF1|MCM2|MCM3|MCM4|MCM5|MCM6|MCM7|MEN1|MRE11|MSH2|NABP1|NABP2|NAT10|NBN|NHP2|NLRP2|ORC1|ORC2|ORC3|ORC4|ORC5|PARP1|PCNA|PIF1|PINX1|PML|POLD1|POLR2B|POT1|PPP1CA|PPP1CB|PPP1CC|…	DOWN	Day_0_vs_Day_7
cellular response to steroid hormone stimulus	GO:0071383	155	155	6.60225542	5.256e-5	6.825e-4	0.12789111	0.84908933	0.967	NA	ABCC2|ABHD2|AIFM1|AKR1C3|ANXA1|AQP1|AR|ARG1|ARID1A|ASS1|ATP1A1|ATP1A2|ATP1A3|ATP2B1|BCL2L11|BMP4|BMP7|BRCA1|CALCOCO1|CALR|CARM1|CASP9|CBX3|CCNE1|CDK7|CFLAR|CTNNB1|DAXX|DDIT4|DDX17|DDX5|DDX54|DNAJA1|DNMT3B|EDN1|EGFR|EGLN2|EIF4E|EIF4EBP1|ERRFI1|ESRRA|ESRRB|ESRRG|FAM107A|FBXO32|FECH|FHL2|FKBP4|FLT3|FOXO1|GJB2|GPER1|GRIP1|GSTP1|HNF4G|HNRNPU|ICAM1|ISL1|JAK2|KAT5|KDM3A|KLF9|LEF1|MED1|MGARP|NCOA1|NCOA3|…	UP	Day_0_vs_Day_7
homeostasis of number of cells	GO:0048872	166	165	6.60242663	5.251e-5	6.84e-4	0.13825037	0.88355339	0.975	NA	ABL1|ACIN1|ADAR|ADD1|AHSP|AKT1|ALAS2|AMPD3|ANXA1|ARID4A|ASXL1|ATP5IF1|AXL|BAK1|BAP1|BAX|BCL2|BCL2L11|BCL6|BCR|BMP4|BPGM|C15orf41|CACNA1F|CARD11|CASP3|CCNB2|CDH2|CEBPG|CORO1A|CSF1|CXCL6|CYLD|DMTN|DNAJA3|DNASE2|DOCK10|DOCK11|DYRK3|EMX1|EPAS1|EPO|ERCC2|ETV2|EZH2|F2R|FADD|FAM210B|FANCC|FH|FLT3|FLT3LG|FLVCR1|FOXP3|G6PD|GATA2|GATA3|GCNT4|GIGYF2|GPR183|HCLS1|HIF1A|HIPK2|HMGB1|HMOX1|HOXB6|HSPA9|ID2|IKZF1…	UP	Day_0_vs_Day_7
purine-containing compound biosynthetic process	GO:0072522	183	183	6.91156225	1.24e-5	6.877e-4	0.19538494	1	0.981	NA	ACACA|ACACB|ACAT1|ACLY|ACOT7|ACSBG1|ACSF3|ACSL3|ACSL4|ACSL6|ACSS1|ACSS2|ADA|ADA2|ADAL|ADCY1|ADCY10|ADCY2|ADCY3|ADCY4|ADCY5|ADCY6|ADCY7|ADCY8|ADCY9|ADK|ADPGK|ADSL|ADSS|ADSSL1|AK1|AK2|AK3|AK4|AK5|AK9|ALDOA|ALDOC|AMD1|AMPD2|AMPD3|APRT|ATIC|ATP5F1A|ATP5F1B|ATP5F1C|ATP5F1D|ATP5F1E|ATP5MC1|ATP5MC2|ATP5MC3|ATP5ME|ATP5MF|ATP5MG|ATP5PB|ATP5PD|ATP5PF|ATP5PO|BPGM|CBR4|COASY|COX5B|CYC1|DCAKD|DCK|DGUOK|DHTKD1…	DOWN	Day_0_vs_Day_7
positive regulation of Notch signaling pathway	GO:0045747	43	43	9.30563388	5.328e-5	6.896e-4	0.17608207	1	0.728	NA	AAK1|BMP2K|CNTN6|CREBBP|DLL1|ELF3|ENHO|EP300|EPN2|FGF10|GATA5|HES1|ITGB1BP1|JAG1|JAG2|KAT2B|KIT|LFNG|MAML1|MAML2|MAML3|MFNG|NEPRO|NOD2|NOS3|NOTCH1|NOTCH2NLC|NOTCH4|PDCD10|POGLUT1|PRKCI|RBPJ|RFNG|ROBO1|ROBO2|SLC35C2|SNW1|STAT3|TGFB2|TSPAN14|TSPAN5|WNT1|ZMIZ1|	UP	Day_0_vs_Day_7
retina morphogenesis in camera-type eye	GO:0060042	41	41	9.2734587	5.852e-5	7.55e-4	0.16600476	0.98002522	0.78	NA	AHI1|ARL6|ATP8A2|CALB1|CDON|DIO3|DLL1|DSCAM|FJX1|FOXN4|HCN1|HIPK1|HIPK2|IHH|IRX5|LHX1|LRP5|LRP6|MAN2A1|MEGF11|NECTIN3|PROM1|PROX1|PTN|PTPRM|RBP4|RDH13|ROM1|RORB|SDK1|SDK2|SOX8|SOX9|TFAP2A|TFAP2B|THRB|THY1|TOPORS|TSPAN12|USH1C|ZHX2|	UP	Day_0_vs_Day_7
endochondral ossification	GO:0001958	27	27	16.42691071	6e-05	7.645e-4	0.00682	0.13784463	0.69	GO:0036075|replacement ossification,	ALPL|BMP4|BMP6|COL13A1|COL1A1|COL2A1|CSGALNACT1|DLX5|FGF18|FGFR3|FOXC1|GNAS|IMPAD1|INPPL1|MEF2C|MEF2D|MMP14|MMP16|NAB1|NAB2|PEX7|PHOSPHO1|RUNX2|SCX|SMPD3|TEK|TMEM119|	UP	Day_0_vs_Day_7
replacement ossification	GO:0036075	27	27	16.42691071	6e-05	7.645e-4	0.00682	0.13784463	0.69	GO:0001958|endochondral ossification,	ALPL|BMP4|BMP6|COL13A1|COL1A1|COL2A1|CSGALNACT1|DLX5|FGF18|FGFR3|FOXC1|GNAS|IMPAD1|INPPL1|MEF2C|MEF2D|MMP14|MMP16|NAB1|NAB2|PEX7|PHOSPHO1|RUNX2|SCX|SMPD3|TEK|TMEM119|	UP	Day_0_vs_Day_7
negative regulation of animal organ morphogenesis	GO:0110111	30	30	15.33710321	6e-05	7.669e-4	0.00906	0.1644831	0.883	NA	BCL2|BCOR|BMP4|BMP7|BMPR2|CEACAM1|CITED1|CTNNB1|DIO3|FBXW7|FOXC1|FOXC2|GATA3|GREM1|HNF1B|LIMS2|NFIB|NOG|NOTCH1|PAX2|PAX8|RSPO2|STAT1|SULF1|TACSTD2|TBX2|TGFB2|THRB|TNFRSF11B|WNT5A|	UP	Day_0_vs_Day_7
embryonic digestive tract development	GO:0048566	31	31	15.49095308	6e-05	7.693e-4	0.01474	0.21833292	0.858	NA	ADA|ALDH1A2|FGF10|FGF9|FGFR2|FOXF1|FOXF2|GLI2|GLI3|HLX|HNF1B|ID2|IHH|NIPBL|OVOL2|PCSK5|PDGFRA|PKDCC|RARB|RARRES2|RBPMS2|SALL1|SCT|SHH|SIX2|SOX11|STRA6|TCF21|TCF7|TGFB2|VPS52|	UP	Day_0_vs_Day_7
glandular epithelial cell differentiation	GO:0002067	30	30	15.44921292	6e-05	7.717e-4	0.00864	0.15968432	0.868	NA	BMP2|BMP4|BMP5|BMP6|CDK6|DLL1|FGF8|FGFR2|FOXA1|GATA6|GPAT4|INSM1|MEN1|NOTCH1|PAX6|PDPK1|PDX1|PROX1|RARA|RARB|RARG|RFX3|RFX6|RXRA|SIDT2|SMO|SPDEF|WDR77|WNT4|WNT5A|	UP	Day_0_vs_Day_7
positive regulation of neural precursor cell proliferation	GO:2000179	45	45	8.88590748	6.352e-5	8.069e-4	0.05635014	0.50702768	0.848	NA	ADGRG1|ASPM|CDON|CIP2A|CTNNB1|CTSZ|CX3CL1|DISC1|DISP3|DRD2|EGF|ELL3|FLNA|FOXG1|FZD3|FZD9|GJC2|GLI1|GLI2|GLI3|GNAI2|HIF1A|INSM1|KDM1A|LHX1|LHX2|LHX5|LRP2|LYN|MDK|NAP1L1|NES|NOTCH1|PAX6|PITX3|PROX1|RASSF10|SHH|SMARCD3|SMO|SOX10|VEGFA|VEGFC|WNT3A|ZNF335|	UP	Day_0_vs_Day_7
positive regulation of gliogenesis	GO:0014015	56	56	8.34828803	6.468e-5	8.191e-4	0.03654367	0.39148479	0.887	NA	BIN1|BMP2|CLCF1|CRKL|CSF1|CX3CL1|CXCR4|DAG1|DICER1|E2F1|ETV5|GJC2|HDAC1|HDAC2|HES1|ID2|IL34|IL6ST|LIF|LRP1|LRP2|LYN|MAG|MDK|MTOR|MYB|NOTCH1|P2RX4|PLAG1|PPARG|PPP1CC|PRKCH|PRKCI|PRMT5|PRPF19|PTN|PTPRZ1|RELA|RHEB|RNF112|SERPINE2|SHH|SOX10|SOX8|SPINT1|TENM4|TGFB1|TIAM1|TLR2|TNFRSF1B|TP73|TSPO|TTBK1|UFL1|ZNF365|ZNF488|	UP	Day_0_vs_Day_7
endoderm formation	GO:0001706	44	44	9.22062359	6.819e-5	8.608e-4	0.19278357	1	0.821	NA	CDC73|COL11A1|COL12A1|COL4A2|COL6A1|COL7A1|COL8A1|CTNNB1|CTR9|DKK1|FN1|GATA6|HMGA2|HNF1B|HSBP1|INHBA|ITGA4|ITGA5|ITGA7|ITGAV|ITGB2|ITGB5|LAMA3|LAMB1|LAMB3|LEO1|LHX1|MMP14|MMP15|MMP2|MMP9|NANOG|NODAL|NOG|PAF1|POU5F1|RTF1|SETD2|SMAD2|SOX17|SOX2|SOX7|TBX20|VTN|	UP	Day_0_vs_Day_7
lung alveolus development	GO:0048286	37	37	14.16552928	7e-05	8.756e-4	6.487e-4	0.02063358	0.835	NA	ADA|ASXL1|ATP7A|ATXN1L|BMP4|BMPR2|CIC|CREB1|ERRFI1|FGF10|FGFR2|FLT4|FOXA1|FOXF1|FOXP2|GATA6|HS6ST1|IGFBP5|LIF|LTBP3|MAN1A2|MAN2A1|MYOCD|PDGFA|PHF14|PKDCC|RC3H2|SELENON|SFTPD|SLC7A11|SMPD3|STK40|STRA6|TCF21|TGFB3|TMEM38B|TNS3|	UP	Day_0_vs_Day_7
sarcomere organization	GO:0045214	36	36	13.92398651	7e-05	8.783e-4	0.03399993	0.37299928	0.756	NA	ACTG1|ACTN2|ANKRD1|BMP10|CAPN3|CAPN9|CASQ1|CFL2|CSRP1|CSRP3|FHOD3|ITGB1|KLHL41|KRT19|KRT8|LDB3|LMOD2|MYH3|MYH6|MYLK3|MYOM1|MYOM2|MYOZ1|MYOZ2|NKX2-5|OBSCN|PRKAR1A|SIX4|SRF|SYNPO2L|TCAP|TNNT1|TNNT2|TPM1|TTN|WDR1|	UP	Day_0_vs_Day_7
Z disc	GO:0030018	116	116	8.3431235	7e-05	8.81e-4	0.10536459	0.73522265	0.823	NA	ACTN1|ACTN2|ACTN4|AHNAK2|ANK1|ANK2|ANK3|ATP2B4|BAG3|BIN1|BMP10|C10orf71|CACNA1C|CACNA1D|CAPN3|CASQ1|CAVIN4|CFL2|CRYAB|CSRP1|CSRP3|CTNNB1|DES|DMD|DNAJB6|DST|FBXL22|FBXO22|FBXO32|FHL2|FHL3|FHOD3|FKBP1A|FKBP1B|FLNA|FLNB|FLNC|FRG1|GLRX3|HDAC4|HOMER1|HRC|HSPB1|IGFN1|ITGB1BP2|JPH1|JPH2|JUP|KCNA5|KCNE1|KCNN2|KRT19|KRT8|LDB3|MYH6|MYH7|MYL12B|MYL9|MYO18B|MYOM1|MYOM2|MYOZ1|MYOZ2|MYOZ3|MYZAP|NEB|NEBL|NEXN|N…	UP	Day_0_vs_Day_7
PcG protein complex	GO:0031519	47	46	8.84971197	7.101e-5	8.856e-4	8.084e-7	5.622e-5	0.273	NA	AEBP2|ASXL1|ASXL2|ASXL3|BAP1|BMI1|CBX2|CBX4|CBX6|CBX7|CBX8|CSNK2A1|CSNK2A2|CSNK2B|EED|EPOP|EZH1|EZH2|HDAC2|JARID2|KDM2B|MTF2|PCGF1|PCGF2|PCGF3|PCGF5|PCGF6|PHC1|PHC2|PHC3|PHF1|PHF19|RBBP4|RBBP7|RING1|RNF2|RYBP|SCML2|SIRT1|SKP1|SUZ12|TRIM37|UBAP2L|YY1|YY2|ZFP42|	UP	Day_0_vs_Day_7
positive regulation of DNA binding	GO:0043388	49	49	8.84677047	7.165e-5	8.909e-4	0.2635433	1	0.892	NA	ACD|CALM3|CEBPG|CTNNB1|DDRGK1|EDF1|EGF|EP300|ERCC2|FOXC1|GATA3|GTF2B|H1F0|HAND2|HES1|HIPK2|HMGA2|HMGB1|HMGB2|IRF4|ISL1|ITGA2|JAK2|KLF4|MAU2|MMP9|MYOCD|NGF|NIPBL|NME1|PARK7|PARP1|PAX6|PDX1|PINX1|PLAUR|POU4F1|PPARG|PRKN|RB1|SIRT2|SKI|TGFB1|TRAF6|TRIM28|TRIM6|TWIST1|TXN|WNT3A|	UP	Day_0_vs_Day_7
T cell costimulation	GO:0031295	36	36	10.52104003	1.68e-5	9.189e-4	0.003184	0.15931333	0.781	NA	AKT1|CARD11|CAV1|CD24|CD274|CD81|CDC42|CSK|DPP4|EFNB1|EFNB2|EFNB3|FYN|GRAP2|GRB2|HHLA2|ICOSLG|LCK|LGALS1|LYN|MAP3K8|PAK1|PAK2|PAK3|PDCD1|PDPK1|PIK3CA|PIK3R1|PTPN11|PTPN6|RAC1|SRC|TMIGD2|TNFRSF13C|VAV1|YES1|	DOWN	Day_0_vs_Day_7
epidermis development	GO:0008544	188	188	6.3125399	7.612e-5	9.435e-4	0.38298567	1	0.946	NA	ACVR1B|ADAM9|AGPAT2|AKR1C3|ALDH3A2|ALX4|ANXA1|APCDD1|ASAH1|ATOH1|ATP2A2|ATP2C1|ATP7A|BCL11B|BCL2|BCR|BNC1|CAPN1|CAPNS1|CASP3|CD109|CDH3|CELSR1|CLIC4|CNFN|COL17A1|COL7A1|CRABP2|CTNNB1|CYP26B1|DKK1|DLL1|DNASE1L2|DSC2|DSC3|DSG2|DSP|EDA|EDA2R|EGFR|ELF3|EMP1|EPHA2|ERCC2|ERCC3|EVPL|EXPH5|FA2H|FABP5|FGF10|FGFR1|FGFR2|FLNB|FLOT2|FOSL2|FST|FURIN|FUZ|FZD3|FZD6|GLI1|GORAB|GRHL1|GRHL2|GRHL3|HDAC1|HDAC2|HOXC1…	UP	Day_0_vs_Day_7
regulation of phosphatidylinositol 3-kinase signaling	GO:0014066	101	101	7.30825761	7.817e-5	9.661e-4	0.17870808	1	0.977	NA	AGT|ANGPT1|BECN1|BTN2A2|CAT|CBL|CEACAM1|CEP55|DAB2IP|DCN|EGFR|ENTPD5|EPO|EPOR|ERBB3|ERBB4|F2|F2R|F2RL1|FBXL2|FGFR1|FLT1|FLT3|FSHR|FYN|GAB1|GPER1|HAX1|HCLS1|HCST|IER3|IGF1R|IL18|INSR|IRS2|JAK2|KDR|KIT|KLF4|LIME1|LYN|MAPK1|MAPK3|MAZ|MYDGF|NEDD4|NKX3-1|NLRC3|NOP53|NTF3|NTRK1|NTRK2|NTRK3|PDGFA|PDGFB|PDGFC|PDGFD|PDGFRA|PDGFRB|PIK3AP1|PIK3CA|PIK3CB|PIK3CD|PIK3IP1|PIK3R1|PIK3R5|PIP4K2A|PIP4K2B|PIP4K2C|P…	UP	Day_0_vs_Day_7
hair follicle development	GO:0001942	58	58	8.29138275	7.864e-5	9.689e-4	0.28909941	1	0.859	NA	ACVR1B|ALX4|APCDD1|ATP7A|BCL2|CD109|CELSR1|CTNNB1|DKK1|DNASE1L2|EDA|EGFR|ERCC2|FGF10|FGFR2|FST|FUZ|FZD3|FZD6|GORAB|HDAC1|HDAC2|HOXC13|IGFBP5|INHBA|INTU|LAMA5|LDB1|LDB2|LGR4|LGR5|LHX2|LRP4|MYO5A|NF1|NOM1|NOTCH1|NSDHL|NSUN2|PDGFA|RBPJ|RELA|SAV1|SHH|SMO|SNAI1|SOS1|SOSTDC1|SOX18|SOX21|SOX9|TGFB2|TMEM79|TNFRSF19|TRPC4AP|VANGL2|ZDHHC21|ZMPSTE24|	UP	Day_0_vs_Day_7
complex of collagen trimers	GO:0098644	20	20	20.18673286	8e-05	9.828e-4	0.00628	0.13079614	0.492	NA	COL11A1|COL11A2|COL1A1|COL1A2|COL23A1|COL27A1|COL2A1|COL3A1|COL4A1|COL4A2|COL4A3|COL4A4|COL4A5|COL4A6|COL5A1|COL5A2|COL5A3|COL7A1|COL8A1|LUM|	UP	Day_0_vs_Day_7
peptidyl-tyrosine phosphorylation	GO:0018108	130	130	6.79580738	8.064e-5	9.877e-4	0.1756537	1	0.931	NA	ABI1|ABI2|ABI3|ABL1|ABL2|ALK|AXL|BAZ1B|BTK|CAMKK2|CLK1|CLK2|CLK3|CLK4|CSK|DDR1|DDR2|DSTYK|DYRK1A|DYRK1B|DYRK2|DYRK3|DYRK4|EFEMP1|EGF|EGFR|EIF2AK2|EPHA1|EPHA10|EPHA2|EPHA3|EPHA4|EPHA6|EPHA7|EPHA8|EPHB1|EPHB2|EPHB3|EPHB4|EPHB6|ERBB2|ERBB3|ERBB4|FER|FES|FGFR1|FGFR2|FGFR3|FGFR4|FLT1|FLT3|FLT4|FRK|FYN|GHR|HCK|HIPK1|HIPK2|HIPK3|IGF1R|IL12RB2|IL15|INSR|INSRR|JAK1|JAK2|JAK3|KDR|KIT|LCK|LIF|LMTK2|LTK|LYN|…	UP	Day_0_vs_Day_7
antigen processing and presentation	GO:0019882	181	181	6.83501146	1.954e-5	0.001028	0.16932193	1	0.933	NA	ABCB9|ACE|ACTR10|ACTR1A|ACTR1B|AP1B1|AP1G1|AP1M1|AP1M2|AP1S1|AP1S2|AP1S3|AP2A1|AP2A2|AP2B1|AP2M1|AP2S1|AP3B1|AP3D1|ARF1|ATG5|B2M|BCAP31|CALR|CANX|CAPZA1|CAPZA2|CAPZB|CD1D|CD36|CD74|CENPE|CHUK|CLTA|CLTC|CTSD|CTSF|CTSH|CTSL|CTSV|CYBA|CYBB|DCTN1|DCTN2|DCTN3|DCTN4|DCTN5|DCTN6|DNM2|DYNC1H1|DYNC1I1|DYNC1I2|DYNC1LI1|DYNC1LI2|DYNLL1|DYNLL2|ERAP1|FCGRT|HFE|HLA-DMA|HLA-DMB|HLA-DOA|HLA-DPA1|HLA-DPB1|HLA-DQB…	DOWN	Day_0_vs_Day_7
innate immune response-activating signal transduction	GO:0002758	178	177	6.83528114	1.951e-5	0.001039	0.07164932	0.83993477	0.947	NA	ALPK1|APOB|BCL10|BIRC2|BIRC3|BTK|BTRC|CARD11|CARD9|CASP8|CD36|CHUK|CNPY3|COLEC12|CREBBP|CTSB|CTSK|CTSL|CUL1|CYLD|DDX58|EP300|EPG5|FADD|FBXW11|FGA|FGB|FGG|FYN|HCK|HMGB1|HRAS|HSP90B1|HSPD1|ICAM2|ICAM3|IFIH1|IKBKB|IKBKE|IKBKG|INAVA|IRAK1|IRAK2|IRAK3|IRAK4|IRF3|IRF7|ITCH|ITGAM|ITGB2|KRAS|LGALS9|LGMN|LSM14A|LYN|MALT1|MAP2K6|MAP3K1|MAP3K7|MAPKAPK2|MAPKAPK3|MUC1|MUC12|MUC15|MUC16|MUC19|MUC2|MUC20|MUC3A|…	DOWN	Day_0_vs_Day_7
purine nucleotide biosynthetic process	GO:0006164	170	170	6.83653644	1.936e-5	0.001045	0.19703981	1	0.978	NA	ACACA|ACACB|ACAT1|ACLY|ACOT7|ACSBG1|ACSF3|ACSL3|ACSL4|ACSL6|ACSS1|ACSS2|ADA|ADCY1|ADCY10|ADCY2|ADCY3|ADCY4|ADCY5|ADCY6|ADCY7|ADCY8|ADCY9|ADK|ADPGK|ADSL|ADSS|ADSSL1|AK1|AK2|AK3|AK4|AK5|AK9|ALDOA|ALDOC|AMPD2|AMPD3|APRT|ATIC|ATP5F1A|ATP5F1B|ATP5F1C|ATP5F1D|ATP5F1E|ATP5MC1|ATP5MC2|ATP5MC3|ATP5ME|ATP5MF|ATP5MG|ATP5PB|ATP5PD|ATP5PF|ATP5PO|BPGM|CBR4|COASY|COX5B|CYC1|DCAKD|DHTKD1|DLAT|DLD|DNAJC30|ELOVL1|…	DOWN	Day_0_vs_Day_7
positive regulation of ERK1 and ERK2 cascade	GO:0070374	145	145	6.66511989	8.612e-5	0.001052	0.1777582	1	0.998	NA	ABCA7|ABL1|ACKR3|AGER|AKAP12|ALKAL2|ALOX15|ANGPT1|APELA|APOE|APP|ARHGAP8|ARRB1|ARRB2|ATP6AP1|BMP2|BMP4|BMPER|BRAF|CALCR|CASR|CAVIN3|CCL2|CCL26|CD36|CD4|CD44|CD74|CFLAR|CHI3L1|CHRNA7|CIB1|CRKL|CX3CL1|DDT|DNAJC27|DRD2|DSTYK|EGFR|EPO|ERBB4|F2R|F2RL1|FBXW7|FGA|FGB|FGF10|FGF18|FGF19|FGF2|FGF23|FGF4|FGF8|FGFR2|FGFR3|FGFR4|FGG|FLT4|FSHR|GAREM1|GAS6|GATA4|GCNT2|GLIPR2|GNAI2|GPER1|GPNMB|GPR183|HAND2|HMGB1…	UP	Day_0_vs_Day_7
glycosaminoglycan catabolic process	GO:0006027	50	50	8.57588922	8.865e-5	0.001079	0.03789382	0.39561924	0.696	NA	ACAN|AGRN|ARSB|BCAN|BGN|CD44|CEMIP|CEMIP2|CHP1|CSPG4|CSPG5|DCN|FGF2|FMOD|FUCA1|GALNS|GLB1|GNS|GPC1|GPC2|GPC3|GPC4|GPC5|GPC6|GUSB|HEXA|HEXB|HGSNAT|HMMR|HPSE|HPSE2|HSPG2|HYAL1|HYAL2|HYAL3|IDS|IDUA|LUM|LYG1|NAGLU|NCAN|PRELP|SDC1|SDC2|SDC3|SDC4|SGSH|SLC9A1|TGFB1|VCAN|	UP	Day_0_vs_Day_7
metanephric nephron development	GO:0072210	30	30	14.88100331	9e-05	0.001086	0.0112	0.1838144	0.884	NA	BMP4|CD34|FMN1|FOXD1|GDNF|GREM1|HES1|IRX1|IRX2|KIF26B|LAMB2|LGR4|LHX1|OSR1|PAX2|PAX8|PDGFB|PDGFRA|PDGFRB|PKD1|PKD2|SALL1|SIX2|SMO|SOX8|SOX9|TCF21|TFAP2B|WNT4|WT1|	UP	Day_0_vs_Day_7
caveola	GO:0005901	70	70	7.81791355	8.961e-5	0.001088	0.07192166	0.58901109	0.887	NA	ADCY8|ADCYAP1R1|ADRA1B|AKAP6|ASAH2|ATP1A1|ATP1A2|ATP1B1|ATP1B3|ATP2B4|BMPR1A|BMPR2|BVES|CAV1|CAV2|CAVIN1|CAVIN2|CAVIN3|CAVIN4|CBL|CDH1|CDH13|CDH15|CLN3|CORO1C|CTNNA1|CTNNB1|DLC1|EFNA5|EHD2|EMP2|F2R|FLOT1|FLOT2|FXYD1|HCK|HDAC6|HMOX1|INSR|IRS1|JAK2|KCNA5|KCNMA1|KIF18A|LIPE|LRP6|LRP8|LRRK2|MAPK1|MAPK3|MYOF|NOS1|NOS1AP|NOS3|PACSIN2|PLVAP|PTCH1|PTGIS|RANGRF|SCARB1|SCN5A|SLC2A1|SLC6A3|SMO|SMPD2|SPRED1|…	UP	Day_0_vs_Day_7
forelimb morphogenesis	GO:0035136	31	31	14.94963163	9e-05	0.001089	0.01611	0.23274412	0.776	NA	ALDH1A2|ALX3|ALX4|ATRX|CACNA1C|CRABP2|CTNNB1|EN1|FMN1|IFT122|LNPK|MSX1|MSX2|NIPBL|OSR1|RDH10|RECK|RNF165|RPGRIP1L|RSPO2|RUNX2|SALL3|SHH|TBX3|TBX5|TFAP2A|TFAP2B|TWIST1|WNT3|WNT9A|ZNF358|	UP	Day_0_vs_Day_7
leukocyte migration	GO:0050900	196	196	6.2772621	9.458e-5	0.001138	0.32114656	1	0.979	NA	ADAM8|ADD2|ADGRE2|AIMP1|ANGPT1|ANGPT2|ANGPT4|ANO6|ANXA1|APOB|ARHGEF5|ARTN|ATP1B1|ATP1B2|ATP1B3|AZU1|B4GALT1|BSG|CAV1|CCL2|CCL26|CD177|CD244|CD34|CD44|CD47|CD48|CD58|CD74|CD99|CD99L2|CDC42|CEACAM1|CHGA|CKLF|COL1A1|COL1A2|CORO1A|CRK|CRKL|CSF3R|CX3CL1|CXADR|CXCL1|CXCL16|CXCL3|CXCL5|CXCL6|CXCR2|CXCR4|CYP7B1|DOCK8|EDN1|EDN3|EDNRB|EPCAM|EPS8|ESAM|F11R|F2|F2RL1|FER|FLT1|FN1|FOXJ1|FYN|GAS6|GATA3|GBF1|GCN…	UP	Day_0_vs_Day_7
negative regulation of wound healing	GO:0061045	60	60	8.23159627	9.632e-5	0.001156	0.13352221	0.87097238	0.884	NA	ABAT|ADAMTS18|AGER|AJAP1|ALOX12|ANXA2|ANXA5|ANXA9|APOE|C1QTNF1|CASK|CD109|CD34|CD9|CDKN1A|CDKN1B|CEACAM1|CLASP1|CLASP2|CRK|DUSP10|EDN1|EPPK1|F11|F12|F2|FGA|FGB|FGF2|FGG|GJA1|HMGCR|KLKB1|MYOZ1|NOS3|PDGFA|PDGFB|PDGFRA|PHLDB2|PLAT|PLAU|PLAUR|PLG|PRKCD|PRKG1|PROC|PROS1|PTEN|SERPINE1|SERPINE2|SERPINF2|SERPING1|SH2B3|SMAD3|TFPI|THBD|UBASH3B|VTN|WFDC1|WNT4|	UP	Day_0_vs_Day_7
integral component of postsynaptic membrane	GO:0099055	103	103	7.07558867	9.919e-5	0.001187	0.01577604	0.22872475	0.937	NA	ABHD6|ADAM22|ADCY1|ADORA1|ADORA2A|ADRA2C|CACNG4|CACNG5|CACNG7|CANX|CDH10|CDH2|CDH9|CHRM2|CHRM3|CHRNA10|CHRNA9|CHRNB1|CHRNB2|CHRNE|CLSTN1|CLSTN2|CLSTN3|CNIH2|CSPG5|DAGLA|DCC|DRD2|EFNB2|EFNB3|EPHA4|EPHA7|EPHB2|ERBB4|FLRT3|FXYD6|GABRA1|GABRA3|GABRA4|GABRA5|GABRB2|GABRD|GLRA4|GRIA1|GRID1|GRID2|GRIK4|GRIK5|GRIN1|GRIN2A|GRM2|GRM3|GSG1L|HTR3A|KCNA1|KCNC1|KCND2|KCND3|LRFN1|LRFN2|LRFN3|LRFN4|LRFN5|LRRC4|L…	UP	Day_0_vs_Day_7
nucleoside bisphosphate metabolic process	GO:0033865	109	109	7.66074736	2.29e-5	0.001189	0.05465838	0.76540393	0.953	GO:0034032|purine nucleoside bisphosphate metabolic process, GO:0033875|ribonucleoside bisphosphate metabolic process,	AADAT|AASS|ABCD1|ABHD14B|ACACA|ACACB|ACAT1|ACBD6|ACLY|ACOT1|ACOT11|ACOT13|ACOT2|ACOT4|ACOT7|ACOT8|ACOT9|ACSBG1|ACSF2|ACSF3|ACSL3|ACSL4|ACSL6|ACSM3|ACSS1|ACSS2|BPNT1|CBR4|COASY|CROT|DBI|DCAKD|DGAT1|DGAT2|DLAT|DLD|DLST|ELOVL1|ELOVL2|ELOVL4|ELOVL5|ELOVL6|ELOVL7|ENPP1|FAR1|FAR2|FASN|GCDH|GPAM|GPAT4|HACD1|HACD2|HMGCL|HMGCR|HMGCS1|HSD17B12|HSD17B4|HSD17B8|HTD2|IMPAD1|KYNU|MCCC2|MCEE|MLYCD|MPC1|MPC2|MVD…	DOWN	Day_0_vs_Day_7
ribonucleoside bisphosphate metabolic process	GO:0033875	109	109	7.66074736	2.29e-5	0.001189	0.05465838	0.76540393	0.953	GO:0034032|purine nucleoside bisphosphate metabolic process, GO:0033865|nucleoside bisphosphate metabolic process,	AADAT|AASS|ABCD1|ABHD14B|ACACA|ACACB|ACAT1|ACBD6|ACLY|ACOT1|ACOT11|ACOT13|ACOT2|ACOT4|ACOT7|ACOT8|ACOT9|ACSBG1|ACSF2|ACSF3|ACSL3|ACSL4|ACSL6|ACSM3|ACSS1|ACSS2|BPNT1|CBR4|COASY|CROT|DBI|DCAKD|DGAT1|DGAT2|DLAT|DLD|DLST|ELOVL1|ELOVL2|ELOVL4|ELOVL5|ELOVL6|ELOVL7|ENPP1|FAR1|FAR2|FASN|GCDH|GPAM|GPAT4|HACD1|HACD2|HMGCL|HMGCR|HMGCS1|HSD17B12|HSD17B4|HSD17B8|HTD2|IMPAD1|KYNU|MCCC2|MCEE|MLYCD|MPC1|MPC2|MVD…	DOWN	Day_0_vs_Day_7
purine nucleoside bisphosphate metabolic process	GO:0034032	109	109	7.66074736	2.29e-5	0.001189	0.05465838	0.76540393	0.953	GO:0033865|nucleoside bisphosphate metabolic process, GO:0033875|ribonucleoside bisphosphate metabolic process,	AADAT|AASS|ABCD1|ABHD14B|ACACA|ACACB|ACAT1|ACBD6|ACLY|ACOT1|ACOT11|ACOT13|ACOT2|ACOT4|ACOT7|ACOT8|ACOT9|ACSBG1|ACSF2|ACSF3|ACSL3|ACSL4|ACSL6|ACSM3|ACSS1|ACSS2|BPNT1|CBR4|COASY|CROT|DBI|DCAKD|DGAT1|DGAT2|DLAT|DLD|DLST|ELOVL1|ELOVL2|ELOVL4|ELOVL5|ELOVL6|ELOVL7|ENPP1|FAR1|FAR2|FASN|GCDH|GPAM|GPAT4|HACD1|HACD2|HMGCL|HMGCR|HMGCS1|HSD17B12|HSD17B4|HSD17B8|HTD2|IMPAD1|KYNU|MCCC2|MCEE|MLYCD|MPC1|MPC2|MVD…	DOWN	Day_0_vs_Day_7
cellular amino acid biosynthetic process	GO:0008652	72	72	8.54842599	2.326e-5	0.001193	0.01483184	0.42260434	0.875	NA	AASDHPPT|AASS|ABAT|ACCS|ADI1|ALDH18A1|APIP|ASL|ASNS|ASNSD1|ASPG|ASS1|BCAT1|BCAT2|BHMT|CAD|CBS|CBSL|CDO1|CPS1|CTH|DPYD|ENOPH1|FOLH1|GAD1|GAMT|GATM|GGT1|GLS|GLS2|GLUD1|GLUD2|GLUL|GOT1|GOT2|GPT|GPT2|KYAT1|MRI1|MTAP|MTHFD1|MTHFD2L|MTHFR|MTR|MTRR|NAALAD2|NAGS|NAT8L|NOXRED1|OAT|PAH|PHGDH|PLOD1|PLOD2|PLOD3|PSAT1|PSPH|PYCR1|PYCR2|PYCR3|RIMKLA|RIMKLB|SEPHS1|SEPHS2|SERINC3|SERINC5|SHMT1|SHMT2|SLC1A3|SLC25A…	DOWN	Day_0_vs_Day_7
negative regulation of angiogenesis	GO:0016525	84	84	9.27215274	0.0001	0.001193	1e-12	2.931e-10	0.95	NA	ADAMTS9|ADGRB1|ADGRB2|ADGRB3|AGO1|AGT|AMOT|ANGPT2|ANGPT4|ATF2|CARD10|CLDN5|CNMD|COL4A2|COL4A3|CREB3L1|CTNNB1|DAB2IP|DCN|E2F2|ECSCR|EFNA3|EMILIN1|EPHA2|EPN1|EPN2|FOXC1|FOXJ2|FOXO4|GPR4|GTF2I|HDAC5|HGS|HHEX|HLA-G|HSPG2|ISM1|ITGB1BP1|KLF2|KLF4|KRIT1|MAP2K5|MECP2|MMRN2|NF1|NGFR|NOTCH1|NPPB|NPR1|PDCD10|PDE3B|PF4|PGK1|PLK2|PML|PPARG|PTN|PTPRM|RHOA|ROCK1|ROCK2|SARS|SEMA3E|SEMA4A|SEMA6A|SERPINE1|SERPINF1…	UP	Day_0_vs_Day_7
telomeric DNA binding	GO:0042162	37	37	10.37217564	2.497e-5	0.001265	2.058e-8	1.206e-5	0.751	NA	ACD|APEX1|BLM|CTC1|HMBOX1|HNRNPA1|HNRNPA2B1|HNRNPD|KDM1A|NABP2|NCL|PIF1|POT1|PURA|RAD50|RPA1|RPA2|SMG1|SMG5|SMG6|SMG7|STN1|TELO2|TEN1|TERF1|TERF2|TERF2IP|TERT|TINF2|TP53BP1|UPF1|UPF2|UPF3A|WRN|XRCC5|XRCC6|ZBTB48|	DOWN	Day_0_vs_Day_7
negative regulation of blood vessel morphogenesis	GO:2000181	86	86	9.16879713	1.1e-4	0.001304	1e-12	1.578e-10	0.954	NA	ADAMTS9|ADGRB1|ADGRB2|ADGRB3|AGO1|AGT|AMOT|ANGPT2|ANGPT4|ATF2|CARD10|CLDN5|CNMD|COL4A2|COL4A3|CREB3L1|CTNNB1|DAB2IP|DCN|E2F2|ECSCR|EFNA3|EMILIN1|EPHA2|EPN1|EPN2|FOXC1|FOXJ2|FOXO4|GPR4|GTF2I|HDAC5|HGS|HHEX|HLA-G|HSPG2|ISM1|ITGB1BP1|KLF2|KLF4|KRIT1|MAP2K5|MECP2|MMRN2|NF1|NGFR|NOTCH1|NPPB|NPR1|PDCD10|PDE3B|PF4|PGK1|PLK2|PML|PPARG|PTN|PTPRM|RHOA|ROCK1|ROCK2|SARS|SEMA3E|SEMA4A|SEMA6A|SERPINE1|SERPINF1…	UP	Day_0_vs_Day_7
positive regulation of cardiocyte differentiation	GO:1905209	25	25	17.09689399	1.1e-4	0.001308	0.00987	0.16944188	0.883	NA	AKAP6|ARRB2|BMP4|BMP7|DDX39B|DHX36|EDN1|EFNB2|GATA4|GATA6|GPER1|GREM1|KAT2A|MEF2C|MTOR|MYOCD|NKX2-5|NRG1|PARP2|PIN1|RBPJ|TBX5|TGFB1|TGFB2|WNT3A|	UP	Day_0_vs_Day_7
regulation of mRNA stability	GO:0043488	162	162	6.93251351	2.625e-5	0.001314	0.17130479	1	0.932	NA	AKT1|ALKBH5|ANGEL2|ANP32A|APEX1|AXIN2|CACNG7|CARHSP1|CIRBP|CNOT6L|CPEB3|CSDC2|DAZL|DCP1A|DCP2|DHX36|DHX9|DIS3|DND1|E2F1|EIF4G1|ELAVL1|EXOSC1|EXOSC2|EXOSC3|EXOSC4|EXOSC5|EXOSC6|EXOSC7|EXOSC8|EXOSC9|FASTKD1|FASTKD3|FMR1|FTO|FUS|FXR1|FXR2|GDNF|GIGYF2|HNRNPA0|HNRNPC|HNRNPD|HNRNPM|HNRNPR|HNRNPU|HSPA1A|HSPA8|HSPB1|IGF2BP1|IGF2BP2|IGF2BP3|KHSRP|LARP1|MAPK14|MAPKAPK2|MEIOC|METTL14|METTL16|METTL3|MEX3D|MO…	DOWN	Day_0_vs_Day_7
response to estradiol	GO:0032355	112	112	7.04569099	1.136e-4	0.001343	0.18940355	1	0.993	NA	ADCYAP1R1|AGT|AIFM1|ALDH1A2|ANXA1|APOB|ARNT2|ARPC1B|ASS1|BAD|BCL2L11|BCL2L2|BMP7|CALR|CASP3|CASP8|CASP9|CAT|CCNA2|CCND1|CD38|CD4|CDKN1B|CFLAR|COL1A1|CRHBP|CRYAB|CTNNB1|DDX18|DNMT3A|DNMT3B|DUSP1|EEF2|EGFR|ENDOG|ESRRA|ETS1|EZH2|F7|FAM210B|FGF10|FOXA1|GGT1|GGT2|GGT3P|GGT5|GJA1|GJB2|GPER1|GPX4|GSTP1|H2AFZ|HNRNPD|HPGD|HSF1|IGFBP2|IHH|ITGA2|KAT5|KCNJ11|KIF18A|MAP1B|MBD2|MBD3|MBD4|MMP15|MSX2|NCOA1|NCOA3…	UP	Day_0_vs_Day_7
developmental maturation	GO:0021700	188	188	6.24479599	1.152e-4	0.001351	0.009287	0.16567246	0.977	NA	ABHD2|ACTL6B|ACVRL1|ADGRB3|AGRN|ALDH1A2|ANG|ANKRD17|ANKRD27|ANKS1A|ANO6|AP1G1|AP1M1|AP3D1|APP|ARCN1|AXL|B4GALT5|B4GALT6|BAIAP3|BCAN|BFSP1|BHLHA15|BLOC1S3|BLOC1S5|BLOC1S6|BMP2|BRCA2|BTK|C1QL1|C3|CABYR|CATSPER2|CATSPER4|CBFB|CCDC154|CCNB1|CD63|CDC25B|CDH5|CDK5R1|CDKN1A|CDKN1C|CEBPA|CEND1|CFTR|CLN5|CNTN2|CNTNAP2|CTNNB1|CX3CL1|DAG1|DAZL|DCHS1|DDIT3|DLD|DLG4|DMC1|EPAS1|EPHA8|EPO|ERCC2|FAM20C|FAM210B|F…	UP	Day_0_vs_Day_7
regulation of muscle hypertrophy	GO:0014743	51	51	8.49394516	1.147e-4	0.001352	0.27478255	1	0.89	NA	AGT|AKAP6|ATP2B4|BECN1|BMP10|CAMK2D|CDK9|CTDP1|DDX39B|EDN1|ERRFI1|FOXO1|G6PD|GATA5|GLRX3|GSK3A|HAND2|IGFBP5|IL6ST|JARID2|LMCD1|LMNA|MEF2A|MIR25|MTOR|MTPN|NOTCH1|NR4A3|P2RX4|PAK1|PARP1|PARP2|PDE5A|PDE9A|PIN1|PPARA|PPP3CA|PRKCA|PTK2|RGS2|RGS4|ROCK1|ROCK2|SLC9A1|SMAD3|SMAD4|TNFRSF1A|TNFRSF1B|TRIM63|TRPC3|YY1|	UP	Day_0_vs_Day_7
SMAD binding	GO:0046332	72	72	7.75085144	1.151e-4	0.001353	0.2922675	1	0.864	NA	ACVR1|ACVR1B|ACVRL1|ANKRD1|AXIN1|AXIN2|BMP2|BMPR1A|BMPR1B|CITED1|COL1A2|COL3A1|COL5A2|CREB3L1|CTNNB1|DAB2|DDX5|DROSHA|EID2|FKBP1A|FLNA|FOS|FOXH1|GATA4|HIPK2|HMGA2|IPO7|JUN|LDLRAD4|MAGI2|MEF2A|MEN1|MYOCD|PARP1|PAX6|PMEPA1|PML|PPM1A|PRDM16|PURA|PURB|RANBP3|RNF111|SKI|SKIL|SKOR1|SMAD1|SMAD2|SMAD3|SMAD4|SMAD6|SMAD7|SMURF1|SMURF2|SNW1|STUB1|TCF12|TGFB1I1|TGFBR1|TGFBR2|TGFBR3|TGFBRAP1|TGIF1|TOB1|TRIM33…	UP	Day_0_vs_Day_7
mammary gland morphogenesis	GO:0060443	36	36	13.40889528	1.2e-4	0.001395	1.982e-5	9.682e-4	0.881	NA	AR|ARG1|BMP4|BTRC|CAPN1|CAV1|CSF1|DDR1|ELF3|EPHA2|FGF10|FGFR2|GLI2|GLI3|IGFBP5|KDM5B|LRP5|LRP5L|LRP6|MED1|MSX2|NRG3|NTN1|PHB2|PML|PTCH1|SCRIB|SOSTDC1|SRC|STAT6|TBX2|TBX3|TGFBR2|VDR|WNT4|WNT5A|	UP	Day_0_vs_Day_7
extracellular matrix structural constituent conferring tensile strength	GO:0030020	38	38	13.42521943	1.2e-4	0.001399	4.114e-4	0.01329058	0.205	NA	COL11A1|COL11A2|COL12A1|COL13A1|COL14A1|COL15A1|COL16A1|COL17A1|COL18A1|COL1A1|COL1A2|COL21A1|COL23A1|COL24A1|COL25A1|COL27A1|COL28A1|COL2A1|COL3A1|COL4A1|COL4A2|COL4A3|COL4A4|COL4A5|COL4A6|COL5A1|COL5A2|COL5A3|COL6A1|COL6A2|COL6A3|COL6A6|COL7A1|COL8A1|COL8A2|COL9A1|COL9A2|COL9A3|	UP	Day_0_vs_Day_7
aminoglycan catabolic process	GO:0006026	52	52	8.48009988	1.197e-4	0.0014	0.04893541	0.46156776	0.719	NA	ACAN|AGRN|ARSB|BCAN|BGN|CD44|CEMIP|CEMIP2|CHP1|CSPG4|CSPG5|CTBS|DCN|FGF2|FMOD|FUCA1|GALNS|GLB1|GNS|GPC1|GPC2|GPC3|GPC4|GPC5|GPC6|GUSB|HEXA|HEXB|HGSNAT|HMMR|HPSE|HPSE2|HSPG2|HYAL1|HYAL2|HYAL3|IDS|IDUA|LUM|LYG1|NAGLU|NCAN|OVGP1|PRELP|SDC1|SDC2|SDC3|SDC4|SGSH|SLC9A1|TGFB1|VCAN|	UP	Day_0_vs_Day_7
negative regulation of developmental growth	GO:0048640	94	94	7.20025305	1.246e-4	0.001445	0.05223124	0.479429	0.971	NA	ADRB2|ARHGAP4|BBS2|BCL11A|BMP4|CDK5|CDK5R1|CDKL3|CDKN1A|CDKN1B|CTDP1|DCC|DRAXIN|DUSP10|EPHA7|FGF13|FGFR3|FSTL4|FXN|G6PD|GDF15|GJA1|GSK3A|IFRD1|JARID2|KCNK2|LGMN|MAG|MAP2|MAPK11|MEIS1|MIR17HG|MIR25|MYOZ1|NKD1|NOG|NRP1|NTN1|PAK1|PLXNA3|PPARA|PTCH1|PTEN|PTK2|PTPRS|RAI1|RBP4|RGS2|RGS4|RIPK1|RNF6|RTN4|RTN4R|RYK|SAV1|SEMA3A|SEMA3B|SEMA3D|SEMA3E|SEMA3F|SEMA3G|SEMA4A|SEMA4B|SEMA4C|SEMA4D|SEMA4F|SEMA4G|SE…	UP	Day_0_vs_Day_7
Golgi lumen	GO:0005796	70	70	7.72607757	1.261e-4	0.001457	0.28926453	1	0.719	NA	ACAN|AGRN|APP|BCAN|BGLAP|BGN|CGA|CSPG4|CSPG5|DAG1|DCN|F10|F2|F7|FGF23|FMOD|FURIN|GAS6|GOLIM4|GPC1|GPC2|GPC3|GPC4|GPC5|GPC6|HS3ST1|HSPG2|IMPAD1|LRPAP1|LUM|MMP11|MMP14|MMP16|MUC1|MUC12|MUC15|MUC16|MUC19|MUC2|MUC20|MUC3A|MUC4|NCAN|NGF|PCSK5|PCSK6|PDGFA|PDGFB|PODXL2|PPIL2|PRELP|PROC|PROS1|RAB33B|SDC1|SDC2|SDC3|SDC4|SDF4|SOD3|TGFB1|VCAN|WNT1|WNT3|WNT3A|WNT4|WNT5A|WNT5B|WNT6|WNT7B|	UP	Day_0_vs_Day_7
positive regulation of cell morphogenesis involved in differentiation	GO:0010770	151	151	6.58588644	1.307e-4	0.001497	0.17630566	1	0.95	NA	ABL1|ACTR2|ADNP|AMIGO1|ANAPC2|ANKRD27|APOA1|ARHGDIA|ARHGEF7|ARMCX5-GPRASP2|ARPC2|BAIAP2|BDNF|BHLHB9|BMPR2|C1QBP|CALR|CAMK2B|CAPRIN1|CAPRIN2|CARMIL1|CDC42|CDH4|CDKL3|CDKL5|CHODL|CIB1|CRABP2|CRK|CRKL|CSPG5|CTTN|CUL7|CUX1|CUX2|CXCL12|CYFIP1|DBN1|DBNL|DHX36|DISC1|DMTN|DNM1L|DNM2|DOCK1|DOCK5|DSCAM|EEF2K|EFNA5|EPHA4|FBXO31|FBXW8|FGA|FGB|FGG|FLNA|FN1|GDI1|GOLGA4|HAS2|HCLS1|IL1RAPL1|ILK|ISLR2|IST1|ITPKA|…	UP	Day_0_vs_Day_7
post-embryonic development	GO:0009791	82	81	9.36837042	1.3e-4	0.001498	0.02195388	0.28148991	0.968	NA	ABL1|ACO1|ACVR2B|AGO2|ALDH5A1|ALX4|APOB|ARID5B|ASH1L|ATF5|ATM|ATRX|BAK1|BAX|BCL11B|BCL2|BCL2L11|BMP4|C12orf57|CCDC47|CHST11|CSRNP1|DHCR7|DSCAM|EFEMP1|EMX1|ERCC1|ERCC2|ETNK2|FBN1|FGFR2|FOXP2|FZD5|GABRG2|GATA3|GIGYF2|GNAS|HEG1|HMGN1|IGF2R|IMPAD1|INPPL1|IREB2|ITPR1|KDM5B|KLF4|LHX1|MECP2|MFAP2|MORC3|MTOR|MYO1E|MYO7A|NDN|NKX2-3|NPPC|NR4A2|PLAGL2|PLEKHA1|PPP1R13L|PRDM1|PSEN1|PYGO1|PYGO2|RAB3A|RC3H2|SCN…	UP	Day_0_vs_Day_7
cerebral cortex development	GO:0021987	102	102	7.18979426	1.303e-4	0.001498	0.1334177	0.87167649	0.98	NA	ADGRG1|ARHGAP11B|ASPM|ATIC|ATOH1|BAD|BAX|BBS2|BBS4|BNIP3|BTBD3|CCDC85C|CDH2|CDK5|CDK5R1|CDON|CEP120|CNTNAP2|COL3A1|CRK|CRKL|CSNK2A2|CTNNB1|DAB1|DAB2IP|DISC1|DIXDC1|EFHC1|EGFR|EMX1|FAT4|FBXO45|FGF13|FLNA|FOXG1|FOXP2|FUT10|GART|GLI3|GNG12|GRIN1|GSK3B|H2AFX|HIF1A|HTR6|KDM1A|KIF14|LAMB1|LHX2|LHX6|LRP1|LRP6|LRP8|MBOAT7|MCPH1|MDK|MKKS|NCOA1|NDE1|NDEL1|NEFL|NF1|NOTCH2NLC|NPY|NRP1|NRP2|NTRK2|PAFAH1B1|PAX…	UP	Day_0_vs_Day_7
negative regulation of cell growth	GO:0030308	156	156	6.4352287	1.344e-4	0.001536	0.28440574	1	0.938	NA	ACVR1B|ACVRL1|ADAM15|ADIPOR1|ADIPOR2|AGT|APBB1|APBB2|ARHGAP4|BCL11A|BCL2|BCL6|BMP10|BMPR2|BST2|BTG1|CAPRIN2|CCAR2|CCDC85B|CDA|CDK5|CDK5R1|CDKL3|CDKN1A|CDKN1B|CDKN2AIP|CDKN2D|CRLF3|CRYAB|CTDP1|CYP27B1|DACT3|DCBLD2|DCC|DCUN1D3|DDX3X|DNAJB2|DRAXIN|EAF2|EI24|ENO1|ENPP1|EPHA7|FBP1|FGF13|FHL1|FLCN|FRZB|FSTL4|G6PD|GJA1|GNG4|GREM1|GSK3A|HSPA1A|HSPA1B|HYAL1|HYAL2|IFRD1|ING1|INHBA|IP6K2|JADE1|MAG|MAP2|MSX1…	UP	Day_0_vs_Day_7
skin epidermis development	GO:0098773	60	60	8.12768078	1.363e-4	0.001553	0.31343422	1	0.863	NA	ACVR1B|ALX4|APCDD1|ATP7A|BCL2|CD109|CELSR1|CTNNB1|DKK1|DLL1|DNASE1L2|EDA|EGFR|ERCC2|FGF10|FGFR2|FST|FUZ|FZD3|FZD6|GORAB|HDAC1|HDAC2|HOXC13|IGFBP5|INHBA|INTU|KDF1|LAMA5|LDB1|LDB2|LGR4|LGR5|LHX2|LRP4|MYO5A|NF1|NOM1|NOTCH1|NSDHL|NSUN2|PDGFA|RBPJ|RELA|SAV1|SHH|SMO|SNAI1|SOS1|SOSTDC1|SOX18|SOX21|SOX9|TGFB2|TMEM79|TNFRSF19|TRPC4AP|VANGL2|ZDHHC21|ZMPSTE24|	UP	Day_0_vs_Day_7
tRNA aminoacylation	GO:0043039	48	48	9.54571151	3.144e-5	0.001554	0.14874676	1	0.725	NA	AARS|AARS2|AARSD1|AIMP1|AIMP2|CARS|CARS2|DALRD3|DARS|DARS2|EARS2|EEF1E1|EPRS|FARS2|FARSA|FARSB|GARS|GATB|GATC|HARS|HARS2|IARS|IARS2|KARS|LARS|LARS2|MARS|MARS2|NARS|NARS2|PARS2|PPA1|PPA2|QARS|QRSL1|RARS|RARS2|SARS|SARS2|TARS|TARS2|TARSL2|VARS|VARS2|WARS|WARS2|YARS|YARS2|	DOWN	Day_0_vs_Day_7
smooth muscle cell differentiation	GO:0051145	28	28	15.57209248	1.4e-4	0.001582	0.00701	0.14099034	0.864	NA	ACVR1|ADM|BMP4|CTNNB1|EDNRB|ENG|EPC1|FGF10|FOXF1|GATA6|HES1|HEY1|HEY2|ITGA8|MECP2|MEF2C|MYOCD|NFATC4|NOTCH1|NPNT|RAMP2|SGCB|SIX1|SOX9|SRF|TMEM204|VEGFA|WNT4|	UP	Day_0_vs_Day_7
animal organ formation	GO:0048645	32	32	14.53182259	1.4e-4	0.001587	6.593e-4	0.02080888	0.878	NA	AR|AXIN2|BMP4|BMPR1A|CTNNB1|FGF10|FGFR2|FOLR1|FOXH1|GATA6|GLI2|GLI3|HOXA3|ISL1|LEMD2|LRP2|MAP2K1|MAP2K2|MAPK1|MAPK3|MEF2C|NKX3-2|NOG|NTF4|PAX2|PAX8|RBPJ|RDH10|SHH|SMARCD3|SOX17|TGFBR2|	UP	Day_0_vs_Day_7
regulation of epithelial cell differentiation	GO:0030856	120	120	8.02097504	1.4e-4	0.001591	0.04196715	0.42516355	0.987	NA	ACVRL1|ADD1|AHI1|AJAP1|ALOX15B|APOLD1|AQP3|ARNTL|ATOH1|ATOH8|BAD|BMP4|BMP6|BTG1|CAV1|CBFB|CCND1|CD109|CD24|CDH5|CDKN1B|CDKN1C|CEACAM1|CEBPB|CITED1|CLDN5|CLOCK|CTNNB1|CTSK|CTSL|CTSV|CYP27B1|DLL1|ERRFI1|ESRP1|ETV2|EZH2|F11R|FAT4|FOXC1|FOXE3|FOXJ1|FOXJ2|FRZB|GATA3|GDF3|GDNF|GRHL1|GRHL2|GSK3A|GSK3B|H2AFY|H2AFY2|HES1|HEY2|ID1|IKBKB|JAG1|KDF1|KEAP1|KIAA1109|KLF7|LHX1|LIF|MAFF|MAFG|MED1|MMP9|MSX2|MYCL|N…	UP	Day_0_vs_Day_7
T-tubule	GO:0030315	48	48	8.61872222	1.422e-4	0.001603	0.003254	0.07854511	0.862	NA	AHNAK|AHNAK2|AKAP6|ANK2|ANK3|ATP1A1|ATP1A2|ATP2B4|BIN1|CACNA1C|CACNA1D|CACNA2D1|CACNB2|CACNB3|CACNG4|CACNG6|CACNG7|CACNG8|CAPN3|CASQ1|DYSF|EZR|FXYD1|GOT2|KCNJ11|KCNJ2|KCNJ3|KCNJ5|NOS1|NOS1AP|PPP3CB|PRX|RDX|RTN2|RYR1|SCN1A|SCN1B|SCN2A|SCN5A|SLC2A4|SLC30A1|SLC8A1|SLC9A1|SRI|STAC|STAC3|STBD1|TGFB3|	UP	Day_0_vs_Day_7
somatic stem cell population maintenance	GO:0035019	60	59	8.98428207	3.361e-5	0.001641	0.007705	0.26345895	0.803	NA	BCL9|BCL9L|CUL4A|DPPA4|EPHA1|FGF10|FGF2|FOXD3|FOXP1|GATA2|HES1|KIT|KLF10|KLF4|LDB1|LDB2|LIG4|LIN28A|NANOG|NOG|PBX1|POLR2A|POLR2B|POLR2C|POLR2D|POLR2E|POLR2F|POLR2G|POLR2H|POLR2I|POLR2J|POLR2K|POLR2L|POU5F1|PRDM14|PRDM16|RAF1|RBPJ|REST|SALL1|SALL4|SFRP1|SIX2|SKI|SMAD2|SMAD4|SOX2|SOX4|SOX9|STAT3|TDGF1|VANGL2|VPS72|WNT9B|YAP1|ZFP36L2|ZHX2|ZIC3|ZSCAN10|	DOWN	Day_0_vs_Day_7
non-canonical Wnt signaling pathway	GO:0035567	124	124	7.3929703	3.439e-5	0.001641	0.09332956	0.94086286	0.952	NA	AGO1|AGO2|AGO3|AGO4|AP2A1|AP2A2|AP2B1|AP2M1|AP2S1|ARHGEF19|ARRB2|CALM1|CAMK2A|CDC42|CELSR1|CELSR2|CELSR3|CLTC|CTHRC1|CTNNB1|DAAM1|DVL1|DVL2|DVL3|FRZB|FZD1|FZD10|FZD2|FZD3|FZD4|FZD5|FZD6|FZD7|FZD8|FZD9|GNAO1|GNB1|GNG2|GPC4|GPC6|GRHL3|LEF1|MAGI2|MAP3K7|MED12|MOV10|NFATC1|NLK|PARD6A|PDE6B|PDE6G|PFN1|PLCB1|PLCB2|PLCB3|PPP3CA|PPP3CB|PPP3R1|PRICKLE1|PRICKLE2|PSMA1|PSMA2|PSMA3|PSMA4|PSMA5|PSMA6|PSMA7|PS…	DOWN	Day_0_vs_Day_7
unsaturated fatty acid metabolic process	GO:0033559	73	73	8.44365621	3.405e-5	0.001644	0.03086634	0.61180958	0.875	NA	ABCD1|ABHD16A|ACAA1|ACOT8|ACOX1|AKR1C1|AKR1C2|AKR1C3|ALOX12|ALOX15|ALOX15B|ALOX5|ATP6V1B1|CBR1|CD74|CES2|CYP1B1|CYP2A13|CYP2B6|CYP2C8|CYP2D6|CYP2D7|CYP2E1|CYP2J2|CYP2S1|CYP2U1|CYP4F11|DAGLA|DAGLB|DECR2|DEGS1|EDN1|ELOVL1|ELOVL2|ELOVL4|ELOVL5|ELOVL6|ELOVL7|EPHX2|FAAH|FAAH2|FADS1|FADS2|FADS3|GLYATL2|GSTM2|GSTP1|HPGD|HSD17B4|LTC4S|MAPK3|MGLL|MGST1|MIF|PLA2G4A|PLA2G4B|PLA2G4C|PLAA|PNPLA8|PTGDS|PTGES|P…	DOWN	Day_0_vs_Day_7
positive regulation of lipase activity	GO:0060193	46	46	8.60482916	1.481e-4	0.001665	0.07815902	0.61199707	0.858	NA	ABHD5|ABL2|ADCYAP1R1|AGT|ANG|APOA1|ARF4|ARHGAP6|ARL1|BDNF|EDNRA|EGFR|FGF2|FGFR1|FGFR2|FGFR3|FLT1|GNA13|GNA15|GNAQ|HPCA|HRAS|KIT|LMF1|LPAR1|LPAR2|NMUR1|NR1H2|NR1H3|NTF3|NTF4|NTRK2|NTRK3|P2RY6|PDGFRA|PDGFRB|PDPK1|PLAA|PLCB2|PLCG1|PLIN5|PRKCZ|PTAFR|RASGRP4|RHOA|RHOC|	UP	Day_0_vs_Day_7
dorsal/ventral pattern formation	GO:0009953	64	64	10.19986405	1.5e-4	0.001682	0.06588494	0.55737305	0.86	NA	AIDA|ARL13B|BMP4|BMPR1A|BMPR1B|CER1|CHRD|CTNNB1|CXXC4|DISP1|DMRT3|DSCAML1|DYNC2H1|EDN1|EN1|FBXL15|FGF8|FKBP8|FOXA1|FOXG1|FOXN4|GLI1|GLI2|GLI3|GREM1|GREM2|GSC|HHIP|HOXA2|HOXB2|IFT122|IFT172|IFT52|INTU|LHX1|LHX2|LMX1B|LRP4|MDFI|NBL1|NOG|OVOL2|PAX6|PAX7|PSEN1|PTCH1|SENP2|SFRP1|SHH|SIX3|SMAD2|SMAD6|SMO|SP8|SUFU|TBC1D32|TBX20|TCTN1|TTC21B|TULP3|WDR19|WNT3|WNT3A|WNT8B|	UP	Day_0_vs_Day_7
regulation of transcription from RNA polymerase II promoter in response to stress	GO:0043618	109	109	7.5575506	3.63e-5	0.001693	0.08314992	0.88384491	0.95	NA	ARNT|ATF3|ATF4|ATF6|ATF6B|BACH1|BAG3|CA9|CEBPB|CHD6|CHEK1|CITED2|CREB3L1|CREB3L3|CREBBP|CUL2|DDIT3|DNAJB1|EGLN1|EGLN2|EGLN3|EGR1|ELOB|ELOC|EP300|EPAS1|EPO|GCN1|HIF1A|HIF1AN|HIF3A|HIGD1A|HMOX1|HSF1|HSF2|HSF4|HSFX2|HSPA1A|HSPA5|IMPACT|INO80|JUN|KLF2|LIMD1|MAPK7|MBTPS2|MUC1|NCK1|NCK2|NEDD4|NFE2L2|NOTCH1|PSMA1|PSMA2|PSMA3|PSMA4|PSMA5|PSMA6|PSMA7|PSMB1|PSMB10|PSMB2|PSMB3|PSMB4|PSMB5|PSMB6|PSMB7|PSMB8|…	DOWN	Day_0_vs_Day_7
long-chain fatty acid metabolic process	GO:0001676	81	81	8.20223227	3.607e-5	0.001701	0.03849277	0.66639595	0.965	NA	ABCD1|ACAA1|ACAD9|ACADL|ACOT1|ACOT2|ACOT4|ACOT7|ACOT8|ACOX1|ACSBG1|ACSL3|ACSL4|ACSL6|AIG1|AKR1C3|ALOX12|ALOX15|ALOX15B|ALOX5|ASAH2|ASAH2B|CBR1|CPT1A|CYP1B1|CYP2A13|CYP2B6|CYP2C8|CYP2D6|CYP2D7|CYP2E1|CYP2J2|CYP2S1|CYP2U1|CYP4F11|DAGLA|DAGLB|ELOVL1|ELOVL2|ELOVL5|ELOVL6|EPHX2|FAAH|FAAH2|FADS1|FADS2|GLYATL2|GPX4|GSTM2|GSTM4|GSTP1|HPGD|HSD17B4|LIPE|LTA4H|LTC4S|MAPK3|MGLL|MYO5A|PAM|PLA2G4A|PLA2G4B|PLA2…	DOWN	Day_0_vs_Day_7
vascular process in circulatory system	GO:0003018	133	133	6.66446282	1.56e-4	0.001739	0.2661416	1	0.999	NA	ABR|ACE|ACTA2|ADCY6|ADM|ADORA1|ADORA2A|ADORA2B|ADRA1B|ADRA1D|ADRA2A|ADRA2B|ADRA2C|ADRB2|ADRB3|AGT|AKAP12|AKT1|ALOX12|ANGPT1|APLN|APOE|ARHGAP35|ARHGAP42|ASIC2|ATG5|ATP1A2|ATP2B1|AZU1|BBS2|BCR|BDKRB2|BMP6|BMPR2|CASR|CAV1|CD38|CDH5|CEACAM1|CHGA|CHRM3|CPS1|CTNNBIP1|CXCR2|DDAH1|DOCK4|DOCK5|ECE1|EDN1|EDN3|EDNRA|EDNRB|EGFR|EPHX2|F2R|F2RL1|FGA|FGB|FGFBP3|FGG|FOXC1|FOXC2|GCH1|GCLC|GCLM|GJA1|GJA5|GPER1|GPX…	UP	Day_0_vs_Day_7
peptidyl-tyrosine modification	GO:0018212	133	133	6.6648336	1.557e-4	0.001741	0.19503253	1	0.931	NA	ABI1|ABI2|ABI3|ABL1|ABL2|ALK|AXL|BAZ1B|BTK|CAMKK2|CLK1|CLK2|CLK3|CLK4|CSK|DDR1|DDR2|DSTYK|DYRK1A|DYRK1B|DYRK2|DYRK3|DYRK4|EFEMP1|EGF|EGFR|EIF2AK2|EPHA1|EPHA10|EPHA2|EPHA3|EPHA4|EPHA6|EPHA7|EPHA8|EPHB1|EPHB2|EPHB3|EPHB4|EPHB6|ERBB2|ERBB3|ERBB4|FER|FES|FGFR1|FGFR2|FGFR3|FGFR4|FLT1|FLT3|FLT4|FRK|FYN|GHR|HCK|HIPK1|HIPK2|HIPK3|IGF1R|IL12RB2|IL15|INSR|INSRR|JAK1|JAK2|JAK3|KDR|KIT|LCK|LIF|LMTK2|LTK|LYN|…	UP	Day_0_vs_Day_7
regulation of RNA stability	GO:0043487	166	166	6.85388983	4.02e-5	0.001833	0.18128725	1	0.933	NA	AKT1|ALKBH5|ANGEL2|ANP32A|APEX1|AXIN2|CACNG7|CARHSP1|CIRBP|CNOT6L|CPEB3|CSDC2|DAZL|DCP1A|DCP2|DHX36|DHX9|DIS3|DKC1|DND1|DXO|E2F1|EIF4G1|ELAVL1|EXOSC1|EXOSC2|EXOSC3|EXOSC4|EXOSC5|EXOSC6|EXOSC7|EXOSC8|EXOSC9|FASTKD1|FASTKD3|FMR1|FTO|FUS|FXR1|FXR2|GDNF|GIGYF2|HNRNPA0|HNRNPC|HNRNPD|HNRNPM|HNRNPR|HNRNPU|HSPA1A|HSPA8|HSPB1|IGF2BP1|IGF2BP2|IGF2BP3|KHSRP|LARP1|MAPK14|MAPKAPK2|MEIOC|METTL14|METTL16|METTL3…	DOWN	Day_0_vs_Day_7
positive regulation of hormone secretion	GO:0046887	108	108	7.53463449	4.015e-5	0.001851	1.466e-4	0.01432184	0.992	NA	AACS|ABAT|ACSL4|ADCY8|ADORA2A|AIMP1|ANO1|APLN|ARRB1|BAD|BAIAP3|BMP6|C1QTNF1|C1QTNF12|C1QTNF3|C2CD2L|CAPN10|CASR|CD38|CFTR|CLTRN|CREB1|DOC2B|DRD2|EDN1|EDN3|EGFR|FGA|FGB|FGFR1|FGG|FOXL2|GAL|GALR1|GCK|GHRHR|GIPR|GJA1|GLUD1|GLUL|GPER1|GPLD1|GPR27|GPR68|HFE|HIF1A|ILDR1|INHA|INHBA|IRS2|ISL1|ITSN1|JAK2|KIF5B|LRP1|MCU|MPC2|MYB|MYRIP|NADK|NKX3-1|NLGN2|NMB|NMU|NNAT|NPPA|OXCT1|P2RY1|PDX1|PFKFB2|PHPT1|PLA2G6…	DOWN	Day_0_vs_Day_7
heart trabecula morphogenesis	GO:0061384	31	31	14.30703122	1.7e-4	0.001875	0.01035	0.17475741	0.861	NA	ADAMTS1|ADGRG6|BMP10|BMP5|BMP7|BMPR1A|CCM2L|CHD7|ENG|FHL2|FKBP1A|FOXH1|HEG1|HEY1|HEY2|MED1|NKX2-5|NOG|NOTCH1|NRG1|OVOL2|RBP4|RBPJ|S1PR1|SOS1|SRF|TEK|TGFB2|TGFBR1|TGFBR3|UBE4B|	UP	Day_0_vs_Day_7
glial cell development	GO:0021782	90	90	8.92540275	1.7e-4	0.00188	0.006027	0.12682065	0.977	NA	ABCA2|ADAM22|ADGRG6|ADORA2A|AGER|AKT1|AKT2|APP|ARHGEF10|B4GALT5|B4GALT6|BACE2|CD9|CDK5|CDK6|CLU|CNTF|CNTN2|CNTNAP1|CSPG5|DAG1|DICER1|DLL1|EGFR|EIF2B1|EIF2B2|EIF2B3|EIF2B4|EIF2B5|ERCC2|FA2H|GRN|GSN|GSTP1|HDAC10|HDAC11|ID2|ID4|IFNGR1|ILK|KCNJ10|KRAS|LAMB2|LAMC3|LGI4|LPAR1|LRP1|LYN|MAG|MAPT|MDK|MED12|MPP5|MXRA8|MYRF|NCMAP|NCSTN|NDRG1|NF1|NRG1|NRROS|NTRK2|NTRK3|PARD3|PHGDH|PICK1|PLP1|POU3F1|POU3F2|PR…	UP	Day_0_vs_Day_7
regulation of animal organ formation	GO:0003156	33	33	14.16861157	1.7e-4	0.001885	0.01212994	0.19517305	0.89	NA	AR|BMP2|BMP4|BMP7|CITED2|CTNNB1|DKK1|EYA1|FGF1|FGF10|FGF8|FGFR1|FRS2|GATA5|GDNF|HAND2|HES1|ISL1|MKS1|NOTCH1|PIM1|ROBO1|ROBO2|SHH|SIX1|SPRY1|SULF1|TBX5|WNT2|WNT2B|WNT3A|WNT5A|WT1|	UP	Day_0_vs_Day_7
cell adhesion mediator activity	GO:0098631	56	56	8.06078937	1.697e-4	0.001887	0.128549	0.84660763000000006	0.687	NA	ANXA1|ANXA2|BAIAP2|BAIAP2L1|BCAM|BSG|CD200|CD47|CDC42EP1|CNN3|CNTN2|CNTN4|CNTN6|CXADR|DSC2|DSCAM|DSCAML1|DSG2|DSP|EMB|EMILIN1|EPCAM|ESAM|GLDN|IGSF9|ITGA1|ITGA10|ITGA11|ITGA2|ITGB1|JAM3|JUP|KRT18|LRRC4C|MADCAM1|NEXN|NFASC|NPTN|NRCAM|NTNG1|PAK4|PALLD|PDLIM1|PDLIM5|PKP2|PKP3|PLXNB3|PPP1CA|RAB10|ROBO3|RPSA|S100A11|SIRPA|STXBP6|TMOD3|VSTM2L|	UP	Day_0_vs_Day_7
regulation of epidermal cell differentiation	GO:0045604	49	49	8.55391912	1.719e-4	0.001891	0.009744	0.16940992	0.854	NA	ALOX15B|AQP3|ATOH1|BMP4|CBFB|CD109|CTSK|CTSL|CTSV|CYP27B1|DLL1|ERRFI1|ESRP1|EZH2|FOXC1|GDF3|GRHL1|GRHL2|H2AFY|H2AFY2|HES1|HEY2|KDF1|KEAP1|KLF7|MAFF|MAFG|MED1|MSX2|MYCL|NCOA3|NME2|NOTCH1|NUMA1|OVOL2|PRKCH|PTCH1|PTCH2|ROCK1|ROCK2|RUNX1|SFN|SGPP1|SRSF6|SULT2B1|TRIM16|VDR|ZFP36|ZFP36L1|	UP	Day_0_vs_Day_7
telomere maintenance	GO:0000723	98	98	7.72554318	4.219e-5	0.001902	8.195e-5	0.009088	0.98	NA	ACD|APEX1|ATM|ATR|BLM|BRCA2|CCNE1|CCNE2|CTC1|DCLRE1A|DCLRE1B|DCLRE1C|DKC1|DNA2|ERCC1|ERCC4|EXO1|FEN1|GAR1|HIST1H4H|HIST1H4I|HIST1H4J|HIST2H4A|HIST2H4B|HIST4H4|HSP90AA1|HSP90AB1|HUS1|MRE11|NBN|NHP2|NOP10|NSMCE2|PARP1|PARP3|PCNA|PIF1|PINX1|POLA1|POLA2|POLD1|POLD2|POLD3|POLD4|POLE|POLE2|POLE3|POLE4|POT1|PRIM1|PRIM2|PRKDC|PTGES3|RAD50|RAD51|RAD51C|RAD51D|RECQL4|RFC1|RFC2|RFC3|RFC4|RFC5|RIF1|RPA1|RPA2…	DOWN	Day_0_vs_Day_7
retina development in camera-type eye	GO:0060041	116	116	7.78988415	1.8e-4	0.001959	0.15407916	0.94075417	0.952	NA	ACHE|ACTL6A|ACVR2B|ACVRL1|AHI1|ARHGEF15|ARL6|ATP2B1|ATP2B4|ATP8A2|BAX|BMPR1B|BMPR2|CALB1|CASP2|CDON|CHD7|CLCN2|CLIC4|CLN8|COL4A1|CYP1B1|DCX|DIO3|DLL1|DSCAM|FJX1|FOXN4|FZD4|GNB1|GPM6A|HCN1|HIF1A|HIPK1|HIPK2|HPCA|IFT140|IHH|IMPDH2|IRX5|JMJD6|LAMA1|LAMB2|LAMC3|LHX1|LHX2|LPCAT1|LRP5|LRP5L|LRP6|MAN2A1|MAX|MDM1|MED1|MEGF11|MERTK|MYH10|NECTIN1|NECTIN3|NPHP1|NPHP4|NR2E3|NRP1|OPA1|PAX2|PAX6|PDE6B|PDGFRA|P…	UP	Day_0_vs_Day_7
transmembrane receptor protein kinase activity	GO:0019199	76	76	9.12724574	1.8e-4	0.001964	0.07880422	0.61353649	0.876	NA	ACVR1|ACVR1B|ACVR1C|ACVR2A|ACVR2B|ACVRL1|ALK|AMHR2|AXL|BMPR1A|BMPR1B|BMPR2|CRIM1|DDR1|DDR2|EFEMP1|EFNA3|EFNA4|EFNB3|EGFR|EPHA1|EPHA10|EPHA2|EPHA3|EPHA4|EPHA6|EPHA7|EPHA8|EPHB1|EPHB2|EPHB3|EPHB4|EPHB6|ERBB2|ERBB3|ERBB4|FGFR1|FGFR2|FGFR3|FGFR4|FGFRL1|FLT1|FLT3|FLT4|IGF1R|IGF2R|INSR|INSRR|KDR|KIT|LMTK2|LTBP1|LTBP4|LTK|MERTK|MET|MST1R|NRP1|NRP2|NTRK1|NTRK2|NTRK3|PDGFRA|PDGFRB|PDGFRL|RET|ROR1|ROR2|RYK…	UP	Day_0_vs_Day_7
positive regulation of binding	GO:0051099	165	165	6.38193564	1.793e-4	0.001968	0.37731527	1	0.993	NA	ABL1|ACD|ACE|ADD1|ADD2|AKTIP|AMFR|ANXA2|ANXA9|APOE|APP|ARF6|ARRB1|B2M|BAMBI|BDNF|BMP2|BMP4|CALM3|CAPRIN2|CAV1|CDK5|CDK9|CDT1|CEBPG|CLDN5|CLN5|CRBN|CTBP2|CTHRC1|CTNNB1|DACT1|DDRGK1|DDX11|DERL1|DHX9|DPH3|DTX3L|EBF2|EDF1|EGF|EIF2S1|EIF3C|EIF3D|EIF3E|EIF4G1|EP300|EPB41|EPB41L5|EPHA4|ERCC2|FKBP1A|FLOT1|FMR1|FOXC1|GATA3|GMNN|GNL3L|GPSM1|GSK3B|GTF2B|H1F0|HAND2|HES1|HFE|HIP1R|HIPK2|HMBOX1|HMGA2|HMGB1|HMG…	UP	Day_0_vs_Day_7
positive regulation of endothelial cell proliferation	GO:0001938	81	81	9.12650747	1.8e-4	0.001969	0.01909126	0.25766923	0.888	NA	ACVRL1|ADAM17|AGGF1|AKT1|AKT3|ANG|APELA|APLN|APLNR|ARG1|ARNT|BMP2|BMP4|BMP6|BMPR2|CAV2|CCL26|CDH13|CXCL12|CYBA|DYSF|ECM1|EGFL7|EGR3|EMC10|F3|FGF2|FGFR1|FLT4|GATA2|HIF1A|HMGB1|HMGB2|HMOX1|ITGA4|ITGB3|JCAD|JUN|KDR|LRG1|MDK|MTOR|MYDGF|NF1|NR4A1|NRARP|NRAS|NRP1|NRP2|PDCD6|PDCL3|PDGFB|PDPK1|PGF|PLCG1|PLXNB3|PPP1R16B|PRKCA|PRKD1|PRKD2|PROX1|RICTOR|RPTOR|SCG2|SEMA5A|SIRT1|SIRT6|SP1|STAT3|STAT5A|TEK|TGFB…	UP	Day_0_vs_Day_7
neuron migration	GO:0001764	103	103	6.93988401	1.82e-4	0.001976	0.05862007	0.52286557	0.956	NA	ACAP3|ADGRL3|ALKBH1|APBB2|ASPM|ASTN1|ATOH1|AUTS2|AXL|BAX|BBS4|CCK|CDK5|CDK5R1|CDKL5|CELSR1|CELSR2|CELSR3|CHL1|CNTN2|CRK|CRKL|CTNNB1|CXCL12|CXCR4|DAB1|DCC|DCDC2|DCX|DDIT4|DISC1|DNAAF4|DNER|DRD2|ELP3|FBXO45|FEZF1|FEZF2|FGF13|FGFR1|FOXG1|FYN|FZD3|GAS6|GATA2|GATA3|GFRA3|GPM6A|ITGA3|KIAA0319|KIRREL3|LHX1|LHX6|LRP12|MAP1B|MARK1|MARK2|MATN2|MDGA1|MEF2C|MYH10|NAV1|NDE1|NDEL1|NDN|NDNF|NR2F2|NR4A2|NRCAM|NR…	UP	Day_0_vs_Day_7
regulation of stem cell differentiation	GO:2000736	109	109	7.50953187	4.481e-5	0.001998	0.09252017	0.93962934	0.967	NA	ABL1|BMP4|BMP7|BMPR1A|CBFB|CDK12|CDK13|CDK6|DHX36|EIF2AK2|ENG|ESRRB|FOXC1|GATA2|GATA3|GATA4|GATA6|GDNF|HES1|HNRNPU|HOXB4|HSPA9|ITCH|JAG1|KDM3A|KDM4C|KMT2A|LBH|LDB1|LMO1|LMO2|LTBP3|METTL3|MYB|N4BP2L2|NELFB|NFE2L2|NKX2-5|NOTCH1|NUDT21|OCIAD1|PDGFRA|PRICKLE1|PSMA1|PSMA2|PSMA3|PSMA4|PSMA5|PSMA6|PSMA7|PSMB1|PSMB10|PSMB2|PSMB3|PSMB4|PSMB5|PSMB6|PSMB7|PSMB8|PSMB9|PSMC1|PSMC2|PSMC3|PSMC4|PSMC5|PSMC6|PSMD…	DOWN	Day_0_vs_Day_7
phospholipase C-activating G protein-coupled receptor signaling pathway	GO:0007200	52	52	8.33371309	1.875e-4	0.00203	0.07233943	0.58890614	0.827	NA	ACTN2|ADRA1B|ADRA1D|ADRA2A|AGT|ANO1|CASR|CCKBR|CHRM2|CMKLR1|CXCR2|DRD2|EDN1|EDNRB|F2R|F2RL1|F2RL2|GNA11|GNA14|GNA15|GNAQ|GNB1|GNG13|GPR157|GPR20|GPR35|GPR4|GRM1|GRPR|HOMER1|HTR2C|LPAR1|LPAR3|LPAR4|LPAR6|LTB4R|NMUR1|NPR3|OPRD1|OPRK1|OPRL1|P2RY1|P2RY11|P2RY2|P2RY6|PLCE1|PTGER3|PTH1R|S1PR1|SLC9A3R1|TACR1|TGM2|	UP	Day_0_vs_Day_7
positive regulation of morphogenesis of an epithelium	GO:1905332	33	33	14.0442006	1.9e-4	0.002052	4.084e-4	0.01329901	0.881	NA	ABL1|AGT|AHI1|ALOX12|AR|BMP4|CTNNB1|GATA3|GDNF|GJA1|GREM1|HOXB7|LGR4|LHX1|LIF|MAGED1|MDK|MTOR|NOG|PAX2|PAX8|RREB1|SIRT6|SIX1|SIX4|SMO|SOX8|SOX9|STOX1|VEGFA|WNT2|WNT2B|WNT4|	UP	Day_0_vs_Day_7
chaperone binding	GO:0051087	96	96	7.69943125	4.701e-5	0.002074	0.05898998	0.78583078	0.802	NA	AHSA1|AHSA2P|AMFR|ATP1A1|ATP1A2|ATP1A3|ATP7A|BAG1|BAG2|BAG3|BAG4|BAG5|BAK1|BAX|BIN1|BIRC2|BIRC5|CALR|CDC25A|CDC37|CDC37L1|CDKN1B|CFTR|CLU|CP|CTSC|DNAJA1|DNAJA2|DNAJA4|DNAJB1|DNAJB2|DNAJB4|DNAJB5|DNAJB6|DNAJB9|DNAJC1|DNAJC10|DNAJC3|DNLZ|ERP29|FGB|FICD|FN1|FNIP1|FNIP2|GAK|GET4|GNB5|GRN|GRPEL1|GRPEL2|HES1|HSCB|HSPA2|HSPA5|HSPA8|HSPB6|HSPD1|HSPE1|HYOU1|KSR1|LRP2|MAPT|PDPN|PFDN4|PFDN6|PLG|PRKN|PRNP|PT…	DOWN	Day_0_vs_Day_7
telomere organization	GO:0032200	104	104	7.48266547	5.036e-5	0.002198	2.489e-4	0.01964002	0.975	NA	ACD|APEX1|ATM|ATR|BLM|BRCA2|CCNE1|CCNE2|CTC1|DCLRE1A|DCLRE1B|DCLRE1C|DKC1|DNA2|DOT1L|ERCC1|ERCC4|EXO1|FEN1|GAR1|H3F3A|H3F3B|HIST1H3E|HIST1H3G|HIST1H3H|HIST1H4H|HIST1H4I|HIST1H4J|HIST2H4A|HIST2H4B|HIST4H4|HSP90AA1|HSP90AB1|HUS1|MRE11|NBN|NHP2|NOP10|NSMCE2|PARP1|PARP3|PCNA|PIF1|PINX1|POLA1|POLA2|POLD1|POLD2|POLD3|POLD4|POLE|POLE2|POLE3|POLE4|POT1|PRIM1|PRIM2|PRKDC|PTGES3|RAD50|RAD51|RAD51C|RAD51D|R…	DOWN	Day_0_vs_Day_7
filopodium	GO:0030175	99	99	7.08195401	2.047e-4	0.002204	0.08019878	0.61969041	0.838	NA	ABI1|ABI2|ACPP|ACTA1|ACTA2|ACTC1|ACTG2|ACTN2|ADGRA2|ANTXR1|AP2A1|APBB1|APP|ARF6|ARL4C|B4GALT1|BAIAP2|CD302|CDC42|CDK5|CIB1|CXADR|CYFIP1|DAG1|DEF6|DMD|DNALI1|DYNC1H1|ENAH|EPHA4|EPHB1|EZR|FARP1|FAT1|FGD4|FGF13|FMR1|FSCN1|FXR1|FXR2|FZD3|FZD9|GAP43|GPM6A|HLA-G|IGF2BP1|INPPL1|IQGAP2|ITGA3|ITGA6|ITGAV|ITGB1|ITGB3|KITLG|LCP1|MAP2|MORN4|MSN|MTM1|MYO10|MYO1B|MYO3A|MYO5A|MYO6|NF2|NGDN|NLGN1|OSBPL3|PALM|PDP…	UP	Day_0_vs_Day_7
positive regulation of biomineral tissue development	GO:0070169	39	39	12.65854299	2.1e-4	0.00225	0.007897	0.14930694	0.877	NA	ACVR1|ACVR2A|ACVR2B|ADGRV1|ADRB2|ANO6|ATF4|ATP2B1|ATRAID|BMP2|BMP4|BMP6|BMP7|BMPR1A|BMPR1B|BMPR2|CEBPB|FAM20C|FBN2|FBXO5|FZD9|GPM6B|ISG15|LTF|MEF2C|NELL1|OSR1|P2RX7|PKDCC|PTN|SLC8A1|SMAD3|TFAP2A|TGFB1|TGFB3|TMEM119|WNT10B|WNT4|WNT6|	UP	Day_0_vs_Day_7
oligodendrocyte differentiation	GO:0048709	57	57	7.99503355	2.099e-4	0.002254	0.07006545	0.57959386	0.866	NA	ABCA2|B4GALT5|B4GALT6|BNIP3|BOK|CD9|CDK5|CLU|CNP|CNTN2|CNTNAP1|CSK|DUSP10|EIF2B1|EIF2B2|EIF2B3|EIF2B4|EIF2B5|ERBB2|ERCC2|FA2H|GLI3|GSN|GSTP1|HDAC10|HDAC11|ID2|ID4|KCNJ10|LPAR1|LYN|MAG|MED12|MYRF|NCSTN|NLGN3|NOTCH1|NRG1|NTRK2|PAX6|PLP1|PRDM8|PTEN|PTPRZ1|SHH|SLC8A3|SOX10|SOX11|SOX6|SOX8|SOX9|TENM4|TLR2|TRPC4|TSPAN2|WASF3|ZNF488|	UP	Day_0_vs_Day_7
forebrain cell migration	GO:0021885	52	52	8.29189704	2.127e-4	0.002267	0.3432384	1	0.888	NA	ADGRG1|ARL13B|AXL|CDK5|CDK5R1|CNTN2|CTNNB1|CXCL12|CXCR4|DAB1|DAB2IP|DISC1|DIXDC1|DRD2|EFHC1|EGFR|FBXO45|FEZF2|FGF13|FOXB1|FOXG1|FUT10|GLI3|HTR6|LAMB1|LHX6|LRRK2|MBOAT7|NDEL1|NRG1|NRG3|NRP1|NRP2|PAFAH1B1|PEX13|POU3F2|PSEN1|RELN|RHOA|ROBO1|RTN4|SEMA3A|SLIT1|SLIT2|SLIT3|SRF|SRGAP2|SRGAP2C|SUN1|SUN2|SYNE2|TYRO3|	UP	Day_0_vs_Day_7
regulation of synapse organization	GO:0050807	201	200	6.14178478	2.122e-4	0.002268	0.06753045	0.56431252	0.938	NA	ABHD17A|ABHD17B|ABHD17C|ABI2|ABL1|ACTR2|ADAM10|ADGRB1|ADGRB2|ADGRB3|ADGRL1|ADGRL3|ADNP|AGRN|AMIGO1|AMIGO2|ANAPC2|APOE|APP|ARC|ARF4|ARF6|ARHGAP22|ARHGAP33|ARHGAP44|ARHGEF15|ARMCX5-GPRASP2|ASIC2|BAIAP2|BDNF|BHLHB9|C1QL3|CAMK1|CAMK2B|CAMKV|CAPRIN1|CAPRIN2|CBLN1|CBLN2|CDC20|CDC42|CDH2|CDH8|CDK5|CDK5R1|CDKL5|CFL1|CHMP2B|CHRNB2|CLSTN1|CLSTN2|CLSTN3|COLQ|CRIPT|CRKL|CTNNA2|CTTN|CTTNBP2|CUX2|CYFIP1|DAB2IP…	UP	Day_0_vs_Day_7
neuron recognition	GO:0008038	47	47	8.4705741	2.186e-4	0.002324	0.11575523	0.78503091	0.709	NA	AMIGO1|APP|ARHGAP35|BSG|CASP3|CDK5R1|CELSR3|CNR1|CNTN2|CNTN4|CNTN6|CNTNAP2|CRTAC1|CXCR4|DSCAM|DSCAML1|EFNB3|EMB|EPHA3|EPHA4|EPHB2|EPHB3|FEZF2|FOXG1|GAP43|IGSF9|MEGF8|NCAM2|NDN|NEXN|NPTN|NRCAM|NRP1|NTM|OPCML|PALLD|PCDH12|ROBO1|ROBO2|ROBO3|RTN4|SEMA3A|SEMA5A|TNFRSF21|TNN|VSTM2L|YWHAZ|	UP	Day_0_vs_Day_7
cellular response to hypoxia	GO:0071456	172	172	6.6570621	5.401e-5	0.002333	0.0984478	0.95945683	0.973	NA	ACAA2|ADAM8|AK4|AKT1|ANGPT4|ANKRD1|AQP1|AQP3|ARNT|ATP7A|B3GAT1|BACH1|BAD|BCL2|BMP7|BNIP3|BNIP3L|BRIP1|CA9|CASR|CCNA2|CCNB1|CFLAR|CITED2|CPEB1|CPEB2|CREBBP|CUL2|CYBB|DNMT3A|E2F1|EDN1|EGLN1|EGLN2|EGLN3|EGR1|EIF4EBP1|ELOB|ELOC|ENDOG|EP300|EPAS1|EPO|ERO1A|FAM162A|FMN2|GATA6|GNB1|HIF1A|HIF1AN|HIF3A|HIGD1A|HILPDA|HIPK2|HMOX1|HP1BP3|HYOU1|ICAM1|IRAK1|KCND2|KCNK2|KCNK3|KCNMB1|LIMD1|LMNA|MALAT1|MDM2|MDM4|…	DOWN	Day_0_vs_Day_7
amino acid activation	GO:0043038	49	49	9.3528179	5.493e-5	0.002348	0.15799227	1	0.72	NA	AARS|AARS2|AARSD1|AASDH|AIMP1|AIMP2|CARS|CARS2|DALRD3|DARS|DARS2|EARS2|EEF1E1|EPRS|FARS2|FARSA|FARSB|GARS|GATB|GATC|HARS|HARS2|IARS|IARS2|KARS|LARS|LARS2|MARS|MARS2|NARS|NARS2|PARS2|PPA1|PPA2|QARS|QRSL1|RARS|RARS2|SARS|SARS2|TARS|TARS2|TARSL2|VARS|VARS2|WARS|WARS2|YARS|YARS2|	DOWN	Day_0_vs_Day_7
steroid hormone receptor activity	GO:0003707	46	46	8.46336939	2.232e-4	0.002366	0.06513883	0.55334286	0.716	NA	ABHD2|AR|ESRRA|ESRRB|ESRRG|GPER1|HNF4G|LEF1|NKX3-1|NR1D1|NR1D2|NR1H2|NR1H3|NR1I2|NR2C1|NR2C2|NR2E3|NR2F1|NR2F2|NR2F6|NR3C1|NR3C2|NR4A1|NR4A2|NR4A3|NR5A1|NR5A2|NR6A1|PAQR7|PAQR8|PGRMC2|PPARA|PPARD|PPARG|RARA|RARB|RARG|RORA|RORB|RORC|RXRA|RXRB|RXRG|THRA|THRB|VDR|	UP	Day_0_vs_Day_7
E-box binding	GO:0070888	40	40	8.78601784	2.28e-4	0.002411	0.11780337	0.79760265	0.737	NA	AHR|ARNTL|ARNTL2|ATOH8|BHLHE40|BHLHE41|CIART|CLOCK|CRY1|GATA3|HAND2|HDAC1|HES1|HES4|HIF1A|LMO2|MAX|MITF|MYBBP1A|MYC|NONO|NR1D1|PER1|PPARG|PRMT5|PSPC1|SCRT2|SCX|SFPQ|SNAI1|SNAI2|SREBF2|TAL1|TCF12|TCF21|TCF3|TCF4|TFAP4|TWIST1|ZEB1|	UP	Day_0_vs_Day_7
female pregnancy	GO:0007565	137	137	6.585844	2.286e-4	0.002411	0.30576212	1	0.971	NA	ABCC2|ACSL4|ADCY7|ADIPOR2|ADM|ADRA2B|ADRA2C|AGT|AKR1B1|AKT1|AMBP|ANGPT2|APOL2|AR|ARG1|ARID1A|ASH1L|BCL2|BMPR2|BSG|CAD|CAPN2|CD38|CLIC5|CNR1|COL16A1|COMT|CORIN|CRHBP|CRHR1|CTSB|CTSV|CYP27B1|DAZAP1|DDR1|DHODH|DSG2|EMP2|EPN1|EPO|EPOR|ETS1|FBLN1|FKBP4|FOS|FOSB|FOSL1|GJA1|GJB2|GNRH1|GOT2|H3F3A|H3F3B|HFE|HPGD|HSD11B2|HSF1|IDO1|IGFBP2|IGFBP5|IGFBP7|IHH|ITGA2|ITGA3|ITGA5|JUNB|KLF1|KPNA6|KRAS|LDOC1|LGALS9…	UP	Day_0_vs_Day_7
adrenal gland development	GO:0030325	22	21	17.93957152	2.3e-4	0.00242	0.00966	0.17084043	0.806	NA	APOA1|ARID5B|CDKN1C|CITED2|DKK3|FSTL3|INSM1|INSR|MDK|NF1|NR5A1|PBX1|PDGFRA|SALL1|SMAD2|SMAD3|STRA6|TSPO|WNT11|WNT4|WT1|	UP	Day_0_vs_Day_7
ficolin-1-rich granule lumen	GO:1904813	112	112	7.44816343	5.844e-5	0.002472	0.15124977	0.99771353	0.927	NA	A1BG|ACLY|ACTR10|ACTR1B|ACTR2|AGL|ALAD|ALDOA|ALDOC|ALOX5|AMPD3|APAF1|APEH|ARPC5|ARSB|ASAH1|ATG7|C1orf35|CAB39|CAND1|CANT1|CAPN1|CAT|CCT8|CDA|CDK13|CFD|COMMD3|COMMD9|COTL1|CRISPLD2|CSNK2B|CST3|CSTB|CTSB|CTSD|CTSH|CTSZ|DBNL|DDX3X|DERA|DYNLT1|EEF1A1|EEF2|FTH1|GLB1|GMFG|GNS|GPI|GSDMD|GSN|GSTP1|GUSB|GYG1|HMGB1|HSP90AA1|HSP90AB1|HSPA1A|HSPA1B|HSPA8|HUWE1|IDH1|ILF2|IMPDH1|IMPDH2|JUP|KCMF1|KPNB1|LRG1|LTA…	DOWN	Day_0_vs_Day_7
erythrocyte differentiation	GO:0030218	71	71	7.53799931	2.48e-4	0.002603	0.08044244	0.62040472	0.866	NA	ACIN1|ADAR|ADD1|AHSP|ALAS2|ARID4A|ATP5IF1|BCL6|BMP4|BPGM|C15orf41|CASP3|CEBPG|DMTN|DNASE2|DYRK3|EPAS1|EPO|ERCC2|ETV2|FAM210B|FLVCR1|G6PD|GATA3|HCLS1|HIPK2|HSPA9|ID2|IKZF1|INHA|INHBA|JAK2|JAK3|JMJD6|KIT|KLF1|KLF2|KMT2E|L3MBTL3|LYAR|LYN|MAEA|MB|MED1|MFHAS1|NCAPG2|NCKAP1L|NFE2L1|PKNOX1|PTBP3|PTPN2|RB1|RPS14|RPS19|RPS6|SFXN1|SH2B3|SLC11A2|SLC25A38|SMAD5|SOX6|SP3|SRF|TAL1|TGFBR3|THRA|TMEM14C|TMOD3|VEG…	UP	Day_0_vs_Day_7
positive regulation of hemopoiesis	GO:1903708	148	148	6.45720566	2.514e-4	0.002631	0.39825401	1	0.996	NA	ACIN1|ACVR1B|ACVR2A|ADA|ADAM8|AGER|ANKRD54|ANXA1|AP3B1|AP3D1|ARNT|ATP11C|ATP6AP1|ATXN1L|AXL|BAD|BCL6|BTK|BTN2A2|CA2|CASP8|CBFB|CD101|CD4|CD46|CD74|CD83|CREB1|CSF1|CTNNBIP1|CYLD|DHX36|DUSP10|EGR3|ETS1|FADD|FAM210B|FES|FLT3LG|FOS|FOXC1|FOXO3|FOXP3|GAS6|GATA2|GATA3|GLI2|GLI3|GNAS|GPR68|HAX1|HCLS1|HIF1A|HLA-G|HLX|HMGB1|HMGB2|HSPA1A|HSPA1B|ID2|IHH|IL15|IL18|IL23A|IL34|IL4R|INHBA|INPP5D|ISG15|ITPKB|JAG…	UP	Day_0_vs_Day_7
regulation of tube size	GO:0035150	108	108	6.85843299	2.592e-4	0.002706	0.17153744	1	0.999	NA	ACE|ACTA2|ADCY6|ADM|ADORA1|ADORA2A|ADORA2B|ADRA1B|ADRA1D|ADRA2A|ADRA2B|ADRA2C|ADRB2|ADRB3|AGT|AKT1|ALOX12|APLN|APOE|ARHGAP42|ASIC2|ATG5|ATP1A2|ATP2B1|BBS2|BDKRB2|BMPR2|CASR|CAV1|CD38|CHGA|CHRM3|CPS1|DOCK4|DOCK5|ECE1|EDN1|EDN3|EDNRA|EDNRB|EGFR|EPHX2|F2R|F2RL1|FGA|FGB|FGG|FOXC1|FOXC2|GCH1|GCLC|GCLM|GJA1|GJA5|GPER1|GPX1|GRIP2|GUCY1A1|HMGCR|HMOX1|HRH2|HTR1A|HTR1B|HTR1D|HTR7|ICAM1|ITGA1|ITGB1BP1|KCNA5…	UP	Day_0_vs_Day_7
negative regulation of mitotic cell cycle phase transition	GO:1901991	199	199	6.48929387	6.466e-5	0.002707	0.17802844	1	0.934	NA	APC|ARID3A|ATM|AURKA|AURKB|BAX|BCL2|BLM|BRCA1|BRD7|BRSK1|BTG2|BTN2A2|BUB1|BUB1B|BUB3|CARM1|CASP2|CCL2|CCNB1|CCND1|CDC20|CDC25C|CDC6|CDC73|CDK1|CDK2|CDK2AP2|CDK4|CDK5RAP3|CDK6|CDKN1A|CDKN1B|CDKN2B|CDKN2D|CENPF|CHEK2|CHMP4C|CLSPN|CNOT1|CNOT10|CNOT11|CNOT2|CNOT3|CNOT4|CNOT6|CNOT6L|CNOT7|CNOT8|CNOT9|CRADD|CTDSP1|CTDSP2|CTDSPL|CUL1|DACT1|DCUN1D3|DONSON|E2F1|E2F4|E2F7|E2F8|EP300|EZH2|FAM107A|FBXL7|FBXO…	DOWN	Day_0_vs_Day_7
cell surface receptor signaling pathway involved in heart development	GO:0061311	22	22	17.69855328	2.6e-4	0.002708	0.00774	0.147708	0.857	NA	ACVR1|BMP4|BMPR1A|CTNNB1|GALNT11|HEY1|HEY2|HEYL|JAG1|MKS1|MSX1|MSX2|NOG|NOTCH1|NOTCH2|RBPJ|SNAI1|SNAI2|TGFB1|VANGL2|WNT3A|WNT5A|	UP	Day_0_vs_Day_7
cell junction organization	GO:0034330	198	198	6.10587336	2.611e-4	0.002713	0.22334519	1	0.921	NA	ACTB|ACTG1|ACTN1|ACTN2|ACTN3|ACTN4|AFDN|AJM1|AJUBA|ANG|ANK2|APC|ARHGAP6|ARHGEF7|ARL2|ARVCF|BCL2|BCR|CADM1|CADM2|CADM3|CAMSAP3|CAPZA1|CCM2|CD151|CD177|CD9|CDC42|CDH1|CDH10|CDH11|CDH13|CDH15|CDH18|CDH2|CDH23|CDH24|CDH26|CDH3|CDH4|CDH5|CDH6|CDH7|CDH8|CDH9|CDHR3|CLDN1|CLDN19|CLDN3|CLDN5|CLDN6|CLDN9|CNTNAP1|COL17A1|CORO2B|CRB3|CSK|CTNNA1|CTNNB1|CTNND1|CTNND2|CTTN|CXADR|DLC1|DLG1|DLG5|DSG2|DSP|DST|ECT2…	UP	Day_0_vs_Day_7
negative regulation of cell activation	GO:0050866	142	142	6.4481753	2.629e-4	0.002724	0.15673041	0.94707639	0.999	NA	ABAT|ABR|ADAMTS18|ADORA2A|ALOX12|ANXA1|APOE|ARG1|ARG2|ATM|AXL|BANK1|BCL6|BCR|BMP4|BTK|BTN2A2|C1QTNF1|CASP3|CBFB|CD200|CD274|CD300A|CD74|CD9|CEACAM1|CEBPB|CLEC4G|CNR1|CX3CL1|CYGB|DLG1|DLG5|DTX1|DUSP22|DUSP3|EMILIN1|ERBB2|F2|FBXO7|FER|FGG|FOXF1|FOXJ1|FOXP3|GAL|GCLC|GLI3|GLMN|GNRH1|GPER1|GPNMB|GRN|HFE|HLA-F|HLA-G|HLX|HMGB1|HMGB3|HMOX1|ID2|IDO1|IHH|IL20RB|IL4R|INHA|INHBA|INPP5D|IRF1|JAK3|LAG3|LDLR|LG…	UP	Day_0_vs_Day_7
lung morphogenesis	GO:0060425	42	42	8.73027082	2.644e-4	0.002733	0.20891546	1	0.883	NA	BMP4|CELSR1|CTNNB1|CTSH|CTSZ|DAG1|DLG5|ESRP2|FGF10|FGF8|FGFR2|FOXA1|FOXF1|GRHL2|HHIP|ID1|KRAS|LAMA1|LIF|MAP2K1|MAP2K2|MAPK1|MAPK3|NODAL|NOG|PLOD3|RDH10|RSPO2|SEC24B|SHH|SOX11|SOX9|SPRY1|SPRY2|SRF|STK40|TCF21|TGFBR2|TNC|VANGL2|WNT7B|YAP1|	UP	Day_0_vs_Day_7
negative regulation of cartilage development	GO:0061037	23	23	16.02987778	2.7e-4	0.002776	0.00904	0.16558536	0.746	NA	ADAMTS12|ADAMTS7|BMP4|CHADL|CTNNB1|CTSK|EFEMP1|FRZB|GLI2|GREM1|LTBP3|NKX3-2|NOG|RARA|RARB|RARG|RFLNA|RFLNB|SNAI2|SOX9|TGFBR1|WNT11|WNT9A|	UP	Day_0_vs_Day_7
endoderm development	GO:0007492	66	66	9.75269605	2.7e-4	0.002783	0.03616892	0.38848451	0.872	NA	APELA|ARC|BMP4|BMPR1A|BPTF|CDC73|COL11A1|COL12A1|COL4A2|COL6A1|COL7A1|COL8A1|CTNNB1|CTR9|DKK1|EPB41L5|EXT1|FGF8|FN1|GATA4|GATA6|GDF3|HDAC1|HMGA2|HNF1B|HSBP1|INHBA|ITGA4|ITGA5|ITGA7|ITGAV|ITGB2|ITGB5|KIF16B|LAMA3|LAMB1|LAMB3|LAMC1|LDB1|LEO1|LHX1|MED12|MMP14|MMP15|MMP2|MMP9|NANOG|NODAL|NOG|NOTCH1|ONECUT1|PAF1|PELO|POU5F1|RTF1|SETD2|SMAD2|SMAD3|SMAD4|SOX17|SOX2|SOX7|SSBP3|TBX20|VTN|ZFP36L1|	UP	Day_0_vs_Day_7
molting cycle process	GO:0022404	61	61	7.90834901	2.765e-4	0.002836	0.32653367	1	0.861	GO:0022405|hair cycle process,	ACVR1B|ALX4|APCDD1|ATP7A|BCL2|CD109|CDH3|CELSR1|CTNNB1|DKK1|DNASE1L2|EDA|EGFR|ERCC2|FARP2|FGF10|FGFR2|FST|FUZ|FZD3|FZD6|GORAB|HDAC1|HDAC2|HOXC13|IGFBP5|INHBA|INTU|LAMA5|LDB1|LDB2|LGR4|LGR5|LHX2|LRIG1|LRP4|MYO5A|NF1|NOM1|NOTCH1|NSDHL|NSUN2|PDGFA|RBPJ|RELA|SAV1|SHH|SMO|SNAI1|SOS1|SOSTDC1|SOX18|SOX21|SOX9|TGFB2|TMEM79|TNFRSF19|TRPC4AP|VANGL2|ZDHHC21|ZMPSTE24|	UP	Day_0_vs_Day_7
hair cycle process	GO:0022405	61	61	7.90834901	2.765e-4	0.002836	0.32653367	1	0.86	GO:0022404|molting cycle process,	ACVR1B|ALX4|APCDD1|ATP7A|BCL2|CD109|CDH3|CELSR1|CTNNB1|DKK1|DNASE1L2|EDA|EGFR|ERCC2|FARP2|FGF10|FGFR2|FST|FUZ|FZD3|FZD6|GORAB|HDAC1|HDAC2|HOXC13|IGFBP5|INHBA|INTU|LAMA5|LDB1|LDB2|LGR4|LGR5|LHX2|LRIG1|LRP4|MYO5A|NF1|NOM1|NOTCH1|NSDHL|NSUN2|PDGFA|RBPJ|RELA|SAV1|SHH|SMO|SNAI1|SOS1|SOSTDC1|SOX18|SOX21|SOX9|TGFB2|TMEM79|TNFRSF19|TRPC4AP|VANGL2|ZDHHC21|ZMPSTE24|	UP	Day_0_vs_Day_7
positive regulation of cell-cell adhesion	GO:0022409	191	191	6.09288008	2.813e-4	0.002878	0.36829309	1	0.994	NA	ADA|ADAM19|ADAM8|AFDN|AGER|AIF1|AKT1|ALOX15|ANK3|ANXA1|AP3B1|AP3D1|BAD|BCL10|BCL6|BMP7|BTN2A2|CARD11|CAV1|CBFB|CCDC88B|CCL2|CD1D|CD24|CD274|CD276|CD4|CD44|CD46|CD47|CD55|CD70|CD74|CD81|CD83|CDC42|CITED2|CORO1A|CSK|CX3CL1|CYLD|DENND6A|DMTN|DNAJA3|DOCK8|DPP4|DUSP10|EBI3|EFNB1|EFNB2|EFNB3|EGR3|EPO|ETS1|F11R|FADD|FAM49B|FGA|FGB|FGG|FLOT1|FLOT2|FOXA1|FOXA2|FOXP3|FSTL3|FYN|GATA3|GCNT2|GLI2|GLI3|GPAM|GR…	UP	Day_0_vs_Day_7
hormone activity	GO:0005179	51	51	8.19281667	2.854e-4	0.002913	0.10063878	0.71193264	0.618	NA	ADM|ADM2|AGT|AMH|APELA|APLN|BMP10|C1QTNF12|CALCB|CCK|CGA|CGB7|CHGB|COPA|EDN1|EDN3|ENHO|EPO|ERFE|FBN1|FNDC5|GAL|GH2|GNRH1|GPHA2|INHA|INHBA|INHBE|INSL3|METRN|METRNL|NMB|NPPA|NPPB|NPPC|NPY|NTS|PENK|POMC|PYY|PYY2|RLN2|SCT|SPX|STC1|STC2|THPO|TRH|TTR|UCN|VGF|	UP	Day_0_vs_Day_7
regulation of DNA-dependent DNA replication	GO:0090329	45	45	9.25960236	7.15e-5	0.002963	4.783e-8	2.181e-5	0.833	NA	ATG7|ATRX|BCL6|BLM|BRCA2|CDC7|CDK2|CDT1|CHEK2|CHTF18|CHTF8|DACH1|DBF4|DBF4B|DONSON|DSCC1|E2F7|E2F8|FBH1|FBXO5|FGFR1|GMNN|INO80|LIG3|MSH3|NBN|RFC2|RFC3|RFC4|RFC5|SENP2|SMARCAL1|STOML2|TERF1|TERF2|TICRR|TIMELESS|TIPIN|WDR18|WIZ|WRNIP1|ZMPSTE24|ZNF365|ZNF830|ZRANB3|	DOWN	Day_0_vs_Day_7
purine ribonucleotide biosynthetic process	GO:0009152	164	164	6.74096492	7.287e-5	0.00299	0.22299444	1	0.977	NA	ACACA|ACACB|ACAT1|ACLY|ACOT7|ACSBG1|ACSF3|ACSL3|ACSL4|ACSL6|ACSS1|ACSS2|ADCY1|ADCY10|ADCY2|ADCY3|ADCY4|ADCY5|ADCY6|ADCY7|ADCY8|ADCY9|ADK|ADPGK|ADSL|ADSS|ADSSL1|AK1|AK2|AK3|AK4|AK5|AK9|ALDOA|ALDOC|AMPD2|AMPD3|APRT|ATIC|ATP5F1A|ATP5F1B|ATP5F1C|ATP5F1D|ATP5F1E|ATP5MC1|ATP5MC2|ATP5MC3|ATP5ME|ATP5MF|ATP5MG|ATP5PB|ATP5PD|ATP5PF|ATP5PO|BPGM|CBR4|COASY|COX5B|CYC1|DCAKD|DHTKD1|DLAT|DLD|DNAJC30|ELOVL1|ELOV…	DOWN	Day_0_vs_Day_7
humoral immune response	GO:0006959	90	90	7.80618595	7.507e-5	0.003049	2.224e-4	0.01825356	0.841	NA	ATP7A|AZU1|BCL2|BCL3|BST1|C1QBP|C1R|C1RL|C1S|C2|C3|C4A|C4B|C5|C7|CCL2|CD46|CD55|CD81|CD83|CFB|CFD|CFP|CHGA|CLU|COLEC10|COLEC11|CR1|CR2|CXCL1|CXCL3|CXCL5|CXCL6|EBI3|EXO1|F2|FAM3A|FCN3|FGA|FGB|FOXJ1|GAPDH|GATA3|GPI|GPR183|H2BFS|HIST1H2BC|HIST1H2BE|HIST1H2BG|HIST1H2BJ|HIST1H2BK|HIST2H2BE|HLA-DQB1|HLA-E|HMGN2|LCN2|LEAP2|LTF|MASP1|MASP2|MEF2C|NOTCH1|NOTCH2|PAX5|PDCD1|PDZD11|PF4|PLA2G2A|PLA2G6|POU2F2|P…	DOWN	Day_0_vs_Day_7
phosphatidylinositol-mediated signaling	GO:0048015	67	67	9.69284694	0.0003	0.003054	0.02224244	0.282541	0.833	NA	AKT1|C1QBP|CA8|EDN1|ERBB2|ERBB3|EXOC1|EZR|FGFR1|GAB2|GATA3|GPR143|GSN|IGF1R|INPP5F|IRS1|IRS2|KBTBD2|KCNH1|LTK|NCS1|NF1|NGF|NPR3|NTRK1|NYAP1|OGT|PDGFRA|PDGFRB|PEAR1|PI4KA|PI4KAP1|PI4KAP2|PI4KB|PIK3C2A|PIK3C2B|PIK3C3|PIK3CA|PIK3CB|PIK3CD|PIK3R1|PIK3R2|PIK3R5|PITPNM2|PLCB1|PLCB2|PLCB3|PLCB4|PLCD1|PLCD3|PLCD4|PLCE1|PLCG1|PLCG2|PLCH1|PLCH2|PLCL1|PLCL2|PLEKHA1|PREX2|PTAFR|RHOA|RPS6KB1|SIRT2|TYRO3|ZFP36…	UP	Day_0_vs_Day_7
regulation of stem cell differentiation	GO:2000736	109	109	6.816167	3.104e-4	0.003152	0.10957965	0.75691132	0.967	NA	ABL1|BMP4|BMP7|BMPR1A|CBFB|CDK12|CDK13|CDK6|DHX36|EIF2AK2|ENG|ESRRB|FOXC1|GATA2|GATA3|GATA4|GATA6|GDNF|HES1|HNRNPU|HOXB4|HSPA9|ITCH|JAG1|KDM3A|KDM4C|KMT2A|LBH|LDB1|LMO1|LMO2|LTBP3|METTL3|MYB|N4BP2L2|NELFB|NFE2L2|NKX2-5|NOTCH1|NUDT21|OCIAD1|PDGFRA|PRICKLE1|PSMA1|PSMA2|PSMA3|PSMA4|PSMA5|PSMA6|PSMA7|PSMB1|PSMB10|PSMB2|PSMB3|PSMB4|PSMB5|PSMB6|PSMB7|PSMB8|PSMB9|PSMC1|PSMC2|PSMC3|PSMC4|PSMC5|PSMC6|PSMD…	UP	Day_0_vs_Day_7
regulation of muscle cell apoptotic process	GO:0010660	54	54	8.15490443	3.189e-4	0.00323	0.15739332	0.94412979	0.89	NA	AGT|ALOX12|AMBRA1|ARRB1|ARRB2|ATF4|BAG3|BMP7|BMPR1A|BNIP3|CAMK2A|CAMK2D|CAPN2|CFLAR|CXCR2|DNMT1|E2F3|EDN1|ENG|GATA4|HAND2|HEY2|HMGCR|HMOX1|HSF1|HSPB6|ILK|JAK2|LRP6|LTK|MAP2K4|MAP3K5|MDK|MFN2|MYOCD|NFE2L2|NKX2-5|PAX8|PDCD4|PDPK1|PPARG|PPP1R10|PTEN|PTK2B|RBM10|RGL2|SIRT1|SIRT4|SIRT5|SOD2|STK4|TIGAR|TP53|ZC3H12A|	UP	Day_0_vs_Day_7
positive regulation of cytokine biosynthetic process	GO:0042108	43	43	9.59399841	8.189e-5	0.003294	2.096e-4	0.01755179	0.884	NA	AGER|AKAP12|APOA2|APP|AZU1|BCL10|BCL3|CARD11|CD276|CD4|CD74|CEBPG|CYBB|EBI3|EGR1|GLMN|HMOX1|HSPB1|IL1A|IRF1|IRF4|JAK2|LTB|MAPKAPK2|PRKCQ|PSEN1|PTAFR|RELA|SPN|STAT3|STAT5B|SYK|TBK1|THBS1|TICAM1|TIRAP|TLR3|TLR4|TLR6|TNFRSF8|TRAF6|WNT5A|ZFPM1|	DOWN	Day_0_vs_Day_7
positive regulation of bone mineralization	GO:0030501	35	35	13.42118501	3.3e-4	0.003319	0.006417	0.13163848	0.868	NA	ACVR1|ACVR2A|ACVR2B|ADGRV1|ADRB2|ANO6|ATP2B1|ATRAID|BMP2|BMP4|BMP6|BMP7|BMPR1A|BMPR1B|BMPR2|FAM20C|FBN2|FZD9|GPM6B|ISG15|LTF|MEF2C|NELL1|OSR1|P2RX7|PKDCC|PTN|SLC8A1|SMAD3|TFAP2A|TGFB1|TGFB3|TMEM119|WNT10B|WNT4|	UP	Day_0_vs_Day_7
muscle filament sliding	GO:0030049	31	31	13.78031576	3.3e-4	0.003327	0.02749	0.32043031	0.618	GO:0033275|actin-myosin filament sliding,	ACTA1|ACTC1|ACTN2|ACTN3|DES|DMD|MYBPC2|MYBPC3|MYH2|MYH3|MYH6|MYH7|MYL3|MYL4|MYL6|MYL6B|NEB|TCAP|TMOD1|TNNC1|TNNC2|TNNI1|TNNI3|TNNT1|TNNT2|TPM1|TPM2|TPM3|TPM4|TTN|VIM|	UP	Day_0_vs_Day_7
actin-myosin filament sliding	GO:0033275	31	31	13.78031576	3.3e-4	0.003327	0.02749	0.32043031	0.618	GO:0030049|muscle filament sliding,	ACTA1|ACTC1|ACTN2|ACTN3|DES|DMD|MYBPC2|MYBPC3|MYH2|MYH3|MYH6|MYH7|MYL3|MYL4|MYL6|MYL6B|NEB|TCAP|TMOD1|TNNC1|TNNC2|TNNI1|TNNI3|TNNT1|TNNT2|TPM1|TPM2|TPM3|TPM4|TTN|VIM|	UP	Day_0_vs_Day_7
endochondral bone growth	GO:0003416	37	37	12.04237024	3.3e-4	0.003335	3.662e-11	4.696e-9	0.668	NA	ANXA2|ANXA6|ANXA9|BNC2|CER1|COCH|COL12A1|COL14A1|COL20A1|COL27A1|COL6A1|COL6A2|COL6A3|COL7A1|DDR2|ECM1|EVC|FGFR2|FGFR3|MATN1|MATN2|MATN3|MATN4|MSX2|NPPC|POC1A|RARA|RARB|RARG|SCARA3|STC1|TGFBR2|THBS3|VIT|VWA1|VWA2|ZMPSTE24|	UP	Day_0_vs_Day_7
multi-multicellular organism process	GO:0044706	158	158	6.26180064	3.371e-4	0.003381	0.3620666	1	0.976	NA	ABCC2|ACSL4|ACVR2A|ADCY7|ADIPOR2|ADM|ADRA2B|ADRA2C|AGT|AKR1B1|AKT1|AMBP|ANGPT2|APOL2|AR|ARG1|ARID1A|ARNTL|ASH1L|B4GALT1|BCL2|BMPR2|BSG|CAD|CAPN2|CD38|CLIC5|CNR1|COL16A1|COMT|CORIN|CRHBP|CRHR1|CTSB|CTSV|CYP27B1|DAZAP1|DDR1|DHODH|DKKL1|DSG2|EDN1|EMP2|EPN1|EPO|EPOR|ETS1|FBLN1|FKBP4|FOS|FOSB|FOSL1|GJA1|GJB2|GNRH1|GOT2|H3F3A|H3F3B|HEXB|HFE|HPGD|HSD11B2|HSF1|HYAL3|IDO1|IGFBP2|IGFBP5|IGFBP7|IHH|ITGA2|IT…	UP	Day_0_vs_Day_7
actin-mediated cell contraction	GO:0070252	78	78	8.8985704900000009	3.4e-4	0.003394	0.25111045	1	0.883	NA	ACTA1|ACTC1|ACTN2|ACTN3|ANK2|ATP1A1|CACNA1C|CACNA1D|CACNA1G|CACNA2D1|CACNB2|CAMK2D|DES|DMD|EMP2|EPB41L5|FGF12|FRMD6|GJA1|GJA5|GJC1|GPD1L|KCNA5|KCND3|KCNE1|KCNE1B|KCNE2|KCNE3|KCNE5|KCNH2|KCNJ2|KCNJ3|KCNJ5|KCNJ8|KCNN2|KCNQ1|MYBPC2|MYBPC3|MYH2|MYH3|MYH6|MYH7|MYL3|MYL4|MYL6|MYL6B|NEB|NEDD4L|NUP155|PARVA|PDPN|PKP2|ROCK1|RYR2|SCN1A|SCN1B|SCN2B|SCN3B|SCN4B|SCN5A|SHTN1|SLC9A1|SNTA1|TCAP|TMOD1|TNNC1|TNNC2…	UP	Day_0_vs_Day_7
regulation of striated muscle cell differentiation	GO:0051153	82	82	8.88503635	3.4e-4	0.003402	0.06681653	0.56177911	0.893	NA	ADGRB1|AKAP13|AKAP6|ARRB2|BCL2|BDNF|BHLHA15|BHLHE41|BMP10|BMP2|BMP4|CAPN2|CD53|CFLAR|CTDP1|CYP26B1|DDX39B|DKK1|DLL1|DMPK|EDN1|EFNB2|EHD1|EHD2|EZH2|FBXO22|FLOT1|FLT3LG|FRS2|FZD7|G6PD|GDF15|GREM1|GSK3A|HDAC1|HDAC3|HDAC4|HDAC5|HDAC9|IL4R|KAT2A|MAML1|MAMSTR|MAPK14|MEF2C|MMP14|MORF4L2|MSX1|MTOR|MYLK3|MYOCD|NFATC2|NKX2-5|NLN|NOTCH1|NRG1|PAK1|PARP2|PIN1|PLPP7|PPARA|PROX1|RBM24|RBM38|RBPJ|RGS2|RGS4|RIPOR…	UP	Day_0_vs_Day_7
positive regulation of heart growth	GO:0060421	36	36	11.97258834	3.5e-4	0.003477	0.02014372	0.26747467	0.89	NA	ACACB|AKAP6|BASP1|BMP10|BMPR1A|CCNB1|CDK1|DDX39B|EDN1|ERBB4|FGF2|FGF9|FGFR1|FGFR2|GATA6|GLI1|HEY2|MAPK1|MAPK14|MEF2C|MIR17HG|MTOR|NOTCH1|PARP2|PIM1|PIN1|PROX1|RBPJ|TBX2|TBX20|TBX5|TGFBR3|WNT2|WT1|YAP1|ZFPM2|	UP	Day_0_vs_Day_7
autonomic nervous system development	GO:0048483	39	39	11.97197107	3.5e-4	0.003486	0.08809109	0.6571595	0.88	NA	ADARB1|CTNNB1|EDNRA|EDNRB|EGR2|FN1|FZD3|GATA3|GBX2|GDNF|GFRA3|HAND2|HES1|HLX|HOXB1|HOXB2|INSM1|KIF26A|NAV2|NF1|NRP1|NRP2|NTRK1|PHACTR4|PHOX2A|PLXNA3|PLXNA4|RET|SEMA3A|SEMA3F|SIX1|SOX10|SOX11|SOX4|SOX8|TBX1|TFAP2A|TFAP2B|VCAM1|	UP	Day_0_vs_Day_7
regulation of organ growth	GO:0046620	85	85	8.66106899	3.6e-4	0.003568	0.09959912	0.70579479	0.897	NA	ACACB|AKAP6|AKT1|BASP1|BCL2L11|BMP10|BMPR1A|CACNA2D2|CARM1|CCNB1|CDK1|CTDP1|DDX39B|DUSP6|EDN1|ERBB4|FGF2|FGF8|FGF9|FGFR1|FGFR2|FLVCR1|FOXC1|FOXC2|FXN|G6PD|GATA6|GJA1|GLI1|GSK3A|HEY2|HLX|JARID2|KCNK2|LATS1|LATS2|MAPK1|MAPK11|MAPK14|MEF2C|MEIS1|MIR17HG|MIR25|MTOR|MYH6|NKX2-5|NOG|NOTCH1|PAK1|PARP2|PIM1|PIN1|POR|PPARA|PROX1|PTEN|PTK2|RBP4|RBPJ|RGS2|RGS4|RIPK1|SAV1|SERP1|SLC6A4|SMO|SOD1|STK3|STK4|TBX2…	UP	Day_0_vs_Day_7
regulation of G2/M transition of mitotic cell cycle	GO:0010389	188	187	6.42933539	9.101e-5	0.003625	0.16674221	1	0.915	NA	ACTR1A|AKAP9|ALMS1|APP|ATM|AURKA|AURKB|BLM|BRCA1|BRD4|BRSK1|CCNB1|CCND1|CCP110|CDC25A|CDC25B|CDC25C|CDC6|CDC7|CDK1|CDK2|CDK4|CDK5RAP2|CDK5RAP3|CENPF|CENPJ|CEP131|CEP135|CEP152|CEP164|CEP192|CEP250|CEP290|CEP41|CEP57|CEP63|CEP70|CEP72|CEP76|CEP78|CETN2|CHMP4C|CKAP5|CLASP1|CLSPN|CNTRL|CSNK1D|CSNK1E|CTC1|CUL1|DBF4B|DCTN1|DCTN2|DCTN3|DONSON|DTL|DYNC1H1|DYNC1I2|DYNLL1|FBXL7|FBXO5|FGFR1OP|FHL1|FOXN3|FO…	DOWN	Day_0_vs_Day_7
regulation of tube diameter	GO:0035296	107	107	6.77492217	3.692e-4	0.003641	0.17208665	1	0.999	GO:0097746|regulation of blood vessel diameter, GO:0050880|regulation of blood vessel size,	ACE|ACTA2|ADCY6|ADM|ADORA1|ADORA2A|ADORA2B|ADRA1B|ADRA1D|ADRA2A|ADRA2B|ADRA2C|ADRB2|ADRB3|AGT|AKT1|ALOX12|APLN|APOE|ARHGAP42|ASIC2|ATG5|ATP1A2|ATP2B1|BBS2|BDKRB2|BMPR2|CASR|CAV1|CD38|CHGA|CHRM3|CPS1|DOCK4|DOCK5|ECE1|EDN1|EDN3|EDNRA|EDNRB|EGFR|EPHX2|F2R|F2RL1|FGA|FGB|FGG|FOXC1|FOXC2|GCH1|GCLC|GCLM|GJA1|GJA5|GPER1|GPX1|GRIP2|GUCY1A1|HMGCR|HMOX1|HRH2|HTR1A|HTR1B|HTR1D|HTR7|ICAM1|ITGA1|ITGB1BP1|KCNA5…	UP	Day_0_vs_Day_7
regulation of blood vessel size	GO:0050880	107	107	6.77492217	3.692e-4	0.003641	0.17208665	1	0.999	GO:0035296|regulation of tube diameter, GO:0097746|regulation of blood vessel diameter,	ACE|ACTA2|ADCY6|ADM|ADORA1|ADORA2A|ADORA2B|ADRA1B|ADRA1D|ADRA2A|ADRA2B|ADRA2C|ADRB2|ADRB3|AGT|AKT1|ALOX12|APLN|APOE|ARHGAP42|ASIC2|ATG5|ATP1A2|ATP2B1|BBS2|BDKRB2|BMPR2|CASR|CAV1|CD38|CHGA|CHRM3|CPS1|DOCK4|DOCK5|ECE1|EDN1|EDN3|EDNRA|EDNRB|EGFR|EPHX2|F2R|F2RL1|FGA|FGB|FGG|FOXC1|FOXC2|GCH1|GCLC|GCLM|GJA1|GJA5|GPER1|GPX1|GRIP2|GUCY1A1|HMGCR|HMOX1|HRH2|HTR1A|HTR1B|HTR1D|HTR7|ICAM1|ITGA1|ITGB1BP1|KCNA5…	UP	Day_0_vs_Day_7
regulation of blood vessel diameter	GO:0097746	107	107	6.77492217	3.692e-4	0.003641	0.17208665	1	0.999	GO:0035296|regulation of tube diameter, GO:0050880|regulation of blood vessel size,	ACE|ACTA2|ADCY6|ADM|ADORA1|ADORA2A|ADORA2B|ADRA1B|ADRA1D|ADRA2A|ADRA2B|ADRA2C|ADRB2|ADRB3|AGT|AKT1|ALOX12|APLN|APOE|ARHGAP42|ASIC2|ATG5|ATP1A2|ATP2B1|BBS2|BDKRB2|BMPR2|CASR|CAV1|CD38|CHGA|CHRM3|CPS1|DOCK4|DOCK5|ECE1|EDN1|EDN3|EDNRA|EDNRB|EGFR|EPHX2|F2R|F2RL1|FGA|FGB|FGG|FOXC1|FOXC2|GCH1|GCLC|GCLM|GJA1|GJA5|GPER1|GPX1|GRIP2|GUCY1A1|HMGCR|HMOX1|HRH2|HTR1A|HTR1B|HTR1D|HTR7|ICAM1|ITGA1|ITGB1BP1|KCNA5…	UP	Day_0_vs_Day_7
steroid hormone mediated signaling pathway	GO:0043401	100	100	6.9362558	3.689e-4	0.003648	0.09057512	0.66126285	0.947	NA	ABHD2|AR|ARID1A|BMP4|BMP7|BRCA1|CALCOCO1|CALR|CARM1|CCNE1|CDK7|CTNNB1|DAXX|DDX17|DDX5|DDX54|DNAJA1|EGLN2|ESRRA|ESRRB|ESRRG|FHL2|FKBP4|GPER1|GRIP1|HNF4G|JAK2|KAT5|KDM3A|LEF1|MED1|NCOA1|NCOA3|NCOA4|NEDD4|NKX3-1|NR1D1|NR1D2|NR1H2|NR1H3|NR1I2|NR2C1|NR2C2|NR2E3|NR2F1|NR2F2|NR2F6|NR3C1|NR3C2|NR4A1|NR4A2|NR4A3|NR5A1|NR5A2|NR6A1|NRIP1|PADI2|PAQR7|PAQR8|PGRMC2|PHB|PIAS1|PIAS2|PLPP1|PMEPA1|PPARA|PPARD|PPAR…	UP	Day_0_vs_Day_7
ribonucleotide biosynthetic process	GO:0009260	176	176	6.55634771	9.371e-5	0.003697	0.248947	1	0.979	NA	ACACA|ACACB|ACAT1|ACLY|ACOT7|ACSBG1|ACSF3|ACSL3|ACSL4|ACSL6|ACSS1|ACSS2|ADCY1|ADCY10|ADCY2|ADCY3|ADCY4|ADCY5|ADCY6|ADCY7|ADCY8|ADCY9|ADK|ADPGK|ADSL|ADSS|ADSSL1|AK1|AK2|AK3|AK4|AK5|AK9|ALDOA|ALDOC|AMPD2|AMPD3|APRT|ATIC|ATP5F1A|ATP5F1B|ATP5F1C|ATP5F1D|ATP5F1E|ATP5MC1|ATP5MC2|ATP5MC3|ATP5ME|ATP5MF|ATP5MG|ATP5PB|ATP5PD|ATP5PF|ATP5PO|BPGM|CAD|CBR4|CMPK1|COASY|COX5B|CTPS1|CTPS2|CYC1|DCAKD|DHODH|DHTKD1|…	DOWN	Day_0_vs_Day_7
tissue remodeling	GO:0048771	86	86	8.57682787	3.8e-4	0.003739	0.27629476	1	0.893	NA	ACE|ACP5|ACVR2B|ACVRL1|ADRB2|AGT|ANXA1|ARG1|ATG5|ATP7A|AXL|BAK1|BAX|BGN|BMPR2|CAPN1|CAV1|CCDC154|CHD7|CSPG4|CTHRC1|CTNNB1|CTSK|EFNA2|EFNA4|ELF3|EPAS1|EPHA2|F2R|FGF10|FGF8|FOXC1|FOXC2|GJA1|GJA5|HIF1A|HMGB1|HOXA3|HTR1B|IGFBP5|IHH|IL1A|IL23A|JAG1|LGR4|LIF|LIPA|LRP5|LRP5L|LRP6|LRRK1|LTBP3|MDM2|MEF2C|MERTK|MITF|MMP14|MMP2|NCDN|NOS3|NOTCH2|NOX4|P3H4|PLG|PTH1R|PTK2B|PTN|RAB3D|RAC1|RAC2|RASSF2|RBPJ|RSPO3…	UP	Day_0_vs_Day_7
intrinsic component of postsynaptic membrane	GO:0098936	108	108	6.76529371	3.843e-4	0.003773	0.02575401	0.30987886	0.939	NA	ABHD17A|ABHD17B|ABHD6|ADAM22|ADCY1|ADORA1|ADORA2A|ADRA2C|CACNG4|CACNG5|CACNG7|CANX|CDH10|CDH2|CDH9|CHRM2|CHRM3|CHRNA10|CHRNA9|CHRNB1|CHRNB2|CHRNE|CLSTN1|CLSTN2|CLSTN3|CNIH2|CNTN1|CNTN2|CSPG5|DAGLA|DCC|DRD2|EFNB2|EFNB3|EPHA4|EPHA7|EPHB2|ERBB4|FLRT3|FXYD6|GABRA1|GABRA3|GABRA4|GABRA5|GABRB2|GABRD|GLRA4|GRIA1|GRID1|GRID2|GRIK4|GRIK5|GRIN1|GRIN2A|GRM2|GRM3|GSG1L|HTR3A|KCNA1|KCNC1|KCND2|KCND3|LRFN1|LRF…	UP	Day_0_vs_Day_7
positive regulation of epithelial cell differentiation	GO:0030858	51	51	8.08880801	3.861e-4	0.003781	0.05028487	0.47212548	0.88	NA	ACVRL1|ADD1|AHI1|ALOX15B|ATOH1|ATOH8|BAD|BMP4|BMP6|BTG1|CD24|CDH5|CLDN5|CTNNB1|CYP27B1|ETV2|F11R|FOXC1|FOXJ1|GDNF|H2AFY|H2AFY2|KDF1|LHX1|LIF|MED1|NCOA3|NME2|NOTCH1|NUMA1|OVOL2|PAX2|PAX6|PAX8|PRKCH|PROC|PROM1|PTCH1|PTCH2|RFX3|S1PR2|SERPINE1|SFN|SOX9|SULT2B1|TMEM100|TRIM16|VDR|VEZF1|WNT10B|ZEB2|	UP	Day_0_vs_Day_7
positive regulation of epidermis development	GO:0045684	32	32	13.17331234	3.9e-4	0.00381	2.39e-5	0.00114	0.845	NA	ALOX15B|ATOH1|BMP4|CYP27B1|FOXC1|FST|GAL|H2AFY|H2AFY2|HPSE|KDF1|KRT10|MED1|MSX2|NCOA3|NME2|NOTCH1|NUMA1|OVOL2|PPARD|PRKCH|PTCH1|PTCH2|SFN|SULT2B1|TGFB2|TMEM79|TRADD|TRIM16|VDR|WNT10B|WNT5A|	UP	Day_0_vs_Day_7
negative regulation of canonical Wnt signaling pathway	GO:0090090	167	167	6.22755197	4.015e-4	0.003913	0.20412141	1	0.929	NA	AMER1|AMER2|AMFR|ANKRD6|APC|APC2|APOE|AXIN1|AXIN2|BICC1|BMP2|CAV1|CDH2|CHD8|CSNK1A1|CTHRC1|CTNND1|CUL3|CYLD|DAB2|DAB2IP|DACT1|DACT3|DDIT3|DKK1|DKK3|DKKL1|DRAXIN|DVL1|DVL2|DVL3|EGR1|EMD|FERMT1|FOXO1|FRZB|FUZ|FZD1|FZD6|G3BP1|GLI1|GLI3|GPC3|GREM1|GSK3A|GSK3B|HDAC1|HECW1|IGFBP2|IGFBP4|IGFBP6|INVS|ISL1|JADE1|KLHL12|KREMEN1|KREMEN2|LATS1|LATS2|LIMD1|LMBR1L|LRP4|LRP6|LZTS2|MAD2L2|MAPK14|MAPK8IP1|MAPK8IP…	UP	Day_0_vs_Day_7
positive regulation of T cell activation	GO:0050870	143	143	6.82131506	1.012e-4	0.003954	0.01489749	0.41866027	0.996	NA	ADA|ADAM8|AGER|AIF1|AKT1|ANXA1|AP3B1|AP3D1|BAD|BCL10|BCL6|BTN2A2|CARD11|CAV1|CBFB|CCDC88B|CCL2|CD1D|CD24|CD274|CD276|CD4|CD46|CD47|CD55|CD70|CD74|CD81|CD83|CDC42|CORO1A|CSK|CYLD|DNAJA3|DOCK8|DPP4|DUSP10|EBI3|EFNB1|EFNB2|EFNB3|EGR3|EPO|FADD|FAM49B|FLOT2|FOXP3|FYN|GATA3|GLI2|GLI3|GPAM|GRAP2|GRB2|HES1|HHLA2|HLA-DMB|HLA-DPA1|HLA-DPB1|HLA-E|HLA-G|HLX|HMGB1|HSPD1|HSPH1|ICOSLG|IGFBP2|IHH|IL15|IL18|IL23A…	DOWN	Day_0_vs_Day_7
homologous chromosome segregation	GO:0045143	37	37	9.80782694	1.044e-4	0.004041	4.626e-8	2.372e-5	0.748	NA	AGO4|ATM|BAG6|BRIP1|C14orf39|CCNB1IP1|CCNE1|CCNE2|CENPC|DMC1|ESPL1|FANCD2|FMN2|MCMDC2|MEI4|MEIOB|MEIOC|MLH1|MLH3|MRE11|NDC1|P3H4|PLK1|PTTG1|RAD21L1|REC8|RNF212|STAG3|SUN1|SYCE1L|SYCE2|SYCP2|TERF1|TEX11|TEX15|TRIP13|UBE2B|	DOWN	Day_0_vs_Day_7
ribose phosphate biosynthetic process	GO:0046390	181	181	6.52495791	1.109e-4	0.004212	0.25690217	1	0.979	NA	ACACA|ACACB|ACAT1|ACLY|ACOT7|ACSBG1|ACSF3|ACSL3|ACSL4|ACSL6|ACSS1|ACSS2|ADCY1|ADCY10|ADCY2|ADCY3|ADCY4|ADCY5|ADCY6|ADCY7|ADCY8|ADCY9|ADK|ADPGK|ADSL|ADSS|ADSSL1|AK1|AK2|AK3|AK4|AK5|AK9|ALDOA|ALDOC|AMPD2|AMPD3|APRT|ATIC|ATP5F1A|ATP5F1B|ATP5F1C|ATP5F1D|ATP5F1E|ATP5MC1|ATP5MC2|ATP5MC3|ATP5ME|ATP5MF|ATP5MG|ATP5PB|ATP5PD|ATP5PF|ATP5PO|BPGM|CAD|CBR4|CMPK1|COASY|COX5B|CTPS1|CTPS2|CYC1|DCAKD|DHODH|DHTKD1|…	DOWN	Day_0_vs_Day_7
transmitter-gated ion channel activity involved in regulation of postsynaptic membrane potential	GO:1904315	41	41	9.47738607	1.106e-4	0.004242	0.003601	0.16981699	0.768	NA	CHRNA10|CHRNA3|CHRNA4|CHRNA5|CHRNA7|CHRNA9|CHRNB1|CHRNB2|CHRNB4|CHRNE|GABRA1|GABRA2|GABRA3|GABRA4|GABRA5|GABRB1|GABRB2|GABRB3|GABRD|GABRE|GABRG1|GABRG2|GABRG3|GABRR1|GABRR2|GLRB|GRIA1|GRIA3|GRIA4|GRID1|GRID2|GRIK1|GRIK2|GRIK3|GRIK4|GRIK5|GRIN1|GRIN2A|GRIN2B|GRIN2D|GRIN3B|	DOWN	Day_0_vs_Day_7
tRNA metabolic process	GO:0006399	189	189	6.39056517	1.131e-4	0.004257	0.20036897	1	0.82	NA	AARS|AARS2|AARSD1|ADAT1|ADAT2|ADAT3|AIMP1|AIMP2|ALKBH1|ALKBH8|ANKRD16|BCDIN3D|BRF1|C2orf49|C9orf64|CARS|CARS2|CDK5RAP1|CDKAL1|CLP1|CPSF1|CPSF4|CSTF2|CTU1|CTU2|DALRD3|DARS|DARS2|DDX1|DPH3|DTD1|DTD2|DUS1L|DUS2|DUS3L|DUS4L|EARS2|EEF1E1|ELAC1|ELAC2|ELP1|ELP2|ELP3|ELP4|ELP5|ELP6|EPRS|EXOSC10|EXOSC2|EXOSC3|EXOSC7|EXOSC8|EXOSC9|FAM98B|FARS2|FARSA|FARSB|FTSJ1|GARS|GATB|GATC|GRSF1|GTF3C1|GTF3C2|GTF3C3|GTF…	DOWN	Day_0_vs_Day_7
response to axon injury	GO:0048678	46	46	8.218988	4.416e-4	0.004294	0.01687763	0.23961556	0.85	NA	AIF1|APOA1|ARF4|ARG1|BAX|BCL2|CDK1|CTNNA1|DAG1|DHFR|DHFRP1|DPYSL3|DRD2|EPO|FLRT3|FOLR1|GAP43|GIPR|ISL1|JAK2|JAM3|JUN|KCNK2|LAMB2|LGALS1|LYN|MAG|MAP1B|MAPK8IP3|MATN2|MAX|MORN4|MTR|NEFL|NREP|NTRK1|NTRK3|P2RX4|RANGAP1|RTN4RL1|RTN4RL2|SARM1|SOD1|TNC|TSPO|TXN2|	UP	Day_0_vs_Day_7
regulation of actomyosin structure organization	GO:0110020	82	82	8.61570662	4.5e-4	0.004344	0.03813432	0.39711955	0.976	NA	ABL1|AKAP13|ALMS1|APOA1|ARAP1|ARHGAP28|ARHGAP6|ARHGEF10|ARHGEF10L|ARHGEF15|ARHGEF5|ASAP3|BAG4|BBS4|BMP10|CARMIL1|CD47|CDC42|CLASP1|CLASP2|CORO2B|DLC1|ECT2|EDN1|EPHA1|EVL|FHOD1|INPP5K|ITGB1BP1|LIMCH1|LIMK1|LPAR1|MEF2C|MET|MKKS|MTOR|MYLK3|NF2|NOX4|NRP1|PAK1|PFN1|PFN2|PHLDB2|PIK3R1|PPFIA1|PPM1E|PPM1F|PPP1R9A|PROX1|PTGER4|PXN|RAC1|RAPGEF3|RHOA|RHOC|ROCK1|ROCK2|S100A10|S1PR1|SDC4|SERPINF2|SFRP1|SH3PXD…	UP	Day_0_vs_Day_7
cartilage development involved in endochondral bone morphogenesis	GO:0060351	39	39	11.83846025	4.5e-4	0.004355	6.005e-11	7.246e-9	0.753	NA	ANXA2|ANXA6|ANXA9|AXIN2|CER1|COCH|COL12A1|COL14A1|COL1A1|COL20A1|COL27A1|COL2A1|COL6A1|COL6A2|COL6A3|COL7A1|IHH|MATN1|MATN2|MATN3|MATN4|NPPC|POC1A|RARA|RARB|RARG|SCARA3|SERPINH1|SMPD3|SOX9|STC1|TGFBR2|THBS3|TRIP11|TRPV4|VIT|VWA1|VWA2|ZMPSTE24|	UP	Day_0_vs_Day_7
regulation of amine transport	GO:0051952	66	66	8.31911743	1.168e-4	0.004357	9.771e-6	0.001822	0.892	NA	ABAT|ADORA1|ADORA2A|ADRA2A|ADRA2B|ADRA2C|AGT|ARG1|ARL6IP1|ARL6IP5|ATP1A2|CCK|CHGA|CHRNA3|CHRNA4|CHRNB2|CNR1|CXCL12|DRD2|DRD4|DTNBP1|GDNF|GRK2|GRM7|HRH3|HTR1B|KCNA2|KCNB1|NPY2R|NPY5R|NTSR1|OSR1|P2RX7|P2RY1|PER2|PINK1|PRKN|PSEN1|RAB3B|RAB3GAP1|RGS2|RGS4|SLC38A3|SLC6A1|SNCA|SNCG|STK39|STX1A|STXBP1|SV2A|SYT1|SYT10|SYT11|SYT12|SYT13|SYT15|SYT17|SYT2|SYT3|SYT4|SYT5|SYT6|SYT7|SYT9|TOR1A|TRH|	DOWN	Day_0_vs_Day_7
integral component of synaptic membrane	GO:0099699	135	135	6.44146052	4.499e-4	0.004364	0.06079423	0.52735462	0.948	NA	ABHD6|ADAM22|ADAM23|ADCY1|ADCY8|ADORA1|ADORA2A|ADRA2C|APH1A|ATP2B1|ATP2B4|CACNA1D|CACNG4|CACNG5|CACNG7|CADM3|CANX|CDH10|CDH2|CDH9|CHRM2|CHRM3|CHRNA10|CHRNA4|CHRNA9|CHRNB1|CHRNB2|CHRNE|CLSTN1|CLSTN2|CLSTN3|CNIH2|CNR1|CSPG5|DAGLA|DCC|DRD2|EFNB2|EFNB3|EPHA4|EPHA7|EPHB2|ERBB4|FLRT3|FXYD6|GABRA1|GABRA3|GABRA4|GABRA5|GABRB2|GABRD|GABRG3|GLRA4|GPM6A|GRIA1|GRID1|GRID2|GRIK4|GRIK5|GRIN1|GRIN2A|GRM2|GRM3|G…	UP	Day_0_vs_Day_7
actin-based cell projection	GO:0098858	186	186	6.00784614	4.532e-4	0.004365	0.26416159	1	0.927	NA	ABI1|ABI2|ACPP|ACTA1|ACTA2|ACTC1|ACTG2|ACTN2|ADCY6|ADGRA2|ADGRV1|AKR1B1|ANGPT1|ANTXR1|AOC3|AP2A1|APBB1|APP|AQP5|ARF6|ARL4C|ATP6V1A|ATP6V1B1|ATP6V1B2|ATP6V1E1|ATP7A|ATP8B1|B4GALT1|BAIAP2|BBS2|CA2|CA9|CALB1|CALB2|CD302|CD44|CDC14A|CDC42|CDH23|CDK5|CEACAM1|CIB1|CIB2|CLIC4|CNP|CTNNB1|CTSV|CXADR|CYFIP1|DAG1|DCXR|DEF6|DMD|DNALI1|DOCK4|DPEP1|DYNC1H1|ELMOD3|ENAH|EPHA4|EPHB1|EPS8|EPS8L2|ESPN|ESPNL|EXOC4|E…	UP	Day_0_vs_Day_7
limbic system development	GO:0021761	88	88	8.383051	4.7e-4	0.004506	0.08673782	0.64824276	0.896	NA	ALDH1A3|ALK|ANXA3|ARPC5|ATAT1|ATP2B4|BAX|BBS2|BBS4|BCAN|BTG2|CASP3|CDK5|CDK5R1|CDK6|CNTNAP2|CRK|CRKL|DAB1|DCLK2|DLX1|DLX2|DRD2|EIF2B3|EIF2B5|ETS1|EZH1|EZH2|FEZF2|FGF13|FGFR1|FGFR2|FOXB1|GLI3|GSK3B|HAP1|HDAC1|ID4|KCNA1|KDM6B|KIF14|KIF5B|KIRREL3|LEF1|LHX5|LMX1A|LRP8|MDK|MFSD2A|MKKS|NCOA1|NEFL|NF1|NF2|NKX2-6|NME1|NR4A3|NRP1|NRP2|PAFAH1B1|PHLPP2|PLXNA3|POU3F2|PPP1R9B|PROX1|PTEN|PTPRS|RAB3GAP1|RARA|RE…	UP	Day_0_vs_Day_7
lens development in camera-type eye	GO:0002088	63	63	9.48711885	4.7e-4	0.004516	0.02302035	0.29152001	0.727	NA	ABI2|BCAR3|BFSP1|BMP4|CDK4|CDON|CRYAB|CRYBA4|CRYBB1|CRYBB2|CRYBB3|CRYBG3|CRYGD|CRYGN|CRYGS|CTNNB1|CTNS|DLG1|EPHA2|FOXE3|FRS2|FZR1|GATA3|HIPK1|HIPK2|KDM5B|LCTL|LIM2|MAF|MED1|MEIS1|NECTIN1|NECTIN3|NF2|NHS|NTRK3|PAX6|PDS5B|PITX3|PROX1|PYGO2|SHROOM2|SIX3|SIX5|SKI|SKIL|SLC7A11|SLITRK6|SMAD3|SOX11|TBC1D20|TBC1D32|TDRD7|TGFBR1|TGFBR2|TMOD1|UNC45B|VIM|WNT2|WNT2B|WNT5A|WNT5B|WNT7B|	UP	Day_0_vs_Day_7
glycosaminoglycan metabolic process	GO:0030203	134	133	6.42640447	4.819e-4	0.004609	0.25481611	1	0.823	NA	ABCC5|ACAN|AGRN|AKT1|ANGPT1|ARSB|B3GALT6|B3GAT1|B3GAT2|B3GAT3|B3GNT2|B3GNT3|B3GNT4|B3GNT7|B4GALT1|B4GALT2|B4GALT3|B4GALT4|B4GALT5|B4GALT6|B4GALT7|B4GAT1|BCAN|BGN|CD44|CEMIP|CEMIP2|CHP1|CHPF|CHPF2|CHST1|CHST11|CHST12|CHST13|CHST14|CHST15|CHST2|CHST3|CHST4|CHST6|CHST7|CHST9|CHSY1|CHSY3|CLN6|CSGALNACT1|CSGALNACT2|CSPG4|CSPG5|DCN|DSE|DSEL|EGFLAM|EXT1|EXT2|FGF2|FMOD|FOXC1|FUCA1|GALNS|GALNT5|GCNT2|GLB1…	UP	Day_0_vs_Day_7
bone growth	GO:0098868	39	39	11.80790974	4.9e-4	0.004676	3.524e-10	3.908e-8	0.69	NA	ANXA2|ANXA6|ANXA9|BNC2|CER1|COCH|COL12A1|COL14A1|COL20A1|COL27A1|COL6A1|COL6A2|COL6A3|COL7A1|DDR2|ECM1|EVC|FGFR2|FGFR3|LEPR|MATN1|MATN2|MATN3|MATN4|MSX2|NPPC|POC1A|RARA|RARB|RARG|SCARA3|SMPD3|STC1|TGFBR2|THBS3|VIT|VWA1|VWA2|ZMPSTE24|	UP	Day_0_vs_Day_7
negative regulation of transporter activity	GO:0032410	69	69	7.3359769	4.965e-4	0.004727	0.30726421	1	0.886	NA	ACTN2|ADRA2A|ANK3|ANO9|APOA2|ATP1A2|CAB39|CACNB3|CALM1|CALM2|CALM3|CAMK2D|CAV1|CBARP|CRHR1|CTTNBP2NL|DRD2|DRD4|DYSF|EPHB2|EPO|FGF12|FKBP1A|FKBP1B|FMR1|GEM|GNB5|GOPC|GPR35|GSTM2|GSTO1|HECW1|HECW2|KCNAB1|KCNE1|KCNE1B|KCNE2|KCNE3|KCNE5|KCNRG|MMP9|NDFIP1|NDFIP2|NEDD4|NEDD4L|OPRL1|OSR1|OXSR1|PCSK9|PKD2|PLN|PPIF|PRKCE|PTEN|REM2|RRAD|SLC9A3R1|SLN|SNCA|SRI|STK39|SUMO1|TCAF2|THADA|TRDN|TWIST1|UBQLN1|WWP2|…	UP	Day_0_vs_Day_7
negative regulation of embryonic development	GO:0045992	23	23	15.190764830000001	0.0005	0.004738	0.008	0.15056881	0.803	NA	BMP4|BMP7|COL5A1|COL5A2|CTNNB1|DKK1|FUZ|FZD3|FZD7|GATA3|GPR161|LFNG|NRARP|PRKACA|PRKACB|RPS6KA6|SNAI1|SUFU|SULF1|TBX2|TRAF3IP1|TULP3|WNT5A|	UP	Day_0_vs_Day_7
canonical Wnt signaling pathway	GO:0060070	77	76	8.59070285	0.0005	0.004749	0.19272932	1	0.873	NA	AMER1|APC|AXIN1|BCL9|BCL9L|CAV1|CDH3|CSNK1A1|CSNK1E|CTNNB1|DISC1|DIXDC1|DVL1|DVL2|DVL3|EGF|FRAT1|FRAT2|FRZB|FZD1|FZD10|FZD2|FZD3|FZD4|FZD5|FZD6|FZD7|FZD8|FZD9|GATA3|GLI1|GSK3B|KDM6A|KLF4|LEF1|LGR4|LRP5|LRP5L|LRP6|LRRK2|MED12|MITF|NID1|NR4A2|PLPP3|PORCN|PPP1CA|PTEN|PYGO1|PYGO2|RAB5A|RARG|RECK|RYK|SCYL2|SDC1|SFRP1|SFRP5|SHH|STK11|TCF7|TCF7L1|TCF7L2|WNT1|WNT10B|WNT11|WNT2|WNT2B|WNT3|WNT3A|WNT4|WNT5A…	UP	Day_0_vs_Day_7
detoxification	GO:0098754	82	82	7.85356423	1.287e-4	0.004757	0.02008709	0.49648994	0.949	NA	ABCC2|ABCG2|ACAA1|ADH5|AKR1A1|AKR7A3|APOE|APOM|ATP7A|CAT|CCS|CYGB|DUOX1|ESD|FANCC|GPX1|GPX3|GPX4|GPX7|GPX8|GSR|GSTK1|GSTM1|GSTM2|GSTM3|GSTO1|GSTO2|GSTP1|GSTZ1|HBA1|HBA2|HBE1|HBQ1|IPCEF1|KDM3B|LOXHD1|LTC4S|MARC1|MARC2|MGST1|MGST2|MGST3|MT1E|MT1F|MT1G|MT1H|MT1X|MT2A|NFE2L2|NNT|NOS3|NQO1|NXN|PARK7|PIM1|PRDX1|PRDX2|PRDX3|PRDX4|PRDX5|PRDX6|PTGS1|PXDN|RDH11|RDH12|SELENOS|SELENOT|SELENOW|SESN1|SESN2|SLC…	DOWN	Day_0_vs_Day_7
regulation of mesonephros development	GO:0061217	24	24	14.96503173	5.3e-4	0.004999	0.01401	0.2121145	0.855	NA	AGT|BASP1|BMP4|GATA3|GDNF|GREM1|HNF1B|HOXB7|LGR4|LHX1|MAGED1|NOG|PAX2|PAX8|SIX1|SIX2|SIX4|SMO|SOX8|SOX9|TACSTD2|VEGFA|WNT2B|WT1|	UP	Day_0_vs_Day_7
regulation of phospholipase activity	GO:0010517	49	49	8.15165504	5.299e-4	0.00501	0.11278477	0.76742277	0.867	NA	ABL1|ABL2|ADCYAP1R1|AGT|ANG|ANXA1|ANXA8|ANXA8L1|ARF4|ARHGAP6|ARL1|BDNF|BICD1|EDNRA|EGFR|FGF2|FGFR1|FGFR2|FGFR3|FLT1|GNA13|GNA15|GNAQ|HPCA|HRAS|KIT|LPAR1|LPAR2|LRP1|NMUR1|NTF3|NTF4|NTRK2|NTRK3|P2RY6|PDGFRA|PDGFRB|PDPK1|PLA2R1|PLAA|PLCB2|PLCG1|PPT1|PRKCZ|PTAFR|RASGRP1|RASGRP4|RGS2|SNCA|	UP	Day_0_vs_Day_7
cell-cell adherens junction	GO:0005913	106	106	6.68579453	5.334e-4	0.005019	0.50180596	1	0.77	NA	ACTN1|ADD1|AFDN|AJAP1|ANXA1|ANXA2|APC|ARVCF|ATP2A2|BAIAP2|BAIAP2L1|BMPR2|CAMSAP3|CD99L2|CDC42EP1|CDC42EP4|CDCA3|CDH1|CDH10|CDH11|CDH13|CDH15|CDH18|CDH2|CDH23|CDH24|CDH26|CDH3|CDH4|CDH5|CDH6|CDH7|CDH8|CDH9|CDHR3|CNN3|CTNNA1|CTNNA2|CTNNA3|CTNNB1|CTNND1|CTNND2|CXADR|DAG1|DDX6|DES|DLG5|DSC2|DSP|EIF4G2|FAT2|FLOT1|FLOT2|FRS2|GJA1|HMCN1|IGSF21|ITGA6|JUP|KIFC3|KRT18|LDB3|LRRC1|LRRC7|LYN|MPP5|MYH9|NDRG1|N…	UP	Day_0_vs_Day_7
telencephalon cell migration	GO:0022029	50	50	7.97145889	5.389e-4	0.00506	0.36011743	1	0.887	NA	ADGRG1|ARL13B|CDK5|CDK5R1|CNTN2|CTNNB1|CXCL12|CXCR4|DAB1|DAB2IP|DISC1|DIXDC1|DRD2|EFHC1|EGFR|FBXO45|FEZF2|FGF13|FOXB1|FOXG1|FUT10|GLI3|HTR6|LAMB1|LHX6|LRRK2|MBOAT7|NDEL1|NRG1|NRG3|NRP1|NRP2|PAFAH1B1|PEX13|POU3F2|PSEN1|RELN|RHOA|ROBO1|RTN4|SEMA3A|SLIT1|SLIT2|SLIT3|SRF|SRGAP2|SRGAP2C|SUN1|SUN2|SYNE2|	UP	Day_0_vs_Day_7
mechanoreceptor differentiation	GO:0042490	51	51	7.97018168	5.409e-4	0.005067	0.06846954	0.5686853	0.856	NA	ADGRV1|ATOH1|ATP8B1|BMP4|CDH23|CTHRC1|FAT4|FGFR1|FZD2|GABRA5|GABRB2|GABRB3|GSDME|HES1|IFT20|IFT27|IFT88|JAG1|JAG2|LRTOMT|MCOLN3|MKS1|MYO7A|NAGLU|NOTCH1|NTF4|NTRK1|NTRK2|NTRK3|PAFAH1B1|PDZD7|RBPJ|RIPOR2|SCRIB|SDC4|SEC24B|SLC44A4|SLC4A7|SLC9A3R1|SLITRK6|SOD1|STRC|TMC1|TPRN|TRIOBP|TRIP11|USH1C|USH1G|VANGL2|WDPCP|WHRN|	UP	Day_0_vs_Day_7
cellular response to decreased oxygen levels	GO:0036294	182	182	6.48064513	1.402e-4	0.005134	0.11933431	0.97535592	0.975	NA	ACAA2|ADAM8|AIFM1|AK4|AKT1|ANGPT4|ANKRD1|AQP1|AQP3|ARNT|ATF4|ATP7A|B3GAT1|BACH1|BAD|BCL2|BMP7|BNIP3|BNIP3L|BRIP1|CA9|CACNB3|CASR|CBL|CCNA2|CCNB1|CFLAR|CITED2|CPEB1|CPEB2|CPEB4|CREBBP|CUL2|CYBB|DNM1L|DNMT3A|E2F1|EDN1|EEF2K|EGLN1|EGLN2|EGLN3|EGR1|EIF4EBP1|ELOB|ELOC|ENDOG|EP300|EPAS1|EPO|ERO1A|FAM162A|FMN2|GATA6|GNB1|HIF1A|HIF1AN|HIF3A|HIGD1A|HILPDA|HIPK2|HMOX1|HP1BP3|HYOU1|ICAM1|IRAK1|KCND2|KCNK2|K…	DOWN	Day_0_vs_Day_7
endocrine pancreas development	GO:0031018	28	28	13.92115105	5.6e-4	0.005198	0.01004	0.17164217	0.837	NA	AKT1|ANXA1|BAK1|BMP4|BMP5|BMP6|CDK6|DLL1|EIF2AK3|FOXA2|FOXO1|GATA6|GIPR|IL6R|INSM1|MEN1|ONECUT1|ONECUT2|PAX6|PDPK1|PDX1|RFX3|RFX6|SIDT2|SMO|SOX4|SOX9|WNT5A|	UP	Day_0_vs_Day_7
negative regulation of binding	GO:0051100	152	152	6.29266052	5.575e-4	0.00521	0.34412388	1	0.982	NA	ACE|ACTB|ADAM15|ADNP|ADRB2|ADRB3|AKT1|ANKRD33|ARHGAP28|ARRB2|AURKA|AURKB|B2M|BAG2|BAX|BTAF1|C9orf72|CAMK1|CARM1|CAV1|CCM2L|CPNE1|CRMP1|CRTAC1|CSNK1E|CTNNBIP1|CTSZ|CYP2D6|DAB2|DACT1|DDIT3|DDX11|DISC1|DKK1|DNAJB2|DTNBP1|DVL1|E2F1|EFHB|EIF2S1|EIF4A3|ENHO|EPB41L5|ERCC4|FAM192A|FBH1|FBXW7|GNL3L|GOLGA2|GPSM1|GSK3B|GTF2F1|GTPBP4|HABP4|HAND1|HAND2|HDAC2|HEY1|HEY2|HFE|HMGA2|HMOX1|HSPA5|ID1|ID2|ID3|ID4|IFI…	UP	Day_0_vs_Day_7
sarcolemma	GO:0042383	122	122	7.37630479	5.6e-4	0.00521	0.03520708	0.38114686	0.956	NA	AHNAK|AHNAK2|AKAP6|ALOX12|ANK1|ANK2|ANK3|ANXA1|ANXA2|AQP1|AQP4|ATP1A1|ATP1A2|ATP1B1|ATP2B4|BGN|BIN1|BSG|BVES|CACNA1C|CACNA1D|CACNA2D1|CACNB1|CACNB2|CACNB3|CACNG4|CACNG6|CACNG7|CACNG8|CAMK2D|CAPN3|CASQ1|CAV1|CAV2|CAVIN4|CCDC78|CDH2|CIB1|CIB2|CLCN1|COL6A1|COL6A2|COL6A3|CORO1C|DAG1|DES|DLG1|DMD|DTNA|DTNBP1|DYSF|EZR|FKRP|FLNC|FLOT1|FXYD1|GHRHR|GOT2|ITGB1|KCNB1|KCND3|KCNJ11|KCNJ2|KCNJ3|KCNJ5|KRT19|KRT…	UP	Day_0_vs_Day_7
cellular response to vascular endothelial growth factor stimulus	GO:0035924	38	38	11.70152341	5.6e-4	0.005222	0.03425333	0.37477707	0.849	NA	AKT1|ANXA1|DAB2IP|EGR3|ERN1|FLT1|FLT3|FLT4|FOXC1|GAB1|GAS1|HSPB1|ITGB1BP1|KDR|MAP2K3|MAPK14|MAPKAPK2|MT1G|MYO1C|NOTCH1|NR4A1|NRP1|NRP2|NUS1|PDGFRA|PDGFRB|PGF|PRKD1|PRKD2|RAMP2|RELA|SEMA6A|SPHK1|SPRY2|VCAM1|VEGFA|VEGFB|VEGFC|	UP	Day_0_vs_Day_7
positive regulation of cytosolic calcium ion concentration	GO:0007204	193	193	5.96355273	5.773e-4	0.005347	0.36168063	1	0.985	NA	ABL1|ABL2|ACKR3|ADCY5|ADCY8|ADCYAP1R1|ADM|ADRA1B|ADRA1D|AGT|AKAP6|APLNR|ATP2B4|BAK1|BAX|BCAP31|BDKRB2|C1QTNF1|CACNA1A|CACNA1C|CACNA1D|CACNA2D1|CACNB2|CACNB3|CALCR|CALM1|CALM2|CALM3|CAPN3|CASQ1|CAV1|CCKBR|CCL28|CCR10|CD19|CD24|CD36|CD38|CD4|CD52|CD55|CDK5|CEMIP|CHERP|CHRNA10|CHRNA9|CIB2|CMKLR1|CNR1|CX3CL1|CXCR2|CXCR4|CYSLTR1|DDIT3|DLG4|DRD2|EDN1|EDNRA|EDNRB|ERO1A|F2|F2R|F2RL1|F2RL2|FAM155A|FGF2|FI…	UP	Day_0_vs_Day_7
positive regulation of small GTPase mediated signal transduction	GO:0051057	61	61	7.66704843	5.8e-4	0.00536	0.35649618	1	0.845	NA	ABRA|ADCYAP1R1|ADGRG1|AKAP13|ALS2|APOA1|ARRB1|AUTS2|CDON|COL3A1|CRKL|CSF1|DGKI|DYNLT1|EPO|EPOR|F11R|F2R|F2RL1|F2RL2|FGF10|GPR20|GPR35|GPR4|GRB2|HRAS|IRS2|ITPKB|JAK2|KITLG|KRAS|LPAR1|LPAR4|LPAR6|LYN|MAP4K4|MAPRE2|NGF|NOTCH1|NOTCH2|NRG1|NTRK1|PDGFRB|PRAG1|RAC1|RAPGEF1|RASGEF1A|RASGRF1|RASGRP1|RASGRP4|RELN|ROBO1|RTN4R|SHC1|SHOC2|SOS1|SOS2|SRC|STK19|SYNPO2L|VAV1|	UP	Day_0_vs_Day_7
positive regulation of peptidyl-tyrosine phosphorylation	GO:0050731	135	134	6.38141635	5.906e-4	0.005433	0.46564668	1	0.99	NA	ABI1|ABL1|ACE|ACVR1|ADAM17|ADNP|ADORA1|ADRA2A|AFAP1L2|AGT|ALKAL2|ANGPT1|ANGPT4|ARHGEF2|ARL2BP|ARRB2|BANK1|BDNF|BMP6|CCK|CD24|CD36|CD4|CD40|CD44|CD74|CD81|CLCF1|CNTF|CNTN1|CSPG4|CTF1|DGKQ|DLG3|DLG4|DOCK3|DOK7|DVL2|EFNA1|EFNA5|EGF|EHD4|ENPP2|EPHA4|EPO|ERBB3|ERBB4|ERCC6|FBXW7|FGF10|FGF8|FGFR3|FLT3|FYN|GAS6|GH2|GHR|GPRC5B|GREM1|HAX1|HBEGF|HCLS1|HDAC2|HES1|HPX|HSF1|ICAM1|IL11|IL15|IL18|IL23A|IL27RA|IL…	UP	Day_0_vs_Day_7
heterophilic cell-cell adhesion via plasma membrane cell adhesion molecules	GO:0007157	31	31	12.80222942	5.9e-4	0.00544	0.01538	0.22456989	0.39	NA	ADGRL1|ALCAM|AMIGO1|AMIGO2|CADM1|CADM3|CBLN1|CD164|CDH2|CDH4|CRB2|CXADR|DCHS1|FAT4|GRID2|HMCN1|ICAM1|IGSF21|IL1RAPL1|ITGA5|NECTIN1|NECTIN3|NLGN1|PTPRD|PVR|SCARF2|TENM1|TENM2|TENM3|TENM4|VCAM1|	UP	Day_0_vs_Day_7
cellular transition metal ion homeostasis	GO:0046916	84	84	7.62000273	1.501e-4	0.005449	0.009508	0.3071747	0.835	NA	ABCB6|ABCB7|ABCG2|ACO1|ALAS2|APP|ARF1|ATOX1|ATP13A2|ATP6AP1|ATP6V0A2|ATP6V0D1|ATP6V1A|ATP6V1G1|ATP7A|ATP7B|BMP6|CAND1|CCDC115|CCDC22|COX19|CP|CUL1|CYBRD1|ERFE|FBXL5|FLVCR1|FTH1|FTL|FXN|GLRX3|HEPH|HFE|HIF1A|HMOX1|HMOX2|HPX|IREB2|ISCU|LCK|LCN2|LTF|MT1E|MT1F|MT1G|MT1H|MT1X|MT2A|MYC|NCOA4|NDFIP1|NEDD8|NUBP1|PRNP|SCARA5|SCO1|SCO2|SKP1|SLC11A2|SLC22A17|SLC30A1|SLC30A5|SLC30A7|SLC30A9|SLC31A1|SLC31A2|SL…	DOWN	Day_0_vs_Day_7
platelet alpha granule	GO:0031091	75	75	7.28121729	5.958e-4	0.005469	0.26633975	1	0.772	NA	A1BG|A2M|ACTN1|ACTN2|ACTN4|AHSG|ALDOA|APLP2|APOOL|APP|CD109|CD36|CD9|CFD|CLU|CYB5R1|EGF|F13A1|F8|FAM49B|FERMT3|FGA|FGB|FGG|FN1|GAS6|GTPBP2|ISLR|ITGA2B|ITGB3|LEFTY2|LHFPL2|MAGED2|MMRN1|NHLRC2|OLA1|PCDH7|PCYOX1L|PDGFA|PDGFB|PECAM1|PF4|PHACTR2|PLG|PROS1|QSOX1|SCCPDH|SERPINA1|SERPINA5|SERPINE1|SERPINE2|SERPINF2|SERPING1|SNCA|SPARC|STXBP1|STXBP3|SYTL4|TEX264|TGFB1|TGFB2|TGFB3|THBS1|THBS2|TIMP1|TMSB4X|…	UP	Day_0_vs_Day_7
smooth muscle contraction	GO:0006939	41	41	8.41125004	6.005e-4	0.005499	0.05567992	0.50320424	0.858	NA	ACTA2|AGT|ATP2B4|BBS2|BDKRB2|CD38|CHRM3|CHRNB2|CHRNB4|DLG1|DRD2|EDN1|EDN3|EDNRA|EDNRB|FKBP1B|GDNF|GRIP2|HTR1D|HTR7|KCNMA1|MKKS|MYH11|MYLK|NMUR1|P2RX2|P2RX3|PDE4D|PIK3C2A|PLA2G6|PTGER3|RAP1GDS1|ROCK1|ROCK2|SLC8A1|SMTN|SSTR2|SULF1|SULF2|TPCN2|TRPV1|	UP	Day_0_vs_Day_7
unfolded protein binding	GO:0051082	110	110	7.21718607	1.533e-4	0.005516	0.21708079	1	0.607	NA	AFG3L2|AHSP|AIP|AIPL1|CALR|CANX|CCDC115|CCT2|CCT3|CCT4|CCT5|CCT6A|CCT6B|CCT7|CCT8|CDC37|CDC37L1|CHAF1A|CHAF1B|CLGN|CLPX|CLU|CRYAB|DNAJA1|DNAJA2|DNAJA3|DNAJA4|DNAJB1|DNAJB11|DNAJB2|DNAJB4|DNAJB5|DNAJB6|DNAJC4|ERLEC1|ERN1|ERN2|ERO1B|GRPEL1|GRPEL2|HEATR3|HSP90AA1|HSP90AA2P|HSP90AB1|HSP90AB2P|HSP90AB3P|HSP90B1|HSPA13|HSPA14|HSPA1A|HSPA1B|HSPA1L|HSPA2|HSPA5|HSPA8|HSPA9|HSPB6|HSPD1|HSPE1|HTRA2|LMAN1|MD…	DOWN	Day_0_vs_Day_7
regulation of behavior	GO:0050795	51	51	7.92972079	6.056e-4	0.005534	0.0204215	0.27028845	0.882	NA	ADA|ADORA1|ADORA2A|AHI1|APOE|ARRDC3|CCK|CFAP20|CHRNB2|CNR1|CNTNAP4|DLG4|DRD2|EIF2AK4|GHRHR|GJA1|GNB3|HDAC2|HDAC4|HOXA1|HTR1A|HTR1B|HTR1D|KCNA2|LEPR|MBD5|MDK|MEF2C|MTOR|NAPEPLD|NLGN1|NMU|NPAS2|NPY2R|NR1D1|NR4A3|NRXN1|OPRL1|PENK|PER3|PTGDS|RAG1|RELN|SGIP1|STAT3|STRA6|TACR3|TRH|UCN|VPS35|ZFHX3|	UP	Day_0_vs_Day_7
positive regulation of cardiac muscle tissue growth	GO:0055023	32	32	12.53446513	6.1e-4	0.005537	0.01428604	0.21392565	0.885	NA	AKAP6|BMP10|BMPR1A|CCNB1|CDK1|DDX39B|EDN1|ERBB4|FGF2|FGF9|FGFR1|FGFR2|GATA6|GLI1|HEY2|MAPK1|MAPK14|MEF2C|MIR17HG|MTOR|NOTCH1|PARP2|PIM1|PIN1|RBPJ|TBX2|TBX20|TBX5|TGFBR3|WNT2|YAP1|ZFPM2|	UP	Day_0_vs_Day_7
positive regulation of smooth muscle cell migration	GO:0014911	35	35	12.54144753	6.1e-4	0.00555	0.007285	0.14509754	0.872	NA	ADAMTS1|AGT|AIF1|ATP7A|BCL2|CRK|DOCK4|DOCK5|DOCK7|FGF9|FOXO4|HAS2|HDAC4|IGFBP5|IQGAP1|ITGA2|LPAR1|LRP1|MDK|MDM2|NOX4|NR4A3|NRP1|P2RY6|PAK1|PDGFB|PDGFD|PDGFRB|POSTN|RPS6KB1|SEMA6D|SRC|SSH1|TERT|VTN|	UP	Day_0_vs_Day_7
plasma membrane raft	GO:0044853	94	94	6.80735126	6.092e-4	0.005555	0.17433073	1	0.99	NA	ADCY8|ADCYAP1R1|ADD1|ADD2|ADD3|ADRA1B|AKAP6|ASAH2|ATP1A1|ATP1A2|ATP1B1|ATP1B3|ATP2B4|BMPR1A|BMPR2|BVES|CAV1|CAV2|CAVIN1|CAVIN2|CAVIN3|CAVIN4|CBL|CD177|CDH1|CDH13|CDH15|CDH2|CHRNA3|CHRNA7|CHRNB2|CLN3|CORO1C|CTNNA1|CTNNB1|DAG1|DLC1|EFNA5|EHD2|EMP2|EZR|F2R|FLOT1|FLOT2|FXYD1|HAS2|HCK|HDAC6|HMOX1|INSR|IRS1|ITGAM|ITGB2|JAK2|KCNA5|KCND2|KCNMA1|KIF18A|LCP2|LIPE|LRP4|LRP6|LRP8|LRRK2|MAPK1|MAPK3|MYO1D|MYOF…	UP	Day_0_vs_Day_7
cell-cell adhesion mediator activity	GO:0098632	47	47	8.09093382	6.233e-4	0.005646	0.13563203	0.87775744	0.601	NA	ANXA1|ANXA2|BAIAP2|BAIAP2L1|BSG|CD200|CD47|CDC42EP1|CNN3|CNTN2|CNTN4|CNTN6|CXADR|DSC2|DSCAM|DSCAML1|DSG2|DSP|EMB|EPCAM|ESAM|GLDN|IGSF9|JAM3|JUP|KRT18|LRRC4C|NEXN|NFASC|NPTN|NRCAM|NTNG1|PAK4|PALLD|PDLIM1|PDLIM5|PKP2|PKP3|PLXNB3|PPP1CA|RAB10|ROBO3|S100A11|SIRPA|STXBP6|TMOD3|VSTM2L|	UP	Day_0_vs_Day_7
metalloendopeptidase activity	GO:0004222	78	78	8.47105461	6.4e-4	0.005784	1e-12	5.129e-10	0.0182	NA	ADAM10|ADAM11|ADAM12|ADAM15|ADAM17|ADAM19|ADAM22|ADAM23|ADAM28|ADAM32|ADAM33|ADAM8|ADAM9|ADAMTS1|ADAMTS10|ADAMTS12|ADAMTS13|ADAMTS14|ADAMTS15|ADAMTS16|ADAMTS17|ADAMTS18|ADAMTS19|ADAMTS2|ADAMTS20|ADAMTS3|ADAMTS4|ADAMTS5|ADAMTS6|ADAMTS7|ADAMTS8|ADAMTS9|AFG3L2|ATP23|BMP1|COPS5|ECE1|ECE2|ECEL1|EEF1AKMT4-ECE2|IDE|KEL|LMLN|LMLN2|MBTPS2|MIPEP|MME|MMP11|MMP14|MMP15|MMP16|MMP17|MMP19|MMP2|MMP23B|MMP24|MMP…	UP	Day_0_vs_Day_7
guanosine-containing compound metabolic process	GO:1901068	43	43	9.32001609	1.646e-4	0.005873	0.04161562	0.68850356	0.831	NA	AK3|AK4|AMPD3|CARD11|CASK|DGUOK|DLG1|DLG2|EFL1|GMPR2|GMPS|GNAI3|GPHN|GTPBP1|GUK1|HPRT1|IMPDH1|IMPDH2|LRGUK|LRRK2|MAGI3|MFN1|MOCOS|MOCS1|MOCS2|MOCS3|MPP1|NFS1|NME1|NME2|NME3|NME4|NME5|NME6|NME7|NUDT18|OPA1|PRTFDC1|RAB23|RAN|RHOA|RHOQ|TJP2|	DOWN	Day_0_vs_Day_7
positive regulation of cardiac muscle cell proliferation	GO:0060045	26	26	13.73243761	6.6e-4	0.005952	0.01657	0.23688749	0.879	NA	BMP10|BMPR1A|CCNB1|CDK1|ERBB4|FGF2|FGF9|FGFR1|FGFR2|GATA6|GLI1|HEY2|MAPK1|MAPK14|MEF2C|MIR17HG|NOTCH1|PIM1|RBPJ|TBX2|TBX20|TBX5|TGFBR3|WNT2|YAP1|ZFPM2|	UP	Day_0_vs_Day_7
regulation of mRNA catabolic process	GO:0061013	181	181	6.44451527	1.692e-4	0.005986	0.22904591	1	0.929	NA	AGO2|AKT1|ALKBH5|ANGEL2|ANP32A|APEX1|AXIN2|BTG2|CACNG7|CARHSP1|CIRBP|CNOT1|CNOT6L|CNOT7|CNOT8|CPEB3|CSDC2|DAZL|DCP1A|DCP2|DHX34|DHX36|DHX9|DIS3|DND1|E2F1|EIF4G1|ELAVL1|EXOSC1|EXOSC2|EXOSC3|EXOSC4|EXOSC5|EXOSC6|EXOSC7|EXOSC8|EXOSC9|FASTKD1|FASTKD3|FMR1|FTO|FUS|FXR1|FXR2|GDNF|GIGYF2|GTPBP1|HNRNPA0|HNRNPC|HNRNPD|HNRNPM|HNRNPR|HNRNPU|HSPA1A|HSPA8|HSPB1|IGF2BP1|IGF2BP2|IGF2BP3|KHSRP|LARP1|MAPK14|MAPKA…	DOWN	Day_0_vs_Day_7
cellular response to oxygen levels	GO:0071453	196	196	6.31244477	1.737e-4	0.006092	0.1173183	0.98841273	0.977	NA	ACAA2|ADAM8|AIFM1|AK4|AKT1|ANGPT4|ANKRD1|AQP1|AQP3|ARNT|ATF4|ATG7|ATP6AP1|ATP6V0A2|ATP6V0D1|ATP6V1A|ATP6V1G1|ATP7A|B3GAT1|BACH1|BAD|BCL2|BMP7|BNIP3|BNIP3L|BRIP1|CA9|CACNB3|CASR|CAV1|CBL|CCDC115|CCNA2|CCNB1|CFLAR|CITED2|CPEB1|CPEB2|CPEB4|CREBBP|CUL2|CYBB|DNM1L|DNMT3A|DNMT3B|E2F1|EDN1|EEF2K|EGLN1|EGLN2|EGLN3|EGR1|EIF4EBP1|ELOB|ELOC|ENDOG|EP300|EPAS1|EPO|ERO1A|FAM162A|FAS|FMN2|FOXO1|GATA6|GNB1|HIF1A…	DOWN	Day_0_vs_Day_7
spinal cord development	GO:0021510	84	84	8.17539877	6.8e-4	0.006119	0.32214311	1	0.965	NA	ABT1|ACTL6A|ACTL6B|ADARB1|AKT1|BAG3|CHRD|CLN8|DAAM2|DAB1|DCC|DCTN1|DLL1|DMRT3|DRAXIN|DYNC2H1|EED|ERCC2|FOXB1|FOXN4|GATA2|GDF11|GDF7|GDNF|GDPD5|GIGYF2|GLI2|GLI3|HOXB8|IFT122|IFT172|INTU|ISL1|ISL2|LHX1|LHX4|LHX5|LMO4|LOXL3|MDGA1|MDGA2|MED12|MPST|MTOR|NEFL|NF1|NFE2L1|NOG|NOTCH1|PAX6|PAX7|PBX3|PHGDH|PHOX2A|PKD1|PKD2|PLXDC1|PROX1|PTBP2|PTCH1|PTN|PTPRS|RELN|ROBO2|SHH|SMO|SOX11|SOX12|SOX4|SRD5A1|SUFU|TA…	UP	Day_0_vs_Day_7
negative regulation of lipid biosynthetic process	GO:0051055	45	45	8.04971863	6.951e-4	0.006241	0.0729989	0.59192584	0.881	NA	ABCA2|ACADL|ACADVL|AKR1C3|APOC1|APOE|ATP1A1|BMP2|BMP5|BRCA1|CEACAM1|CYP27B1|DKK3|DKKL1|ENHO|ERLIN1|ERLIN2|FBXW7|FGF19|GFI1|GPER1|INSIG1|INSIG2|LPCAT1|NFKB1|ORMDL1|ORMDL2|ORMDL3|PDGFA|PDGFB|PIBF1|PRKAA1|PROX1|REST|SCAP|SIK1|SIRT1|SLC27A1|SNAI1|SNAI2|SOD1|SPHK1|TRIB3|WDTC1|WNT4|	UP	Day_0_vs_Day_7
negative regulation of peptidase activity	GO:0010466	164	164	6.10876382	7.244e-4	0.006475	0.29073908	1	0.929	NA	A2M|A2ML1|ADORA2A|AGT|AHSG|AKT1|AMBP|ANOS1|ANXA8|ANXA8L1|APLP2|APP|AQP1|ARL6IP1|ARRB1|ARRB2|BCL2L12|BEX3|BIN1|BIRC2|BIRC3|BIRC5|BIRC6|BST2|C3|C4A|C4B|C5|CAAP1|CARD8|CAST|CD109|CD44|CDKN2D|CFLAR|COL28A1|COL4A3|COL6A3|COL7A1|CPAMD8|CR1|CRB2|CRIM1|CRYAB|CSNK2A1|CST1|CST2|CST3|CSTB|DDX3X|DHCR24|DNAJB6|DPEP1|ECM1|FNIP1|FURIN|GAPDH|GAS6|GPC3|GPX1|HERPUD1|HMSD|IFI16|IFI6|IGBP1|ITIH4|ITIH5|KLF4|LAMP3|LAM…	UP	Day_0_vs_Day_7
aminoglycan metabolic process	GO:0006022	141	140	6.23658065	7.238e-4	0.006484	0.27774085	1	0.829	NA	ABCC5|ACAN|AGRN|AKT1|ANGPT1|ARSB|B3GALT6|B3GAT1|B3GAT2|B3GAT3|B3GNT10|B3GNT2|B3GNT3|B3GNT4|B3GNT5|B3GNT7|B3GNT8|B3GNT9|B4GALT1|B4GALT2|B4GALT3|B4GALT4|B4GALT5|B4GALT6|B4GALT7|B4GAT1|BCAN|BGN|CD44|CEMIP|CEMIP2|CHP1|CHPF|CHPF2|CHST1|CHST11|CHST12|CHST13|CHST14|CHST15|CHST2|CHST3|CHST4|CHST6|CHST7|CHST9|CHSY1|CHSY3|CLN6|CSGALNACT1|CSGALNACT2|CSPG4|CSPG5|CTBS|DCN|DSE|DSEL|EGFLAM|EXT1|EXT2|FGF2|FMOD|F…	UP	Day_0_vs_Day_7
integrin binding	GO:0005178	108	108	6.60874809	7.273e-4	0.006487	0.35168569	1	0.939	NA	ACTN1|ACTN2|ACTN3|ACTN4|ADAM10|ADAM11|ADAM15|ADAM17|ADAM22|ADAM23|ADAM9|ADAMTS13|ADAMTS5|ADAMTS8|ANXA7|CALR|CASR|CD151|CD177|CD81|CD9|CDH26|CIB2|COL16A1|COL3A1|COL4A3|COL5A1|CX3CL1|CXADR|CXCL12|DST|EDIL3|EGFL6|EGFR|EMILIN1|EMP2|F11R|FBLN5|FBN1|FERMT3|FGF1|FGF2|FN1|FRMD5|GPNMB|HMGB1|ICAM1|ICAM2|ICAM3|ICAM4|ICAM5|ILK|ISG15|ITGA2|ITGA3|ITGA5|ITGAV|ITGB1|ITGB1BP1|ITGB1BP2|ITGB2|ITGB3|ITGB4|ITGB5|ITGB…	UP	Day_0_vs_Day_7
establishment of protein localization to mitochondrion	GO:0072655	69	69	7.94708062	1.868e-4	0.006496	0.13520053	0.97320659	0.742	NA	AGK|AIP|AKT1|BAD|BAX|BCL2L11|BID|BMF|CALM3|CHCHD4|COX18|DDIT3|DNAJC15|DNAJC19|DNLZ|FBXO7|FIS1|GDAP1|GRPEL1|GRPEL2|HK1|HK2|HSP90AA1|HSPA4|HSPD1|IMMP1L|IMMP2L|MAIP1|MFF|MFN2|MGARP|MIPEP|MOAP1|MTERF4|NDUFA13|OXA1L|PAM16|PINK1|PITRM1|PMAIP1|PMPCA|PMPCB|ROMO1|SAMM50|SLC25A6|TIMM10|TIMM10B|TIMM13|TIMM17A|TIMM17B|TIMM21|TIMM22|TIMM23|TIMM23B|TIMM29|TIMM44|TIMM50|TIMM8B|TIMM9|TOMM20|TOMM22|TOMM34|TOMM40|…	DOWN	Day_0_vs_Day_7
pituitary gland development	GO:0021983	33	33	12.31770805	7.3e-4	0.006497	0.01624096	0.23381283	0.857	NA	ALDH1A2|BMP2|BMP4|BMPR1A|CDH1|CREB1|DRD2|ETS1|FGF10|FGF8|GATA2|GHRHR|GLI1|GLI2|HES1|HESX1|ISL1|MSX1|NOG|PAX6|PITX1|PITX2|POU3F2|RBPJ|SALL1|SIX3|SLC6A3|SOX2|SOX3|SRD5A1|TBX19|WNT4|WNT5A|	UP	Day_0_vs_Day_7
cellular aldehyde metabolic process	GO:0006081	56	56	8.42324094	1.886e-4	0.006502	0.01366487	0.4033593	0.864	NA	ADH5|AKR1A1|AKR1C1|AKR1C3|AKR7A2|AKR7A3|ALDH1A1|ALDH1A2|ALDH1A3|ALDH3A1|ALDH3A2|ALDH3B1|ALDH4A1|ALDH7A1|ALDH8A1|ALDH9A1|BCO1|BCO2|CACNA1H|CYP1B1|CYP27C1|DERA|ESD|G6PD|GLO1|GLYCTK|GOT2|GRHPR|H6PD|HAGH|HOGA1|HYI|IDH1|IDH2|KDM3A|KHK|PARK7|PDXK|PDXP|PGD|PGLS|PGM2|PNKD|PNPO|RBKS|RDH10|RDH11|RDH13|RELA|RPE|RPIA|SHPK|TALDO1|TKFC|TKT|TPI1|	DOWN	Day_0_vs_Day_7
negative regulation of cell-cell adhesion	GO:0022408	134	134	6.32988976	7.427e-4	0.006596	0.26531136	1	0.998	NA	ABAT|ABL1|ADAMTS18|ADORA2A|AKNA|AKT1|ALOX12|ANXA1|APOA1|ARG1|ARG2|ASS1|BCL6|BMP2|BMP4|BMP6|BTN2A2|C1QTNF1|CASP3|CBFB|CCL28|CCM2L|CD274|CD300A|CD74|CD9|CDH1|CEACAM1|CEBPB|CLEC4G|CXCL12|DLG1|DLG5|DTX1|DUSP22|DUSP3|EPB41L5|EPCAM|ERBB2|FGG|FOXJ1|FOXP3|FXYD5|GLI3|GLMN|GNRH1|GPNMB|GTPBP4|HFE|HLA-G|HLX|HMGB1|IDO1|IHH|IL20RB|IL4R|IRF1|JAG1|JAK2|JAK3|KLF4|LAG3|LGALS3|LGALS9|LOXL3|LRRC32|MAD1L1|MAD2L2|MAP2…	UP	Day_0_vs_Day_7
neurotransmitter receptor activity involved in regulation of postsynaptic membrane potential	GO:0099529	42	42	9.25176072	1.95e-4	0.006666	0.004557	0.18695682	0.773	NA	CHRNA10|CHRNA3|CHRNA4|CHRNA5|CHRNA7|CHRNA9|CHRNB1|CHRNB2|CHRNB4|CHRNE|GABBR1|GABRA1|GABRA2|GABRA3|GABRA4|GABRA5|GABRB1|GABRB2|GABRB3|GABRD|GABRE|GABRG1|GABRG2|GABRG3|GABRR1|GABRR2|GLRB|GRIA1|GRIA3|GRIA4|GRID1|GRID2|GRIK1|GRIK2|GRIK3|GRIK4|GRIK5|GRIN1|GRIN2A|GRIN2B|GRIN2D|GRIN3B|	DOWN	Day_0_vs_Day_7
peptidase inhibitor activity	GO:0030414	102	102	6.75163719	7.523e-4	0.006667	0.18371102	1	0.741	NA	A2M|A2ML1|AGT|AHSG|AMBP|ANOS1|APLP2|APP|ARRB1|BIN1|BIRC2|BIRC3|BIRC5|BIRC6|BST2|C3|C4A|C4B|C5|CAST|CD109|COL28A1|COL4A3|COL6A3|COL7A1|CPAMD8|CRB2|CRIM1|CST1|CST2|CST3|CSTB|DPEP1|FURIN|GAPDH|GAS6|GPC3|HMSD|ITIH4|ITIH5|LEF1|LTF|LXN|NAIP|NGF|NLRP7|NOL3|PAPLN|PCSK1N|PEBP1|PI15|PRDX3|PRDX5|PRNP|PROS1|PSMF1|PTTG1|RECK|RENBP|ROCK1|RPS6KA1|RPS6KA3|SERPINA1|SERPINA5|SERPINB1|SERPINB4|SERPINB6|SERPINB8|SER…	UP	Day_0_vs_Day_7
anatomical structure maturation	GO:0071695	112	112	6.5990671	7.558e-4	0.006683	0.002559	0.06480093	0.97	NA	ACTL6B|ACVRL1|ADGRB3|AGRN|ALDH1A2|ANG|ANKRD17|ANKS1A|ANO6|APP|ARCN1|B4GALT5|B4GALT6|BMP2|BRCA2|C1QL1|C3|CCDC154|CCNB1|CDC25B|CDH5|CDK5R1|CDKN1A|CDKN1C|CEND1|CLN5|CNTN2|CNTNAP2|CX3CL1|DAG1|DAZL|DCHS1|DDIT3|DMC1|EPHA8|EPO|ERCC2|FAM20C|FAM210B|FARP2|FAT4|FBXO5|FEM1B|FGFR3|FGG|FLVCR1|FOXA1|G6PD|GATA3|GLDN|GPAT4|GRIN1|HIF1A|IRX5|KCNIP2|KDM1A|KLF2|L3MBTL3|LGI4|LYL1|MAEA|MBTPS2|MECP2|MMP2|MTCH1|MYO5A|NF…	UP	Day_0_vs_Day_7
positive regulation of smooth muscle cell proliferation	GO:0048661	74	74	7.20764294	7.581e-4	0.006689	0.14812468	0.91117777	0.897	NA	ABCC4|ADAMTS1|AGT|AIF1|AKR1B1|AKT1|ALOX12|BMP4|BMPR1A|CALCRL|CDH13|CX3CL1|CYBA|DDX39B|DNMT1|EDN1|EGFR|ERN1|FGF2|FGF9|FGFR2|FOXJ2|FOXP1|GNAI2|GNAI3|HBEGF|HDAC4|HMGCR|HMOX1|HPGD|HTR1B|ID2|IGFBP5|IL18|IL6R|IRAK1|IRAK4|ITGA2|JAK2|JUN|LDLRAP1|MAP3K5|MDM2|MEF2D|MFN2|MMP2|MMP9|MNAT1|MTOR|MYB|NAMPT|NOTCH3|NPY5R|NQO2|NR4A3|P2RY6|PAK1|PDGFB|PDGFD|PDGFRB|PPARGC1A|PTAFR|RBPMS2|RPS6KB1|S1PR1|SERPINF2|SKP2|SMP…	UP	Day_0_vs_Day_7
prostate gland development	GO:0030850	35	35	12.08151486	7.9e-4	0.006941	0.02358614	0.29414569	0.859	NA	ALOX15B|ANXA1|AR|BMP4|CRIP1|CTNNB1|CYP7B1|FEM1B|FGF10|FGFR2|FKBP4|FOXA1|FRS2|GLI1|GLI2|GLI3|ID4|NKX3-1|NOG|NOTCH1|PLAG1|PSAP|PSAPL1|PTCH1|PTEN|RARA|RARG|RXRA|SFRP1|SHH|SMARCC1|SOX9|TNC|UBE3A|WDR77|	UP	Day_0_vs_Day_7
embryonic placenta development	GO:0001892	78	78	8.33991119	7.9e-4	0.006956	0.02470876	0.30172633	0.878	NA	ADM|AKT1|ARNT|BIRC6|BMP5|BMP7|BPTF|CASP8|CDKN1C|CDX4|CEBPA|CEBPB|CITED1|DNAJB6|E2F7|E2F8|EGFR|EPAS1|ESRRB|FBXW8|FGFR2|FZD5|GATA2|GGNBP2|GRB2|GRHL2|HAND1|HES1|HEY1|HEY2|HIF1A|HS6ST1|HSF1|JUNB|KRT19|KRT8|LEF1|LIF|MAP2K1|MAPK1|MDFI|MED1|NCOA1|NODAL|NR2F2|NSDHL|OVOL2|PCDH12|PDGFB|PKD1|PKD2|PLCD1|PLCD3|PLG|PLK4|PRDM1|RBPJ|RSPO3|SENP2|SETD2|SNAI1|SOCS3|SP3|SPINT1|SPINT2|ST14|STK3|STK4|TFEB|TMED2|TRIM28…	UP	Day_0_vs_Day_7
regulation of gliogenesis	GO:0014013	91	91	8.10890382	0.0008	0.006984	0.07346623	0.59336994	0.898	NA	BIN1|BMP2|CDH2|CDK1|CERS2|CLCF1|CNTN2|CREB1|CRKL|CSF1|CTNNB1|CX3CL1|CXCR4|DAAM2|DAB1|DAG1|DICER1|DLX1|DLX2|DUSP10|E2F1|EMX1|EPHA4|ETV5|EZH2|F2|GJC2|GPR183|HDAC1|HDAC2|HES1|ID2|ID4|IDH2|IL34|IL6ST|LDLR|LIF|LIN28A|LRP1|LRP2|LYN|MAG|MDK|MTOR|MYB|NF1|NF2|NOG|NOTCH1|NR1D1|NTRK3|P2RX4|PITX3|PLAG1|PPARG|PPP1CC|PRKCH|PRKCI|PRMT5|PRPF19|PTN|PTPRZ1|RELA|RHEB|RNF10|RNF112|SERPINE2|SHH|SIRT2|SKI|SLC45A3|SOX1…	UP	Day_0_vs_Day_7
intrinsic component of synaptic membrane	GO:0099240	146	146	6.21398093	8.029e-4	0.006995	0.06692041	0.56150192	0.947	NA	ABHD17A|ABHD17B|ABHD6|ADAM22|ADAM23|ADCY1|ADCY8|ADORA1|ADORA2A|ADRA2C|APH1A|ATP2B1|ATP2B4|CACNA1D|CACNG4|CACNG5|CACNG7|CADM3|CANX|CDH10|CDH2|CDH9|CHRM2|CHRM3|CHRNA10|CHRNA4|CHRNA9|CHRNB1|CHRNB2|CHRNE|CLSTN1|CLSTN2|CLSTN3|CNIH2|CNR1|CNTN1|CNTN2|CNTN5|CNTN6|CSPG5|DAGLA|DCC|DRD2|EFNB2|EFNB3|EPHA4|EPHA7|EPHB2|ERBB4|FLOT2|FLRT3|FXYD6|GABRA1|GABRA3|GABRA4|GABRA5|GABRB2|GABRD|GABRG3|GLRA4|GPC4|GPM6A|GRI…	UP	Day_0_vs_Day_7
heart process	GO:0003015	91	91	8.09381029	0.0008	0.006999	0.45963777	1	0.898	NA	ACE|ACTC1|AKAP13|ANK2|ATG5|ATP1A1|ATP1A2|ATP1B1|CACNA1C|CACNA1D|CACNA1G|CACNA2D1|CACNB2|CAMK2D|CAV1|CDC42|CHGA|CSRP3|CXCR4|DMD|DNM1L|FGF12|FYN|GAA|GJA1|GJA5|GJC1|GPD1L|GPX1|GRK2|KCNA5|KCND3|KCNE1|KCNE1B|KCNE2|KCNE3|KCNE5|KCNH2|KCNJ2|KCNJ3|KCNJ5|KCNJ8|KCNN2|KCNQ1|MAP2K3|MAP2K6|MTOR|MYBPC3|MYH6|MYH7|MYL3|MYL4|MYLK2|NEDD4L|NKX2-5|NOX4|NUP155|PDE4D|PIK3CA|PKP2|PLN|PPCS|PPP1R13L|RAMP3|RYR2|SCN1A|SCN1B…	UP	Day_0_vs_Day_7
hormone-mediated signaling pathway	GO:0009755	123	123	7.1999013	0.0008	0.007014	0.0853425	0.64131915	0.95	NA	ABHD2|ADIPOR1|ADIPOR2|APPL1|APPL2|AR|ARID1A|BMP4|BMP7|BRCA1|CALCOCO1|CALR|CARM1|CCNE1|CDK7|CGB7|CRHBP|CRHR1|CRHR2|CSNK2B|CTNNB1|DAXX|DDX17|DDX5|DDX54|DNAJA1|EGLN2|ESRRA|ESRRB|ESRRG|FHL2|FKBP4|FSHR|GCGR|GPER1|GRIP1|HNF4G|JAK2|KAT5|KDM3A|LATS1|LATS2|LEF1|LGR4|LGR5|MED1|NCOA1|NCOA3|NCOA4|NEDD4|NKX3-1|NR1D1|NR1D2|NR1H2|NR1H3|NR1I2|NR2C1|NR2C2|NR2E3|NR2F1|NR2F2|NR2F6|NR3C1|NR3C2|NR4A1|NR4A2|NR4A3|NR5A…	UP	Day_0_vs_Day_7
bone remodeling	GO:0046849	40	40	8.29122179	8.073e-4	0.007018	0.37506449	1	0.809	NA	ACP5|ADRB2|CCDC154|CTHRC1|CTNNB1|CTSK|EFNA2|EFNA4|EPHA2|GJA1|HTR1B|IHH|LGR4|LRP5|LRP5L|LRP6|LRRK1|LTBP3|MITF|NCDN|NOTCH2|NOX4|P3H4|PTH1R|PTK2B|PTN|RAB3D|RAC1|RAC2|RASSF2|SNX10|SRC|TCIRG1|TGFB1|TGFB3|TNFSF11|TPH1|TPP1|TRAF6|ZNF675|	UP	Day_0_vs_Day_7
positive regulation of developmental growth	GO:0048639	153	153	6.08551343	8.105e-4	0.007031	0.59385431	1	0.993	NA	ACACB|ACTN3|ADNP|AGRN|AKAP6|AKT1|ANAPC2|ATP8A2|BASP1|BBS2|BBS4|BCL2|BDNF|BMP10|BMPR1A|BMPR2|CACNA2D2|CACNG7|CAPN3|CCNB1|CDH4|CDK1|CDKL5|CHD7|CPNE5|CPNE9|CRABP2|CREB1|CSF1|CTTN|CXCL12|CXCR4|CYFIP1|DBN1|DBNL|DDX39B|DIO3|DISC1|DLL1|DRD2|DSCAM|EDN1|EFNA5|ERBB4|EZR|FGF2|FGF8|FGF9|FGFR1|FGFR2|FN1|GATA6|GDI1|GHR|GHRHR|GLI1|GOLGA4|GPAM|HCLS1|HEY2|HLX|HSF1|ILK|INSR|ISLR2|IST1|ITSN2|L1CAM|LIMK1|LPAR3|LRP1|…	UP	Day_0_vs_Day_7
negative regulation of cAMP-mediated signaling	GO:0043951	20	20	15.98809527	8.2e-4	0.007098	0.00735	0.14498582	0.679	NA	APLNR|APLP1|ARRDC3|ATP2B4|CDC34|CRTC3|GNAI2|LPAR1|MGRN1|MRAP2|NPY2R|OPRL1|PDE10A|PDE11A|PDE2A|PDE3A|PDE3B|PDE4D|RGS2|UBE2B|	UP	Day_0_vs_Day_7
proteasomal ubiquitin-independent protein catabolic process	GO:0010499	20	20	20.9628054	2.1e-4	0.007121	0.0129	0.3835413	0.395	NA	ENC1|NFE2L2|PSMA1|PSMA2|PSMA3|PSMA4|PSMA5|PSMA6|PSMA7|PSMB1|PSMB10|PSMB2|PSMB3|PSMB4|PSMB5|PSMB6|PSMB7|PSMB8|PSMB9|PSME4|	DOWN	Day_0_vs_Day_7
platelet alpha granule lumen	GO:0031093	54	54	7.81344581	8.336e-4	0.0072	0.25430508	1	0.73	NA	A1BG|A2M|ACTN1|ACTN2|ACTN4|AHSG|ALDOA|APOOL|APP|CFD|CLU|EGF|F13A1|F8|FAM49B|FERMT3|FGA|FGB|FGG|FN1|GAS6|GTPBP2|ISLR|LEFTY2|MAGED2|MMRN1|NHLRC2|OLA1|PCYOX1L|PDGFA|PDGFB|PF4|PLG|PROS1|QSOX1|SCCPDH|SERPINA1|SERPINE1|SERPINF2|SERPING1|SPARC|TEX264|TGFB1|TGFB2|TGFB3|THBS1|TIMP1|TMSB4X|TOR4A|VEGFA|VEGFB|VEGFC|VTI1B|VWF|	UP	Day_0_vs_Day_7
myeloid cell homeostasis	GO:0002262	93	93	6.72195466	8.407e-4	0.007246	0.14542176	0.89859256	0.971	NA	ACIN1|ADAR|ADD1|AHSP|ALAS2|AMPD3|ANXA1|ARID4A|ATP5IF1|AXL|BAK1|BAP1|BAX|BCL2L11|BCL6|BMP4|BPGM|C15orf41|CASP3|CEBPG|DMTN|DNASE2|DYRK3|EPAS1|EPO|ERCC2|ETV2|FAM210B|FANCC|FLVCR1|FOXP3|G6PD|GATA3|HCLS1|HIPK2|HMGB1|HMOX1|HOXB6|HSPA9|ID2|IKZF1|INHA|INHBA|IREB2|ITPKB|JAK2|JAK3|JAM3|JMJD6|KIT|KLF1|KLF2|KMT2E|L3MBTL3|LYAR|LYN|MAEA|MB|MED1|MERTK|MFHAS1|NCAPG2|NCKAP1L|NCSTN|NFE2L1|PDE4B|PKNOX1|PRDX1|PTBP3|…	UP	Day_0_vs_Day_7
mesodermal cell differentiation	GO:0048333	23	23	14.14014577	8.5e-4	0.007311	0.00662	0.13446465	0.837	NA	BMP4|ETV2|EYA1|EYA2|FGFR2|FOXC2|FOXF1|HMGA2|INHBA|ITGA2|ITGA3|ITGA8|ITGB1|ITGB3|ITGB4|KDM6A|KDM6B|KLF4|NODAL|PAX2|SIX2|TAL1|WNT3A|	UP	Day_0_vs_Day_7
endothelium development	GO:0003158	90	90	8.05215008	8.6e-4	0.007351	0.0398675	0.40894093	0.982	NA	ACVR1|ACVR2B|ACVRL1|AFDN|ANXA2|ANXA9|ARHGEF26|BMP4|BMPR2|CCM2|CD34|CLDN1|CLDN3|CLIC4|CNMD|COL18A1|CSNK2B|CTNNB1|CXCR4|DLL1|EDF1|ENG|EZR|F11R|F2RL1|FASN|FOXC2|GJA1|GJA4|GJA5|GPX1|GSTM3|HAPLN2|HEG1|HEY1|HEY2|HOXB5|ICAM1|ID1|JAG1|KDM6B|KDR|LAMA5|MARVELD2|MET|MSN|MYADM|NOTCH1|NOTCH4|NR2F2|NRG1|NRP1|PDE2A|PDE4D|PDPN|PECAM1|PLOD3|PPP1R16B|PRKD2|PROX1|PTN|PTPRS|RAB1A|RAB1B|RAP1A|RAP1B|RAP2B|RAP2C|RAPGEF…	UP	Day_0_vs_Day_7
response to retinoic acid	GO:0032526	99	99	6.71507885	8.625e-4	0.007357	0.5490986	1	0.967	NA	ABCA1|ABL2|ACER2|ADNP2|ALDH1A2|AQP1|AQP3|ASXL1|ATM|BMP6|BRINP1|BRINP2|CD38|CDKN2D|CLK2|COL1A1|CREB1|CTSH|CYP26A1|CYP26B1|DKK1|DNAAF2|DUSP1|EPHA3|FGFR2|FZD10|FZD4|FZD7|GDAP1|GDAP2|GJA1|GJB2|GJB3|HDAC2|HOXA2|HTRA2|IGF2R|IGFBP2|IGFBP7|KLF4|LRAT|LTK|LYN|MICB|MYB|NCOA1|NDUFA13|NTRK3|OSR1|OVCA2|PAX2|PDGFRB|PHB2|PPARG|PTCH1|PTGES|PTK2B|PTK7|RARA|RARB|RARG|RBP4|RET|RORB|RXRA|RXRB|RXRG|SERPINF1|SETX|SLC10…	UP	Day_0_vs_Day_7
myeloid leukocyte differentiation	GO:0002573	91	91	8.03302985	8.6e-4	0.007367	0.06732184	0.56371734	0.976	NA	ANXA2|ANXA9|APP|BATF2|BATF3|BMP4|CAMK4|CASP8|CBFA2T3|CD109|CD4|CD81|CDC42|CEBPA|CSF1|CTNNB1|DHRS2|DHRS7B|EFNA2|EFNA4|EIF2AK1|EPHA2|F2RL1|FAM20C|FARP2|FASN|FOXP1|GAB2|GAB3|GATA2|GATA3|GLO1|GPC3|GPR183|IFI16|IL15|IREB2|IRF4|JAGN1|JUN|JUNB|KIT|L3MBTL3|LBR|LEF1|LGALS9|LRRK1|LTBR|MAPK14|MED1|MEF2C|MITF|MMP9|MT1G|MYH9|NKAP|NKX2-3|NOTCH2|NRROS|OSCAR|OSTM1|PAFAH1B1|PARP1|PDE1B|PIK3CD|PIR|PPARG|PRTN3|PSEN…	UP	Day_0_vs_Day_7
regulation of heart rate	GO:0002027	84	84	8.03080669	8.6e-4	0.007382	0.5865677	1	0.898	NA	ADA|ADM|AGT|AKAP9|ANK2|ATP2A2|ATP5PF|BIN1|BVES|CACNA1C|CACNA1D|CACNA1G|CACNA2D1|CACNB2|CALM1|CALM2|CALM3|CAMK2D|CAV1|CTNNA3|DMD|DRD2|DSC2|DSG2|DSP|EDN1|EDN3|EPAS1|FKBP1B|GCH1|GJA5|GPD1L|HCN4|HEY2|HRC|IRX5|JUP|KCNA5|KCND3|KCNE1|KCNE1B|KCNE2|KCNE3|KCNE5|KCNH2|KCNJ2|KCNJ3|KCNJ5|KCNQ1|MDM2|MYH6|MYH7|NMU|NOS1AP|NPPA|PDE4D|PKP2|PLN|POPDC2|PRKACA|RANGRF|RGS4|RNLS|RYR2|SCN1B|SCN2B|SCN3B|SCN4B|SCN5A|SEMA3…	UP	Day_0_vs_Day_7
cellular response to interleukin-1	GO:0071347	135	135	6.81134805	2.21e-4	0.007431	0.11686707	0.98663702	0.965	NA	ABCC2|ADAMTS12|ADAMTS7|AKAP12|ANKRD1|BTRC|CACTIN|CCL2|CCL26|CD40|CD47|CEBPB|CHI3L1|CHUK|CUL1|CX3CL1|DAB2IP|EDN1|EGR1|FBXW11|FGB|FGG|GBP2|HAS2|HIF1A|HYAL1|HYAL2|HYAL3|ICAM1|IKBKB|IKBKG|IL1A|IL1R1|IL1RAP|IRAK1|IRAK2|IRAK3|IRAK4|KLF2|LCN2|MAP3K3|MAP3K7|MAP3K8|MAPK11|MAPK13|MAPK3|MYD88|MYLK3|NFKB1|NFKBIA|NKX3-1|NLRP7|NOD1|NOD2|NR1D1|OTUB1|PELI1|PELI2|PELI3|PLCB1|PSMA1|PSMA2|PSMA3|PSMA4|PSMA5|PSMA6|PS…	DOWN	Day_0_vs_Day_7
face development	GO:0060324	48	48	7.96226627	8.734e-4	0.007435	0.3722424	1	0.842	NA	ALDH1A2|ALDH1A3|ANKRD11|ARID5B|ASPH|BBS4|CHD7|CLDN5|COL1A1|CRISPLD1|CRISPLD2|CSRNP1|DKK1|DLX5|EP300|GRHL2|HOXB3|LEF1|LRP6|MAP2K1|MAP2K2|MAPK1|MAPK3|MKKS|MMP2|MSX1|MYH3|NIPBL|NOG|PDGFRA|PLEKHA1|PTPN11|RAB3GAP1|RAF1|RARA|RARG|RRAS|SCX|SGPL1|SKI|SOX3|SRF|STRA6|TBX1|TGFB3|TIPARP|WNT5A|ZFAND5|	UP	Day_0_vs_Day_7
platelet degranulation	GO:0002576	104	104	6.55921516	8.843e-4	0.007512	0.33377645	1	0.815	NA	A1BG|A2M|ABCC4|ACTN1|ACTN2|ACTN4|AHSG|ALDOA|ANXA5|APLP2|APOA1|APOOL|APP|BRPF3|CALM1|CD109|CD36|CD63|CD9|CDC37L1|CFD|CHID1|CLU|CYB5R1|DMTN|ECM1|EGF|ENDOD1|F13A1|F8|FAM3C|FAM49B|FERMT3|FGA|FGB|FGG|FLNA|FN1|GAS6|GTPBP2|HABP4|ISLR|ITGA2B|ITGB3|ITIH4|LAMP2|LEFTY2|LGALS3BP|LHFPL2|LYN|MAGED2|MANF|MMRN1|NHLRC2|OLA1|P2RX1|PCDH7|PCYOX1L|PDGFA|PDGFB|PECAM1|PF4|PHACTR2|PLG|PROS1|PSAP|QSOX1|RAB27B|RARRES2|SCC…	UP	Day_0_vs_Day_7
regulation of telomerase activity	GO:0051972	51	51	12.2037103	2.3e-4	0.007672	2.449e-10	1.005e-6	0.866	NA	ACD|ATM|AURKB|CCT2|CCT4|CERS1|CTNNB1|DKC1|ERCC4|GREM1|GRHL2|HMBOX1|HNRNPA2B1|HNRNPD|HSP90AA1|HSP90AB1|KLF4|MAP2K7|MAP3K4|MAPK1|MAPK15|MAPK3|MAPKAPK5|MEN1|MYC|NABP2|NAF1|NEK2|NEK7|NVL|PARM1|PARN|PARP3|PARP4|PIF1|PINX1|PKIB|PNKP|POT1|PPARG|PRKCQ|PTGES3|SMG6|SRC|TCP1|TEN1|TERF1|TNKS|TP53|WRAP53|XRCC5|	DOWN	Day_0_vs_Day_7
chromosome organization involved in meiotic cell cycle	GO:0070192	46	46	8.8241137	2.323e-4	0.007687	1.51e-7	5.633e-5	0.798	NA	AGO4|ATM|ATRX|BAG6|BRIP1|BUB1|BUB1B|C14orf39|CCNB1IP1|CCNE1|CCNE2|DMC1|FANCD2|MCMDC2|MEI4|MEIOB|MEIOC|MLH1|MLH3|MRE11|NCAPD2|NCAPD3|NCAPH|NCAPH2|NDC1|P3H4|PPP2R1A|RAD21L1|RAD50|RAD51|RAD51C|REC8|RNF212|SGO2|SMC2|SMC4|STAG3|SUN1|SYCE1L|SYCE2|SYCP2|TERF1|TEX11|TEX15|TRIP13|UBE2B|	DOWN	Day_0_vs_Day_7
regulation of smooth muscle cell proliferation	GO:0048660	114	114	7.16668642	9.1e-4	0.007714	0.19397224	1	0.999	NA	ABCC4|ADAMTS1|AGT|AIF1|AKR1B1|AKT1|ALOX12|ANG|APLN|BMP4|BMPR1A|CALCRL|CDH13|CDKN1A|CDKN1B|CNN1|COMT|CTNNB1|CTNNBIP1|CX3CL1|CYBA|DDX39B|DNMT1|EDN1|EGFR|ELN|ERN1|FGF2|FGF9|FGFR2|FOXJ2|FOXP1|GNAI2|GNAI3|GPER1|GSTP1|HBEGF|HDAC4|HMGCR|HMOX1|HPGD|HTR1B|ID2|IGFBP3|IGFBP5|IL15|IL18|IL6R|ILK|IRAK1|IRAK4|ITGA2|JAK2|JUN|KLF4|LDLRAP1|MAP3K5|MDM2|MEF2C|MEF2D|MFN2|MMP2|MMP9|MNAT1|MTOR|MYB|MYOCD|NAMPT|NDRG2|NDR…	UP	Day_0_vs_Day_7
positive regulation of chemotaxis	GO:0050921	101	101	6.69933697	9.143e-4	0.007735	0.51065333	1	0.999	NA	ADAM10|ADAM17|AGER|AIF1|AKIRIN1|ANO6|ARTN|AZU1|BMPR2|C1QBP|CALR|CAMK1D|CASR|CCL26|CD74|CDH13|CMKLR1|CREB3|CSF1|CXCL12|CXCL14|CXCR2|CXCR4|DAPK2|DSCAM|DYSF|EDN1|EDN3|F2RL1|F3|F7|FGF10|FGF16|FGF18|FGF2|FGFR1|GAS6|GPSM3|HMGB1|HSPB1|IL23A|IL6R|ITGA2|KARS|KDR|LGALS9|LGMN|LPAR1|MAPK14|MAPK3|MDK|MEGF8|MET|MOSPD2|NCKAP1L|NRP1|NTF3|NTRK3|OXSR1|P2RX4|PDGFB|PDGFD|PDGFRB|PGF|PLA2G7|PPM1F|PRKD1|PRKD2|PTK2B|PTN…	UP	Day_0_vs_Day_7
secondary palate development	GO:0062009	21	21	15.71126115	9.2e-4	0.007751	0.03256	0.36009078	0.788	NA	CHD7|COL11A2|DLG1|FZD1|FZD2|JAG2|LEF1|LRRC32|MMP25|SMAD2|SMAD4|SOX11|TBX1|TGFB2|TGFB3|TGFBR2|TGFBR3|TSHZ1|WNT11|WNT3A|WNT5A|	UP	Day_0_vs_Day_7
response to amino acid	GO:0043200	105	104	6.54929427	9.192e-4	0.007761	0.33868599	1	0.991	NA	AIFM1|ALAD|AMIGO1|ARG1|ASNS|ASS1|ATP7A|BAD|BAIAP2|BCL11A|BCL2L1|CAPN2|CASP3|CASTOR1|CASTOR2|CASTOR3|CDKN1B|CDO1|CEBPB|CFL1|CHUK|COL16A1|COL1A1|COL1A2|COL3A1|COL4A1|COL5A2|COL6A1|CPEB1|CPEB3|CPEB4|CPS1|CREB1|CRLS1|CYBA|CYBB|DHODH|DNMT1|DNMT3A|EDN1|EGFR|F7|FYN|GCLC|GCLM|GLRA4|GLRB|GRIN1|GSS|GSTP1|HNRNPD|HPCA|HSF1|ICAM1|IPO5|KLHL22|LAMTOR1|LAMTOR2|LAMTOR3|LAMTOR4|LAMTOR5|LARS|LYN|MMP2|MTHFR|MTOR|NEU…	UP	Day_0_vs_Day_7
positive regulation of lymphocyte activation	GO:0051251	196	196	6.24717773	2.465e-4	0.008025	0.02789909	0.575226	0.997	NA	ADA|ADAM8|AGER|AIF1|AKT1|ANXA1|AP1G1|AP3B1|AP3D1|ATAD5|ATP11C|AXL|BAD|BCL10|BCL2|BCL6|BLOC1S3|BST1|BTK|BTN2A2|CARD11|CAV1|CBFB|CCDC88B|CCL2|CD1D|CD24|CD274|CD276|CD320|CD38|CD4|CD40|CD46|CD47|CD55|CD70|CD74|CD81|CD83|CDC42|CDKN1A|CHRNB2|CLCF1|CORO1A|CSK|CYLD|DNAJA3|DOCK8|DPP4|DUSP10|EBI3|EFNB1|EFNB2|EFNB3|EGR3|EPO|EXOSC3|EXOSC6|FADD|FAM49B|FGF10|FLOT2|FLT3LG|FOXP3|FYN|GAS6|GATA3|GLI2|GLI3|GPAM|GP…	DOWN	Day_0_vs_Day_7
leukocyte migration	GO:0050900	196	196	6.24748227	2.461e-4	0.008077	8.912e-4	0.05897596	0.979	NA	ADAM8|ADD2|ADGRE2|AIMP1|ANGPT1|ANGPT2|ANGPT4|ANO6|ANXA1|APOB|ARHGEF5|ARTN|ATP1B1|ATP1B2|ATP1B3|AZU1|B4GALT1|BSG|CAV1|CCL2|CCL26|CD177|CD244|CD34|CD44|CD47|CD48|CD58|CD74|CD99|CD99L2|CDC42|CEACAM1|CHGA|CKLF|COL1A1|COL1A2|CORO1A|CRK|CRKL|CSF3R|CX3CL1|CXADR|CXCL1|CXCL16|CXCL3|CXCL5|CXCL6|CXCR2|CXCR4|CYP7B1|DOCK8|EDN1|EDN3|EDNRB|EPCAM|EPS8|ESAM|F11R|F2|F2RL1|FER|FLT1|FN1|FOXJ1|FYN|GAS6|GATA3|GBF1|GCN…	DOWN	Day_0_vs_Day_7
purine ribonucleoside metabolic process	GO:0046128	64	64	8.06418374	2.581e-4	0.008338	0.06689853	0.83940261	0.874	NA	ACPP|ADA|ADA2|ADAL|ADK|AHCY|AHCYL1|AHCYL2|AK3|AK4|AMD1|AMPD3|APIP|APRT|CARD11|CASK|DGUOK|DLG1|DLG2|EFL1|ENOPH1|ENPP4|GMPR2|GMPS|GNAI3|GNMT|GPHN|GTPBP1|GUK1|HPRT1|IMPDH1|IMPDH2|LRGUK|LRRK2|MAGI3|MFN1|MOCOS|MOCS1|MOCS2|MOCS3|MPP1|MRI1|MTAP|MTRR|NFS1|NME1|NME2|NME3|NME4|NME5|NME6|NME7|NT5C2|NT5E|NUDT18|OPA1|PEMT|PNP|PRTFDC1|RAB23|RAN|RHOA|RHOQ|TJP2|	DOWN	Day_0_vs_Day_7
heart contraction	GO:0060047	78	78	8.16912401	0.00101	0.008474	0.4269762	1	0.896	NA	ACE|ACTC1|ANK2|ATG5|ATP1A1|ATP1A2|ATP1B1|CACNA1C|CACNA1D|CACNA1G|CACNA2D1|CACNB2|CAMK2D|CDC42|CSRP3|CXCR4|DMD|DNM1L|FGF12|GAA|GJA1|GJA5|GJC1|GPD1L|GPX1|GRK2|KCNA5|KCND3|KCNE1|KCNE1B|KCNE2|KCNE3|KCNE5|KCNH2|KCNJ2|KCNJ3|KCNJ5|KCNJ8|KCNN2|KCNQ1|MAP2K3|MAP2K6|MTOR|MYBPC3|MYH6|MYH7|MYL3|MYL4|MYLK2|NEDD4L|NKX2-5|NUP155|PIK3CA|PKP2|PPP1R13L|RYR2|SCN1A|SCN1B|SCN2B|SCN3B|SCN4B|SCN5A|SLC8A1|SLC9A1|SMAD5|SN…	UP	Day_0_vs_Day_7
cytokine binding	GO:0019955	83	83	8.15596444	0.00101	0.008492	0.43750486	1	0.886	NA	A2M|ACKR1|ACKR3|ACVR1|ACVRL1|BMPR2|CCR10|CD109|CD36|CD4|CD74|CD93|CER1|CHRD|CNTFR|COPS5|CSF2RA|CSF3R|CXCR2|CXCR4|EBI3|ENG|FZD4|GHR|GREM1|GREM2|HAX1|HMGB1|HYAL2|IFNAR1|IFNGR1|IL11RA|IL12RB2|IL13RA1|IL18BP|IL18R1|IL1R1|IL1RAPL1|IL20RA|IL20RB|IL27RA|IL2RB|IL6R|IL6ST|ITGA4|ITGAV|ITGB1|ITGB3|KIT|KLHL20|LEPR|LIFR|LRRC32|LTBP1|LTBP3|LTBP4|NBL1|NLRP7|NOG|NRP1|NRP2|NRROS|OSMR|PARK7|PDPN|PLP2|PRLR|PXDN|SOS…	UP	Day_0_vs_Day_7
negative regulation of chemotaxis	GO:0050922	45	45	7.89939998	0.001027	0.008596	0.30978997	1	0.843	NA	AIF1|ANGPT2|C5|CCL2|CORO1B|DDT|DUSP1|DUSP3|GREM1|GSTP1|MIF|MMP28|NBL1|NOTCH1|NRP1|PADI2|PLXNA3|PTPN2|PTPRO|ROBO1|ROBO2|RYK|SEMA3A|SEMA3B|SEMA3D|SEMA3E|SEMA3F|SEMA3G|SEMA4A|SEMA4B|SEMA4C|SEMA4D|SEMA4F|SEMA4G|SEMA5A|SEMA6A|SEMA6B|SEMA6C|SEMA6D|SEMA7A|SLIT2|THBS1|WNT3|WNT3A|WNT5A|	UP	Day_0_vs_Day_7
regulation of collagen metabolic process	GO:0010712	33	33	11.71528348	0.00105	0.008774	0.02306441	0.29117925	0.859	NA	ARRB2|BMP4|CBX8|CREB3L1|CST3|CYGB|EMILIN1|ENG|ERRFI1|F2|F2R|GOT1|HDAC2|IHH|ITGA2|ITGB1|LARP6|MFAP4|MYB|NPPC|PDGFRB|PPARD|PPARG|RAP1A|SCX|SERPINF2|SUCO|TGFB1|TGFB3|UCN|VIM|VSIR|WNT4|	UP	Day_0_vs_Day_7
cell chemotaxis	GO:0060326	108	108	7.06738954	2.78e-4	0.008912	3.116e-4	0.02367442	0.984	NA	ABCC1|ACKR3|ADAM8|ADGRE2|ANO6|ANXA1|ARHGEF16|ARHGEF5|ARRB2|AZU1|BCAR1|C5|CCL2|CCL26|CCL28|CCR10|CHGA|CKLF|CORO1A|CORO1B|CRK|CRKL|CSF3R|CX3CL1|CXADR|CXCL1|CXCL12|CXCL14|CXCL16|CXCL3|CXCL5|CXCL6|CXCR2|CXCR4|CYP7B1|DOCK4|EDN1|EDN3|EDNRB|EGR3|ELMO2|EPHA2|EPHB1|FLT1|GAB1|GAS6|GBF1|GPR183|HBEGF|HMGB1|HMGB2|HOXB9|HSD3B7|IL17RA|IL17RC|IL1A|IL6R|ITGA1|ITGA9|ITGB2|KIT|LEF1|LGALS3|LOX|LPAR1|LYST|MDK|NCKAP1L…	DOWN	Day_0_vs_Day_7
negative regulation of osteoblast differentiation	GO:0045668	39	39	11.05326869	0.00107	0.008923	0.02436892	0.29846466	0.796	NA	AXIN2|CDK6|CHRD|CITED1|FGF23|GDF10|GREM1|HAND2|HDAC4|HDAC7|HOXA2|ID1|ID2|ID3|IGFBP5|LIMD1|LRP5|MEN1|NBR1|NOCT|NOG|NOTCH1|PTCH1|RIOX1|RORB|SEMA4D|SFRP1|SKI|SMAD3|SMAD6|SUFU|TMEM64|TNN|TOB1|TRPM4|TWIST1|TWIST2|TWSG1|UCMA|	UP	Day_0_vs_Day_7
positive regulation of canonical Wnt signaling pathway	GO:0090263	135	135	6.74704766	2.92e-4	0.009146	0.12401236	0.97850524	0.923	NA	ADGRA2|AMER1|ARNTL|ASPM|AXIN1|AXIN2|BAMBI|CAPRIN2|CAV1|CCAR2|CDH3|COL1A1|CSNK1D|CSNK1G1|CSNK1G2|CSNK1G3|CTDNEP1|DAAM2|DACT1|DAPK3|DDX3X|DLX5|EDA|EGF|EGFR|FAM53B|FGF10|FGF9|FGFR2|FRAT1|FZD9|GID8|GPC3|GPC5|GPRC5B|GSKIP|ILK|JRK|JUP|KANK1|LGR4|LGR5|LGR6|LRRK1|LRRK2|LYPD6|NFKB1|NLE1|NRARP|PIN1|PLEKHA4|PPM1A|PPM1B|PPM1N|PRDM15|PSMA1|PSMA2|PSMA3|PSMA4|PSMA5|PSMA6|PSMA7|PSMB1|PSMB10|PSMB2|PSMB3|PSMB4|PSM…	DOWN	Day_0_vs_Day_7
regulation of cardiac muscle cell differentiation	GO:2000725	32	32	11.66910956	0.0011	0.009155	0.02655296	0.31670585	0.888	NA	AKAP6|ARRB2|BMP2|BMP4|CTDP1|DDX39B|DKK1|DLL1|EDN1|EFNB2|FRS2|FZD7|G6PD|GREM1|GSK3A|KAT2A|MEF2C|MTOR|MYOCD|NRG1|PAK1|PARP2|PIN1|PPARA|RBPJ|RGS2|RGS4|SMAD4|SOX6|TGFB1|WNT3A|YY1|	UP	Day_0_vs_Day_7
alpha-amino acid metabolic process	GO:1901605	182	182	6.33765185	2.918e-4	0.009209	0.03097966	0.60817969	0.977	NA	AADAT|AASDHPPT|AASS|ACAD8|ACAT1|ACCS|ADHFE1|ADI1|ADSS|ADSSL1|AFMID|AGMAT|AHCY|AHCYL1|AHCYL2|ALDH18A1|ALDH4A1|ALDH5A1|ALDH6A1|ALDH7A1|ALDH8A1|AMDHD1|AMT|APIP|ARG1|ARG2|ART4|ASL|ASNS|ASNSD1|ASRGL1|ASS1|ATP7A|AUH|AZIN1|AZIN2|BCAT1|BCAT2|BHMT|BLMH|CAD|CARNMT1|CARNS1|CBS|CBSL|CDO1|CKB|CKM|CKMT1A|CKMT1B|CKMT2|CPS1|CRTAP|CRYM|CSAD|CTH|CTPS1|CTPS2|DDAH1|DDAH2|DGLUCY|DLD|DLST|DPEP1|EGLN1|EGLN2|EGLN3|ENOPH…	DOWN	Day_0_vs_Day_7
positive regulation of leukocyte cell-cell adhesion	GO:1903039	154	154	6.46261634	2.9e-4	0.009223	0.02038683	0.4978999	0.997	NA	ADA|ADAM8|AGER|AIF1|AKT1|ANXA1|AP3B1|AP3D1|BAD|BCL10|BCL6|BTN2A2|CARD11|CAV1|CBFB|CCDC88B|CCL2|CD1D|CD24|CD274|CD276|CD4|CD44|CD46|CD47|CD55|CD70|CD74|CD81|CD83|CDC42|CORO1A|CSK|CYLD|DNAJA3|DOCK8|DPP4|DUSP10|EBI3|EFNB1|EFNB2|EFNB3|EGR3|EPO|ETS1|FADD|FAM49B|FLOT2|FOXP3|FYN|GATA3|GLI2|GLI3|GPAM|GRAP2|GRB2|HAS2|HES1|HHLA2|HLA-DMB|HLA-DPA1|HLA-DPB1|HLA-E|HLA-G|HLX|HMGB1|HSPD1|HSPH1|ICAM1|ICOSLG|IGFBP…	DOWN	Day_0_vs_Day_7
postsynaptic neurotransmitter receptor activity	GO:0098960	43	43	9.077614	2.977e-4	0.009255	0.005719	0.21333189	0.779	NA	CHRNA10|CHRNA3|CHRNA4|CHRNA5|CHRNA7|CHRNA9|CHRNB1|CHRNB2|CHRNB4|CHRNE|GABBR1|GABRA1|GABRA2|GABRA3|GABRA4|GABRA5|GABRB1|GABRB2|GABRB3|GABRD|GABRE|GABRG1|GABRG2|GABRG3|GABRR1|GABRR2|GLRB|GRIA1|GRIA3|GRIA4|GRID1|GRID2|GRIK1|GRIK2|GRIK3|GRIK4|GRIK5|GRIN1|GRIN2A|GRIN2B|GRIN2D|GRIN3B|GRM1|	DOWN	Day_0_vs_Day_7
regulation of mesenchymal cell proliferation	GO:0010464	32	32	11.64599415	0.00113	0.009385	0.04782342	0.45421182	0.878	NA	BMP4|BMPR1A|CHRD|CTNNB1|CTNNBIP1|FGF9|FGFR1|FGFR2|FOXF1|FOXP2|IHH|IRS2|LMNA|LRP5|MYC|NFIB|PDGFA|PHF14|PRRX1|PTN|SHH|SIX1|SMO|SOX9|STAT1|TBX1|TGFBR2|VEGFA|WNT11|WNT2|WNT5A|ZEB1|	UP	Day_0_vs_Day_7
positive regulation of protein tyrosine kinase activity	GO:0061098	44	43	8.14767293	0.00114	0.00945	0.17360543	1	0.838	NA	ABI1|ACE|ADAM17|ADORA1|ADRA2A|AFAP1L2|AGT|ALKAL2|BDNF|CD24|DLG3|DLG4|DOCK3|DOK7|DVL2|EFNA1|EGF|EPHA4|ERBB3|ERCC6|FBXW7|FYN|GAS6|GPRC5B|GREM1|LRP8|NCAPG2|NEDD9|NEURL1|NOX4|NRG1|NTRK2|PAK2|PDGFB|PRNP|PTPN1|RELN|SRC|SRCIN1|TAL1|TGFA|UNC119|WNT3A|	UP	Day_0_vs_Day_7
negative regulation of cation transmembrane transport	GO:1904063	71	71	7.07914057	0.001142	0.00945	0.38908253	1	0.893	NA	ACTN2|ADRA2A|ANK3|ATP1A2|ATP7A|BIN1|CAB39|CACNB3|CALM1|CALM2|CALM3|CAMK2D|CAV1|CBARP|COMMD1|CRHR1|DRD2|DRD4|DYSF|EPHB2|EPO|FGF12|FKBP1A|FKBP1B|FMR1|GEM|GNB5|GPR35|GSTM2|GSTO1|HECW1|HECW2|ISCU|KCNAB1|KCNE1|KCNE1B|KCNE2|KCNE3|KCNE5|KCNH2|KCNRG|KEL|MMP9|NEDD4|NEDD4L|NTSR1|OPRL1|OSR1|OXSR1|PCSK9|PKD2|PLN|PPIF|PRKCE|PTEN|REM2|RGS2|RGS4|RRAD|SESTD1|SLC30A1|SLC9A3R1|SLN|SRI|STK39|SUMO1|THADA|TRDN|TWIST1…	UP	Day_0_vs_Day_7
metanephros morphogenesis	GO:0003338	26	26	12.80639522	0.00119	0.009785	0.01391	0.21295795	0.87	NA	BMP4|CALB1|CTNNB1|FGF10|FMN1|FOXJ1|FRAS1|GDNF|GREM1|HES1|KIF26B|LGR4|LHX1|PAX2|PAX8|PDGFRB|PKD1|PKD2|SALL1|SIX2|SMO|SOX8|SOX9|WNT4|WNT7B|WT1|	UP	Day_0_vs_Day_7
positive regulation of T cell differentiation	GO:0045582	59	59	7.42057974	0.001187	0.009798	0.2380698	1	0.893	NA	ADA|ADAM8|ANXA1|AP3B1|AP3D1|BAD|BCL6|BTN2A2|CBFB|CD46|CD74|CD83|CYLD|DUSP10|EGR3|FOXP3|GATA3|GLI2|GLI3|HLA-G|HLX|IHH|IL18|IL23A|IL4R|ITPKB|LGALS9|MALT1|MDK|MYB|NCKAP1L|NFKBID|NFKBIZ|NKAP|PNP|PRKCZ|RAG1|RARA|RASGRP1|RHOA|RHOH|RIPK2|RUNX1|RUNX3|SART1|SHH|SOCS1|SOCS5|STAT5B|SYK|TGFBR2|TNFSF4|TNFSF9|VSIR|XBP1|ZAP70|ZBTB1|ZBTB7B|ZMIZ1|	UP	Day_0_vs_Day_7
protein tyrosine kinase activity	GO:0004713	125	125	7.05974566	0.00119	0.009804	0.18652452	1	0.926	NA	ABL1|ABL2|ALK|AXL|BAZ1B|BTK|CAMKK2|CLK1|CLK2|CLK3|CLK4|CRIM1|CSK|DDR1|DDR2|DSTYK|DYRK1A|DYRK1B|DYRK2|DYRK3|DYRK4|EFEMP1|EFNA3|EFNA4|EFNB3|EGFR|EIF2AK2|EPHA1|EPHA10|EPHA2|EPHA3|EPHA4|EPHA6|EPHA7|EPHA8|EPHB1|EPHB2|EPHB3|EPHB4|EPHB6|ERBB2|ERBB3|ERBB4|FER|FES|FGFR1|FGFR2|FGFR3|FGFR4|FGFRL1|FLT1|FLT3|FLT4|FRK|FYN|HCK|HIPK1|HIPK2|HIPK3|IGF1R|IGF2R|INSR|INSRR|JAK1|JAK2|JAK3|KDR|KIT|LCK|LMTK2|LTK|LYN|MAP…	UP	Day_0_vs_Day_7
regulation of cardiac muscle hypertrophy	GO:0010611	50	50	7.67877309	0.001195	0.009805	0.42536056	1	0.889	NA	AGT|AKAP6|ATP2B4|BECN1|BMP10|CAMK2D|CDK9|CTDP1|DDX39B|EDN1|ERRFI1|FOXO1|G6PD|GATA5|GLRX3|GSK3A|HAND2|IL6ST|JARID2|LMCD1|LMNA|MEF2A|MIR25|MTOR|MTPN|NOTCH1|NR4A3|P2RX4|PAK1|PARP1|PARP2|PDE5A|PDE9A|PIN1|PPARA|PPP3CA|PRKCA|PTK2|RGS2|RGS4|ROCK1|ROCK2|SLC9A1|SMAD3|SMAD4|TNFRSF1A|TNFRSF1B|TRIM63|TRPC3|YY1|	UP	Day_0_vs_Day_7
metanephric nephron morphogenesis	GO:0072273	20	20	15.15781944	0.0012	0.009828	0.00966	0.16938026	0.869	NA	BMP4|FMN1|GDNF|GREM1|HES1|KIF26B|LGR4|LHX1|PAX2|PAX8|PDGFRB|PKD1|PKD2|SALL1|SIX2|SMO|SOX8|SOX9|WNT4|WT1|	UP	Day_0_vs_Day_7
regulation of collagen biosynthetic process	GO:0032965	29	29	11.87003224	0.00121	0.00989	0.02129	0.2755611	0.853	NA	ARRB2|BMP4|CBX8|CREB3L1|CYGB|EMILIN1|ENG|ERRFI1|F2|F2R|GOT1|HDAC2|IHH|ITGA2|LARP6|MYB|NPPC|PDGFRB|PPARD|PPARG|RAP1A|SCX|SERPINF2|SUCO|TGFB1|TGFB3|UCN|VIM|WNT4|	UP	Day_0_vs_Day_7
regulation of response to wounding	GO:1903034	142	142	6.12062239	0.001222	0.009964	0.33928855	1	0.996	NA	ABAT|ADAMTS18|ADRA2A|AGER|AJAP1|ALOX12|ANO6|ANXA1|ANXA2|ANXA5|ANXA9|APOE|ARFGEF1|ATP7A|C1QTNF1|CADM4|CAPN3|CASK|CAV1|CD109|CD34|CD36|CD9|CDKN1A|CDKN1B|CEACAM1|CERS2|CLASP1|CLASP2|CLDN1|CLDN3|CNTF|CRK|CXCR4|DMTN|DUOX1|DUSP10|EDN1|ENPP4|EPHA4|EPPK1|F11|F11R|F12|F2|F2R|F2RL1|F3|F7|FGA|FGB|FGF2|FGG|FKBP1B|FOXA2|FOXC2|GJA1|GRN|HBEGF|HMGCR|HPSE|HRAS|INPP5F|INSL3|KANK1|KLF4|KLK8|KLKB1|KREMEN1|LRIG2|LRP1…	UP	Day_0_vs_Day_7
smoothened signaling pathway	GO:0007224	65	65	8.67439295	0.00123	0.01001327	0.04135871	0.42003662	0.641	NA	ARL13B|ARL3|B9D1|BBS7|BMP4|BOC|CC2D2A|CDON|CENPJ|DISP2|DISP3|DYRK2|DZIP1|EVC|EVC2|FKBP8|FOXF1|GLI1|GLI2|GLI3|GPC2|HES1|HHAT|HIPK1|HIPK2|HSPB11|IFT122|IFT172|IFT20|IFT27|IFT46|IFT52|IFT57|IFT80|IHH|IQUB|KIAA0586|MAP3K10|MKS1|NSDHL|PAX6|PDX1|PTCH1|PTCH2|PTCHD1|ROR2|SHH|SMO|SSNA1|STIL|STK36|SUFU|TBC1D32|TCTN2|TCTN3|TGFBR2|TMEM17|TMEM231|TTBK2|TTC21B|TTC26|TULP3|WDPCP|WDR19|WNT10B|	UP	Day_0_vs_Day_7
negative regulation of chromosome organization	GO:2001251	118	118	6.87301125	3.302e-4	0.01018676	3.555e-4	0.02651908	0.988	NA	ACD|APC|ASF1A|ATAD2|ATAD2B|ATG5|ATM|ATRX|AURKB|BCOR|BRCA1|BUB1|BUB1B|BUB3|CDC20|CENPF|CTBP1|CTC1|DCP2|DNMT1|DNMT3B|ERCC1|ERCC4|ESPL1|EXOSC10|FBXO5|FOXP3|GNL3L|H1F0|H1FX|H2AFY|H3F3A|H3F3B|HIST1H1C|HIST1H1D|HIST1H1E|HMGA1|HNRNPA1|HNRNPC|HNRNPU|IK|JARID2|KDM1A|KDM3A|KDM4C|KDM4D|KDM5A|KLHL22|MAD1L1|MAD2L1|MAD2L2|MCM2|MLLT6|MNAT1|MTF2|NAA10|NAT10|NBN|NOC2L|OTUB1|PARP1|PAX5|PHF1|PHF2|PHF8|PIF1|PIH1D1|P…	DOWN	Day_0_vs_Day_7
coenzyme biosynthetic process	GO:0009108	158	158	6.43116867	3.364e-4	0.01030008	0.22150313	1	0.957	NA	ACACA|ACACB|ACAT1|ACLY|ACOT7|ACSBG1|ACSF3|ACSL3|ACSL4|ACSL6|ACSS1|ACSS2|ADPGK|AFMID|AKR1A1|ALDOA|ALDOC|ATIC|BPGM|CBR4|COASY|COQ10A|COQ10B|COQ2|COQ3|COQ4|COQ5|COQ6|COQ7|COQ8A|COQ8B|COQ9|DCAKD|DHFR|DHFR2|DHFRP1|DHTKD1|DLAT|DLD|ELOVL1|ELOVL2|ELOVL4|ELOVL5|ELOVL6|ELOVL7|ENO1|ENO2|ENO3|ENO4|FASN|FDXR|FLAD1|FOXK1|FOXK2|FPGS|GALK1|GAPDH|GART|GCDH|GCH1|GCK|GPHN|GPI|HAAO|HACD1|HACD2|HK1|HK2|HSD17B12|HSD17…	DOWN	Day_0_vs_Day_7
regulation of Notch signaling pathway	GO:0008593	93	92	7.79919635	0.0013	0.0105413	0.17862812	1	0.816	NA	AAK1|ADAM10|AKT1|ARRB1|ARRDC1|BCL6|BEND6|BMP2K|BMP7|CBFA2T2|CD46|CHAC1|CNTN6|CREBBP|DLK1|DLK2|DLL1|DLL3|DLX1|DLX2|DTX1|EGF|EGFL7|EGFR|ELF3|ENHO|EP300|EPN2|FBXW7|FGF10|GALNT11|GAS2|GATA2|GATA5|GDPD5|HES1|HEY1|HEY2|HIF1AN|IL6ST|ITGB1BP1|JAG1|JAG2|KAT2B|KIT|LFNG|LLGL1|LLGL2|MAML1|MAML2|MAML3|METTL3|MFNG|MMP14|NEPRO|NEURL1|NFKBIA|NOD2|NOS3|NOTCH1|NOTCH2NLC|NOTCH3|NOTCH4|NRARP|PDCD10|PEAR1|POFUT1|POGL…	UP	Day_0_vs_Day_7
negative regulation of neuron apoptotic process	GO:0043524	135	135	6.20038224	0.0012979999999999999	0.01054384	0.31419261	1	0.991	NA	AARS|ADAM8|ADNP|ADORA2A|AGAP2|ALKBH1|AMBRA1|ANGPT1|APOE|ARMCX5-GPRASP2|ARRB1|ARRB2|AXL|BAX|BCL2|BCL2L1|BDNF|BHLHB9|BOK|BTG2|CCL2|CEBPB|CHL1|CITED1|CLCF1|CLN3|CNTF|CNTFR|CORO1A|CPEB4|CX3CL1|DLX1|DNAJC5|DRAXIN|EN1|ERBB3|F2R|FAIM2|FGF8|FOXB1|FYN|FZD9|GABRA5|GABRB2|GABRB3|GCLC|GCLM|GDNF|GRIK2|GRIN1|GRN|HIF1A|HIPK2|HMOX1|HRAS|HSP90AB1|HYOU1|ILK|ISL1|ITSN1|JAK2|JUN|KDM2B|KIF14|KRAS|LGMN|LIG4|LRP1|MAG|M…	UP	Day_0_vs_Day_7
neurotransmitter receptor complex	GO:0098878	45	45	8.66699757	3.479e-4	0.0105746	0.004156	0.17577674	0.81	NA	ABHD12|ABHD6|CACNG4|CACNG5|CACNG7|CACNG8|CNIH2|CNIH3|CPT1C|DLG1|DLG2|DLG3|DLG4|EPS8|GRIA1|GRIA3|GRIA4|GRID2|GRIK1|GRIK2|GRIK3|GRIK4|GRIK5|GRIN1|GRIN2A|GRIN2B|GRIN2D|GRIN3B|HTR3A|LRRC1|LRRC7|NLGN1|OLFM2|OLFM3|PORCN|PTK2B|SCRIB|SHANK1|SHANK2|SHANK3|SHISA6|SHISA7|SHISA9|SYNJ2BP|VWC2|	DOWN	Day_0_vs_Day_7
negative regulation of leukocyte differentiation	GO:1902106	76	76	7.99559039	0.00134	0.01084422	0.01925356	0.2590077	0.893	NA	ANXA1|BCL6|BMP4|CBFB|CD74|CDK6|CEACAM1|CTNNB1|CUL4A|DTX1|ERBB2|FBN1|FBXO7|FBXW7|FOXJ1|FOXP3|FSTL3|GATA2|GLI3|GPR68|HLA-G|HLX|HMGB1|HMGB3|ID2|IHH|IL4R|INHA|INHBA|INPP5D|IRF1|JAK3|LAG3|LOXL3|LRRC17|LTF|LYN|MAFB|MDK|MYC|NF1|NFKBID|NME1|NME2|NRARP|PIAS3|PIK3R1|PRDX2|PTPN2|RARA|RC3H1|RC3H2|RUNX1|RUNX3|SFRP1|SHH|SMAD7|SOCS1|SOCS5|TCTA|TLR3|TLR4|TMEM131L|TMEM176A|TMEM176B|TMEM178A|TNFSF4|TOB2|TRIB1|UBAS…	UP	Day_0_vs_Day_7
pulmonary valve development	GO:0003177	21	21	14.84674123	0.00143	0.01154978	0.01276	0.20292357	0.868	NA	BMP4|BMPR2|GJA5|HEY1|HEY2|HEYL|JAG1|NFATC1|NOS3|NOTCH1|NOTCH2|RBPJ|ROBO1|ROBO2|SLIT2|SMAD6|STRA6|TBX20|TGFB2|TNFRSF1A|TNFRSF1B|	UP	Day_0_vs_Day_7
integrin-mediated signaling pathway	GO:0007229	78	78	7.95465088	0.00144	0.01158494	0.05103062	0.47478152	0.832	NA	ABL1|ADAM10|ADAM11|ADAM15|ADAM9|ADAMTS1|ADAMTS13|APOA1|BCAR1|CCM2|CD47|CDC42|CEACAM1|COL16A1|COL3A1|CUL3|DAB2|DOCK1|DST|ERBIN|FBLN1|FERMT1|FERMT2|FERMT3|FUT8|FYB2|HCK|ILK|ISG15|ITGA1|ITGA10|ITGA11|ITGA2|ITGA2B|ITGA3|ITGA4|ITGA5|ITGA6|ITGA7|ITGA8|ITGA9|ITGAE|ITGAM|ITGAV|ITGB1|ITGB1BP1|ITGB2|ITGB3|ITGB4|ITGB5|ITGB8|LAMA3|LAMA5|LAT|MADCAM1|MYH9|NEDD9|NME2|NRP1|PLP1|PRAM1|PRKD1|PTK2|PTK2B|PTN|PTPN11|…	UP	Day_0_vs_Day_7
regulation of striated muscle contraction	GO:0006942	79	79	7.96027253	0.00144	0.0116077	0.37046459	1	0.898	NA	ACTN3|ADORA1|ADRA1B|AKAP9|ANK2|ATP1A1|ATP1A2|ATP1B1|ATP2A1|ATP2A2|BIN1|BMP10|C12orf57|CACNA1C|CALM1|CALM2|CALM3|CAMK2D|CASQ1|CAV1|CHGA|CTNNA3|DLG1|DMD|DMPK|DSC2|DSG2|DSP|EHD3|FGF13|FKBP1B|FLNA|GATA4|GJA5|GRK2|GSTM2|GSTO1|HCN4|HDAC4|HRC|JUP|KCNE3|KCNJ2|KCNQ1|MYBPC3|MYH7|MYL3|NKX2-5|NOS1|NOS1AP|NPPA|P2RX4|PDE4B|PDE4D|PDE5A|PKP2|PLN|PRKACA|RANGRF|RGS2|RNF207|RYR2|SCN4A|SCN5A|SLC8A1|SLC8A3|SLC9A1|SMA…	UP	Day_0_vs_Day_7
regulation of smooth muscle contraction	GO:0006940	52	52	7.60428969	0.001452	0.0116324	0.07233467	0.59003804	0.881	NA	ABAT|ADA|ADORA1|ADORA2B|ADRA1B|ADRA1D|ADRA2A|ADRA2B|ADRA2C|ADRB2|ARHGAP42|ATP1A2|ATP2B1|CALCRL|CAV1|CHRM2|CHRM3|CHRNA3|CHRNB4|CNN1|CTTN|DAPK3|DOCK4|DOCK5|EDN1|F2R|GPER1|GUCY1A1|ITGA2|KCNB2|KCNMA1|KIT|MYOCD|NMU|NPNT|NPY2R|P2RX1|PLCE1|PRKG1|PROK2|PTAFR|RGS2|RHOA|SETD3|SOD1|SPHK1|SPX|SRF|TACR1|TACR3|TBXA2R|TNNI3|	UP	Day_0_vs_Day_7
transforming growth factor beta receptor signaling pathway	GO:0007179	92	92	7.73060794	0.00145	0.01164256	0.26898844	1	0.964	NA	ACVR1|ACVRL1|ADAM9|AMHR2|APOA1|APPL1|APPL2|ARHGEF18|ARRB2|BAMBI|BMPR1A|CBL|CDH5|CGN|CITED1|CLDN5|COL1A2|COL3A1|CREB1|DUSP15|DUSP22|EID2|F11R|FERMT2|FMOD|FNTA|FOS|FOXH1|FURIN|FUT8|GCNT2|GDF10|GDF15|HIPK2|HPGD|ID1|ITGB1|ITGB5|JUN|LEFTY1|LEFTY2|LRRC32|LTBP2|LTBP3|LTBP4|MAP3K7|MTMR4|NLK|NODAL|NRROS|PARD3|PARD6A|PARP1|PML|PRKCZ|PTK2|PTPRK|PXN|RHOA|RPS27A|SIRT1|SKI|SKIL|SMAD1|SMAD2|SMAD3|SMAD4|SMAD5|SM…	UP	Day_0_vs_Day_7
chemorepellent activity	GO:0045499	24	24	13.03173717	0.00149	0.0119171	0.00637	0.13133724	0.527	NA	APOA1|EFNA5|EPHA7|FLRT2|FLRT3|NRG1|NRG3|SEMA3A|SEMA3B|SEMA3D|SEMA3E|SEMA3F|SEMA3G|SEMA4A|SEMA4B|SEMA4C|SEMA4D|SEMA4F|SEMA4G|SEMA6A|SEMA6B|SEMA6C|SEMA6D|SEMA7A|	UP	Day_0_vs_Day_7
DNA biosynthetic process	GO:0071897	92	92	7.34098577	4.013e-4	0.01210696	1.792e-4	0.01598162	0.939	NA	CDKN2D|CENPF|CHRAC1|DKC1|DTL|FAAP20|GAR1|HSP90AA1|HSP90AB1|ISG15|LIG1|LIG3|LIG4|LIN9|LOX|MAD2L2|MRE11|NHP2|NOP10|NPLOC4|PARP10|PCLAF|PCNA|PHB|PINX1|POLA1|POLA2|POLB|POLD1|POLD2|POLD3|POLD4|POLE|POLE2|POLE3|POLE4|POLG|POLG2|POLH|POLI|POLK|POLL|POLM|POLN|POLQ|POT1|PPIA|PRIMPOL|PTGES3|RAD50|RCHY1|REV1|REV3L|RFC1|RFC2|RFC3|RFC4|RFC5|RPA1|RPA2|RPA3|RPS27A|SIRT1|SMG5|SMG6|SMG7|SMPD3|SPRTN|TELO2|TEP1|TE…	DOWN	Day_0_vs_Day_7
positive regulation of sprouting angiogenesis	GO:1903672	32	32	11.2295448	0.00152	0.01213339	0.0439732	0.43370683	0.792	NA	ABL1|AKT3|ANXA1|APELA|APLNR|BMPER|CIB1|DLL1|FGF1|FGF2|FOXC2|GATA2|HDAC7|HDAC9|HMOX1|ITGA5|JAK1|JCAD|JMJD8|KDR|KLF4|MAP3K3|NRP1|PDPK1|PIK3C2A|PKM|PLK2|PPP1R16B|RHOJ|S100A1|SMAD1|VEGFA|	UP	Day_0_vs_Day_7
enhancer binding	GO:0035326	118	118	6.94280376	0.00154	0.01226917	0.1748593	1	0.814	NA	ACTB|ACTL6A|AHR|ARID3B|ARNT|ARNTL|ATF2|ATF4|ATF6B|BACH1|BACH2|BHLHE40|BHLHE41|CALCOCO1|CCAR1|CHD4|CIART|CLOCK|CREB1|ELL3|ESRRB|FLI1|FOXH1|FOXN4|GATA2|GATA3|GATA4|GATA5|GATAD2B|GZF1|H2AFZ|H3F3A|H3F3B|HCFC1|HDAC1|HDAC2|HIVEP1|HMGA1|HMGB2|HNRNPC|HOXB5|HOXB6|HOXB7|HOXC4|HOXC6|IRF7|ISL1|JUN|KMT2A|LDB1|LEF1|LHX1|LMO4|MBD2|MBD3|MED12|MEF2C|MSC|MSX1|MTA1|NFATC1|NFE2L1|NFE2L2|NFKB1|NFYA|NFYB|NFYC|NONO|NPA…	UP	Day_0_vs_Day_7
regulation of stress fiber assembly	GO:0051492	74	74	6.97807044	0.001562	0.01242159	0.18383478	1	0.868	NA	ABL1|ALMS1|APOA1|ARAP1|ARHGAP28|ARHGAP6|ARHGEF10|ARHGEF10L|ARHGEF15|ARHGEF5|ASAP3|BAG4|BBS4|CARMIL1|CD47|CDC42|CLASP1|CLASP2|CORO2B|DLC1|EPHA1|EVL|FHOD1|INPP5K|ITGB1BP1|LIMCH1|LIMK1|LPAR1|MET|MKKS|MTOR|NF2|NOX4|NRP1|PAK1|PFN1|PFN2|PHLDB2|PIK3R1|PPFIA1|PPM1E|PPM1F|PPP1R9A|PTGER4|PXN|RAC1|RAPGEF3|RHOA|RHOC|ROCK1|ROCK2|S100A10|S1PR1|SDC4|SERPINF2|SFRP1|SH3PXD2B|SLC9A1|SMAD3|SORBS3|STMN1|SYNPO2L|TAC1…	UP	Day_0_vs_Day_7
negative regulation of lymphocyte activation	GO:0051250	105	105	6.40316627	0.001605	0.01271116	0.18488991	1	0.998	NA	ADORA2A|ANXA1|ARG1|ARG2|ATM|AXL|BANK1|BCL6|BMP4|BTK|BTN2A2|CASP3|CBFB|CD274|CD300A|CD74|CEACAM1|CEBPB|CLEC4G|DLG1|DLG5|DTX1|DUSP22|DUSP3|ERBB2|FBXO7|FOXJ1|FOXP3|GAL|GLI3|GLMN|GNRH1|GPNMB|HFE|HLA-F|HLA-G|HLX|HMGB1|HMGB3|ID2|IDO1|IHH|IL20RB|IL4R|INHA|INHBA|INPP5D|IRF1|JAK3|LAG3|LGALS3|LGALS9|LOXL3|LRRC32|LYN|MAD1L1|MARCH7|MDK|MERTK|MICA|NDFIP1|NFKBID|NRARP|PAG1|PARP3|PAWR|PDE5A|PELI1|PIBF1|PKN1|PLA…	UP	Day_0_vs_Day_7
collagen metabolic process	GO:0032963	50	50	7.56541753	0.001605	0.01273479	0.28683883	1	0.467	NA	ADAM15|ADAMTS14|ADAMTS2|ADAMTS3|ARG1|COL13A1|COL15A1|COL1A1|COL1A2|COL5A1|CTSB|CTSD|CTSK|CTSL|FURIN|HIF1A|ID1|KLK6|MMP11|MMP14|MMP15|MMP16|MMP17|MMP19|MMP2|MMP23B|MMP24|MMP25|MMP28|MMP9|MRC2|P2RX7|P3H1|P3H2|P3H3|P3H4|PEPD|PHYKPL|PLOD1|PLOD2|PLOD3|PRTN3|RCN3|SERPINH1|SMPD3|TNS2|TNXB|TRAM2|VIPAS39|VPS33B|	UP	Day_0_vs_Day_7
regulation of neuron apoptotic process	GO:0043523	190	190	5.7659675	0.001612	0.01274518	0.39049058	1	0.989	NA	AARS|ADAM8|ADNP|ADORA2A|AGAP2|AIFM1|AKT1S1|ALKBH1|AMBRA1|ANGPT1|APOE|ARMCX5-GPRASP2|ARRB1|ARRB2|ATF2|ATF4|ATM|AXL|BACE1|BAX|BCL2|BCL2L1|BCL2L11|BDNF|BHLHB9|BOK|BTG2|CASP2|CASP3|CASP9|CCL2|CDC34|CDC42|CDK5|CDK5R1|CEBPB|CHL1|CITED1|CLCF1|CLN3|CNTF|CNTFR|CORO1A|CPEB4|CTNNB1|CTSZ|CX3CL1|DDIT3|DLX1|DNAJC5|DRAXIN|EGLN2|EGLN3|EN1|EPHA7|ERBB3|F2R|FAIM2|FBXW7|FGF8|FIS1|FOXB1|FOXO3|FYN|FZD9|G6PD|GABRA5|GAB…	UP	Day_0_vs_Day_7
proteoglycan binding	GO:0043394	28	28	12.39456587	0.00162	0.01278242	0.02591	0.30993799	0.794	NA	ADA2|AGRN|APOE|AZU1|CHRD|COL2A1|COL5A1|COL5A3|CTSB|CTSK|CTSL|FN1|FST|GPNMB|HPSE|HPSE2|ITGA2|LPL|LRP1|NID1|PTN|PTPRF|PTPRS|SDCBP|SEMA5A|SLIT2|THBS1|TNC|	UP	Day_0_vs_Day_7
regulation of branching involved in ureteric bud morphogenesis	GO:0090189	21	21	14.49510605	0.00166	0.0130729	0.01825	0.25127433	0.833	NA	AGT|BMP4|GDNF|GREM1|HNF1B|HOXB7|LGR4|LHX1|MAGED1|NOG|PAX2|PAX8|SIX1|SIX2|SIX4|SMO|SOX8|SOX9|TACSTD2|VEGFA|WNT2B|	UP	Day_0_vs_Day_7
bone mineralization	GO:0030282	35	35	11.11135598	0.00168	0.01320506	0.083418	0.63265073	0.763	NA	ALOX15|ANO6|AXIN2|BGLAP|BMP2|CCDC154|CER1|COL1A2|CYP27B1|EIF2AK3|ERCC2|FBXL15|FGFR2|FGFR3|GPC3|GPNMB|KLF10|LGR4|LOX|MINPP1|PHOSPHO1|PKDCC|PTH1R|PTN|ROR2|RSPO2|SBDS|SBNO2|SMPD3|SNX10|TMEM38B|TUFT1|WNT11|ZBTB40|ZMPSTE24|	UP	Day_0_vs_Day_7
positive regulation of transforming growth factor beta receptor signaling pathway	GO:0030511	28	28	12.27400979	0.00169	0.01325826	0.01177	0.1908787	0.807	GO:1903846|positive regulation of cellular response to transforming growth factor beta stimulus,	ADAM17|CDKN1C|CDKN2B|CITED1|CITED2|CREBBP|DAB2|EP300|FERMT1|FLCN|GIPC1|GOT1|HIPK2|HSP90AB1|ING2|ITGA8|LRG1|MEN1|MYOCD|NPNT|RNF111|SDCBP|SMAD4|SNW1|STK11|TGFB1I1|TGFBR3|THBS1|	UP	Day_0_vs_Day_7
positive regulation of cellular response to transforming growth factor beta stimulus	GO:1903846	28	28	12.27400979	0.00169	0.01325826	0.01177	0.1908787	0.807	GO:0030511|positive regulation of transforming growth factor beta receptor signaling pathway,	ADAM17|CDKN1C|CDKN2B|CITED1|CITED2|CREBBP|DAB2|EP300|FERMT1|FLCN|GIPC1|GOT1|HIPK2|HSP90AB1|ING2|ITGA8|LRG1|MEN1|MYOCD|NPNT|RNF111|SDCBP|SMAD4|SNW1|STK11|TGFB1I1|TGFBR3|THBS1|	UP	Day_0_vs_Day_7
regulation of oligodendrocyte differentiation	GO:0048713	33	33	11.05449861	0.00171	0.01338956	0.007529	0.14641229	0.852	NA	CTNNB1|CXCR4|DAAM2|DAG1|DLX1|DLX2|DUSP10|HDAC1|HDAC2|HES1|ID2|ID4|IL34|MDK|MTOR|NF1|NOTCH1|PPARG|PRMT5|PTN|PTPRZ1|RHEB|SHH|SLC45A3|TENM4|TLR2|TMEM98|TNFRSF1B|TNFRSF21|TP73|WDR1|ZNF365|ZNF488|	UP	Day_0_vs_Day_7
frizzled binding	GO:0005109	30	30	11.49146823	0.00172	0.01344221	0.10934	0.75780747	0.795	NA	BAMBI|CTHRC1|DVL1|DVL2|DVL3|FZD1|FZD7|LRP6|RNF43|ROR2|RSPO3|RYK|SDCBP|SFRP1|WNT1|WNT10B|WNT11|WNT2|WNT2B|WNT3|WNT3A|WNT4|WNT5A|WNT5B|WNT6|WNT7B|WNT8B|WNT9A|WNT9B|ZNRF3|	UP	Day_0_vs_Day_7
learning	GO:0007612	128	128	6.13144145	0.001729	0.01348354	0.28885412	1	0.976	NA	AAAS|ACTR2|ADCY3|ADGRB3|AGT|APP|ARC|ARF4|ASIC1|ATAD1|ATP1A2|ATP8A1|ATXN1|ATXN1L|B4GALT2|BCHE|BRSK1|BTG2|C1QL1|CCK|CDK5|CHRNB2|CIC|CLDN5|CLN3|CLN8|CNTN2|CNTNAP2|COMT|CREB1|CTNS|DDHD2|DEAF1|DGKI|DKK1|DLG4|DRD2|EIF2AK4|EIF4A3|EN1|EPHB2|FGF13|FOS|FOSL1|FOXB1|FOXP2|FYN|GABRA5|GMFB|GRIN1|GRIN2A|HIF1A|HMGCR|HRH2|HTT|IFT20|INSR|ITGB1|JPH3|JPH4|JUN|KALRN|KIT|KRAS|LGMN|LRRN4|MAP1A|MAPK8IP2|MECP2|MEIS2|MTOR…	UP	Day_0_vs_Day_7
negative regulation of epithelial to mesenchymal transition	GO:0010719	25	25	12.78798584	0.00174	0.01354691	0.01293	0.20248775	0.687	NA	ADIPOR1|BMP5|DAB2IP|DACT3|EFNA1|FOXA1|FOXA2|FUZ|HPN|LDLRAD4|MAD2L2|NOG|OVOL2|PBLD|PPP2CA|PTEN|SDHAF2|SFRP1|SMAD7|STRAP|TBX5|TGFB2|TRIM62|USF3|VASN|	UP	Day_0_vs_Day_7
collagen binding	GO:0005518	59	59	7.27662036	0.001769	0.01374891	0.41605131	1	0.674	NA	ABI3BP|ACHE|ADAM9|ADGRG1|ADGRG6|AEBP1|ANTXR1|C1QTNF1|CCBE1|CD44|CHADL|COCH|COL14A1|COL5A3|COL6A1|COL6A2|CTSB|CTSK|CTSL|DCN|DDR1|DDR2|FN1|HSD17B12|ITGA1|ITGA10|ITGA11|ITGA2|ITGA3|ITGA9|ITGB1|LOX|LRRC15|LUM|MMP9|MRC2|NID1|NID2|P3H1|PAK1|PCOLCE|PCOLCE2|PDGFA|PDGFB|PODN|PPIB|RELL2|SERPINH1|SMAD3|SMAD4|SMAD7|SPARC|SPARCL1|SPOCK1|SPOCK2|SPOCK3|TGFBI|THBS1|VWF|	UP	Day_0_vs_Day_7
G protein-coupled receptor signaling pathway, coupled to cyclic nucleotide second messenger	GO:0007187	151	151	6.4926245	4.607e-4	0.01379828	2.013e-4	0.01720773	0.939	NA	ABCA1|ADCY1|ADCY2|ADCY3|ADCY4|ADCY5|ADCY6|ADCY7|ADCY8|ADCY9|ADGRB1|ADGRB2|ADGRB3|ADGRD1|ADGRD2|ADGRE2|ADGRE5|ADGRG1|ADGRG2|ADGRG3|ADGRG5|ADGRG6|ADGRL1|ADGRL2|ADGRL3|ADGRL4|ADM|ADM2|ADORA1|ADORA2A|ADORA2B|ADRA1B|ADRA1D|ADRA2A|ADRA2B|ADRA2C|ADRB2|ADRB3|AGT|AKAP12|AKAP13|AKAP5|ANXA1|CACNA1D|CALCB|CALCR|CALCRL|CASR|CCL2|CHGA|CHRM2|CHRM3|CNR1|CRHR1|CRHR2|DRD2|DRD4|EDN1|EDNRA|FLNA|FSHR|GABBR1|GALR1|GCG…	DOWN	Day_0_vs_Day_7
positive regulation of stress-activated protein kinase signaling cascade	GO:0070304	139	139	6.02681386	0.001835	0.01423392	0.46446872	1	0.951	NA	AGER|ANKRD6|APP|ARHGEF5|ARL6IP5|AXIN1|BMP2|CARD9|CDC42|DAB2IP|DAXX|DBNL|DKK1|DUSP15|DUSP19|DUSP22|DVL2|DVL3|EDA2R|EDN1|EIF2AK2|EMC10|EPHA4|ERCC6|ERN1|ERN2|F2RL1|FGF19|FLT4|FZD10|FZD4|FZD5|FZD7|FZD8|GADD45A|GADD45B|GADD45G|GDF6|HACD3|HAND2|HIPK2|HMGB1|HMGCR|HRAS|IL1A|INAVA|KARS|KLHDC10|LTBR|LYN|MAP2K4|MAP2K7|MAP3K10|MAP3K11|MAP3K12|MAP3K13|MAP3K2|MAP3K20|MAP3K21|MAP3K3|MAP3K4|MAP3K5|MAP3K6|MAP3K7|…	UP	Day_0_vs_Day_7
positive regulation of stress-activated MAPK cascade	GO:0032874	137	137	6.11454278	0.001852	0.01431315	0.45978582	1	0.952	NA	AGER|ANKRD6|APP|ARHGEF5|ARL6IP5|AXIN1|BMP2|CARD9|CDC42|DAB2IP|DAXX|DBNL|DKK1|DUSP15|DUSP19|DUSP22|DVL2|DVL3|EDA2R|EDN1|EIF2AK2|EMC10|EPHA4|ERCC6|ERN1|ERN2|F2RL1|FGF19|FLT4|FZD10|FZD4|FZD5|FZD7|FZD8|GADD45A|GADD45B|GADD45G|GDF6|HACD3|HAND2|HIPK2|HMGB1|HMGCR|HRAS|IL1A|INAVA|KARS|KLHDC10|LTBR|MAP2K4|MAP2K7|MAP3K10|MAP3K11|MAP3K12|MAP3K13|MAP3K2|MAP3K20|MAP3K21|MAP3K3|MAP3K4|MAP3K5|MAP3K6|MAP3K7|MAP3…	UP	Day_0_vs_Day_7
regulation of astrocyte differentiation	GO:0048710	22	22	14.11833613	0.00185	0.01432179	0.02373	0.29415163	0.861	NA	BIN1|BMP2|CLCF1|CNTN2|DAB1|EPHA4|F2|HES1|ID2|ID4|IL6ST|LDLR|LIF|MAG|NF1|NOG|NOTCH1|NR1D1|NTRK3|PRPF19|SERPINE2|TTBK1|	UP	Day_0_vs_Day_7
RNA-dependent DNA biosynthetic process	GO:0006278	25	25	17.50127086	0.0005	0.01486594	0.00367	0.16731122	0.768	NA	DKC1|GAR1|HSP90AA1|HSP90AB1|MRE11|NHP2|NOP10|PINX1|POT1|PPIA|PTGES3|RAD50|RFC1|RPA1|SMG5|SMG6|SMG7|TELO2|TEP1|TERF1|TERF2|TERF2IP|TERT|TNKS1BP1|WRAP53|	DOWN	Day_0_vs_Day_7
negative regulation of cytokine production	GO:0001818	189	189	5.72943652	0.001931	0.01489218	0.71565018	1	0.989	NA	ABCD1|ACP5|ADCY7|AGER|AKAP8|ANGPT1|ANXA1|ANXA4|APOA1|APOA2|APPL2|ARG1|ARG2|ARRB1|ARRB2|ASB1|ATP2B1|AXL|BANK1|BCL3|BCL6|BST2|BTK|BTN2A2|C1QBP|C1QTNF3|C5orf30|CACTIN|CARD8|CD200|CD24|CD274|CD2AP|CD34|CD83|CDH3|CEACAM1|CHID1|CHRNA7|CMKLR1|CPTP|CSK|CUEDC2|CX3CL1|CYLD|DDX58|DHX58|DICER1|DLL1|EPHA2|ERBIN|ERRFI1|EZR|F2|F2RL1|FGFR1|FN1|FOXJ1|FOXP3|FURIN|GAS6|GATA3|GATA6|GBA|GPATCH3|GPNMB|GSTP1|HDAC7|HDAC…	UP	Day_0_vs_Day_7
positive regulation of leukocyte differentiation	GO:1902107	114	114	6.87802097	0.00195	0.01501098	0.29484064	1	0.998	NA	ACIN1|ADA|ADAM8|AGER|ANXA1|AP3B1|AP3D1|ATP11C|ATP6AP1|AXL|BAD|BCL6|BTK|BTN2A2|CA2|CASP8|CBFB|CD101|CD4|CD46|CD74|CD83|CREB1|CSF1|CTNNBIP1|CYLD|DUSP10|EGR3|FADD|FES|FLT3LG|FOS|FOXP3|GAS6|GATA3|GLI2|GLI3|GNAS|GPR68|HAX1|HCLS1|HLA-G|HLX|HMGB1|ID2|IHH|IL15|IL18|IL23A|IL34|IL4R|INPP5D|ITPKB|JUN|KITLG|KLF10|LEF1|LGALS1|LGALS3|LGALS9|LIF|MALT1|MDK|MMP14|MYB|NCKAP1L|NFKBID|NFKBIZ|NKAP|NOTCH2|PCID2|PF4|PN…	UP	Day_0_vs_Day_7
lymph vessel development	GO:0001945	21	21	13.8663902	0.00197	0.01513654	0.01336	0.20842616	0.751	NA	ACVR2B|ACVRL1|BMPR2|CCBE1|EFNB2|FLT4|FOXC1|FOXC2|HEG1|LGALS8|NR2F2|PDPN|PKD1|PPP3CB|PROX1|PTPN14|SOX18|SYK|TBX1|TMEM204|VEGFA|	UP	Day_0_vs_Day_7
epithelial cell differentiation involved in kidney development	GO:0035850	31	31	11.22762201	0.002	0.01533832	0.01166	0.18984516	0.869	NA	ACTA2|BASP1|BMP4|CD24|CD34|FOXC2|FOXJ1|GDNF|GPR4|GREM1|IQGAP1|JAG1|KLF15|LAMB2|MAGI2|MEF2C|MTSS1|MYO1E|NOTCH1|NOTCH2|NPHS1|PAX2|PAX8|PDGFB|PODXL|PROM1|PTPRO|SALL1|SIX2|SMO|WT1|	UP	Day_0_vs_Day_7
regulation of epidermis development	GO:0045682	68	68	8.27800199	0.00201	0.01538625	0.01983857	0.26427812	0.879	NA	ALOX15B|AQP3|ATOH1|BMP4|CBFB|CD109|CDH3|CTNNB1|CTSK|CTSL|CTSV|CYP27B1|DLL1|ERRFI1|ESRP1|EZH2|FERMT1|FOXC1|FST|GAL|GDF3|GRHL1|GRHL2|H2AFY|H2AFY2|HES1|HEY2|HPSE|KDF1|KEAP1|KLF7|KRT10|MAFF|MAFG|MED1|MSX2|MYCL|MYSM1|NAB1|NAB2|NCOA3|NME2|NOTCH1|NUMA1|OVOL2|PPARD|PRKCH|PTCH1|PTCH2|ROCK1|ROCK2|RUNX1|SFN|SGPP1|SMAD4|SMO|SPINK5|SRSF6|SULT2B1|TGFB2|TMEM79|TRADD|TRIM16|VDR|WNT10B|WNT5A|ZFP36|ZFP36L1|	UP	Day_0_vs_Day_7
positive regulation of dendrite development	GO:1900006	76	75	6.88254675	0.002084	0.01589036	0.20369038	1	0.843	NA	ACTR2|ALK|ANAPC2|ANKRD27|APOE|ARF1|ARMCX5-GPRASP2|BAIAP2|BHLHB9|BMP5|BMP7|C21orf91|CAMK1|CAMK2B|CAPRIN1|CAPRIN2|CDKL3|CDKL5|COBL|CPEB3|CRTC1|CTTN|CUL7|CUX1|CUX2|CYFIP1|DAB2IP|DBN1|DBNL|DHX36|DLG5|DNM1L|EEF2K|EPHA4|EZH2|FBXO31|FBXW8|FMR1|FOXO6|HCLS1|IL1RAPL1|ILK|IQGAP1|ITPKA|ITSN1|KALRN|LLPH|LPAR1|LRP8|MAPK6|MTOR|NEURL1|NLGN1|OBSL1|OPA1|PACSIN1|PAFAH1B1|PAK3|PARP6|PPP1R9A|PSEN1|PTN|PTPRD|RAB21|REL…	UP	Day_0_vs_Day_7
female sex differentiation	GO:0046660	92	92	7.54526385	0.00208	0.01589244	0.17692783	1	0.982	NA	ACVR1B|ADAMTS1|ADCYAP1R1|AFP|AMH|AMHR2|ANG|ARID5B|ARRB1|ARRB2|ATM|AXL|BAK1|BAX|BCL2|BCL2L1|BMPR1B|BRCA2|CASP2|CASP3|CEBPB|CHD7|COL9A3|CTNNA1|DACH1|DACH2|DMC1|DMRTA1|EIF2B2|EIF2B4|EIF2B5|FANCA|FANCG|FGF10|FOXC1|FOXL2|FSHR|FST|FZD4|GAS2|HSPA5|HYAL3|ICAM1|IDH1|IMMP2L|INHA|INHBA|KIT|KITLG|KMT2B|LFNG|LHFPL2|LHX1|LHX8|LRP2|MERTK|MMP14|MMP19|NOS3|NR5A1|NRIP1|NUP107|PCYT1B|PDGFRA|PLEKHA1|PTPRN|PTX3|RBP4|…	UP	Day_0_vs_Day_7
positive regulation of fibroblast proliferation	GO:0048146	44	44	7.88535933	0.002089	0.01590179	0.42438279	1	0.872	NA	AGT|ANXA2|ANXA9|AQP1|BMI1|CCNA2|CCNB1|CD74|CDC6|CDK4|CDK6|CDKN1A|CTC1|DDR2|DHX9|E2F1|EGFR|FGF10|FN1|FOSL2|GAS6|JUN|LIG4|MIF|MYB|MYC|NDUFS4|PDGFA|PDGFB|PDGFC|PDGFD|PDGFRA|PDGFRB|PML|PRKDC|RNASEH2B|S100A6|SIRT6|SPHK1|WAPL|WNT1|WNT2|WNT5A|ZMIZ1|	UP	Day_0_vs_Day_7
olfactory bulb development	GO:0021772	27	27	11.88534135	0.0021	0.01595611	0.03296	0.36353462	0.765	NA	AGTPBP1|ATF5|CHD7|CRTAC1|DLX2|DLX5|EFNA2|ERBB4|EXT1|FEZF1|ID2|KIF14|LHX2|LRRK2|ROBO1|ROBO2|RPGRIP1L|SALL1|SALL3|SEMA3A|SKI|SLIT1|SLIT2|SLIT3|SRF|UNCX|WNT5A|	UP	Day_0_vs_Day_7
developmental induction	GO:0031128	24	24	12.30571878	0.00211	0.01600246	0.02101	0.27453513	0.854	NA	BMP2|BMP4|C12orf43|CTNNB1|FGF1|FGF10|FGF8|FGFR1|FRS2|FZD5|GDNF|HIPK1|HIPK2|SALL1|SIX1|SIX3|SOX8|SOX9|SPRY1|WNT1|WNT2|WNT2B|WNT3|WNT4|	UP	Day_0_vs_Day_7
regulation of cysteine-type endopeptidase activity involved in apoptotic process	GO:0043281	178	178	6.21066259	5.432e-4	0.01603444	0.04714054	0.72441058	0.974	NA	ACER2|ACVR1C|ADORA2A|AIFM1|AKT1|ALOX12|ANP32B|APAF1|AQP1|ARL6IP1|ARL6IP5|ARRB1|ARRB2|BAD|BAK1|BAX|BBC3|BCAP31|BCL10|BCL2L10|BCL2L11|BCL2L12|BCL2L13|BEX3|BID|BIRC2|BIRC3|BIRC5|BOK|CAAP1|CARD8|CARD9|CASC2|CASP10|CASP8|CASP8AP2|CASP9|CCK|CD44|CDKN2D|CFLAR|COL4A3|CRADD|CRYAB|CSNK2A1|CTSD|CTSH|CYCS|DAP|DAPK1|DDX3X|DELE1|DHCR24|DIABLO|DLC1|DNAJB6|DPEP1|EGLN3|EIF2AK3|EPHA7|F2R|F3|FADD|FAM162A|FAS|FIS1|F…	DOWN	Day_0_vs_Day_7
cell cycle G1/S phase transition	GO:0044843	114	114	6.7375945	5.654e-4	0.01645418	0.00241	0.12842147	0.928	NA	ACVR1|ACVR1B|BACH1|BCAT1|BRD4|CACUL1|CAMK2A|CCNA1|CCNA2|CCND1|CCNE1|CCNE2|CCNH|CDC25A|CDC34|CDC45|CDC6|CDC7|CDK2|CDK3|CDK4|CDK6|CDK7|CDKN1A|CDKN1B|CDKN2D|CDKN3|CDT1|CRLF3|CUL1|CUL2|CUL3|CUL4A|CUL4B|CUL5|DBF4|DHFR|DHFRP1|E2F1|E2F4|E2F6|E2F7|EIF4E|EIF4EBP1|ESRRB|FBXO5|GFI1|GMNN|GPR132|GSPT1|HINFP|ID2|ID4|INHBA|IQGAP3|ITGB1|KHDRBS1|KLF11|LATS1|LATS2|MAX|MCM10|MCM2|MCM3|MCM4|MCM5|MCM6|MCM7|MCM8|MNAT1…	DOWN	Day_0_vs_Day_7
pigment biosynthetic process	GO:0046148	44	44	8.80658012	5.619e-4	0.01646727	0.18174226	1	0.825	NA	ADA|ALAD|ALAS1|ALAS2|APRT|ATP5IF1|CITED1|COX10|COX15|CPOX|CTNS|DDT|FECH|FXN|GART|GMPS|GPR143|HMBS|HPRT1|IBA57|IREB2|MC1R|MTHFD1|MTHFD1L|MYO5A|NFE2L1|OCA2|PAICS|PMEL|PPAT|PPOX|PRPS1|PRTFDC1|SHMT1|SLC11A2|SLC25A38|SLC25A39|SRRD|TMEM14C|TRPC1|TSPO|TYRP1|UROD|UROS|	DOWN	Day_0_vs_Day_7
regulation of vascular endothelial growth factor receptor signaling pathway	GO:0030947	29	29	11.12752312	0.00219	0.01657854	0.04347	0.43185814	0.746	NA	ARNT|CADM4|CNMD|DAB2IP|EMILIN1|EPN2|FGF10|FGF18|FGF9|FLT1|FZD4|GRB10|HGS|HHEX|HIF1A|ITGA5|ITGB3|MMRN2|MYOF|NEDD4|PDCD6|PRKCB|PRKD2|PTPN1|TMEM204|TNMD|VEGFA|VEGFC|VTN|	UP	Day_0_vs_Day_7
myosin complex	GO:0016459	52	52	7.43334981	0.002241	0.01684075	0.27613491	1	0.142	NA	ACTG2|BMF|CCDC102A|CGN|CGNL1|DYNLL2|LIMCH1|MYBPC2|MYBPC3|MYH10|MYH11|MYH14|MYH15|MYH2|MYH3|MYH6|MYH7|MYH7B|MYH9|MYL12A|MYL12B|MYL3|MYL4|MYL5|MYL6|MYL6B|MYL7|MYL9|MYLPF|MYO10|MYO15A|MYO16|MYO18A|MYO18B|MYO19|MYO1B|MYO1C|MYO1D|MYO1E|MYO1F|MYO3A|MYO3B|MYO5A|MYO5B|MYO5C|MYO6|MYO7A|MYO9A|MYO9B|MYOM1|MYOM2|TRIM32|	UP	Day_0_vs_Day_7
negative regulation of T cell differentiation	GO:0045581	36	36	10.18583324	0.00224	0.01686371	0.006464	0.13193935	0.876	NA	ANXA1|BCL6|BMP4|CBFB|CD74|DTX1|ERBB2|FOXJ1|FOXP3|GLI3|HLX|HMGB1|IHH|IL4R|IRF1|JAK3|LAG3|LOXL3|MDK|NFKBID|NRARP|PRDX2|PTPN2|RC3H1|RC3H2|RUNX1|RUNX3|SHH|SMAD7|SOCS1|SOCS5|TMEM131L|TNFSF4|ZBTB7B|ZC3H12A|ZC3H8|	UP	Day_0_vs_Day_7
regulation of Rho protein signal transduction	GO:0035023	126	126	6.06841888	0.002232	0.01686813	0.08045701	0.6193529	0.382	NA	ABCA1|ABL1|ABL2|ABR|ABRA|ADGRG1|AKAP13|ALS2|APOA1|APOE|ARHGAP35|ARHGAP42|ARHGDIA|ARHGDIB|ARHGEF1|ARHGEF10|ARHGEF10L|ARHGEF11|ARHGEF12|ARHGEF15|ARHGEF16|ARHGEF17|ARHGEF18|ARHGEF19|ARHGEF2|ARHGEF25|ARHGEF26|ARHGEF28|ARHGEF3|ARHGEF33|ARHGEF37|ARHGEF39|ARHGEF4|ARHGEF40|ARHGEF5|ARHGEF6|ARHGEF7|ARHGEF9|ARRB1|BCL6|BCR|CAVIN4|CCDC125|CDC42SE1|CDC42SE2|COL3A1|CUL3|DLC1|DNMBP|ECT2|EPS8|EPS8L1|EPS8L2|F11R|F…	UP	Day_0_vs_Day_7
regulation of T cell differentiation	GO:0045580	101	101	6.44783738	0.002238	0.0168806	0.19788263	1	0.997	NA	ABL1|ADA|ADAM8|ANXA1|AP3B1|AP3D1|BAD|BCL6|BMP4|BTN2A2|CAMK4|CARD11|CBFB|CD46|CD74|CD83|CLPTM1|CR1|CYLD|CYP26B1|DROSHA|DTX1|DUSP10|EGR3|ERBB2|FANCA|FANCD2|FOXJ1|FOXP3|GATA3|GLI2|GLI3|HLA-DOA|HLA-G|HLX|HMGB1|IHH|IL15|IL18|IL23A|IL4R|IRF1|IRF4|ITPKB|JAK3|KAT2A|LAG3|LGALS9|LOXL3|MALT1|MDK|METTL3|MYB|NCKAP1L|NFATC2|NFKBID|NFKBIZ|NKAP|NRARP|PNP|PRDM1|PRDX2|PRELID1|PRKCZ|PTPN2|RAG1|RARA|RASGRP1|RC3H1|RC…	UP	Day_0_vs_Day_7
negative regulation of sprouting angiogenesis	GO:1903671	22	22	13.42897328	0.00228	0.01703978	0.00138	0.03987423	0.624	NA	ADAMTS9|CARD10|CREB3L1|E2F2|EPN1|EPN2|HDAC5|ITGB1BP1|KLF2|KLF4|MAP2K5|MMRN2|NGFR|NOTCH1|PDCD10|RHOA|SEMA6A|SPRED1|STARD13|SYNJ2BP|TBXA2R|THBS1|	UP	Day_0_vs_Day_7
hippo signaling	GO:0035329	27	27	11.73205203	0.00228	0.01707088	0.01888	0.25650543	0.299	NA	AMOT|AMOTL1|AMOTL2|CASP3|DCHS1|DVL2|FAT4|LATS1|LATS2|MOB1A|MOB1B|NPHP4|PJA2|SAV1|STK3|STK4|TEAD1|TEAD2|TEAD3|TEAD4|TJP1|TJP2|WWC1|WWTR1|YAP1|YWHAB|YWHAE|	UP	Day_0_vs_Day_7
positive regulation of collagen metabolic process	GO:0010714	22	22	13.37204543	0.00229	0.0170834	0.01946	0.26007941	0.8	NA	ARRB2|BMP4|CBX8|CREB3L1|ENG|F2|F2R|HDAC2|IHH|ITGA2|LARP6|MYB|PDGFRB|SCX|SERPINF2|SUCO|TGFB1|TGFB3|UCN|VIM|VSIR|WNT4|	UP	Day_0_vs_Day_7
hippocampus development	GO:0021766	68	68	8.18282414	0.00228	0.01710208	0.13705922	0.88005315	0.889	NA	ALK|ANXA3|ATAT1|ATP2B4|BBS2|BBS4|BCAN|BTG2|CASP3|CDK5|CDK5R1|CDK6|CRK|CRKL|DAB1|DCLK2|DLX1|DLX2|EIF2B3|EIF2B5|EZH1|EZH2|FEZF2|FGF13|GLI3|GSK3B|HDAC1|ID4|KCNA1|KDM6B|KIF14|KIF5B|KIRREL3|LEF1|LHX5|LMX1A|LRP8|MDK|MFSD2A|MKKS|NCOA1|NEFL|NF2|NME1|NR4A3|PAFAH1B1|PHLPP2|PLXNA3|PPP1R9B|PROX1|PTEN|PTPRS|RARA|RELN|SCT|SLC32A1|SMO|SRD5A1|SRF|TMEM108|TSC1|UBA6|UQCRQ|WNT3A|XRCC1|XRN2|YWHAE|ZEB2|	UP	Day_0_vs_Day_7
positive regulation of collagen biosynthetic process	GO:0032967	21	21	13.27414467	0.00234	0.01739315	0.01825	0.25297213	0.792	NA	ARRB2|BMP4|CBX8|CREB3L1|ENG|F2|F2R|HDAC2|IHH|ITGA2|LARP6|MYB|PDGFRB|SCX|SERPINF2|SUCO|TGFB1|TGFB3|UCN|VIM|WNT4|	UP	Day_0_vs_Day_7
response to glucocorticoid	GO:0051384	112	112	6.30013906	0.00234	0.01742267	0.3619263	1	0.989	NA	ABCA3|ABCC2|ACSBG1|ADAM9|ADM|AGL|AIF1|ALAD|ALDH3A1|ALPL|ANXA1|ANXA3|APOA2|AQP1|ARG1|ASS1|ATP2B1|BAD|BCHE|BCL2|BCL2L11|BGLAP|BMP6|CAD|CALCR|CALM3|CASP3|CASP9|CBX3|CCND1|CDKN1A|CDO1|CFLAR|CLDN1|CPS1|CTSV|DDIT4|DNMT3B|DUSP1|EDN1|EGFR|EIF4E|EIF4EBP1|EPO|ERRFI1|FAM107A|FBXO32|FECH|FIBIN|FLT3|FOS|FOSB|FOSL1|FOXO1|GBA|GHRHR|GJB2|GLB1|GOT1|GPR83|GSTP1|HNMT|HNRNPU|HSD11B2|ICAM1|IGFBP2|IGFBP7|ISL1|KLF9|KRA…	UP	Day_0_vs_Day_7
regulation of cardiac muscle cell apoptotic process	GO:0010665	33	33	10.61102849	0.00235	0.0174359	0.04571042	0.44761297	0.854	NA	AGT|AMBRA1|BMPR1A|BNIP3|CAMK2A|CAMK2D|CAPN2|CFLAR|CXCR2|ENG|GATA4|HAND2|HEY2|HMGCR|HSF1|HSPB6|ILK|JAK2|LTK|MAP3K5|MDK|MYOCD|NFE2L2|NKX2-5|PAX8|PDPK1|PPP1R10|PTEN|RGL2|SIRT4|SIRT5|TIGAR|TP53|	UP	Day_0_vs_Day_7
regulation of vascular smooth muscle cell proliferation	GO:1904705	46	46	7.55247648	0.00241	0.01781827	0.47703091	1	0.882	NA	ADAMTS1|AGT|APLN|BMPR1A|CDKN1A|CDKN1B|CNN1|DDX39B|DNMT1|EDN1|ERN1|FGF2|FGF9|FOXJ2|GNAI2|GNAI3|GPER1|GSTP1|HMOX1|HPGD|HTR1B|IGFBP5|JAK2|JUN|LDLRAP1|MAP3K5|MDM2|MEF2C|MEF2D|MFN2|MMP2|MMP9|MYOCD|NQO2|NR4A3|P2RY6|PAK1|PDCD4|PDGFB|PPARG|PRKG1|PTEN|SOD2|TERT|TGFB3|TPM1|	UP	Day_0_vs_Day_7
positive regulation of kidney development	GO:0090184	37	37	10.08483074	0.00242	0.01782632	0.05991236	0.5252573	0.887	NA	AGT|BASP1|BMP4|CD24|CFLAR|EGR1|FOXD1|GATA3|GDNF|GREM1|HOXB7|IL6R|LGR4|LHX1|LIF|LIN28A|MAGED1|MYC|NOG|PAX2|PAX8|PDGFA|PDGFB|PDGFD|PDGFRB|PROM1|RET|SHH|SIX1|SIX4|SMO|SOX8|SOX9|VEGFA|WNT2B|WNT4|WT1|	UP	Day_0_vs_Day_7
diterpenoid metabolic process	GO:0016101	73	73	6.83250326	0.002416	0.0178268	0.38305194	1	0.872	NA	ABCA4|ADH5|AGRN|AKR1B1|AKR1B15|AKR1C1|AKR1C3|ALDH1A1|ALDH1A2|ALDH1A3|ALDH3A2|ALDH8A1|APOA1|APOA2|APOB|APOE|APOM|BCO1|BCO2|CRABP1|CRABP2|CYP1B1|CYP26A1|CYP26B1|CYP26C1|CYP27C1|CYP2C8|CYP2D6|CYP2S1|CYP3A5|CYP4V2|DGAT1|DGAT2|DHRS3|EGFR|GPC1|GPC2|GPC3|GPC4|GPC5|GPC6|HSPG2|LPL|LRAT|LRP1|LRP2|LRP8|NAPEPLD|OPN1SW|PECR|PLB1|PNPLA4|PPARD|RARRES2|RBP1|RBP4|RDH10|RDH11|RDH12|RDH13|RDH14|RDH16|RDH5|RETSAT|SC…	UP	Day_0_vs_Day_7
negative regulation of epithelial cell differentiation	GO:0030857	33	33	10.55163526	0.00241	0.01784879	0.07648656	0.60701037	0.865	NA	ACVRL1|CAV1|CCND1|CITED1|CTNNB1|DLL1|EZH2|FOXE3|FOXJ2|FRZB|GDF3|GRHL2|GSK3A|GSK3B|HES1|ID1|JAG1|MMP9|MSX2|NODAL|NOTCH1|NOTCH4|OSR1|S1PR3|SMO|SOX9|SRSF6|STAT1|TBX3|VEGFA|XDH|YAP1|ZEB1|	UP	Day_0_vs_Day_7
positive regulation of telomerase activity	GO:0051973	36	36	9.03184192	6.192e-4	0.01789097	0.14531383	1	0.829	NA	ACD|AURKB|CCT2|CCT4|CTNNB1|DKC1|GREM1|GRHL2|HMBOX1|HNRNPA2B1|HNRNPD|HSP90AA1|HSP90AB1|KLF4|MAP2K7|MAP3K4|MAPK1|MAPK15|MAPK3|MAPKAPK5|MYC|NAF1|NEK2|NEK7|NVL|PARM1|PARN|PKIB|PNKP|POT1|PRKCQ|PTGES3|TCP1|TNKS|WRAP53|XRCC5|	DOWN	Day_0_vs_Day_7
regulation of keratinocyte proliferation	GO:0010837	28	28	11.60228996	0.00244	0.01794143	0.01888	0.25735761	0.776	NA	BCL11B|CASK|CD109|CDH3|EFNB2|EPB41L4B|EPPK1|FGF10|HAS2|INTU|KDF1|KLF9|MDK|MED1|NOTCH2|OVOL2|PRKD1|PTPRK|SFN|SNAI2|SRSF6|STXBP4|TGM1|TLR4|VDR|YAP1|ZFP36|ZFP36L1|	UP	Day_0_vs_Day_7
negative regulation of endopeptidase activity	GO:0010951	158	158	5.84480494	0.002448	0.01797158	0.36192509	1	0.93	NA	A2M|A2ML1|ADORA2A|AGT|AHSG|AKT1|AMBP|ANOS1|ANXA8|ANXA8L1|APLP2|APP|AQP1|ARL6IP1|ARRB1|ARRB2|BCL2L12|BEX3|BIN1|BIRC2|BIRC3|BIRC5|BIRC6|BST2|C3|C4A|C4B|C5|CAAP1|CARD8|CAST|CD109|CD44|CDKN2D|CFLAR|COL28A1|COL4A3|COL6A3|COL7A1|CPAMD8|CR1|CRB2|CRIM1|CRYAB|CSNK2A1|CST1|CST2|CST3|CSTB|DDX3X|DHCR24|DNAJB6|DPEP1|FNIP1|FURIN|GAPDH|GAS6|GPX1|HERPUD1|HMSD|IFI16|IFI6|IGBP1|ITIH4|ITIH5|KLF4|LAMP3|LAMTOR5|LEF1|…	UP	Day_0_vs_Day_7
interleukin-12-mediated signaling pathway	GO:0035722	40	40	8.75687065	6.293e-4	0.01805626	0.05493545	0.76406837	0.728	NA	AIP|ANXA2|ARF1|BOLA2|BOLA2B|CAPZA1|CDC42|CFL1|CNN2|GSTA2|GSTO1|HNRNPA2B1|HNRNPDL|HNRNPF|HSPA9|IL12RB2|JAK1|JAK2|LCP1|LMNB1|MIF|MSN|MTAP|P4HB|PAK2|PDCD4|PITPNA|PLCB1|PPIA|PSME2|RALA|RAP1B|RPLP0|SNRPA1|SOD1|SOD2|STAT4|TALDO1|TCP1|TYK2|	DOWN	Day_0_vs_Day_7
positive regulation of mesonephros development	GO:0061213	20	20	13.02098462	0.00247	0.01809716	0.07493	0.59929394	0.83	NA	AGT|BASP1|GATA3|GDNF|GREM1|HOXB7|LGR4|LHX1|MAGED1|NOG|PAX2|PAX8|SIX1|SIX4|SMO|SOX8|SOX9|VEGFA|WNT2B|WT1|	UP	Day_0_vs_Day_7
ribonucleoside metabolic process	GO:0009119	84	84	7.20239577	6.384e-4	0.01819127	0.11208627	0.9847751	0.89	NA	ACPP|ADA|ADA2|ADAL|ADK|AHCY|AHCYL1|AHCYL2|AK3|AK4|AMD1|AMPD3|APIP|APOBEC2|APOBEC3B|APOBEC3C|APOBEC3D|APOBEC3F|APOBEC3G|APRT|CAD|CARD11|CASK|CDA|CDADC1|CMPK1|CTPS1|CTPS2|DGUOK|DHODH|DLG1|DLG2|EFL1|ENOPH1|ENPP4|ENTPD4|GMPR2|GMPS|GNAI3|GNMT|GPHN|GTPBP1|GUK1|HPRT1|IMPDH1|IMPDH2|LRGUK|LRRK2|MAGI3|MFN1|MOCOS|MOCS1|MOCS2|MOCS3|MPP1|MRI1|MTAP|MTRR|NFS1|NME1|NME2|NME3|NME4|NME5|NME6|NME7|NT5C2|NT5E|NUDT18…	DOWN	Day_0_vs_Day_7
hormone transport	GO:0009914	59	59	7.14845693	0.002495	0.01824924	0.14633119	0.90149683	0.848	NA	ABCC2|ACVR2B|ADM|ANXA1|BTK|CAMK2G|CDK16|CPE|CPLX1|CRHR1|CRYM|CYB5R4|EDN1|EDN3|EXOC3L1|FAM3B|FKBP1B|FOXD1|FZD4|GAL|GATA3|HNF1A|HNF1B|ILDR2|INHBA|LTBP4|LYN|MAFA|MYO5A|PARK7|PCLO|PDX1|PTPRN|PTPRN2|RAB11B|RAB11FIP2|RAB11FIP5|RAB1A|RAF1|RAPGEF4|RIMS2|SELENOM|SELENOT|SLC16A10|SLC16A2|SLC44A4|SLCO4A1|SMAD2|SMPD3|SNAP23|SNX19|STX1A|STXBP3|TBX3|TMF1|TRPV4|TTR|UBE2Q1|VGF|	UP	Day_0_vs_Day_7
nuclear receptor activity	GO:0004879	41	41	7.80109688	0.00252	0.01839941	0.10416445	0.72932889	0.797	GO:0098531|transcription factor activity, direct ligand regulated sequence-specific DNA binding,	AHR|AR|ARNT|BRD8|ESRRA|ESRRB|ESRRG|NKX3-1|NR1D1|NR1D2|NR1H2|NR1H3|NR1I2|NR2E3|NR2F1|NR2F2|NR2F6|NR3C1|NR4A1|NR4A2|NR4A3|NR5A1|NR5A2|NR6A1|PPARA|PPARD|PPARG|RARA|RARB|RARG|RORA|RORB|RORC|RXRA|RXRB|RXRG|SREBF1|STAT3|THRA|THRB|VDR|	UP	Day_0_vs_Day_7
transcription factor activity, direct ligand regulated sequence-specific DNA binding	GO:0098531	41	41	7.80109688	0.00252	0.01839941	0.10416445	0.72932889	0.797	GO:0004879|nuclear receptor activity,	AHR|AR|ARNT|BRD8|ESRRA|ESRRB|ESRRG|NKX3-1|NR1D1|NR1D2|NR1H2|NR1H3|NR1I2|NR2E3|NR2F1|NR2F2|NR2F6|NR3C1|NR4A1|NR4A2|NR4A3|NR5A1|NR5A2|NR6A1|PPARA|PPARD|PPARG|RARA|RARB|RARG|RORA|RORB|RORC|RXRA|RXRB|RXRG|SREBF1|STAT3|THRA|THRB|VDR|	UP	Day_0_vs_Day_7
regulation of muscle adaptation	GO:0043502	78	78	7.66382076	0.00253	0.01843799	0.30384366	1	0.893	NA	ACTN3|AGT|AIF1|AKAP6|ATP2A2|ATP2B4|BECN1|BMP10|CAMK2B|CAMK2D|CAMK2G|CASQ1|CDK9|CTDP1|DAG1|DDX39B|EDN1|ERRFI1|FBXO32|FOXO1|FOXO3|G6PD|GATA5|GLRX3|GSK3A|GTF2IRD1|GTF2IRD2|GTF2IRD2B|HAND2|HDAC4|IGFBP5|IL6ST|JARID2|KLF4|LMCD1|LMNA|MEF2A|MIR17HG|MIR25|MTMR4|MTOR|MTPN|MYH7|NOS3|NOTCH1|NR4A3|P2RX4|PAK1|PARP1|PARP2|PDE5A|PDE9A|PIN1|PPARA|PPARGC1A|PPP3CA|PRKCA|PTK2|RGS2|RGS4|ROCK1|ROCK2|RPS6KB1|SCN5A|SELE…	UP	Day_0_vs_Day_7
regulation of lipase activity	GO:0060191	67	67	8.07995487	0.00256	0.01862355	0.14590235	0.9002065	0.889	NA	ABHD5|ABL1|ABL2|ADCYAP1R1|AGT|ANG|ANGPTL4|ANXA1|ANXA8|ANXA8L1|APOA1|APOA2|APOC1|ARF4|ARHGAP6|ARL1|BDNF|BICD1|EDNRA|EGFR|FGF2|FGFR1|FGFR2|FGFR3|FLT1|FURIN|GNA13|GNA15|GNAQ|HDAC9|HPCA|HRAS|KIT|LMF1|LPAR1|LPAR2|LPL|LRP1|NMUR1|NR1H2|NR1H3|NTF3|NTF4|NTRK2|NTRK3|P2RY6|PCSK5|PCSK6|PDGFRA|PDGFRB|PDPK1|PLA2R1|PLAA|PLCB2|PLCG1|PLIN5|POR|PPT1|PRKCZ|PTAFR|RASGRP1|RASGRP4|RGS2|RHOA|RHOC|SNCA|SORT1|	UP	Day_0_vs_Day_7
regulation of tube diameter	GO:0035296	107	107	6.83929715	6.582e-4	0.018625	2.777e-5	0.00407	0.999	GO:0097746|regulation of blood vessel diameter, GO:0050880|regulation of blood vessel size,	ACE|ACTA2|ADCY6|ADM|ADORA1|ADORA2A|ADORA2B|ADRA1B|ADRA1D|ADRA2A|ADRA2B|ADRA2C|ADRB2|ADRB3|AGT|AKT1|ALOX12|APLN|APOE|ARHGAP42|ASIC2|ATG5|ATP1A2|ATP2B1|BBS2|BDKRB2|BMPR2|CASR|CAV1|CD38|CHGA|CHRM3|CPS1|DOCK4|DOCK5|ECE1|EDN1|EDN3|EDNRA|EDNRB|EGFR|EPHX2|F2R|F2RL1|FGA|FGB|FGG|FOXC1|FOXC2|GCH1|GCLC|GCLM|GJA1|GJA5|GPER1|GPX1|GRIP2|GUCY1A1|HMGCR|HMOX1|HRH2|HTR1A|HTR1B|HTR1D|HTR7|ICAM1|ITGA1|ITGB1BP1|KCNA5…	DOWN	Day_0_vs_Day_7
regulation of blood vessel size	GO:0050880	107	107	6.83929715	6.582e-4	0.018625	2.777e-5	0.00407	0.999	GO:0035296|regulation of tube diameter, GO:0097746|regulation of blood vessel diameter,	ACE|ACTA2|ADCY6|ADM|ADORA1|ADORA2A|ADORA2B|ADRA1B|ADRA1D|ADRA2A|ADRA2B|ADRA2C|ADRB2|ADRB3|AGT|AKT1|ALOX12|APLN|APOE|ARHGAP42|ASIC2|ATG5|ATP1A2|ATP2B1|BBS2|BDKRB2|BMPR2|CASR|CAV1|CD38|CHGA|CHRM3|CPS1|DOCK4|DOCK5|ECE1|EDN1|EDN3|EDNRA|EDNRB|EGFR|EPHX2|F2R|F2RL1|FGA|FGB|FGG|FOXC1|FOXC2|GCH1|GCLC|GCLM|GJA1|GJA5|GPER1|GPX1|GRIP2|GUCY1A1|HMGCR|HMOX1|HRH2|HTR1A|HTR1B|HTR1D|HTR7|ICAM1|ITGA1|ITGB1BP1|KCNA5…	DOWN	Day_0_vs_Day_7
regulation of blood vessel diameter	GO:0097746	107	107	6.83929715	6.582e-4	0.018625	2.777e-5	0.00407	0.999	GO:0035296|regulation of tube diameter, GO:0050880|regulation of blood vessel size,	ACE|ACTA2|ADCY6|ADM|ADORA1|ADORA2A|ADORA2B|ADRA1B|ADRA1D|ADRA2A|ADRA2B|ADRA2C|ADRB2|ADRB3|AGT|AKT1|ALOX12|APLN|APOE|ARHGAP42|ASIC2|ATG5|ATP1A2|ATP2B1|BBS2|BDKRB2|BMPR2|CASR|CAV1|CD38|CHGA|CHRM3|CPS1|DOCK4|DOCK5|ECE1|EDN1|EDN3|EDNRA|EDNRB|EGFR|EPHX2|F2R|F2RL1|FGA|FGB|FGG|FOXC1|FOXC2|GCH1|GCLC|GCLM|GJA1|GJA5|GPER1|GPX1|GRIP2|GUCY1A1|HMGCR|HMOX1|HRH2|HTR1A|HTR1B|HTR1D|HTR7|ICAM1|ITGA1|ITGB1BP1|KCNA5…	DOWN	Day_0_vs_Day_7
regulation of cAMP-mediated signaling	GO:0043949	34	34	10.41372159	0.00257	0.01863023	0.005847	0.12429832	0.768	NA	ADCYAP1R1|APLNR|APLP1|ARRDC3|ATP2B4|CDC34|CGAS|CRTC3|GIPR|GNAI1|GNAI2|GPR61|GSK3A|LPAR1|MGRN1|MRAP2|NOS1|NPY2R|OPRL1|PDE10A|PDE11A|PDE2A|PDE3A|PDE3B|PDE4A|PDE4D|PEX5L|PRKCA|RAPGEF2|RASD2|RGS2|SCT|UBE2B|UCN|	UP	Day_0_vs_Day_7
ovulation cycle process	GO:0022602	34	34	10.3861993	0.00257	0.0186632	0.11001255	0.75862434	0.845	NA	ADAMTS1|AFP|AMH|ARRB1|ARRB2|BMPR1B|CASP2|CASP3|FSHR|FZD4|GAS2|HSPA5|INHBA|MAP2K6|MMP19|NOS3|NPY5R|NR5A1|NRIP1|PAM|PDGFRA|PLEKHA1|PTPRN|PTX3|ROBO2|SGPL1|SIRT1|SLIT2|SLIT3|SRC|STAT5B|TGFB2|TGFB3|ZNF830|	UP	Day_0_vs_Day_7
olfactory lobe development	GO:0021988	28	28	11.46436711	0.00261	0.01888683	0.03899	0.40397972	0.768	NA	AGTPBP1|ATF5|CHD7|CRTAC1|DLX2|DLX5|EFNA2|ERBB4|EXT1|FEZF1|ID2|KIF14|LHX2|LRRK2|ROBO1|ROBO2|RPGRIP1L|SALL1|SALL3|SEMA3A|SEMA7A|SKI|SLIT1|SLIT2|SLIT3|SRF|UNCX|WNT5A|	UP	Day_0_vs_Day_7
neuron projection extension	GO:1990138	56	56	7.1297515	0.002621	0.01893442	0.02419654	0.29724068	0.851	NA	ALCAM|AURKA|AUTS2|C9orf72|CDK5|CDKL3|CPNE1|CTNNB1|CYFIP1|CYFIP2|DDR1|DVL1|EIF2AK4|EMX1|FLRT1|FLRT3|HSP90AA1|HSP90AB1|IMPACT|IQGAP1|ITGA4|ITGB1|LAMB2|LHX2|LLPH|MAP1B|NDEL1|NDN|NLGN3|NRN1L|NRP1|NRP2|PLXNA1|PLXNA3|POSTN|PPP3CB|PRKCZ|RAPH1|SEMA3A|SEMA3F|SEMA5A|SEMA5B|SEMA7A|SH3GL2|SLC9A6|SLIT1|SLIT2|SLIT3|SPG11|STK11|TIAM1|TMEM108|ULK1|ULK2|USP9X|VCL|	UP	Day_0_vs_Day_7
memory	GO:0007613	104	104	6.25648012	0.002734	0.01968244	0.06070414	0.52768873	0.968	NA	ABCA7|ADCY1|ADCY8|ADNP|APOE|ARC|ASIC1|ATAD1|ATXN1|ATXN1L|B4GALT2|BDNF|BRINP1|BTBD9|CALB1|CAMK4|CCK|CEBPB|CHRNA7|CHRNB2|CIC|CNR1|COMT|CPEB3|CREB1|CRTC1|CTNS|CUX2|DRD2|EIF2AK4|EIF4EBP2|FEN1|FGF13|FOXO6|GRIA1|GRIN1|GRIN2A|HRH2|INSR|ITGA3|ITGA5|ITGA8|ITPR3|JPH3|KALRN|KAT2A|KCNK10|KCNK2|KLK8|KMT2B|LDLR|LGMN|LMX1A|LRRN4|MAP1A|MAPT|MDK|MECP2|MTOR|NETO1|NFATC4|NGF|NPAS4|NQO2|NTAN1|NTF3|NTF4|PAIP2|PAK5|PA…	UP	Day_0_vs_Day_7
regulation of tissue remodeling	GO:0034103	59	59	7.1138815	0.002733	0.01970419	0.31626433	1	0.886	NA	ABR|ADAM8|AGER|AGT|ATP6AP1|BAX|BCR|BGLAP|CA2|CD38|CEACAM1|CSK|CST3|DDR2|DEF8|EGFR|FLT4|GPNMB|GREM1|HAND2|IL15|IL18|IL20RA|IL23A|INPP5D|ITGB3|LEPR|LTBP3|MDK|NF1|P2RX7|PDK4|PLEKHM1|PPARGC1B|PPP3CA|PRKCA|ROCK1|ROCK2|S1PR1|SFRP1|SPP1|SRC|SUCO|SYK|SYT7|TF|TFRC|TGFB1|THBS4|TMBIM1|TMEM119|TMEM64|TNFAIP3|TNFRSF11A|TNFRSF11B|TNFSF11|TP53|UBASH3B|VDR|	UP	Day_0_vs_Day_7
developmental cell growth	GO:0048588	80	80	7.60803549	0.00275	0.01976051	0.01894085	0.25648285	0.885	NA	ABL1|AGT|AKAP13|ALCAM|APP|ARIH2|AURKA|AUTS2|BDNF|C9orf72|CDK5|CDKL3|COBL|CPNE1|CTNNB1|CYFIP1|CYFIP2|DDR1|DVL1|EFNA5|EIF2AK4|EMX1|FLRT1|FLRT3|FOXL2|GATA4|HDAC6|HSP90AA1|HSP90AB1|IMPACT|IQGAP1|ITGA4|ITGB1|KMT2D|LAMB2|LHX2|LLPH|MAP1B|MAP2K4|MEX3C|NDEL1|NDN|NIN|NLGN3|NPPA|NRN1L|NRP1|NRP2|PDLIM5|PLXNA1|PLXNA3|POSTN|PPP3CB|PRKCZ|PRMT2|RAPH1|RARG|SEMA3A|SEMA3F|SEMA5A|SEMA5B|SEMA7A|SH3GL2|SIRT6|SLC9A6|SL…	UP	Day_0_vs_Day_7
protein complex involved in cell adhesion	GO:0098636	25	25	11.65582839	0.00287	0.020515	0.01113	0.18339916	0.681	NA	EMILIN1|ITGA1|ITGA10|ITGA11|ITGA2|ITGA2B|ITGA3|ITGA4|ITGA5|ITGA6|ITGA7|ITGA8|ITGA9|ITGAE|ITGAM|ITGAV|ITGB1|ITGB2|ITGB3|ITGB4|ITGB5|ITGB8|LYN|NPNT|TSPAN32|	UP	Day_0_vs_Day_7
integrin complex	GO:0008305	25	25	11.65582839	0.00287	0.0205508	0.01113	0.18413867	0.681	NA	EMILIN1|ITGA1|ITGA10|ITGA11|ITGA2|ITGA2B|ITGA3|ITGA4|ITGA5|ITGA6|ITGA7|ITGA8|ITGA9|ITGAE|ITGAM|ITGAV|ITGB1|ITGB2|ITGB3|ITGB4|ITGB5|ITGB8|LYN|NPNT|TSPAN32|	UP	Day_0_vs_Day_7
regulation of cell shape	GO:0008360	137	137	6.00539912	0.002866	0.02055598	0.20450855	1	0.788	NA	ALDOA|ANXA1|ANXA7|ARAP1|ARHGAP18|ARHGAP35|ARHGEF18|ATP10A|BAIAP2|BAMBI|BRWD1|BRWD3|BVES|C15orf62|CCL2|CDC42|CDC42EP1|CDC42EP2|CDC42EP3|CDC42EP4|CDC42EP5|CDC42SE1|CDC42SE2|CFDP1|COCH|CORO1A|CRK|CYFIP1|DAG1|DAPK3|DIAPH1|DLC1|DLG1|DMTN|DNMBP|EPB41|EPB41L3|EPS8|EZR|F11R|F2|FAM171A1|FBLIM1|FERMT2|FES|FGD1|FGD3|FGD4|FGD5|FGD6|FMNL1|FMNL2|FMNL3|FN1|FYN|GAS2|GNA12|GNA13|HCK|HEXB|HPN|ICAM1|ITGA7|ITGB2|KDR…	UP	Day_0_vs_Day_7
regulation of stress-activated MAPK cascade	GO:0032872	197	197	5.64452777	0.002904	0.02072107	0.6704628	1	0.957	NA	AGER|AIDA|AKT1|AMBP|ANKRD6|APP|ARHGEF5|ARL6IP5|AXIN1|BMP2|CARD9|CDC42|COPS5|CYLD|DAB2IP|DACT1|DAXX|DBNL|DKK1|DLG1|DNAJA1|DTNBP1|DUSP1|DUSP10|DUSP15|DUSP19|DUSP22|DUSP3|DVL2|DVL3|EDA2R|EDN1|EGFR|EIF2AK2|EMC10|EPHA4|EPHB1|ERCC6|ERN1|ERN2|EZR|F2RL1|FAS|FGF19|FKTN|FLT4|FOXM1|FOXO1|FZD10|FZD4|FZD5|FZD7|FZD8|GADD45A|GADD45B|GADD45G|GDF6|GPS2|GREM1|GRIK2|GSTP1|HACD3|HAND2|HDAC3|HIPK2|HIPK3|HMGB1|HMGCR|H…	UP	Day_0_vs_Day_7
purine nucleoside metabolic process	GO:0042278	67	67	7.70390762	7.386e-4	0.02075743	0.08200662	0.88779195	0.869	NA	ACPP|ADA|ADA2|ADAL|ADK|AHCY|AHCYL1|AHCYL2|AK3|AK4|AMD1|AMPD3|APIP|APRT|CARD11|CASK|DGUOK|DLG1|DLG2|EFL1|ENOPH1|ENPP4|GMPR2|GMPS|GNAI3|GNMT|GPHN|GTPBP1|GUK1|HPRT1|IMPDH1|IMPDH2|LRGUK|LRRK2|MACROD1|MACROD2|MAGI3|MFN1|MOCOS|MOCS1|MOCS2|MOCS3|MPP1|MRI1|MTAP|MTRR|NFS1|NME1|NME2|NME3|NME4|NME5|NME6|NME7|NT5C2|NT5E|NUDT18|OARD1|OPA1|PEMT|PNP|PRTFDC1|RAB23|RAN|RHOA|RHOQ|TJP2|	DOWN	Day_0_vs_Day_7
activin receptor signaling pathway	GO:0032924	22	22	12.5168075	0.00293	0.02083499	0.04716	0.45421944	0.762	NA	ACVR1|ACVR1B|ACVR1C|ACVR2A|ACVR2B|ACVRL1|BMP10|BMPR2|CFC1|CITED2|FOXH1|GDF6|GDF7|INHBA|NODAL|SMAD2|SMAD3|TDGF1|TDGF1P3|TGFBR1|TGFBR2|TGIF2|	UP	Day_0_vs_Day_7
cellular response to amino acid stimulus	GO:0071230	65	64	7.99211153	0.00293	0.02087116	0.10904046	0.75829324	0.86	NA	AMIGO1|ASS1|ATP7A|BAIAP2|BCL11A|BCL2L1|CAPN2|CASTOR1|CASTOR2|CASTOR3|CEBPB|COL16A1|COL1A1|COL1A2|COL3A1|COL4A1|COL5A2|COL6A1|CPEB1|CPEB3|CPEB4|CYBA|CYBB|DNMT1|DNMT3A|EGFR|FYN|GCLC|GCLM|HNRNPD|HSF1|IPO5|KLHL22|LAMTOR1|LAMTOR2|LAMTOR3|LAMTOR4|LAMTOR5|LARS|MMP2|MTOR|NEURL1|NSMF|NTRK2|OPA1|PDGFC|PDGFD|PDGFRA|RPTOR|RRAGA|RRAGB|RRAGC|RRAGD|SESN1|SESN2|SESN3|SH3BP4|SIX1|SLC38A9|SOCS1|UBR1|UBR2|XBP1|ZEB1|	UP	Day_0_vs_Day_7
lysosome localization	GO:0032418	40	39	8.94299564	7.488e-4	0.02090082	1.161e-5	0.001985	0.657	NA	ARL8B|BLOC1S1|BLOC1S2|BORCS5|BORCS6|BTK|CBL|CHGA|CPLX2|DEF8|FAM98A|HDAC6|HPS6|KIF1B|KIT|KXD1|LAMTOR1|LAT|LYN|MAP6|MYH9|NDEL1|NR4A3|PIK3CD|PIP4P1|PLA2G3|PLEKHM1|PLEKHM2|RAB3A|RASGRP1|S100A13|SNAP23|SNAPIN|SPAG9|SYTL4|TFEB|TMEM106B|VPS33A|VPS33B|	DOWN	Day_0_vs_Day_7
regulation of stem cell proliferation	GO:0072091	56	56	7.08366193	0.002956	0.02098704	0.39393556	1	0.888	NA	ACE|AGO3|ASPM|ATXN1L|CITED1|CTNNA1|CTNNB1|CX3CL1|DISC1|DRD2|EIF2AK2|EPCAM|FBLN1|FERMT1|FOXG1|FZD3|GJA1|GLI3|HIF1A|HMGA2|HMGB2|HNRNPU|KDF1|KDM1A|KITLG|LRRK2|LTBP3|N4BP2L2|NANOG|NF1|NF2|NOTCH1|OVOL2|PAX6|PDCD2|PIM1|PTN|SHH|SIRT6|SIX3|SMARCD3|SMO|SNAI2|SOX10|SOX11|SOX17|SOX18|TBX3|TERT|THPO|TP53|VEGFA|VEGFC|YAP1|ZFP36L1|ZNF335|	UP	Day_0_vs_Day_7
regulation of striated muscle cell apoptotic process	GO:0010662	35	35	10.20461896	0.00298	0.02111734	0.06629274	0.55851976	0.863	NA	AGT|AMBRA1|BAG3|BMP7|BMPR1A|BNIP3|CAMK2A|CAMK2D|CAPN2|CFLAR|CXCR2|ENG|GATA4|HAND2|HEY2|HMGCR|HSF1|HSPB6|ILK|JAK2|LTK|MAP3K5|MDK|MYOCD|NFE2L2|NKX2-5|PAX8|PDPK1|PPP1R10|PTEN|RGL2|SIRT4|SIRT5|TIGAR|TP53|	UP	Day_0_vs_Day_7
cell growth	GO:0016049	82	82	7.56909652	0.00299	0.02115167	0.02325922	0.29184274	0.887	NA	ABL1|AGT|AKAP13|ALCAM|APP|ARIH2|AURKA|AUTS2|BDNF|BIN3|C9orf72|CDK5|CDKL3|COBL|CPNE1|CTNNB1|CYFIP1|CYFIP2|DDR1|DVL1|EFNA5|EIF2AK4|EMX1|EPB41L5|FLRT1|FLRT3|FOXL2|GATA4|HDAC6|HSP90AA1|HSP90AB1|IMPACT|IQGAP1|ITGA4|ITGB1|KMT2D|LAMB2|LHX2|LLPH|MAP1B|MAP2K4|MEX3C|NDEL1|NDN|NIN|NLGN3|NPPA|NRN1L|NRP1|NRP2|PDLIM5|PLXNA1|PLXNA3|POSTN|PPP3CB|PRKCZ|PRMT2|RAPH1|RARG|SEMA3A|SEMA3F|SEMA5A|SEMA5B|SEMA7A|SH3GL2|SI…	UP	Day_0_vs_Day_7
G protein-coupled receptor binding	GO:0001664	175	175	5.69701759	0.003001	0.02119275	0.5031681	1	0.966	NA	ACE|ADA2|ADM|ADORA1|ADORA2A|ADRA2A|ADRA2C|AGT|AKAP5|APELA|APLN|APLP1|ARAP1|ARHGEF1|ARHGEF11|ARHGEF12|ARRB1|ARRB2|ARRDC3|ATP2A2|BAMBI|BBS1|BDKRB2|BICD1|C1QBP|C3|C5|CALCB|CALM3|CCKBR|CCL2|CCL26|CCL28|CKLF|CLIC6|CNIH4|CNRIP1|CTHRC1|CX3CL1|CXCL1|CXCL12|CXCL14|CXCL16|CXCL3|CXCL5|CXCL6|DLG4|DNAJA1|DNM1|DNM2|DNM3|DVL1|DVL2|DVL3|EDN1|EDN3|EDNRB|FEM1A|FLNA|FYN|FZD1|FZD7|GAL|GNA11|GNA12|GNA13|GNA14|GNA15|G…	UP	Day_0_vs_Day_7
defense response to bacterium	GO:0042742	88	88	7.14473586	7.709e-4	0.02137032	0.001312	0.0768942	0.977	NA	ACP5|ADAM17|ADAMTS5|ADGRB1|ANKRD17|ANXA3|AZU1|BCL3|CARD9|CD36|CD4|CEBPB|CFP|CHGA|COCH|CXCL6|DROSHA|EPHA2|F2|FGA|FGB|GBP2|GBP4|GSDMD|H2BFS|HIST1H2BC|HIST1H2BE|HIST1H2BG|HIST1H2BJ|HIST1H2BK|HIST2H2BE|HLA-E|HMGB2|IL23A|IL27RA|IL6R|IRF8|ISG15|LCN2|LEAP2|LTF|LYG1|LYST|MAVS|MICA|MYD88|NLRP1|NOD1|NOD2|NOS2|NOTCH2|OPTN|P2RX7|PLA2G2A|PLA2G6|PPP1R11|PRB3|PRKCD|PYCARD|RAB14|RAB1A|RARRES2|RBPJ|RIPK2|ROMO1|RP…	DOWN	Day_0_vs_Day_7
negative regulation of smooth muscle cell migration	GO:0014912	21	21	12.41124963	0.00306	0.02157247	0.03478	0.3785208	0.826	NA	AIF1|APEX1|BMPR1A|CORO1B|GSTP1|IGFBP3|IGFBP5|ILK|LRP1|MEF2C|MYOCD|NDRG4|NFE2L2|PPARD|PPARGC1A|PRKG1|SEMA6D|SERPINE1|SLIT2|TPM1|TRIB1|	UP	Day_0_vs_Day_7
regulation of type I interferon production	GO:0032479	109	109	6.78812684	7.927e-4	0.02182898	0.1255596	0.98503066	0.935	NA	CACTIN|CGAS|CHUK|CRCP|CREBBP|CTNNB1|CYLD|DDX3X|DDX41|DDX58|DHX33|DHX36|DHX58|DHX9|DTX4|EP300|FLOT1|GPATCH3|HERC5|HMGB1|HMGB2|HSPD1|IFI16|IFIH1|IKBKE|IRAK1|IRF1|IRF3|IRF5|IRF7|ISG15|ITCH|LRRFIP1|MAVS|MRE11|MYD88|NFKB1|NFKB2|NLRC3|NLRC5|NLRX1|NMI|NPLOC4|OTUD5|PCBP2|PIN1|PLCG2|POLR1C|POLR2E|POLR2F|POLR2H|POLR2K|POLR2L|POLR3A|POLR3B|POLR3C|POLR3D|POLR3E|POLR3F|POLR3G|POLR3GL|POLR3H|POLR3K|PPM1B|PQBP1…	DOWN	Day_0_vs_Day_7
blood vessel remodeling	GO:0001974	26	26	11.04379702	0.00315	0.02216887	0.13926	0.88724189	0.862	NA	ACE|ACVR2B|ACVRL1|AGT|ATG5|ATP7A|AXL|BAK1|BAX|BGN|BMPR2|CHD7|EPAS1|FGF10|FGF8|FOXC1|FOXC2|HOXA3|JAG1|LIF|MDM2|MEF2C|NOS3|RBPJ|RSPO3|TGM2|	UP	Day_0_vs_Day_7
nucleobase metabolic process	GO:0009112	41	41	8.64357868	8.118e-4	0.02220502	0.17787721	1	0.852	NA	ACPP|ADA|ALDH6A1|AOX1|APRT|CAD|CDA|CMPK1|CPS1|CRMP1|CTPS1|CTPS2|DHODH|DPYD|DPYS|DPYSL2|DPYSL3|DPYSL4|DPYSL5|GART|GDA|GMPR|GMPR2|GMPS|HPRT1|KDM1A|MAPK1|MTHFD1|MTHFD1L|MTOR|PAICS|PPAT|PRPS1|PRTFDC1|RRM1|SHMT1|TTR|TYMP|TYMS|UMPS|XDH|	DOWN	Day_0_vs_Day_7
telomere maintenance via telomerase	GO:0007004	22	22	18.62698387	8.2e-4	0.02228119	0.00342	0.16508541	0.748	NA	DKC1|GAR1|HSP90AA1|HSP90AB1|MRE11|NHP2|NOP10|PINX1|POT1|PTGES3|RAD50|RFC1|RPA1|SMG5|SMG6|SMG7|TELO2|TERF1|TERF2IP|TERT|TNKS1BP1|WRAP53|	DOWN	Day_0_vs_Day_7
regulation of tube size	GO:0035150	108	108	6.77597032	8.282e-4	0.02235571	3.351e-5	0.004741	0.999	NA	ACE|ACTA2|ADCY6|ADM|ADORA1|ADORA2A|ADORA2B|ADRA1B|ADRA1D|ADRA2A|ADRA2B|ADRA2C|ADRB2|ADRB3|AGT|AKT1|ALOX12|APLN|APOE|ARHGAP42|ASIC2|ATG5|ATP1A2|ATP2B1|BBS2|BDKRB2|BMPR2|CASR|CAV1|CD38|CHGA|CHRM3|CPS1|DOCK4|DOCK5|ECE1|EDN1|EDN3|EDNRA|EDNRB|EGFR|EPHX2|F2R|F2RL1|FGA|FGB|FGG|FOXC1|FOXC2|GCH1|GCLC|GCLM|GJA1|GJA5|GPER1|GPX1|GRIP2|GUCY1A1|HMGCR|HMOX1|HRH2|HTR1A|HTR1B|HTR1D|HTR7|ICAM1|ITGA1|ITGB1BP1|KCNA5…	DOWN	Day_0_vs_Day_7
striated muscle thin filament	GO:0005865	20	20	12.34834803	0.00322	0.02262271	0.0593	0.52778286	0.468	NA	ACTA1|FHOD3|LMOD1|LMOD2|MYOM1|MYOM2|TMOD1|TMOD2|TMOD3|TNNC1|TNNC2|TNNI1|TNNI3|TNNT1|TNNT2|TPM1|TPM2|TPM3|TPM4|TTN|	UP	Day_0_vs_Day_7
growth plate cartilage development	GO:0003417	30	30	10.50125708	0.00326	0.02286458	0.00385	0.08924605	0.635	NA	ANXA2|ANXA6|ANXA9|CER1|COCH|COL12A1|COL14A1|COL20A1|COL27A1|COL6A1|COL6A2|COL6A3|COL7A1|MATN1|MATN2|MATN3|MATN4|NPPC|POC1A|RARA|RARB|RARG|SCARA3|STC1|TGFBR2|THBS3|VIT|VWA1|VWA2|ZMPSTE24|	UP	Day_0_vs_Day_7
regulation of pri-miRNA transcription by RNA polymerase II	GO:1902893	36	36	9.68542241	0.00328	0.0229656	0.0315361	0.35161041	0.875	NA	APLN|ATOH8|BMP2|BMP4|BMPR1A|DDX5|FOS|GATA2|GNL3|HDAC4|HIF1A|JUN|NFATC3|NFATC4|NFIB|NGFR|NR3C1|PDGFB|PPARA|PPARD|RELA|SMAD3|SMAD6|SMARCA4|SOX9|SREBF1|SREBF2|SRF|STAT3|TEAD1|TERT|TGFB1|TGFB2|TP53|WT1|YY1|	UP	Day_0_vs_Day_7
regulation of endothelial cell apoptotic process	GO:2000351	40	40	7.67872792	0.00329	0.02299863	0.49708429	1	0.844	NA	ABL1|AKR1C3|ANGPT1|ANGPTL4|ANO6|CCL2|CD248|CD40|COL18A1|ECSCR|FGA|FGB|FGG|GAS6|GATA2|GATA3|GPER1|HLA-G|ICAM1|IL11|ITGA4|KDR|KRIT1|MAPK7|NDNF|NFE2L2|PAK4|PDCD4|PDPK1|PLCG1|PRKCI|RAMP2|SCG2|SEMA5A|SERPINE1|TEK|TERT|THBS1|TNFAIP3|TNIP2|	UP	Day_0_vs_Day_7
myofilament	GO:0036379	22	22	12.2165441	0.00335	0.02337594	0.06375	0.54606733	0.522	NA	ACTA1|FHOD3|LMOD1|LMOD2|MYBPC3|MYOM1|MYOM2|TMOD1|TMOD2|TMOD3|TNNC1|TNNC2|TNNI1|TNNI3|TNNT1|TNNT2|TPM1|TPM2|TPM3|TPM4|TRIM32|TTN|	UP	Day_0_vs_Day_7
negative regulation of gliogenesis	GO:0014014	30	30	10.42462939	0.00338	0.02354523	0.06423	0.54675454	0.865	NA	CERS2|CTNNB1|DAAM2|DAB1|DICER1|DLX1|DLX2|DUSP10|F2|HES1|ID2|ID4|IDH2|LDLR|LIN28A|NF1|NOG|NOTCH1|NR1D1|NTRK3|PITX3|PTN|RNF10|SIRT2|SKI|SOX10|SOX11|TERT|TMEM98|TSPO|	UP	Day_0_vs_Day_7
protein localization to mitochondrion	GO:0070585	75	75	7.4389185	8.941e-4	0.02397662	0.16974194	1	0.752	NA	AGK|AIP|AKT1|BAD|BAX|BCL2L11|BID|BMF|CALM3|CHCHD4|COX18|DDIT3|DNAJA1|DNAJC15|DNAJC19|DNLZ|DNM1L|FBXO7|FIS1|GDAP1|GRPEL1|GRPEL2|HK1|HK2|HSP90AA1|HSPA4|HSPD1|IMMP1L|IMMP2L|LRRK2|MAIP1|MARCH5|MFF|MFN2|MGARP|MIPEP|MOAP1|MTCH2|MTERF4|NDUFA13|OXA1L|PAM16|PINK1|PITRM1|PMAIP1|PMPCA|PMPCB|PRKN|ROMO1|SAMM50|SLC25A6|TIMM10|TIMM10B|TIMM13|TIMM17A|TIMM17B|TIMM21|TIMM22|TIMM23|TIMM23B|TIMM29|TIMM44|TIMM50|TIMM…	DOWN	Day_0_vs_Day_7
positive regulation of blood vessel endothelial cell migration	GO:0043536	52	52	7.25361482	0.003474	0.02415719	0.54962586	1	0.883	NA	ABL1|ADAM17|AKT1|AKT3|ALOX12|AMOTL1|ANGPT1|ANGPT4|ANXA1|ATP5F1A|ATP5F1B|CD40|CIB1|ETS1|FGF18|FGF2|FGFR1|FOXC2|GATA2|HDAC7|HDAC9|HIF1A|HMGB1|HMOX1|HSPB1|JCAD|KDR|MAP2K3|MAP3K3|MAPK14|NFE2L2|NOS3|NRP1|NUS1|P2RX4|PDGFB|PDPK1|PIK3C2A|PLCG1|PLK2|PRKCA|PRKD1|PRKD2|RHOJ|SIRT1|SP1|STAT5A|TGFB1|THBS1|TMSB4X|VEGFA|VEGFC|	UP	Day_0_vs_Day_7
head morphogenesis	GO:0060323	35	35	9.99649192	0.00348	0.0241598	0.21508583	1	0.773	NA	ANKRD11|ARID5B|ASPH|ATP6AP2|CLDN5|COL1A1|CRISPLD1|CRISPLD2|CSRNP1|DKK1|DLX5|EP300|FLVCR1|IHH|LEF1|LRP6|MMP2|MSX1|MYH3|NIPBL|NOG|PDGFRA|PLEKHA1|PTPN11|RAB3GAP1|RRAS|SCX|SGPL1|SKI|SSBP3|STRA6|TBX1|TGFB3|TIPARP|WNT3|	UP	Day_0_vs_Day_7
cartilage morphogenesis	GO:0060536	26	26	10.83669378	0.00356	0.02467345	0.05614	0.50624708	0.627	NA	COCH|COL12A1|COL14A1|COL20A1|COL6A1|COL6A2|COL6A3|COL7A1|HAND1|HAND2|LRP6|MATN1|MATN2|MATN3|MATN4|MEF2C|MSX1|RSPO2|SCARA3|SNAI1|SNAI2|STC1|VIT|VWA1|VWA2|WNT7B|	UP	Day_0_vs_Day_7
face morphogenesis	GO:0060325	30	30	10.30082429	0.00358	0.02477022	0.09804	0.69836479	0.726	NA	ANKRD11|ARID5B|ASPH|CLDN5|COL1A1|CRISPLD1|CRISPLD2|CSRNP1|DKK1|DLX5|EP300|LEF1|LRP6|MMP2|MSX1|MYH3|NIPBL|NOG|PDGFRA|PLEKHA1|PTPN11|RAB3GAP1|RRAS|SCX|SGPL1|SKI|STRA6|TBX1|TGFB3|TIPARP|	UP	Day_0_vs_Day_7
muscle fiber development	GO:0048747	44	44	7.6281607	0.003666	0.02532335	0.30649046	1	0.788	NA	ACTA1|AFG3L2|BIN3|CACNA2D2|CAV2|CHRNB1|CXADR|DMD|DNER|DYSF|FLNC|GPX1|HOMER1|KEL|KLHL41|LOX|MYH11|MYH6|MYO18B|MYOF|MYOM1|MYOM2|MYORG|NEB|NEBL|P2RX2|PPP3CA|PTCD2|RIPOR2|RYR1|SELENON|SGCB|SIX1|SKI|SMO|STAC3|TCAP|TTN|UCHL1|VEGFA|WFIKKN1|WNT10B|XK|ZMPSTE24|	UP	Day_0_vs_Day_7
telomere maintenance via telomere lengthening	GO:0010833	29	29	14.43483101	9.6e-4	0.02541213	0.00385	0.17170163	0.774	NA	CTC1|DCLRE1B|DKC1|GAR1|HSP90AA1|HSP90AB1|MRE11|NHP2|NOP10|PINX1|POT1|PTGES3|RAD50|RAD51|RFC1|RPA1|SLX1A|SLX1B|SMG5|SMG6|SMG7|STN1|TELO2|TERF1|TERF2IP|TERT|TNKS1BP1|WRAP53|ZBTB48|	DOWN	Day_0_vs_Day_7
neutrophil migration	GO:1990266	37	37	8.82753823	9.547e-4	0.02543479	0.04892004	0.72988705	0.791	NA	CCL2|CCL26|CD177|CKLF|CSF3R|CX3CL1|CXADR|CXCL1|CXCL3|CXCL5|CXCL6|CXCR2|EDN1|EDN3|GBF1|IL1A|IRAK4|ITGA1|ITGA9|ITGB2|JAGN1|LGALS3|MCOLN2|NCKAP1L|PDE4B|PDE4D|PECAM1|PF4|PIK3CD|PIP5K1C|PREX1|PRTN3|SYK|TGFB2|VAV1|VAV3|WDR1|	DOWN	Day_0_vs_Day_7
G protein-coupled receptor signaling pathway, coupled to cyclic nucleotide second messenger	GO:0007187	151	151	5.85423447	0.003737	0.02576668	0.51346775	1	0.939	NA	ABCA1|ADCY1|ADCY2|ADCY3|ADCY4|ADCY5|ADCY6|ADCY7|ADCY8|ADCY9|ADGRB1|ADGRB2|ADGRB3|ADGRD1|ADGRD2|ADGRE2|ADGRE5|ADGRG1|ADGRG2|ADGRG3|ADGRG5|ADGRG6|ADGRL1|ADGRL2|ADGRL3|ADGRL4|ADM|ADM2|ADORA1|ADORA2A|ADORA2B|ADRA1B|ADRA1D|ADRA2A|ADRA2B|ADRA2C|ADRB2|ADRB3|AGT|AKAP12|AKAP13|AKAP5|ANXA1|CACNA1D|CALCB|CALCR|CALCRL|CASR|CCL2|CHGA|CHRM2|CHRM3|CNR1|CRHR1|CRHR2|DRD2|DRD4|EDN1|EDNRA|FLNA|FSHR|GABBR1|GALR1|GCG…	UP	Day_0_vs_Day_7
peripheral nervous system development	GO:0007422	69	69	6.67886101	0.003756	0.02585481	0.36062536	1	0.85	NA	ADAM22|ADGRB1|ADGRB2|ADGRG6|AKT1|AKT2|ALDH3A2|ARHGEF10|ARTN|ASIC2|BDNF|CDK5|CLDN1|CNTNAP1|DAG1|DICER1|EDNRB|EGR2|EGR3|ERBB2|ERBB3|ETV1|FA2H|GDNF|GFRA3|GPC1|GSTM3|HAND2|HAPLN2|ILK|ISL1|ISL2|LAMA2|LAMB2|LGI4|MED12|MPP5|NAB1|NAB2|NCMAP|NDRG1|NEFH|NF1|NFASC|NGF|NRG1|NTF3|NTF4|NTRK2|NTRK3|ONECUT2|PARD3|PLXNA4|PMP22|POU3F1|POU3F2|POU4F1|RUNX1|RUNX3|SCN8A|SERPINI1|SH3TC2|SIRT2|SKI|SLC5A3|SOD1|SOX10|SOX8…	UP	Day_0_vs_Day_7
fibronectin binding	GO:0001968	21	21	11.96426942	0.00377	0.02591007	0.04716	0.45528819	0.659	NA	CCDC80|CTSK|CTSL|FBLN1|FSTL3|HSD17B12|IGFBP3|IGFBP5|IGFBP6|ITGA3|ITGA4|ITGAV|ITGB1|ITGB3|LOXL3|LRRC15|PLEKHA2|SDC4|SSC5D|THBS1|VEGFA|	UP	Day_0_vs_Day_7
positive regulation of blood pressure	GO:0045777	23	23	11.0808086	0.00384	0.02630304	0.01401	0.21290011	0.824	NA	ACE|ADH5|ADORA1|ADRA1B|ADRA1D|ADRA2B|AGT|ATP5PF|CNR1|CYBA|F11R|GLP1R|GRIP2|HSD11B2|ID2|NMU|NR2F2|PDE4D|RHOA|SPX|TACR3|TBXA2R|TPM1|	UP	Day_0_vs_Day_7
response to fluid shear stress	GO:0034405	31	31	10.20424419	0.00384	0.02634702	0.17526	1	0.871	NA	ABCA1|ADAM9|AKT1|ASS1|CA2|CITED2|ETS1|GJA1|HAS2|HDAC3|KLF2|KLF4|MAP2K5|MAPK7|MEF2C|MTSS1|NFE2L2|NOS3|P2RX4|P2RX7|PDGFRB|PKD1|PKD2|PTK2B|SMAD6|SMAD7|SOCS5|SRC|SREBF2|TFPI2|TGFB3|	UP	Day_0_vs_Day_7
meiosis I	GO:0007127	79	79	7.22394393	0.00101	0.02639718	1.155e-4	0.01215575	0.82	NA	AGO4|ATM|AURKA|BAG6|BRCA2|BRIP1|C11orf80|C14orf39|CCNA1|CCNB1IP1|CCNE1|CCNE2|CDC25B|CENPC|CENPS|CENPX|CKS2|DMC1|EME1|EME2|ERCC4|ESPL1|FANCD2|FANCM|FBXO5|FMN2|HFM1|HSPA2|ING2|KLHDC3|M1AP|MCMDC2|MEI4|MEIOB|MEIOC|MLH1|MLH3|MND1|MOV10L1|MRE11|MSH3|MSH5|MUS81|MYBL1|NDC1|P3H4|PLK1|PSMC3IP|PSMD13|PTTG1|RAD21|RAD21L1|RAD50|RAD51|RAD51B|RAD51C|RAD51D|RAD54B|RAD54L|REC8|RMI1|RNF212|SLC2A8|SLX4|STAG3|SUN1|S…	DOWN	Day_0_vs_Day_7
transition metal ion homeostasis	GO:0055076	104	104	6.7218071	0.001005	0.0264248	0.02177351	0.50189157	0.936	NA	ABCB6|ABCB7|ABCG2|ACO1|ALAS2|APP|ARF1|ATOX1|ATP13A2|ATP6AP1|ATP6V0A2|ATP6V0D1|ATP6V1A|ATP6V1G1|ATP7A|ATP7B|B2M|BDH2|BMP6|BTBD9|CAND1|CCDC115|CCDC22|COMMD1|COX19|CP|CUL1|CUTC|CYBRD1|EIF2AK1|EPAS1|ERFE|FBXL5|FLVCR1|FTH1|FTL|FXN|GLRX3|HEPH|HFE|HIF1A|HMOX1|HMOX2|HPX|HYAL2|IREB2|ISCU|LCK|LCN2|LTF|MELTF|MT1E|MT1F|MT1G|MT1H|MT1X|MT2A|MYC|NCOA4|NDFIP1|NEDD8|NEO1|NUBP1|PICALM|PRKN|PRNP|SCARA5|SCO1|SCO2|SK…	DOWN	Day_0_vs_Day_7
response to interleukin-1	GO:0070555	156	156	6.18430747	0.001023	0.02656675	0.16309597	1	0.973	NA	ABCC2|ADAMTS12|ADAMTS7|AKAP12|ANKRD1|ANXA1|APP|BTRC|CACTIN|CCL2|CCL26|CD38|CD40|CD47|CEBPB|CHI3L1|CHUK|CITED1|CUL1|CX3CL1|CYBA|DAB2IP|EDN1|EGR1|EPO|ETS1|FBXW11|FGB|FGG|GBP2|GCLC|HAS2|HDAC4|HIF1A|HNMT|HYAL1|HYAL2|HYAL3|ICAM1|IGBP1|IKBKB|IKBKG|IL1A|IL1R1|IL1RAP|IRAK1|IRAK2|IRAK3|IRAK4|KLF2|LCN2|LGALS9|MAP3K3|MAP3K7|MAP3K8|MAPK11|MAPK13|MAPK3|MTHFR|MYD88|MYLK3|NFKB1|NFKBIA|NKX3-1|NLRP7|NOD1|NOD2|NR1…	DOWN	Day_0_vs_Day_7
regulation of cation channel activity	GO:2001257	147	147	5.84351956	0.003899	0.0266623	0.15171516	0.92908554	0.983	NA	ACTN2|ADRB2|AHNAK|AKAP6|ALG10B|AMIGO1|ANK2|ANK3|APP|ARC|CACNA2D1|CACNB1|CACNB2|CACNB3|CACNB4|CACNG4|CACNG5|CACNG7|CACNG8|CALM1|CALM2|CALM3|CAMK2D|CAPN1|CASQ1|CAV1|CBARP|CCL2|CDK5|CNIH2|CNIH3|CRACR2A|CRHBP|CRHR1|DAPK1|DLG1|DLG2|DLG3|DLG4|DMD|DRD2|DRD4|DYSF|EHD3|EPHB2|EPO|FGF12|FGF14|FKBP1A|FKBP1B|FMR1|GAL|GEM|GNB5|GPR35|GRIA1|GRIA3|GRIA4|GRIN1|GRIN2A|GRIN2B|GSG1L|GSTM2|GSTO1|HAP1|HOMER1|HPCA|HRC|H…	UP	Day_0_vs_Day_7
endopeptidase inhibitor activity	GO:0004866	99	99	6.27259449	0.004008	0.02736289	0.27706953	1	0.751	NA	A2M|A2ML1|AGT|AHSG|AMBP|ANOS1|APLP2|APP|ARRB1|BIN1|BIRC2|BIRC3|BIRC5|BIRC6|BST2|C3|C4A|C4B|C5|CAST|CD109|COL28A1|COL4A3|COL6A3|COL7A1|CPAMD8|CRB2|CRIM1|CST1|CST2|CST3|CSTB|DPEP1|FURIN|GAPDH|GAS6|HMSD|ITIH4|ITIH5|LEF1|LTF|LXN|NAIP|NGF|NLRP7|NOL3|PAPLN|PCSK1N|PEBP1|PRDX3|PRDX5|PRNP|PROS1|PSMF1|PTTG1|RECK|RENBP|ROCK1|RPS6KA1|RPS6KA3|SERPINA1|SERPINA5|SERPINB1|SERPINB4|SERPINB6|SERPINB8|SERPINB9|SERP…	UP	Day_0_vs_Day_7
positive regulation of lipid transport	GO:0032370	46	46	8.20506864	0.001069	0.02742213	0.03861409	0.66568748	0.891	NA	ABCA1|ABCA7|ABCB4|ABCG1|ANXA2|ANXA9|APOA1|APOE|ATP8A1|ATP8A2|BMP6|C1QTNF1|EDN1|ERFE|FABP3|GAL|GALR1|GPS2|LDLRAP1|LIPG|LRAT|LRP1|MAP2K6|MIF|MYB|NFKBIA|NKX3-1|NR1H2|NR1H3|NTSR1|P2RX4|P2RX7|PLA2G6|PLA2R1|PLTP|PRELID1|PRKCD|PTCH1|SCP2|SIRT1|SPP1|TAC1|TMF1|TNFRSF11A|TNFSF11|TRIAP1|	DOWN	Day_0_vs_Day_7
skeletal muscle organ development	GO:0060538	111	110	6.14505155	0.004027	0.02744935	0.38104728	1	0.838	NA	ACTA1|ANKRD1|ANKRD33|ASB2|ASS1|ATF3|BASP1|BCL9|BCL9L|BIN3|BTG2|BVES|CASQ1|CAV1|CAV2|CCNT2|CDK5|CDON|CFL2|CFLAR|CNTFR|COPS2|CSRP3|DCN|DISP1|DLL1|DNER|EEF2|EGR1|EGR2|ELN|EMD|EP300|FGFRL1|FLNB|FOS|FOXL2|FOXN2|FOXP2|GPCPD1|GPX1|GTF3C5|HEYL|HIVEP3|HLX|HMG20B|HOMER1|IGSF8|KCNAB1|KEL|KLHL41|LARGE1|LEMD2|MAFF|MAPK14|MEF2C|MEF2D|MEGF10|MSC|MYH14|MYH15|MYL6|MYL6B|MYLK2|MYLPF|MYMX|MYOM1|MYOM2|MYORG|MYOZ1|MY…	UP	Day_0_vs_Day_7
negative regulation of secretion by cell	GO:1903531	144	144	6.29410028	0.001069	0.02758875	5.943e-5	0.007389	0.989	NA	ABAT|ABR|ACVR1C|ADORA1|ADRA2A|ADRA2B|ADRA2C|ANGPT1|ANXA1|ANXA4|ANXA5|APOA1|APOA2|APOE|ARG2|ASIC1|BANK1|BCR|BMP8A|BTN2A2|C1QTNF3|CARD8|CBARP|CD200|CD22|CD300A|CD34|CEACAM1|CHGA|CNR1|CPTP|CRHBP|CRY1|CX3CL1|CYP51A1|DPH3|DRD2|DRD4|EDN1|ENHO|ENY2|ERP29|EZR|F2R|F2RL1|FGF23|FKBP1B|FMR1|FN1|FOXF1|FOXP3|FRMD4A|GAS6|GJA1|GNAI2|GRM7|HADH|HDAC9|HLA-F|HMGCR|HMOX1|HRH3|HTR1B|IDH2|IL11|IL1RAPL1|IL27RA|INHA|INHB…	DOWN	Day_0_vs_Day_7
apoptotic process involved in development	GO:1902742	26	26	10.53909507	0.00406	0.02762551	0.01759	0.2471636	0.738	NA	BAK1|BAX|BCL2L11|BMP4|CRYAB|FGF4|FZD5|HAND2|JAG2|LEF1|MEGF10|NKX2-5|NOTCH1|PPP2R1B|ROBO2|SCRIB|SIX3|SLIT2|SLIT3|XKR4|XKR5|XKR6|XKR7|XKR8|XKR9|ZPR1|	UP	Day_0_vs_Day_7
regulation of smooth muscle cell differentiation	GO:0051150	29	29	10.12906927	0.00407	0.0276477	0.02749	0.31952258	0.799	NA	ANKRD17|BMP4|CTH|DNMT1|ENG|FGF9|FGFR2|FOXO4|GPER1|HEY2|KIT|MECP2|MED28|MYOCD|NFATC1|NFATC2|NFATC3|OLFM2|PDCD4|PDGFB|PIAS1|PRDM6|RBPMS2|SHH|SIRT1|SMARCD3|SOD2|SRF|ZEB1|	UP	Day_0_vs_Day_7
molting cycle	GO:0042303	65	65	7.72813523	0.00411	0.02787327	0.32423151	1	0.854	GO:0042633|hair cycle,	ACVR1B|ALX4|APCDD1|ATP7A|BCL2|CD109|CDH3|CELSR1|CTNNB1|DKK1|DNASE1L2|EDA|EGFR|ERCC2|FARP2|FGF10|FGFR2|FST|FUZ|FZD3|FZD6|GORAB|HDAC1|HDAC2|HOXC13|IGFBP5|INHBA|INTU|LAMA5|LDB1|LDB2|LGR4|LGR5|LHX2|LRIG1|LRP4|MPZL3|MYO5A|NF1|NOM1|NOTCH1|NSDHL|NSUN2|PDGFA|PPP1R13L|PTCH2|RBPJ|RELA|SAV1|SHH|SMO|SNAI1|SNRPE|SOS1|SOSTDC1|SOX18|SOX21|SOX9|TGFB2|TMEM79|TNFRSF19|TRPC4AP|VANGL2|ZDHHC21|ZMPSTE24|	UP	Day_0_vs_Day_7
hair cycle	GO:0042633	65	65	7.72813523	0.00411	0.02787327	0.32423151	1	0.854	GO:0042303|molting cycle,	ACVR1B|ALX4|APCDD1|ATP7A|BCL2|CD109|CDH3|CELSR1|CTNNB1|DKK1|DNASE1L2|EDA|EGFR|ERCC2|FARP2|FGF10|FGFR2|FST|FUZ|FZD3|FZD6|GORAB|HDAC1|HDAC2|HOXC13|IGFBP5|INHBA|INTU|LAMA5|LDB1|LDB2|LGR4|LGR5|LHX2|LRIG1|LRP4|MPZL3|MYO5A|NF1|NOM1|NOTCH1|NSDHL|NSUN2|PDGFA|PPP1R13L|PTCH2|RBPJ|RELA|SAV1|SHH|SMO|SNAI1|SNRPE|SOS1|SOSTDC1|SOX18|SOX21|SOX9|TGFB2|TMEM79|TNFRSF19|TRPC4AP|VANGL2|ZDHHC21|ZMPSTE24|	UP	Day_0_vs_Day_7
positive regulation of endopeptidase activity	GO:0010950	145	145	6.28562957	0.001107	0.02803364	0.06865243	0.83091715	0.976	NA	ACER2|ACVR1C|ADRM1|AGER|AIFM1|AIM2|AKIRIN2|ALOX12|ANP32B|APAF1|ARL6IP5|ARRB1|ASPH|BAD|BAK1|BAX|BBC3|BCAP31|BCL10|BCL2L10|BCL2L11|BCL2L13|BEX3|BID|BOK|CARD8|CARD9|CASC2|CASP10|CASP8|CASP8AP2|CASP9|CCK|CFLAR|CIDEB|COL4A3|CR1|CRADD|CTSD|CTSH|CYCS|CYFIP2|DAP|DAPK1|DDX3X|DIABLO|DLC1|EFNA1|EFNA3|EGLN3|EIF2AK3|EPHA4|F2R|F3|FADD|FAM162A|FAS|FIS1|FOXL2|FYN|GPER1|GRAMD4|GRIN1|GRIN2A|GRIN2B|GSN|HIP1|HIP1R|H…	DOWN	Day_0_vs_Day_7
regulation of telomere maintenance via telomerase	GO:0032210	53	53	10.69495434	0.00113	0.02809933	1.039e-8	8.53e-6	0.849	NA	ACD|ATM|ATR|AURKB|CCT2|CCT3|CCT4|CCT5|CCT6A|CCT7|CCT8|CTC1|CTNNB1|DCP2|DKC1|EXOSC10|FBXO4|GNL3L|HMBOX1|HNRNPA1|HNRNPC|HNRNPU|MAP2K7|MAP3K4|MAPK1|MAPK15|MAPK3|MAPKAPK5|NAF1|NAT10|NEK2|NEK7|PARN|PIF1|PINX1|PKIB|PNKP|POT1|PRKCQ|SMG5|SMG6|SMG7|SRC|STN1|TCP1|TEN1|TERF1|TERF2|TINF2|TNKS|TNKS2|XRCC5|XRN1|	DOWN	Day_0_vs_Day_7
positive regulation of lymphocyte differentiation	GO:0045621	70	70	6.64250427	0.004157	0.02814741	0.33463292	1	0.895	NA	ADA|ADAM8|ANXA1|AP3B1|AP3D1|ATP11C|AXL|BAD|BCL6|BTK|BTN2A2|CBFB|CD46|CD74|CD83|CYLD|DUSP10|EGR3|FLT3LG|FOXP3|GAS6|GATA3|GLI2|GLI3|HLA-G|HLX|IHH|IL15|IL18|IL23A|IL4R|INPP5D|ITPKB|LGALS9|MALT1|MDK|MMP14|MYB|NCKAP1L|NFKBID|NFKBIZ|NKAP|PCID2|PNP|PPP2R3C|PRKCZ|RAG1|RARA|RASGRP1|RHOA|RHOH|RIPK2|RUNX1|RUNX3|SART1|SHH|SOCS1|SOCS5|STAT5B|SYK|TGFBR2|TNFSF4|TNFSF9|TOX|VSIR|XBP1|ZAP70|ZBTB1|ZBTB7B|ZMIZ1|	UP	Day_0_vs_Day_7
regulation of cysteine-type endopeptidase activity	GO:2000116	196	196	5.94774852	0.001106	0.02818459	0.06473019	0.82996238	0.972	NA	ACER2|ACVR1C|ADORA2A|AIFM1|AIM2|AKT1|ALOX12|ANP32B|APAF1|AQP1|ARL6IP1|ARL6IP5|ARRB1|ARRB2|ASPH|BAD|BAK1|BAX|BBC3|BCAP31|BCL10|BCL2L10|BCL2L11|BCL2L12|BCL2L13|BEX3|BID|BIRC2|BIRC3|BIRC5|BOK|CAAP1|CARD8|CARD9|CASC2|CASP10|CASP8|CASP8AP2|CASP9|CAST|CCK|CD44|CDKN2D|CFLAR|CIDEB|COL4A3|CRADD|CRYAB|CSNK2A1|CTSD|CTSH|CYCS|CYFIP2|DAP|DAPK1|DDX3X|DELE1|DHCR24|DIABLO|DLC1|DNAJB6|DPEP1|EGLN3|EIF2AK3|EPHA7|F2…	DOWN	Day_0_vs_Day_7
synaptic membrane adhesion	GO:0099560	25	25	10.93367267	0.00417	0.028187	0.00751	0.1467311	0.229	NA	CDH9|EFNA5|FLRT3|GPC4|GPC6|IGSF9B|IL1RAP|LRFN3|LRFN4|LRFN5|LRRC4|LRRC4B|LRRC4C|NLGN1|NRXN1|NTNG1|NTNG2|PCDH17|PTPRD|PTPRF|PTPRS|SLITRK1|SLITRK2|SLITRK3|SPARCL1|	UP	Day_0_vs_Day_7
cAMP-mediated signaling	GO:0019933	96	96	6.84643024	0.001127	0.02820337	2.958e-4	0.02289659	0.936	NA	ABCA1|ADCY1|ADCY2|ADCY3|ADCY4|ADCY5|ADCY6|ADCY7|ADCY8|ADCY9|ADCYAP1R1|ADGRB1|ADGRB2|ADGRB3|ADGRD1|ADGRD2|ADGRE2|ADGRE5|ADGRG1|ADGRG2|ADGRG3|ADGRG5|ADGRG6|ADGRL1|ADGRL2|ADGRL3|ADGRL4|ADM|ADM2|ADORA2A|ADORA2B|ADRA1B|ADRA1D|ADRA2A|ADRA2B|ADRA2C|ADRB2|ADRB3|AHR|AKAP13|AKAP6|CALCB|CALCR|CALCRL|CHGA|CRHR1|DGKQ|DRD2|EIF4EBP2|FSHR|GAL|GALR1|GCGR|GHRHR|GLP1R|GNA13|GNAI2|GNAL|GNAQ|GNAS|GNB1|GNG2|GPER1|GPHA…	DOWN	Day_0_vs_Day_7
positive regulation of transcription regulatory region DNA binding	GO:2000679	20	20	11.73466233	0.0042	0.02825016	0.07493	0.598128	0.854	NA	CTNNB1|DDRGK1|EP300|FOXC1|GATA3|GTF2B|H1F0|HAND2|HMGA2|KLF4|PARK7|PARP1|PAX6|POU4F1|RB1|TGFB1|TRAF6|TRIM6|TWIST1|WNT3A|	UP	Day_0_vs_Day_7
regeneration	GO:0031099	131	131	5.90538762	0.004208	0.02825553	0.5610978	1	0.988	NA	ADAM15|ADM|AKIRIN1|ANGPT2|ANXA1|ANXA3|APOA1|APOA2|ATIC|AURKA|AXL|BAK1|BCL2|BCL9|BIN3|CAD|CCNA2|CCNB1|CCND1|CD81|CD9|CDK1|CDK4|CDKN1A|CEBPB|CFLAR|CLDN1|CPQ|CSNK2A2|CSNK2B|CTNNA1|CXCL12|DAG1|DHFR|DHFRP1|DYSF|EGFR|ENO3|ERBB4|EZH2|F7|FGF10|FLT3|FOLR1|FPGS|FZD7|FZD9|GAP43|GAS6|GATA4|GLI1|GLI3|GPX1|GSN|GSTP1|HFE|HMOX1|IFRD1|IGF2R|IHH|ISL1|JAK2|JAM3|JUN|KLK6|LAMB2|LARGE1|LCP1|LGR6|LPIN1|MAG|MAP1B|MAPK8I…	UP	Day_0_vs_Day_7
negative regulation of epithelial cell apoptotic process	GO:1904036	35	35	9.76898993	0.00419	0.02827561	0.07884414	0.61268466	0.842	NA	ABL1|ANGPT1|ANGPTL4|CAST|CFLAR|FGA|FGB|FGG|GAS6|GATA2|GATA3|HMOX1|ICAM1|IL11|KDR|KRIT1|MAPK7|MDK|MTOR|NDNF|NFE2L2|PAK4|PDPK1|PDX1|RAMP2|SCG2|SEMA5A|SERPINE1|SRSF6|TCF7L2|TEK|TERT|TNFAIP3|TNIP2|WFS1|	UP	Day_0_vs_Day_7
positive regulation of glial cell differentiation	GO:0045687	36	36	9.379588	0.0042	0.02829655	0.02379994	0.29413004	0.863	NA	BIN1|BMP2|CLCF1|CXCR4|DAG1|DICER1|HDAC1|HDAC2|HES1|ID2|IL34|IL6ST|LIF|MAG|MDK|MTOR|NOTCH1|PPARG|PRMT5|PRPF19|PTN|PTPRZ1|RELA|RHEB|RNF112|SERPINE2|SHH|SPINT1|TENM4|TGFB1|TLR2|TNFRSF1B|TP73|TTBK1|ZNF365|ZNF488|	UP	Day_0_vs_Day_7
positive regulation of DNA biosynthetic process	GO:2000573	65	65	7.55105374	0.001126	0.02834806	0.18761744	1	0.88	NA	ACD|ARRB2|ATM|ATR|AURKB|CCT2|CCT3|CCT4|CCT5|CCT6A|CCT7|CCT8|CHTF18|CHTF8|CTNNB1|DDX39B|DKC1|DSCC1|FBXO4|FGF2|FGFR4|GREM1|GRHL2|HMBOX1|HNRNPA1|HNRNPA2B1|HNRNPD|HSP90AA1|HSP90AB1|KLF4|MAP2K7|MAP3K4|MAPK1|MAPK15|MAPK3|MAPKAPK5|MYC|NAF1|NEK2|NEK7|NOX4|NVL|PAK3|PARM1|PARN|PDGFB|PDGFRB|PKIB|PNKP|POT1|PRKCQ|PRKD2|PTGES3|PTK2B|RFC2|RFC3|RFC4|RFC5|SMOC2|SRC|TCP1|TNKS|TNKS2|WRAP53|XRCC5|	DOWN	Day_0_vs_Day_7
cell-substrate junction assembly	GO:0007044	41	41	7.55938538	0.004239	0.02841887	0.09738886	0.70102896	0.663	NA	ACTN1|ACTN2|ACTN3|AJUBA|ARHGAP6|ARHGEF7|BCL2|BCR|CD151|COL17A1|CORO2B|CTTN|DLC1|DST|FERMT2|FN1|ITGA2|ITGA5|ITGA6|ITGB4|LAMA3|LAMA5|LAMB3|LAMC1|LAMC2|PDPK1|PEAK1|PIP5K1A|PLEC|PTK2B|PTPRK|RCC2|RHOD|SORBS1|TAOK2|TESK2|THY1|TLN1|TNS1|TRIP6|WHAMM|	UP	Day_0_vs_Day_7
regulation of stress-activated protein kinase signaling cascade	GO:0070302	200	200	5.56003387	0.004291	0.02862569	0.68420825	1	0.957	NA	AGER|AIDA|AKT1|AMBP|ANKRD6|APP|ARHGEF5|ARL6IP5|AXIN1|BMP2|CARD9|CDC42|COPS5|CYLD|DAB2IP|DACT1|DAXX|DBNL|DKK1|DLG1|DNAJA1|DTNBP1|DUSP1|DUSP10|DUSP15|DUSP19|DUSP22|DUSP3|DVL2|DVL3|EDA2R|EDN1|EGFR|EIF2AK2|EMC10|EPHA4|EPHB1|ERCC6|ERN1|ERN2|EZR|F2RL1|FAS|FGF19|FKTN|FLT4|FOXM1|FOXO1|FZD10|FZD4|FZD5|FZD7|FZD8|GADD45A|GADD45B|GADD45G|GDF6|GPS2|GREM1|GRIK2|GSTP1|HACD3|HAND2|HDAC3|HIPK2|HIPK3|HMGB1|HMGCR|H…	UP	Day_0_vs_Day_7
adherens junction organization	GO:0034332	79	79	7.34219198	0.00428	0.02864737	0.1346528	0.8741779	0.777	NA	ACTN1|ACTN2|ACTN3|AFDN|AJUBA|ANG|ARHGAP6|ARHGEF7|BCL2|BCR|CADM1|CADM2|CADM3|CAMSAP3|CDC42|CDH1|CDH10|CDH11|CDH13|CDH15|CDH18|CDH2|CDH23|CDH24|CDH26|CDH3|CDH4|CDH5|CDH6|CDH7|CDH8|CDH9|CDHR3|CORO2B|CSK|CTNNA1|CTNNB1|CTNND1|CTTN|DLC1|DLG5|DSP|FERMT2|HIPK1|INAVA|ITGA2|JAM3|JUP|KIFC3|LAMA5|NECTIN1|NECTIN2|NECTIN3|NUMB|NUMBL|PDPK1|PEAK1|PIP5K1A|PIP5K1C|PLEKHA7|PTK2B|PTPRK|PVR|RAB8B|RAMP2|RASSF8|RCC2|RH…	UP	Day_0_vs_Day_7
structural constituent of muscle	GO:0008307	35	35	9.74303879	0.00431	0.02866115	0.33082424	1	0.479	NA	ACTN2|ACTN3|ASPH|CAPN3|CSRP1|CSRP3|DAG1|DMD|JPH1|KRT19|MYBPC2|MYBPC3|MYH11|MYL3|MYL5|MYL6|MYL6B|MYL9|MYLPF|MYOM1|MYOM2|NEB|NEBL|NEXN|OBSCN|PDLIM3|PLEC|SMTN|SORBS2|SYNM|TCAP|TPM1|TPM2|TPM4|TTN|	UP	Day_0_vs_Day_7
positive regulation of epidermal cell differentiation	GO:0045606	21	21	11.7046957	0.00429	0.02866754	0.00966	0.17010721	0.794	NA	ALOX15B|ATOH1|BMP4|CYP27B1|FOXC1|H2AFY|H2AFY2|KDF1|MED1|NCOA3|NME2|NOTCH1|NUMA1|OVOL2|PRKCH|PTCH1|PTCH2|SFN|SULT2B1|TRIM16|VDR|	UP	Day_0_vs_Day_7
synapse assembly	GO:0007416	89	89	7.11985621	0.00431	0.02870768	0.0267656	0.31466839	0.818	NA	ACHE|ADD2|ADGRL3|APP|BDNF|BSN|CDH1|CDH2|CDH9|CDK5|CEL|CLSTN3|CNTN5|CRKL|DBNL|DNER|DNM3|DRD2|DSCAM|DVL1|EFNB2|EPHB2|ERBB4|FARP1|FBXO45|FLRT3|FZD1|FZD5|GABRA1|GABRA2|GABRB2|GABRB3|GABRG2|GNPAT|GPM6A|GRID2|IL1RAPL1|KIRREL3|LRP4|LRRC4|LRRTM3|MAGI2|MAP1B|MECP2|NLGN1|NLGN2|NLGN3|NLGN4X|NLGN4Y|NPAS4|NPTN|NRCAM|NRG1|NRXN1|NRXN2|NTNG2|PCDH17|PCDHB10|PCDHB11|PCDHB13|PCDHB14|PCDHB16|PCDHB2|PCDHB3|PCDHB4|PCD…	UP	Day_0_vs_Day_7
vasoconstriction	GO:0042310	25	25	10.90331976	0.00433	0.02874756	0.01676	0.23877181	0.811	NA	ACTA2|ADRA1B|ADRA1D|AGT|BBS2|BDKRB2|CAV1|CD38|EDN1|EDN3|EDNRA|EDNRB|GRIP2|HTR1A|HTR1B|HTR1D|HTR7|KEL|MKKS|PIK3C2A|RAP1GDS1|RHOA|SLC6A4|SLC8A1|TRPM4|	UP	Day_0_vs_Day_7
labyrinthine layer development	GO:0060711	43	43	7.54566316	0.004362	0.02891568	0.15372587	0.93999589	0.825	NA	ADM|AKT1|BIRC6|BMP5|BMP7|CASP8|CDX4|CITED1|DNAJB6|FBXW8|FGFR2|FZD5|GGNBP2|GRB2|GRHL2|HES1|HEY1|HEY2|HS6ST1|JUNB|LEF1|MAP2K1|MAPK1|NCOA1|NSDHL|OVOL2|PCDH12|PLCD1|PLCD3|PLG|RBPJ|RSPO3|SENP2|SOCS3|SPINT1|SPINT2|ST14|TMED2|VASH1|VASH2|WNT2|WNT7B|ZFP36L1|	UP	Day_0_vs_Day_7
positive regulation of phospholipase C activity	GO:0010863	29	29	10.02552231	0.00438	0.02898571	0.03017	0.34007558	0.789	NA	ABL2|ADCYAP1R1|AGT|ANG|ARHGAP6|BDNF|EDNRA|EGFR|FGF2|FGFR1|FLT1|GNA15|GNAQ|HRAS|KIT|LPAR1|LPAR2|NMUR1|NTF3|NTF4|NTRK2|NTRK3|P2RY6|PDGFRA|PDGFRB|PLCB2|PLCG1|PTAFR|RASGRP4|	UP	Day_0_vs_Day_7
calcium-mediated signaling	GO:0019722	100	100	6.24373621	0.004398	0.0290548	0.31815462	1	0.972	NA	ACKR3|ADGRB2|ADGRL1|ANK2|ATP1A2|ATP1B1|ATP2A2|AZU1|BCAP31|BHLHA15|BTK|CACNA1C|CALM1|CALM2|CALM3|CALML4|CALML6|CAMK2D|CAMKK2|CASQ1|CCR10|CXCR2|CXCR4|DMD|DMPK|DMTN|EDN1|EDNRB|EFCAB11|EGFR|EIF2AK3|FIS1|FKBP1B|GPR143|GRIN1|GRIN2A|GRIN2B|GRIN2D|GSTM2|GSTO1|HDAC4|HOMER2|HPCA|HRC|KDR|KSR2|LAT|LRRK2|MCOLN1|MCTP1|MCTP2|MCU|NCALD|NFAT5|NFATC1|NFATC2|NFATC3|NFATC4|NMUR1|NR5A1|NR5A2|NUDT4|P2RX4|P2RX7|P2RY11|…	UP	Day_0_vs_Day_7
regulation of leukocyte migration	GO:0002685	133	133	5.89214295	0.004422	0.02917136	0.34758248	1	0.996	NA	ABR|ADA|ADAM10|ADAM17|ADAM8|ADORA1|AGER|AIF1|AKIRIN1|AKT1|ANO6|ANXA1|APP|BCR|BMP5|BST1|C1QBP|C5|CALR|CAMK1D|CCL2|CCL28|CD200|CD300A|CD74|CD81|CD9|CD99|CD99L2|CMKLR1|CREB3|CRK|CRKL|CSF1|CX3CL1|CXCL12|CXCL14|CXCR2|DAPK2|DDT|DOCK8|DUSP1|DYSF|ECM1|EDN1|EDN3|EMILIN1|F2RL1|F7|FADD|GAS6|GPSM3|GREM1|HMGB1|HMOX1|ICAM1|IL1R1|IL23A|IL27RA|IL6R|ITGA2|ITGA2B|ITGA4|JAM2|JAM3|KARS|KITLG|LGALS3|LGALS9|LGMN|LRCH1…	UP	Day_0_vs_Day_7
meiotic cell cycle process	GO:1903046	123	123	6.53705201	0.001207	0.02982594	0.001168	0.07049821	0.939	NA	ACTR2|ACTR3|AGO4|ASPM|ATM|ATRX|AURKA|BAG6|BRCA2|BRIP1|BUB1|BUB1B|C11orf80|C14orf39|CCNA1|CCNB1IP1|CCNE1|CCNE2|CDC25B|CENPC|CENPS|CENPX|CKS2|CYP26B1|DAZL|DMC1|DPEP3|EME1|EME2|ERCC1|ERCC4|ESPL1|FANCA|FANCD2|FANCM|FBXO5|FIGNL1|FMN2|GOLGA2|HFM1|HSF1|HSPA2|HUS1|ING2|KIF18A|KLHDC3|M1AP|MARF1|MASTL|MCMDC2|MEI4|MEIOB|MEIOC|MLH1|MLH3|MND1|MOV10L1|MRE11|MSH3|MSH5|MSH6|MUS81|MYBL1|MYH9|NCAPD2|NCAPD3|NCAPH|N…	DOWN	Day_0_vs_Day_7
regulation of actin filament bundle assembly	GO:0032231	85	85	7.07603334	0.0046	0.03029502	0.20663682	1	0.975	NA	ABL1|ALMS1|APOA1|ARAP1|ARHGAP28|ARHGAP6|ARHGEF10|ARHGEF10L|ARHGEF15|ARHGEF5|ASAP3|BAG4|BBS4|CARMIL1|CD47|CDC42|CLASP1|CLASP2|CORO2B|CX3CL1|DLC1|EPHA1|EVL|FHOD1|FLNA|ID1|INPP5K|ITGB1BP1|LIMCH1|LIMK1|LPAR1|MET|MKKS|MTOR|NF2|NOX4|NRP1|PAK1|PFN1|PFN2|PHLDB2|PIK3R1|PPFIA1|PPM1E|PPM1F|PPP1R9A|PRKN|PTGER4|PXN|RAC1|RAPGEF3|RDX|RHOA|RHOC|ROCK1|ROCK2|S100A10|S1PR1|SDC4|SERPINF2|SFRP1|SH3PXD2B|SHANK1|SHANK3…	UP	Day_0_vs_Day_7
endopeptidase regulator activity	GO:0061135	106	106	6.10297751	0.004643	0.03053078	0.30855316	1	0.778	NA	A2M|A2ML1|ABCA2|ADRM1|AGT|AHSG|AMBP|ANOS1|APLP2|APP|ARRB1|BIN1|BIRC2|BIRC3|BIRC5|BIRC6|BST2|C3|C4A|C4B|C5|CAST|CD109|COL28A1|COL4A3|COL6A3|COL7A1|CPAMD8|CRB2|CRIM1|CST1|CST2|CST3|CSTB|DPEP1|FURIN|GAPDH|GAS6|HMSD|ITIH4|ITIH5|LEF1|LTF|LXN|NAIP|NGF|NLRP7|NOL3|PAPLN|PCSK1N|PEBP1|PRDX3|PRDX5|PRNP|PROS1|PSMD14|PSME1|PSME2|PSME3|PSMF1|PTTG1|RECK|RENBP|ROCK1|RPS6KA1|RPS6KA3|SERPINA1|SERPINA5|SERPINB1|SER…	UP	Day_0_vs_Day_7
cell recognition	GO:0008037	100	100	6.2258107	0.004656	0.03056659	0.29000151	1	0.836	NA	ADGRB1|ALDOA|AMIGO1|APP|ARHGAP35|ATP8B3|B4GALT1|BSG|CADM1|CASP3|CATSPER2|CATSPER4|CATSPERG|CCT2|CCT3|CCT4|CCT5|CCT7|CCT8|CD36|CD81|CD9|CDK5R1|CELSR3|CLGN|CNR1|CNTN2|CNTN4|CNTN6|CNTNAP2|CNTNAP3|COLEC12|CORO1A|CRTAC1|CSGALNACT1|CXCR4|DLG1|DOCK2|DOCK8|DSCAM|DSCAML1|EFNB3|EMB|EPHA3|EPHA4|EPHB1|EPHB2|EPHB3|FCN3|FEZF2|FOXG1|FUT3|GAP43|HSPA1L|HVCN1|IGSF9|JMJD6|LAMA5|MEGF10|MEGF8|MFGE8|MSN|NCAM2|NCK2|NDN…	UP	Day_0_vs_Day_7
neural tube patterning	GO:0021532	33	33	9.63857194	0.00467	0.03060864	0.16096082	0.95574855	0.83	NA	ARL13B|ATP6AP2|BMP4|EN1|FGF8|FKBP8|FOXA1|GBX2|GLI2|GLI3|GSC|HES1|IFT122|IFT140|KDM2B|LRP6|PAX6|PAX7|PSEN1|PTCH1|RPGRIP1L|SHH|SMO|SOX17|SSBP3|TBC1D32|TCTN1|TMEM107|TRAF3IP1|TULP3|WDR19|WNT1|WNT3A|	UP	Day_0_vs_Day_7
muscle hypertrophy	GO:0014896	26	26	10.31146777	0.00474	0.03101789	0.157	0.94731029	0.839	NA	AGT|AKAP13|ATP2A2|CAMTA2|CSRP3|CYBA|EZH2|GATA4|GATA6|HDAC2|HDAC4|HEY2|INPP5F|KLF15|MAP2K4|MEF2C|MYH6|MYH7|NPPA|PDLIM5|PPP3CA|RYR2|SORBS2|TCAP|TIAM1|TTN|	UP	Day_0_vs_Day_7
keratinocyte differentiation	GO:0030216	72	72	6.59132566	0.004788	0.03128033	0.19834563	1	0.748	NA	ADAM9|AKR1C3|ANXA1|ASAH1|BCL11B|BCR|CAPN1|CAPNS1|CASP3|CDH3|CLIC4|CNFN|CYP26B1|DNASE1L2|DSC2|DSC3|DSG2|DSP|EPHA2|EVPL|EXPH5|FLNB|FOSL2|FURIN|IFT74|INTU|IRF6|JAG1|JUP|KAZN|KDF1|KLK13|KLK14|KLK5|KRT10|KRT15|KRT18|KRT19|KRT7|KRT8|KRT80|LATS1|MAP2K1|MED1|NOTCH1|PALLD|PAX6|PCSK6|PERP|PIP5K1A|PKP2|PKP3|PKP4|POU3F1|PPHLN1|PPL|PRSS8|PSAP|RBPJ|SAV1|SFN|SHARPIN|SPINK5|ST14|STK4|TGM1|TMEM79|TSG101|TXNIP|UGC…	UP	Day_0_vs_Day_7
alpha-actinin binding	GO:0051393	23	23	10.72864451	0.00482	0.03134146	0.04265	0.42890429	0.507	NA	ADORA2A|CACNA1C|CACNA1D|DAG1|KCNA5|KCNN2|LDB3|MAGI1|MYOM1|MYOM2|PALLD|PDLIM1|PDLIM2|PDLIM3|PDLIM4|PDLIM5|PDLIM7|PKD2|PPARG|PRICKLE4|RARA|SYNPO2|TTN|	UP	Day_0_vs_Day_7
striated muscle hypertrophy	GO:0014897	25	25	10.72392648	0.00482	0.03139121	0.14268	0.9020278	0.829	NA	AGT|AKAP13|ATP2A2|CAMTA2|CSRP3|EZH2|GATA4|GATA6|HDAC2|HDAC4|HEY2|INPP5F|KLF15|MAP2K4|MEF2C|MYH6|MYH7|NPPA|PDLIM5|PPP3CA|RYR2|SORBS2|TCAP|TIAM1|TTN|	UP	Day_0_vs_Day_7
tissue migration	GO:0090130	82	82	7.28316817	0.00484	0.03142171	0.16723264	0.98585564	0.886	NA	ABL1|ACTA1|ACTA2|ACTC1|ACTG2|ADGRA2|AKT1|AMOT|ANLN|APELA|APOA1|ARSB|CDH13|CORO1B|CYP1B1|DPP4|EFNB2|EGR3|EMP2|EPB41L5|EPHB4|FAT2|FERMT1|FGF2|FGF8|FOXF1|GIPC1|GPLD1|GPX1|GREM1|GRHL2|ID1|ITGB1|ITGB2|KANK1|KANK2|KDR|KIT|LGALS8|LOXL2|LTB4R2|MIA3|MMRN2|MYH9|NANOS1|NOS3|NR4A1|NRP1|PAXIP1|PECAM1|PIK3CA|PIK3R3|PKN1|PKN2|PKN3|PLEKHG5|PLXND1|PPARD|PRKX|PTEN|PTK2|PTK2B|PTP4A3|PTPN11|PXN|RAB13|RHOA|ROBO1|SCAR…	UP	Day_0_vs_Day_7
cardiac muscle hypertrophy	GO:0003300	25	25	10.72392648	0.00482	0.03144111	0.14268	0.90341981	0.829	NA	AGT|AKAP13|ATP2A2|CAMTA2|CSRP3|EZH2|GATA4|GATA6|HDAC2|HDAC4|HEY2|INPP5F|KLF15|MAP2K4|MEF2C|MYH6|MYH7|NPPA|PDLIM5|PPP3CA|RYR2|SORBS2|TCAP|TIAM1|TTN|	UP	Day_0_vs_Day_7
retina layer formation	GO:0010842	20	20	11.45676129	0.00487	0.03156652	0.03751	0.39563889	0.468	NA	AHI1|ARL6|ATP8A2|CALB1|DSCAM|FJX1|FOXN4|HIPK1|HIPK2|LHX1|MEGF11|PROM1|PTPRM|RDH13|SDK1|SDK2|TFAP2A|TFAP2B|TOPORS|TSPAN12|	UP	Day_0_vs_Day_7
monosaccharide biosynthetic process	GO:0046364	45	45	8.12006199	0.001301	0.03196594	0.10771641	0.97778854	0.876	NA	AKR1A1|AKR1B1|ALDOA|ALDOC|ATF3|ATF4|CHST15|CRTC2|CRY1|ENO1|ENO2|ENO3|FBP1|G6PC3|G6PD|GAPDH|GOT1|GOT2|GPD1|GPD2|GPI|MDH1|MDH2|PC|PCK2|PER2|PFKFB1|PGAM1|PGAM2|PGD|PGK1|PGM1|PPARGC1A|RBP4|RGN|SLC25A1|SLC25A10|SLC25A11|SLC25A12|SLC25A13|SLC37A4|SORD|TALDO1|TKT|TPI1|	DOWN	Day_0_vs_Day_7
meiotic nuclear division	GO:0140013	112	112	6.64419417	0.001318	0.03200307	9.349e-4	0.0608846	0.938	NA	ACTR2|ACTR3|AGO4|ASPM|ATM|AURKA|BAG6|BRCA2|BRIP1|BUB1|BUB1B|C11orf80|C14orf39|CCNA1|CCNB1IP1|CCNE1|CCNE2|CDC25B|CENPC|CENPS|CENPX|CKS2|CYP26B1|DAZL|DMC1|DPEP3|EME1|EME2|ERCC4|ESPL1|FANCA|FANCD2|FANCM|FBXO5|FIGNL1|FMN2|GOLGA2|HFM1|HSF1|HSPA2|ING2|KIF18A|KLHDC3|M1AP|MARF1|MASTL|MCMDC2|MEI4|MEIOB|MEIOC|MLH1|MLH3|MND1|MOV10L1|MRE11|MSH3|MSH5|MUS81|MYBL1|NCAPH|NCAPH2|NDC1|NUF2|P3H4|PLK1|PPP2R1A|PRKAR1…	DOWN	Day_0_vs_Day_7
immunoglobulin production	GO:0002377	42	42	8.42387023	0.001311	0.03201984	0.06481535	0.82846536	0.8	NA	ATAD5|ATM|BTK|CARD11|CTNNBL1|DNAJB9|ERCC1|EXO1|EXOSC3|EXOSC6|GALNT2|HLA-DQB1|HSPD1|ITM2A|LIG4|MCM3AP|MLH1|MSH2|MSH3|MSH6|NBN|PMS2|PMS2P1|PMS2P5|PMS2P6|POLB|POLL|POLM|POLQ|POU2F2|PRKDC|RNF168|RNF8|SAMHD1|SWAP70|TCF3|TCIRG1|TMIGD2|TRAF3IP2|TREX1|UNG|XRCC4|	DOWN	Day_0_vs_Day_7
branching involved in blood vessel morphogenesis	GO:0001569	25	25	10.67040916	0.00498	0.03222861	0.10411	0.73144406	0.831	NA	ACVR1|COL4A1|CTNNB1|EDN1|EDNRA|ENG|FGF8|FOXC2|GBX2|GNA13|IHH|LEF1|NFATC4|NOTCH4|NRARP|NRP1|PLXND1|RBM15|SEMA3E|SHH|SRF|STK4|TBX20|TGFBR2|VEGFA|	UP	Day_0_vs_Day_7
nerve development	GO:0021675	68	68	7.61656829	0.00499	0.03224247	0.50956887	1	0.884	NA	ADARB1|AFG3L2|ATP8B1|BDNF|CHD7|CHRNB2|COL25A1|CTNNB1|CTSV|DAG1|DICER1|EGR2|EPHB1|EPHB2|ERBB3|FBXO45|GABRA5|GABRB2|GABRB3|GLI3|HES1|HOXA1|HOXA3|HOXB1|HOXB2|HOXB3|ILK|ISL1|ITGA4|KCNA2|LPAR1|LRIG1|LRIG2|MAFB|NAV2|NGF|NPTX1|NRP1|NRP2|NRTN|NTF3|NTF4|NTRK1|PAX2|PHOX2A|PLXNA3|PLXNA4|POU4F1|PRKCG|RET|RNF165|RPL24|SALL1|SEMA3A|SEMA3F|SERPINE2|SIX1|SIX4|SLC1A3|SLITRK6|SULF1|SULF2|TBX1|TCIRG1|TFAP2A|TMEM126…	UP	Day_0_vs_Day_7
regulation of leukocyte proliferation	GO:0070663	154	154	6.12151536	0.001337	0.03227845	0.04756656	0.72016831	0.998	NA	ADA|AGER|AHR|AIF1|ANXA1|ARG1|ARG2|ATAD5|ATM|BCL2|BCL6|BMP4|BST1|BST2|BTK|BTN2A2|CARD11|CASP3|CCDC88B|CD1D|CD22|CD24|CD274|CD276|CD300A|CD320|CD38|CD4|CD40|CD46|CD55|CD70|CD74|CD81|CDKN1A|CEBPB|CHRNB2|CLC|CLCF1|CLEC4G|CORO1A|CSF1|CTNNB1|DLG1|DLG5|DNAJA3|EBI3|EFNB1|EPO|ERBB2|FADD|FGF10|FLT3LG|FOXJ1|FOXP3|GAL|GLMN|GNRH1|GPAM|GPNMB|GPR183|GREM1|GSTP1|HES1|HHEX|HHLA2|HLA-DMB|HLA-DPA1|HLA-DPB1|HLA-E|HL…	DOWN	Day_0_vs_Day_7
presynapse organization	GO:0099172	20	20	11.38595246	0.00501	0.0323208	0.04035	0.41080906	0.707	NA	CEL|CNTN5|DVL1|EFNB2|FZD1|IL1RAPL1|LRP4|LRRTM3|NLGN1|NLGN2|NLGN3|NLGN4X|NLGN4Y|PCDH17|PPFIA2|PTEN|PTPRD|SNAPIN|WNT3A|WNT5A|	UP	Day_0_vs_Day_7
G1/S transition of mitotic cell cycle	GO:0000082	113	113	6.63656802	0.001353	0.03247326	0.004557	0.18513549	0.927	NA	ACVR1|ACVR1B|BACH1|BCAT1|BRD4|CACUL1|CAMK2A|CCNA1|CCND1|CCNE1|CCNE2|CCNH|CDC25A|CDC34|CDC45|CDC6|CDC7|CDK2|CDK3|CDK4|CDK6|CDK7|CDKN1A|CDKN1B|CDKN2D|CDKN3|CDT1|CRLF3|CUL1|CUL2|CUL3|CUL4A|CUL4B|CUL5|DBF4|DHFR|DHFRP1|E2F1|E2F4|E2F6|E2F7|EIF4E|EIF4EBP1|ESRRB|FBXO5|GFI1|GMNN|GPR132|GSPT1|HINFP|ID2|ID4|INHBA|IQGAP3|ITGB1|KHDRBS1|KLF11|LATS1|LATS2|MAX|MCM10|MCM2|MCM3|MCM4|MCM5|MCM6|MCM7|MCM8|MNAT1|MYC|N…	DOWN	Day_0_vs_Day_7
defense response to virus	GO:0051607	137	137	6.36711867	0.001362	0.03249635	0.14424756	1	0.918	NA	ABCE1|ABCF3|ADAR|ADARB1|AEN|AGBL4|AGBL5|AIMP1|APOBEC3B|APOBEC3C|APOBEC3D|APOBEC3F|APOBEC3G|ATG7|AZU1|BCL2|BECN1|BNIP3|BNIP3L|BST2|CARD9|CD40|CGAS|CNOT7|CRCP|DDIT4|DDX1|DDX17|DDX21|DDX41|DDX58|DDX60|DHX36|DHX58|DNAJC3|DTX3L|EIF2AK2|EIF2AK4|ELMOD2|EXOC1|EXOSC4|EXOSC5|F2RL1|FADD|FAM111A|FCN3|FLNA|G3BP1|GPAM|HERC5|HYAL2|IFI16|IFI27|IFI6|IFIH1|IFIT1|IFIT2|IFIT3|IFIT5|IFITM1|IFITM2|IFITM3|IFNAR2|IFNLR1…	DOWN	Day_0_vs_Day_7
regulation of cytokine biosynthetic process	GO:0042035	72	72	7.28727467	0.001378	0.03250509	0.003822	0.17234018	0.884	NA	AGER|AKAP12|APOA2|APP|ASB1|AZU1|BCL10|BCL3|CARD11|CARD9|CD276|CD4|CD74|CEBPB|CEBPG|CYBB|EBI3|EGR1|ERRFI1|FOXJ1|FOXP3|GATA3|GLMN|HMOX1|HSPB1|IGF2BP1|IGF2BP2|IGF2BP3|IL1A|INHA|INHBA|INPP5D|IRF1|IRF4|JAK2|KLF4|LAG3|LTB|MAP2K3|MAP2K5|MAPKAPK2|MAST2|NFKB1|NLRP12|NMI|PRKCQ|PSEN1|PTAFR|RELA|RNF128|SFTPD|SIGIRR|SPN|STAT3|STAT5B|SYK|TBK1|THBS1|TIA1|TICAM1|TIRAP|TLR3|TLR4|TLR6|TNFRSF8|TRAF6|TRIB2|UBE2J1|WN…	DOWN	Day_0_vs_Day_7
negative regulation of extrinsic apoptotic signaling pathway	GO:2001237	90	90	7.01258036	0.00506	0.03259212	0.02391499	0.29466423	0.982	NA	ACVR1|AKT1|AR|ARHGEF2|BCL2|BCL2L1|BIRC6|BMP4|BMP5|BRCA1|CASP8|CFLAR|COL2A1|CTNNA1|CTTN|CX3CL1|EYA1|EYA2|EYA3|FADD|FAIM|FAIM2|FAS|FGA|FGB|FGF10|FGG|FYN|GCLC|GCLM|GDNF|GPX1|GSTP1|HMGB2|HMOX1|HSPA1A|HSPA1B|HTT|ICAM1|IFI6|IL1A|ITGA6|ITGAV|ITPRIP|LGALS3|LMNA|MAP2K5|MAPK7|MCL1|NOL3|NOS3|NRP1|PAK5|PARK7|PEA15|PELI3|PF4|PHIP|PRDX2|PSME3|RAF1|RB1CC1|RELA|RFFL|RIPK1|RNF34|RPS6KB1|SCG2|SCRT2|SERPINE1|SGK3|S…	UP	Day_0_vs_Day_7
leukocyte proliferation	GO:0070661	62	62	7.47703399	0.001374	0.03259294	0.05700495	0.77447452	0.885	NA	ABL1|ACE|ATAD5|AZI2|BAX|BCL2|BTN3A1|CADM1|CARD11|CCND3|CD151|CD19|CD40|CD70|CD79A|CLU|CR2|CSF1|CTPS1|CX3CL1|DOCK2|DOCK8|EBI3|ELF4|F2RL1|FKBP1B|FLT3|FYN|HELLS|HPRT1|HSPD1|IL15|IL23A|IL34|IMPDH1|IMPDH2|KIT|LEF1|LMBR1L|MALT1|MEF2C|MSN|NCSTN|NPR3|P2RX7|PLCL2|PPP3CB|PRDX2|PRKCD|PSMB10|PURA|RC3H1|RC3H2|RIPK2|RPS6|SATB1|TBK1|TCIRG1|TLR4|TNFSF11|TP53|WNT4|	DOWN	Day_0_vs_Day_7
erythrocyte homeostasis	GO:0034101	79	79	7.23173351	0.00507	0.03260534	0.07772655	0.61566031	0.961	NA	ACIN1|ADAR|ADD1|AHSP|ALAS2|AMPD3|ARID4A|ATP5IF1|AXL|BCL6|BMP4|BPGM|C15orf41|CASP3|CEBPG|DMTN|DNASE2|DYRK3|EPAS1|EPO|ERCC2|ETV2|FAM210B|FLVCR1|G6PD|GATA3|HCLS1|HIPK2|HMOX1|HOXB6|HSPA9|ID2|IKZF1|INHA|INHBA|IREB2|JAK2|JAK3|JMJD6|KIT|KLF1|KLF2|KMT2E|L3MBTL3|LYAR|LYN|MAEA|MB|MED1|MFHAS1|NCAPG2|NCKAP1L|NFE2L1|PKNOX1|PRDX1|PTBP3|PTPN2|RB1|RPS14|RPS17|RPS19|RPS24|RPS6|SFXN1|SH2B3|SLC11A2|SLC25A38|SMAD5|S…	UP	Day_0_vs_Day_7
meiosis I cell cycle process	GO:0061982	81	81	7.11702448	0.001391	0.0326107	1.732e-4	0.01614885	0.829	NA	AGO4|ATM|AURKA|BAG6|BRCA2|BRIP1|C11orf80|C14orf39|CCNA1|CCNB1IP1|CCNE1|CCNE2|CDC25B|CENPC|CENPS|CENPX|CKS2|DMC1|EME1|EME2|ERCC1|ERCC4|ESPL1|FANCD2|FANCM|FBXO5|FMN2|HFM1|HSPA2|ING2|KLHDC3|M1AP|MCMDC2|MEI4|MEIOB|MEIOC|MLH1|MLH3|MND1|MOV10L1|MRE11|MSH3|MSH5|MSH6|MUS81|MYBL1|NDC1|P3H4|PLK1|PSMC3IP|PSMD13|PTTG1|RAD21|RAD21L1|RAD50|RAD51|RAD51B|RAD51C|RAD51D|RAD54B|RAD54L|REC8|RMI1|RNF212|SLC2A8|SLX4|S…	DOWN	Day_0_vs_Day_7
A band	GO:0031672	33	33	9.48734484	0.00509	0.03268274	0.21460346	1	0.438	NA	ALDOA|ANK1|ANK2|CMYA5|CRYAB|DST|ENO1|FHL2|HDAC4|KAT2B|KCTD6|KLHL41|LMOD2|LRRC39|MYBPC3|MYL3|MYL4|MYL7|MYOM1|MYOM2|NBR1|OBSCN|OBSL1|PPP1R12A|PPP1R12B|PPP2R5A|RPL15|S100A1|SMPX|SMTNL1|SPTBN1|TRIM63|TTN|	UP	Day_0_vs_Day_7
negative regulation of muscle cell apoptotic process	GO:0010656	30	30	9.75535848	0.00514	0.03295222	0.04347	0.43290633	0.86	NA	ALOX12|AMBRA1|ARRB2|BAG3|BMP7|CFLAR|DNMT1|EDN1|GATA4|HAND2|HEY2|HMGCR|HMOX1|HSF1|HSPB6|ILK|JAK2|LRP6|MDK|MYOCD|NFE2L2|NKX2-5|PAX8|PDPK1|PPP1R10|PTK2B|RGL2|SIRT4|SIRT5|ZC3H12A|	UP	Day_0_vs_Day_7
U2-type spliceosomal complex	GO:0005684	89	89	6.95166438	0.00142	0.03310456	0.18201154	1	0.122	NA	AQR|BCAS2|BUD13|BUD31|CASC3|CCDC12|CDC40|CDC5L|CRNKL1|CWC15|CWC22|CWC25|CWC27|DHX15|DHX16|DHX8|EFTUD2|EIF4A3|GCFC2|HTATSF1|IK|ISY1|LSM2|LSM3|LSM4|LSM5|LSM6|LSM7|LSM8|LUC7L|LUC7L2|LUC7L3|MAGOHB|MFAP1|PHF5A|PLRG1|PPIE|PPIL1|PRPF18|PRPF19|PRPF3|PRPF31|PRPF38A|PRPF39|PRPF4|PRPF40A|PRPF40B|PRPF6|PRPF8|RBM22|RBM8A|RBMX2|RNF113A|SART1|SF3A1|SF3A2|SF3A3|SF3B1|SF3B2|SF3B3|SF3B4|SF3B5|SMU1|SNIP1|SNRNP200|S…	DOWN	Day_0_vs_Day_7
endothelial cell proliferation	GO:0001935	22	22	11.36173348	0.00518	0.03315685	0.01517	0.22229468	0.764	NA	ACVRL1|ANGPT4|APOA1|BMP4|BMPER|BMPR2|CD34|DLG1|EPHA2|ERN1|HMOX1|ITGB1BP1|LOXL2|MMP14|NRARP|PIK3CB|PRKX|SCARB1|SEMA5A|TEK|THAP1|XBP1|	UP	Day_0_vs_Day_7
adenylate cyclase-modulating G protein-coupled receptor signaling pathway	GO:0007188	139	139	5.76998693	0.005194	0.03319687	0.54314198	1	0.938	NA	ABCA1|ADCY1|ADCY2|ADCY3|ADCY4|ADCY5|ADCY6|ADCY7|ADCY8|ADCY9|ADGRB1|ADGRB2|ADGRB3|ADGRD1|ADGRD2|ADGRE2|ADGRE5|ADGRG1|ADGRG2|ADGRG3|ADGRG5|ADGRG6|ADGRL1|ADGRL2|ADGRL3|ADGRL4|ADM|ADM2|ADORA1|ADORA2A|ADORA2B|ADRA1B|ADRA1D|ADRA2A|ADRA2B|ADRA2C|ADRB2|ADRB3|AKAP12|AKAP13|AKAP5|CACNA1D|CALCB|CALCR|CALCRL|CASR|CHGA|CHRM2|CHRM3|CNR1|CRHR1|CRHR2|DRD2|DRD4|EDN1|EDNRA|FLNA|FSHR|GABBR1|GALR1|GCGR|GHRHR|GLP1R|G…	UP	Day_0_vs_Day_7
nucleobase-containing small molecule biosynthetic process	GO:0034404	133	133	6.35346031	0.001435	0.03326306	0.27794387	1	0.991	NA	ABCD1|ACAT1|ACOT7|ADA|ADA2|ADAL|ADK|ADPGK|ALDOA|ALDOC|AMD1|AMPD3|APRT|BPGM|CAD|CDA|CMPK1|CNP|CTPS1|CTPS2|DCK|DCTPP1|DERA|DHFR2|DHODH|DHTKD1|DNPH1|DTYMK|DUT|ENO1|ENO2|ENO3|ENO4|ENPP1|ENTPD2|ENTPD3|ENTPD4|FOXK1|FOXK2|GALK1|GAPDH|GCK|GDA|GMPS|GPI|GPX1|GUK1|HINT1|HK1|HK2|HPRT1|IMPDH1|IMPDH2|ITPA|LDHA|MBD4|MLYCD|MTAP|NEIL1|NEIL2|NME1|NME2|NME3|NME4|NME5|NME6|NME7|NT5C|NT5C2|NT5E|NT5M|NTHL1|NUDT1|NUDT1…	DOWN	Day_0_vs_Day_7
positive regulation of cation channel activity	GO:2001259	57	57	6.8575033	0.005229	0.03336681	0.37399513	1	0.881	NA	ACTN2|ADRB2|AKAP6|ALG10B|AMIGO1|ANK2|ANK3|ARC|CACNA2D1|CACNB2|CACNB3|CACNG4|CALM1|CALM2|CALM3|CASQ1|CCL2|CDK5|CRACR2A|EHD3|EPHB2|FGF14|GAL|GSTM2|GSTO1|HAP1|HTT|JPH2|KCNA1|KCNC1|KCNE2|KCNE3|KCNIP2|KCNJ11|KIF5B|LRRC55|NIPSNAP2|NLGN3|NOS1AP|NPPA|NTSR1|P2RY6|PINK1|PKD2|PLCG2|RELN|RGS9|RNF207|S100A1|SHANK3|STAC|STAC2|STAC3|STIM1|STIM2|STIMATE|TRDN|	UP	Day_0_vs_Day_7
response to prostaglandin	GO:0034694	24	24	10.54723577	0.00524	0.03338466	0.1796	1	0.851	NA	ACACA|ADCY6|AKAP8|AKR1C2|AKR1C3|AKT1|APOB|EDN1|GNB1|GNG2|GNRH1|P2RY6|PPARG|PPP1R9B|PRKAA1|PRKAA2|PRKCE|PTGER2|PTGER4|SFRP1|TGFBR3|TNC|TNFSF4|YY1|	UP	Day_0_vs_Day_7
cell aging	GO:0007569	61	61	6.85428596	0.00527	0.03347419	0.084266	0.63555771	0.879	NA	ARNTL|ATM|ATR|BCL2|BGLAP|BRCA2|CALR|CDK1|CDKN1A|CDKN2B|CHEK1|CHEK2|CTC1|DNAJA3|ENG|ERCC1|H2AFX|HMGA1|HMGA2|HRAS|ICAM1|ID2|ILK|KAT6A|LIMS1|MAGEA2|MAP2K1|MAPK14|MAPKAPK5|MIF|MME|MNT|MORC3|MTOR|NOX4|NPM1|NSMCE2|NUP62|OPA1|PDCD4|PLA2R1|PML|PRELP|PRKCD|PRMT6|ROMO1|RWDD1|SERPINE1|SIRT1|SMC5|SMC6|SOD1|SRF|TBX2|TBX3|TERF2|TERT|TP53|ULK3|WRN|ZMIZ1|	UP	Day_0_vs_Day_7
axis elongation	GO:0003401	22	22	11.30587869	0.00527	0.03352374	0.03478	0.3795275	0.865	NA	BMP4|FGF1|FGF10|FGFR2|LRP6|MAGI2|MED1|MED12|PTK7|RDH10|SFRP1|SHH|SOX9|SPRY1|SPRY2|TNC|TRIM28|VANGL2|WNT11|WNT3A|WNT5A|YAP1|	UP	Day_0_vs_Day_7
positive regulation of fat cell differentiation	GO:0045600	52	52	7.07198295	0.005308	0.033658	0.13754697	0.88180506	0.749	NA	AAMDC|AKT1|ASXL2|BMP2|CARM1|CCDC3|CCDC71L|CEBPA|CEBPB|CMKLR1|CREB1|CREBL2|DKKL1|FNDC5|FRZB|GDF3|HNRNPU|HTR2C|ID2|LMO3|LPL|LRP5|MAPK14|MEDAG|METRNL|NAPEPLD|NOCT|PPARD|PPARG|PRDM16|RARRES2|SAV1|SFRP1|SH3PXD2B|SNAI2|STK3|STK4|SYAP1|TMEM64|TPH1|TRPM4|VSTM2A|WDFY2|WIF1|WNT5B|XBP1|ZBTB7B|ZBTB7C|ZC3H12A|ZFP36|ZFP36L1|ZNF385A|	UP	Day_0_vs_Day_7
regulation of transforming growth factor beta production	GO:0071634	29	29	9.72712476	0.00533	0.03374844	0.10934	0.75652954	0.864	NA	ATF2|ATP6AP2|CD200|CD24|CD2AP|CD34|CD46|CDH3|CREB1|CX3CL1|FOXP3|FURIN|GATA6|HIF1A|HSP90AB1|ITGAV|ITGB8|LAPTM4B|LGALS9|LRRC32|LTBP1|LUM|MYB|SERPINF2|SMAD3|SMAD4|TGFB2|THBS1|WNT11|	UP	Day_0_vs_Day_7
positive regulation of synaptic transmission	GO:0050806	120	120	6.44701373	0.00534	0.03375966	0.23775691	1	0.996	NA	ABAT|ADCY1|ADCY8|ADORA1|ADORA2A|ADRB2|AGER|APP|ARC|ARRB2|BAIAP2|BAIAP3|CA2|CA7|CACNA1D|CACNB2|CACNB3|CCL2|CDK5|CHRNA7|CHRNB2|CLSTN1|CLSTN2|CLSTN3|CNR1|CREB1|CRHR2|CRTC1|CUX2|DLG4|DNM1L|DRD2|DRD4|DTNBP1|DVL1|EGFR|EIF2AK4|EPHB2|FLOT1|FMR1|GLUL|GPER1|GRIK2|GRIN1|GRIN2A|GRIN2B|GRIN2D|HAP1|IGSF11|IGSF9B|ITPR3|KCTD13|KIF5B|LAMA2|LGI1|LGMN|LRRTM1|MAPK1|MECP2|MME|MPP2|NETO1|NFATC4|NLGN1|NLGN2|NLGN3|NMU|N…	UP	Day_0_vs_Day_7
negative regulation of neuron death	GO:1901215	186	186	5.5088033	0.005396	0.03405927	0.56320263	1	0.994	NA	AARS|ADAM8|ADNP|ADORA2A|AGAP2|AKT1|ALKBH1|AMBRA1|ANGPT1|AP2B1|APOE|ARMCX5-GPRASP2|ARRB1|ARRB2|ATF4|ATG7|ATP13A2|AXL|BAX|BCL2|BCL2L1|BDNF|BHLHB9|BOK|BTBD10|BTG2|CBL|CCL2|CD200|CD34|CDK5|CEBPB|CHGA|CHL1|CHMP4A|CHMP4B|CITED1|CLCF1|CLN3|CNTF|CNTFR|CORO1A|CPEB4|CREB1|CSF1|CTNNB1|CX3CL1|DLX1|DNAJC5|DRAXIN|EIF4G1|EN1|EPO|ERBB3|F2R|FAIM2|FBXO7|FGF8|FOXB1|FYN|FZD1|FZD9|GABRA5|GABRB2|GABRB3|GBA|GCLC|GCLM|G…	UP	Day_0_vs_Day_7
gastrulation with mouth forming second	GO:0001702	26	26	10.05674122	0.00542	0.03416015	0.09048	0.66769683	0.77	NA	ACVR1|ACVR2A|ACVR2B|AMOT|CHRD|CRB2|CTNNB1|ETS2|FOXA2|FRS2|GDF3|LDB1|LHX1|LRP5|LRP5L|LRP6|MEGF8|NODAL|OTX2|RNF2|SMAD4|SRF|TENM4|UGDH|WNT5A|ZBTB17|	UP	Day_0_vs_Day_7
activation of cysteine-type endopeptidase activity involved in apoptotic process	GO:0006919	73	73	7.25718353	0.001499	0.03456065	0.05030121	0.73446931	0.865	NA	ACER2|AIFM1|ANP32B|APAF1|BAD|BAK1|BAX|BBC3|BCL2L10|BCL2L13|BEX3|BID|BOK|CARD8|CASP10|CASP8|CASP8AP2|CASP9|CCK|CFLAR|COL4A3|CRADD|CTSH|CYCS|DAP|DIABLO|DLC1|EGLN3|EIF2AK3|F2R|F3|FADD|FAM162A|FAS|HIP1|HIP1R|HSPD1|HSPE1|IFT57|JAK2|KHDC1|LCK|MAPT|MTCH1|MUL1|NGF|NGFR|NKX3-1|NLRP1|NLRP12|NOD1|P2RX1|PDCD2|PDCD6|PIDD1|PMAIP1|PML|PPARG|PYCARD|RACK1|RIPK1|ROBO1|RPS27L|SENP1|SMAD3|SNCA|TNFRSF10A|TNFRSF10B|TN…	DOWN	Day_0_vs_Day_7
peptidase regulator activity	GO:0061134	136	136	5.8304273	0.005557	0.03491341	0.36100717	1	0.837	NA	A2M|A2ML1|ABCA2|ADRM1|AGT|AHSG|AMBP|ANOS1|APAF1|APLP2|APP|ARRB1|BAD|BCL2L13|BEX3|BIN1|BIRC2|BIRC3|BIRC5|BIRC6|BST2|C3|C4A|C4B|C5|CARD8|CASP8AP2|CAST|CAV1|CD109|CFLAR|CLPX|COL28A1|COL4A3|COL6A3|COL7A1|CPAMD8|CRB2|CRIM1|CST1|CST2|CST3|CSTB|CTSC|CTSH|DPEP1|EBAG9|FBLN1|FN1|FURIN|GAPDH|GAS6|GPC3|HMSD|ITIH4|ITIH5|LEF1|LTF|LXN|NAIP|NGF|NKX3-1|NLRP1|NLRP12|NLRP7|NOD1|NOL3|PAPLN|PCOLCE|PCOLCE2|PCSK1N|PEBP…	UP	Day_0_vs_Day_7
enhancer sequence-specific DNA binding	GO:0001158	105	105	6.0490806	0.005554	0.03495189	0.41901786	1	0.789	NA	ACTB|ACTL6A|ARID3B|ARNTL|ATF2|ATF4|ATF6B|BACH1|BACH2|BHLHE40|BHLHE41|CALCOCO1|CCAR1|CHD4|CIART|CLOCK|CREB1|ESRRB|FLI1|FOXN4|GATA2|GATA3|GATA4|GATA5|GATAD2B|GZF1|H2AFZ|H3F3A|H3F3B|HCFC1|HDAC1|HDAC2|HIVEP1|HMGA1|HMGB2|HNRNPC|HOXB5|HOXB6|HOXB7|HOXC4|HOXC6|IRF7|ISL1|JUN|KMT2A|LDB1|LHX1|LMO4|MBD2|MBD3|MED12|MEF2C|MSC|MTA1|NFATC1|NFE2L1|NFE2L2|NFKB1|NFYA|NFYB|NFYC|NONO|NPAS2|NR1D2|NR2F6|NR5A1|NR5A2|PBX…	UP	Day_0_vs_Day_7
endocrine process	GO:0050886	28	28	10.0293913	0.0056	0.03513272	0.08184	0.62414409	0.825	NA	ACE|AGT|ATP6AP2|CES1|CORIN|CRHR1|CTSZ|CYBA|ECE1|EDN1|EDN3|ENPEP|FOXD1|FZD4|GATA3|HSD11B2|INHBA|KRAS|MME|NOS3|PCSK5|RASL10B|RHOA|SELENOM|SERPINF2|SUCNR1|TBX3|TMF1|	UP	Day_0_vs_Day_7
retinoic acid receptor binding	GO:0042974	24	24	10.41601896	0.00568	0.03558021	0.01045	0.17572275	0.677	NA	ACTN4|ARID5A|ASXL1|CNOT1|CTBP2|FUS|HMGA1|LRIF1|MED1|MED25|NCOA1|NCOA6|NCOR2|NR1H2|NR4A2|NRIP1|NSD1|PPARG|PRMT2|RARB|RARG|SNW1|TACC1|VDR|	UP	Day_0_vs_Day_7
regulation of actin cytoskeleton reorganization	GO:2000249	33	33	9.266736	0.00569	0.03558852	0.05147771	0.47357188	0.742	NA	ABL1|ABL2|ARHGDIA|ARHGDIB|BAIAP2|BAIAP2L1|BAIAP2L2|BCAS3|CD2AP|CDC42|CDK5|DAPK3|ESAM|F11R|FES|GMFG|HAX1|HCK|HCLS1|HRAS|MDK|NOTCH2|NRP1|NTF3|NTRK3|PDGFRA|PHPT1|PTK2B|RAPGEF3|RHOD|SEMA3E|TEK|TRPM2|	UP	Day_0_vs_Day_7
mitochondrial transport	GO:0006839	199	199	5.87451287	0.001556	0.03567225	0.31231451	1	0.925	NA	ABCB10|ACAA2|ACACA|ACACB|AFG3L2|AGK|AIP|ALKBH7|ATF2|ATP5F1A|ATP5F1B|ATP5F1C|ATP5F1D|ATP5F1E|ATP5IF1|ATP5MC1|ATP5MC2|ATP5MC3|ATP5ME|ATP5MF|ATP5MG|ATP5PB|ATP5PD|ATP5PF|ATP5PO|BAD|BAK1|BAX|BBC3|BCL2|BCL2L1|BCL2L11|BID|BLOC1S2|BMF|BNIP3|BNIP3L|BOK|CAMK2A|CASP8|CHCHD10|CHCHD4|CNP|COX5B|CPT1A|CPT1B|CPT2|CYC1|DNAJC15|DNAJC19|DNLZ|DYNLT1|E2F1|EYA2|FBXO7|FIS1|FLVCR1|FZD9|GCLC|GDAP1|GRPEL1|GRPEL2|GSK3A|GSK…	DOWN	Day_0_vs_Day_7
[truncated: 7,699 more rows]
