# Supplementary material for: Distinct Mitochondrial Remodeling During Mesoderm Differentiation in a Human-Based Stem Cell Model
Source: Front Cell Dev Biol. 2021 Oct 14;9:744777. doi: 10.3389/fcell.2021.744777 (PMC8553110; doi:10.3389/fcell.2021.744777)
Supplement: Supplementary file 4 [file Table_7.xlsx]

## Sheet: Sheet 1
DE_hiPSC_vs_ESC (1)
gene_id	baseMean	log2FoldChange	lfcSE	stat	pvalue	padj	gene_name
ENSG00000213058.3	424.4861280306869	-8.54277915015563	0.4501387882936148	-18.978100471056003	2.5878415967831626e-80	4.9748666856559515e-76	AL365357.1
ENSG00000198105.14	158.6610230916519	8.960136275755286	0.5852140598110068	15.310869801468774	6.469295931026193e-53	6.218287248902376e-49	ZNF248
ENSG00000235847.2	74.05021442959503	-7.322648261309345	0.59474624299656	-12.31222281357345	7.784914373672626e-35	4.988573130649419e-31	LDHAP7
ENSG00000239528.1	42.17836314116801	-6.027755279409726	0.5225314732017261	-11.53567887973454	8.719654805411573e-31	4.190666099480802e-27	RPS14P8
ENSG00000224114.1	49.0653553949453	-7.094983138039224	0.6661242833303116	-10.651140208502245	1.722422680299669e-26	6.622370721216167e-23	AL591846.1
ENSG00000247516.8	21.631894860909433	7.571694105704839	0.7203528479363577	10.511090679235837	7.680015179780176e-26	2.4606768636015684e-22	MIR4458HG
ENSG00000198205.6	20.623181299084536	7.4627393580452885	0.7187363890057737	10.383138341400075	2.9588542750550067e-25	8.125859226236778e-22	ZXDA
ENSG00000189229.11	146.62298202273956	-2.8717447532970755	0.304989231114368	-9.41588902271831	4.690956212879247e-21	1.1272367779548831e-17	AC069277.1
ENSG00000215808.4	130.9263811964501	3.5560055232117658	0.3864326089513318	9.202136260865132	3.5090298086457166e-20	7.495287671267251e-17	LINC01139
ENSG00000250131.2	34.60641776621332	2.4123178026586745	0.26952713833226016	8.950185193169247	3.548864638241962e-19	6.822337380556348e-16	AC078881.1
ENSG00000134201.12	30.12269480669296	4.413013311293327	0.49424181556002605	8.928854605903663	4.3044215110877485e-19	7.522563557195534e-16	GSTM5
ENSG00000226673.2	957.9410682621982	4.716757228416155	0.5334899858726982	8.841322898873814	9.459185105721878e-19	1.5153614539366449e-15	LINC01108
ENSG00000204556.4	8.093819706465467	6.1642589894588475	0.7062361434262523	8.728325570471942	2.5847070030224465e-18	3.822185186623347e-15	AL450124.1
ENSG00000215146.5	208.09780646484273	7.989703696614239	0.9191433688627173	8.692554357978048	3.543801873516485e-18	4.846699914227146e-15	BX322639.1
ENSG00000287569.1	9.022318461891953	6.4634539727544205	0.7441942787294206	8.685170200165498	3.781757111600458e-18	4.846699914227146e-15	AL078587.2
ENSG00000212719.13	218.97266541555473	3.9941686550177935	0.46198360869957183	8.645693439775703	5.3479516609244486e-18	6.425563920600725e-15	LINC02693
ENSG00000260075.1	12.174297709165677	-6.821977865718588	0.7981427260289686	-8.547315715899895	1.2598422158731434e-17	1.4246592210556064e-14	NSFP1
ENSG00000198300.14	1356.5392704349147	-8.174475159297998	0.9618856691533592	-8.498385433367647	1.9224585941821187e-17	1.9591034759692216e-14	PEG3
ENSG00000197083.11	26.763122936782292	7.42248388788913	0.8734847657167495	8.49755391188593	1.9362758033403667e-17	1.9591034759692216e-14	ZNF300P1
ENSG00000261349.1	5.265375307449533	6.019352423263652	0.7112967128523734	8.462505610528448	2.6169314734012455e-17	2.5153945322332774e-14	AL031432.2
ENSG00000206341.7	83.15110067460101	2.2551739949703364	0.2668372768911116	8.45149531296786	2.8759537274836086e-17	2.6053843824703762e-14	HLA-H
ENSG00000247627.2	1100.1066091761322	5.969322997127297	0.706655992653577	8.4472827785862	2.9816092600056323e-17	2.6053843824703762e-14	MTND4P12
ENSG00000214110.3	52.67502418010777	-7.502542625111129	0.9178378517824987	-8.174148201167256	2.9796338579042078e-16	2.490455708015239e-13	LDHAP4
ENSG00000255408.4	61.017559869244565	2.9075587127334637	0.35800190641245966	8.12162913284495	4.599670663157108e-16	3.6843362011888435e-13	PCDHA3
ENSG00000249803.6	48.915981357283364	5.704476792871208	0.7151181091478712	7.976971523862842	1.4996740687621923e-15	1.1531893719153753e-12	AC112178.1
ENSG00000169715.15	142.90269302306697	4.579787777669212	0.5768717124519611	7.939005638191339	2.0380851114003985e-15	1.5069287762138946e-12	MT1E
ENSG00000125148.7	243.623268499634	3.00447556487002	0.3902012814957625	7.699809578669075	1.3626914582319937e-14	9.702363182611794e-12	MT2A
ENSG00000147813.16	637.9478467049832	-0.7964617951969867	0.10402758226720515	-7.656255945189571	1.9143202552354905e-14	1.3143175923802525e-11	NAPRT
ENSG00000147804.9	247.13746272406522	2.7592861817432293	0.36265285164876615	7.608615702864051	2.770471730380463e-14	1.8365361567184144e-11	SLC39A4
ENSG00000219445.2	50.12206386225419	5.671421555094033	0.7478688436962497	7.58344407966473	3.365006138567138e-14	2.156295933593822e-11	AC019155.2
ENSG00000182983.15	165.00611853455686	6.950725525271443	0.9270034995361173	7.498057481713566	6.477049807260366e-14	4.0166066288636544e-11	ZNF662
ENSG00000215030.5	1382.14815589058	-6.905666033279877	0.9492854744559834	-7.274593596027977	3.4746489959401297e-13	2.087395384311033e-10	RPL13P12
ENSG00000229807.12	700.9704425539733	7.62021597621378	1.0498945004742397	7.258077809505346	3.926296905755706e-13	2.2872464156438693e-10	XIST
ENSG00000131849.12	10.673462577755108	4.98013929799425	0.700689288145925	7.1074859887926385	1.1817572933636732e-12	6.681794766948016e-10	ZNF132
ENSG00000256618.2	280.7728115807071	-6.7326749249476405	0.9505246244798133	-7.083114683780215	1.40949933197496e-12	7.741775759396181e-10	MTRNR2L1
ENSG00000215912.12	26.747717647449193	2.036321160417469	0.2923165819296187	6.966150010975963	3.2573182049767765e-12	1.7394079214575987e-9	TTC34
ENSG00000249780.1	88.30244410118192	4.504933682549253	0.6546509201704893	6.881428779441787	5.925519818102076e-12	3.0787079184647113e-9	AC093809.1
ENSG00000236090.2	7.923482246047705	-5.545550367233635	0.8101241855462378	-6.845308986170396	7.631098013182218e-12	3.8605323211951305e-9	LDHAP3
ENSG00000238266.2	62.85738194229337	2.6911855318115934	0.39354025884764465	6.838399557117382	8.008278175875763e-12	3.947465119308607e-9	LINC00707
ENSG00000168487.19	471.99614559668817	1.6532201573108705	0.24192298811661905	6.833662936214789	8.27733831019253e-12	3.97808879187853e-9	BMP1
ENSG00000125144.13	257.7014288724168	4.10208215355442	0.6032466657839219	6.800008000415128	1.0461334120105886e-11	4.905089929875989e-9	MT1G
ENSG00000285756.2	1660.9652695360755	0.9088213019218809	0.13376425966721656	6.794201262600927	1.0891424991615848e-11	4.985160810448168e-9	BX890604.2
ENSG00000214455.4	89.0215116200711	8.704759484971555	1.323219064226128	6.578471940367978	4.7530754476525004e-11	2.1249563350156202e-8	RCN1P2
ENSG00000167644.12	51.521362001879496	2.1374993413683576	0.3310763310996188	6.456213086175579	1.0735542166329919e-10	4.690455968307418e-8	C19orf33
ENSG00000253813.1	24.41335129036053	7.358923634157472	1.1575252715628765	6.357462610057354	2.05113575133826e-10	8.762451929717047e-8	COX6B1P4
ENSG00000267809.1	55.017728764307016	1.2031017263580916	0.19007462049646012	6.329628454423234	2.457522322462846e-10	1.027030633196212e-7	NDUFV2P1
ENSG00000214389.2	32.44345740240826	-1.8740270170544748	0.29860060253979154	-6.276032268905894	3.4732212902184546e-10	1.4206214060246716e-7	RPS3AP26
ENSG00000196756.13	862.6806529989711	1.9078430866640657	0.30427991851719405	6.270026283565797	3.609871656953512e-10	1.4457535986098815e-7	SNHG17
ENSG00000215374.6	24.303471437192073	2.1405005588273696	0.34403493774543153	6.221753444155232	4.916291942044574e-10	1.9287917610992835e-7	FAM66B
ENSG00000226121.2	25.537908570363822	-2.6899108199703	0.4327135923798334	-6.216376992403585	5.087648666578351e-10	1.9560991593260448e-7	AC009487.2
ENSG00000213225.7	31.37903970818594	1.1521896361058215	0.18765589264137988	6.139906505934857	8.257006388266067e-10	3.112405702118174e-7	NOC2LP1
ENSG00000204366.4	864.0890029532575	-0.49576244277244425	0.08112503125330876	-6.111090931040154	9.895236147140395e-10	3.6581926863966723e-7	ZBTB12
ENSG00000203875.12	3212.9777034731287	-0.851621224351116	0.139945612236804	-6.085372815476883	1.1622055221280408e-9	4.2155167844131053e-7	SNHG5
ENSG00000205181.7	13.802002087966962	2.5410622576833677	0.4183243146689204	6.074383363765198	1.2446506155322551e-9	4.4309561912948284e-7	LINC00654
ENSG00000196236.13	660.8661374396642	-1.616573962678286	0.26795706205124575	-6.032958975976243	1.6098429501259027e-9	5.626840158767337e-7	XPNPEP3
ENSG00000205358.3	111.19381496881932	4.5719617850852075	0.7628973658654327	5.992892346533091	2.0614132158968695e-9	7.076537082571682e-7	MT1H
ENSG00000263711.6	198.2881529510818	-10.375678746417808	1.7370433775409309	-5.973183445255281	2.3266801823784934e-9	7.844239220999179e-7	AC079062.1
ENSG00000158023.10	72.2359457022354	1.160465185826603	0.19436959689160013	5.9704048595305474	2.3666556118287163e-9	7.844239220999179e-7	WDR66
ENSG00000100604.13	400.0609801286476	-1.8147128896713551	0.3052775627552319	-5.944468611754385	2.7735510699460714e-9	9.037075554007335e-7	CHGA
ENSG00000115866.11	2007.3983388716417	-0.50687838120322	0.08608840547231861	-5.887882095414171	3.9117601556049686e-9	1.2331033710211343e-6	DARS
ENSG00000143622.11	488.1854112058606	-0.6165655775287593	0.1047600109615868	-5.885505087956132	3.96840177340305e-9	1.2331033710211343e-6	RIT1
ENSG00000197302.10	355.87912728567323	-0.47391058661049046	0.08052650581380393	-5.885150259794984	3.976925145823467e-9	1.2331033710211343e-6	ZNF720
ENSG00000250284.3	56.48850794851135	3.867992635333023	0.6610505025306647	5.851281589720289	4.8779954581819934e-9	1.488485471239534e-6	AC109439.2
ENSG00000113327.16	31.783129000203783	2.1370936241504244	0.366218637421086	5.835567624847964	5.3607748051422164e-9	1.6102427320945933e-6	GABRG2
ENSG00000084453.16	188.45599698074938	1.4376357340126376	0.2500238273444124	5.749994907614417	8.92461371261949e-9	2.6394888309445707e-6	SLCO1A2
ENSG00000141562.18	1622.461494057033	-0.6381271661128036	0.11120472100725633	-5.738310031560302	9.562594431552238e-9	2.785322959881215e-6	NARF
ENSG00000165102.15	764.8292572750564	0.8250889744941666	0.14493086377325928	5.692983212913143	1.2483866532265545e-8	3.581938062929445e-6	HGSNAT
ENSG00000223722.3	16.984090076233958	5.394521603871781	0.9518592283497227	5.667352317657816	1.4502095473456493e-8	4.099827696790112e-6	AC023157.1
ENSG00000187627.15	268.90546167020227	-3.5288036654567256	0.6231376933587707	-5.662959732761699	1.4878408364960724e-8	4.145253947942101e-6	RGPD1
ENSG00000198417.7	162.23688389538535	2.7435740892784226	0.4896307869484139	5.603352898573917	2.102445530315906e-8	5.773916124970426e-6	MT1F
ENSG00000253873.6	217.22339632527382	1.3415473839208154	0.2399575625308204	5.590769341760194	2.260657201519516e-8	6.120968174931151e-6	PCDHGA11
ENSG00000090857.13	2895.711442048288	-0.5967089006578271	0.10709642140598528	-5.571697847828172	2.522686626194613e-8	6.735573291939616e-6	PDPR
ENSG00000159445.13	307.7358853177606	0.6990939736679279	0.12581679821275396	5.556443842147155	2.7532624542523106e-8	7.137984879859023e-6	THEM4
ENSG00000236017.8	92.93083987921612	1.7326057365496408	0.3120109481958714	5.553028656744319	2.8076202631938844e-8	7.137984879859023e-6	ASMTL-AS1
ENSG00000164038.16	196.90954913179374	-0.8069202809422062	0.1453451363000975	-5.5517528930320665	2.8281919302804007e-8	7.137984879859023e-6	SLC9B2
ENSG00000185304.15	260.889494617237	-4.627143761247643	0.8337383953772289	-5.549874861111643	2.8587415061109255e-8	7.137984879859023e-6	RGPD2
ENSG00000235559.1	9.12073683247104	6.312408748802374	1.1374005268319036	5.549855657606254	2.859055533443325e-8	7.137984879859023e-6	NOP56P1
ENSG00000145113.22	551.6105168470358	-1.7378391076712265	0.31332753165202887	-5.546397721605942	2.9161508006147545e-8	7.187190127053595e-6	MUC4
ENSG00000247498.10	46.420622206096255	-2.50736885722112	0.45262618125416515	-5.5396019078559355	3.0315999207335925e-8	7.377148971668682e-6	GPRC5D-AS1
ENSG00000171466.10	718.2957297058396	-0.6450858055219586	0.11800055858186798	-5.4668029819062465	4.5822487306774725e-8	1.1011143699817967e-5	ZNF562
ENSG00000244026.6	222.40793821721306	0.618445064549939	0.11323462123669951	5.461625232597148	4.717952478776195e-8	1.119727388296217e-5	FAM86DP
ENSG00000280670.3	70.19704704700648	-0.7980741587157201	0.14681258254799276	-5.43600653884575	5.448795605086408e-8	1.2774103257583062e-5	CCDC163
ENSG00000196159.11	554.1423290150817	1.2720508750412425	0.23434284504228894	5.428161780709333	5.693741876057377e-8	1.3187529376545423e-5	FAT4
ENSG00000179761.12	542.1571940444107	-0.8783017888611818	0.16187164281936103	-5.425915086568396	5.7658366934162055e-8	1.3195529118361088e-5	PIPOX
ENSG00000197024.9	941.6824245111956	0.6045136938859148	0.11156198251174947	5.41863527588575	6.005568994938698e-8	1.3582477453964885e-5	ZNF398
ENSG00000253570.1	18.402594689329582	6.66018625450636	1.232268361290005	5.404818028058529	6.487422131907781e-8	1.450165151904595e-5	RNF5P1
ENSG00000120738.8	505.43406481981316	-2.417322164667095	0.4493269251699802	-5.379873827397775	7.453806100980004e-8	1.647034120519995e-5	EGR1
ENSG00000233966.1	63.3109216828893	6.190907201595813	1.1591471437842233	5.340915719625202	9.247824581813352e-8	2.020229315463408e-5	UBE2SP1
ENSG00000135074.15	1914.9268790134693	0.9984573625660065	0.1879908568560575	5.311201721531139	1.0890470247201775e-7	2.3523415733955834e-5	ADAM19
ENSG00000189223.15	178.44350991312888	-5.1706367720672155	0.9756943282068521	-5.299443301643355	1.161562991797085e-7	2.4810985504785737e-5	PAX8-AS1
ENSG00000083937.9	712.9655523420546	-0.41562874665040617	0.07895670836649493	-5.264008027299896	1.409482913373527e-7	2.9775713765596353e-5	CHMP2B
ENSG00000283041.1	255.19752560490772	-2.441322577632372	0.4680941629549809	-5.215451870240832	1.8336966931161609e-7	3.831628829180987e-5	AC008038.1
ENSG00000134851.13	895.5704321486144	0.4890641069260211	0.09385600462148327	5.210791881653102	1.8803629398588712e-7	3.8484568072302576e-5	TMEM165
ENSG00000273763.2	10.030255160728467	1.9193212602910437	0.36834574726587227	5.210651336516384	1.8817880767771754e-7	3.8484568072302576e-5	AC007318.2
ENSG00000198795.11	827.9945720508026	-0.8953411171048968	0.17198497750444988	-5.20592629714843	1.9303125510629263e-7	3.906139840171968e-5	ZNF521
ENSG00000189266.13	2875.245407689932	-0.986955575025544	0.18994427632539565	-5.19602693020757	2.0359277833446526e-7	4.076945386147667e-5	PNRC2
ENSG00000273213.3	47.61718336172893	2.9641718663178787	0.5726898664527056	5.175876228923406	2.2684380880979064e-7	4.495716887174655e-5	HIST2H3PS2
ENSG00000148396.18	3137.932676334076	0.6067462690035459	0.11743259068513416	5.166762186405159	2.381840037018793e-7	4.67229519098462e-5	SEC16A
ENSG00000148200.17	5659.021152600002	-0.9240088678160371	0.17898038338041142	-5.162626486569285	2.435087244506367e-7	4.7284966856959996e-5	NR6A1
ENSG00000114455.13	81.8481514866123	1.2859172777389911	0.24932260360857553	5.157644189204038	2.500762587264751e-7	4.807465997757758e-5	HHLA2
ENSG00000236871.7	27.54081786741138	1.9165320658958227	0.3718581340863581	5.1539334230369125	2.5507853540992817e-7	4.855078974970752e-5	LINC00106
ENSG00000180574.3	201.77344969030074	0.875983014954708	0.1709919497378374	5.122948865708318	3.0079394220773995e-7	5.669081122550581e-5	EIF2S3B
ENSG00000233560.2	24.602309488803062	1.3903618196564835	0.271651507773421	5.1181818612107834	3.084950669129675e-7	5.7577758896455214e-5	KRT8P39
ENSG00000249264.1	168.43153348654334	-0.59497515424579706	0.11635081651290977	-5.113631103566697	3.1602423903901674e-7	5.795933706326328e-5	EEF1A1P9
ENSG00000154146.13	63.64534319634037	1.541576704111045	0.3014833855485946	5.113305667925657	3.1656941279872265e-7	5.795933706326328e-5	NRGN
ENSG00000266891.1	52.92647961473416	-8.394634449633662	1.6450207396574243	-5.103056908195483	3.342104471525907e-7	6.045050373652465e-5	AP000902.1
ENSG00000188573.8	78.42065842180799	-2.2486882532385426	0.44076500628252385	-5.101784899405482	3.3646503848356936e-7	6.045050373652465e-5	FBLL1
ENSG00000173621.9	877.5295485842363	-0.8877591973050464	0.1740884577110492	-5.099471894791226	3.406024366886679e-7	6.062723373058289e-5	LRFN4
ENSG00000184206.12	117.40251206519144	0.9720570599629197	0.1907421898933405	5.096182761173477	3.465705624067424e-7	6.112360084135061e-5	GOLGA6L4
ENSG00000238035.8	240.32043280394893	1.457522270397658	0.2873730056102959	5.071883029870216	3.938984868029702e-7	6.88391319118209e-5	AC138035.1
ENSG00000170290.4	118.60714670271871	4.074681780784824	0.8056550628339152	5.057600912296153	4.245637747756421e-7	7.352985591249499e-5	SLN
ENSG00000180875.5	87.44684670797841	3.0137901591427854	0.5965305966091973	5.05219711490708	4.36756615889004e-7	7.46411177916354e-5	GREM2
ENSG00000125691.13	18854.689107335136	-0.49206906114061455	0.09743844866718351	-5.0500502406535075	4.416938814989468e-7	7.46411177916354e-5	RPL23
ENSG00000037474.15	2300.2409440309552	0.5821005151402628	0.11527549776452438	5.049646511432391	4.4262835144852463e-7	7.46411177916354e-5	NSUN2
ENSG00000153774.9	1556.9759395719248	-0.503429380433788	0.0998666904008186	-5.041013959842425	4.6307168153036877e-7	7.740947831078095e-5	CFDP1
ENSG00000099251.14	10.856881607164649	3.1716463616631545	0.6295392030555509	5.038044249300367	4.7031272889731386e-7	7.794217155449967e-5	HSD17B7P2
ENSG00000162441.12	607.8426959713124	-0.3702802242114391	0.073719868628442	-5.022800923285701	5.092332083177399e-7	8.367093330513019e-5	LZIC
ENSG00000145391.13	595.5169410790207	0.8123043888454318	0.16195692386633104	5.015558269777069	5.287969475866657e-7	8.614908915598357e-5	SETD7
ENSG00000276550.4	2484.0213463508553	0.8744439420081372	0.1744490944386354	5.01260235727812	5.369879370182019e-7	8.67417880578339e-5	HERC2P2
ENSG00000184384.14	343.6409015711889	0.9800243159043656	0.19559791157818884	5.0104027594006695	5.431623862253871e-7	8.67417880578339e-5	MAML2
ENSG00000128052.10	3905.826004156238	1.761059725546293	0.3515503274756667	5.009409998823535	5.459715124322671e-7	8.67417880578339e-5	KDR
ENSG00000139629.16	361.62702425890416	1.5871437969702598	0.3182738240143604	4.986724251940519	6.141161663608065e-7	9.67685998534438e-5	GALNT6
ENSG00000228696.9	193.58223760720304	-0.5343299626614484	0.10722692028116297	-4.983169909761145	6.255097808419956e-7	9.776260184476848e-5	ARL17B
ENSG00000188162.11	94.74154315504839	-2.605372554891884	0.523490467558214	-4.976924540850702	6.460249160707813e-7	1.0015470150439273e-4	OTOG
ENSG00000166192.15	115.33051942833944	-0.6494744885706238	0.13061094929984088	-4.972588378326832	6.606483695137804e-7	1.0160243404426332e-4	SENP8
ENSG00000150594.7	93.98651084366699	-1.9294686514163684	0.3887470153072707	-4.963301518575753	6.930486236555972e-7	1.0573941858059685e-4	ADRA2A
ENSG00000255823.5	39.64216239147073	-3.10823513993863	0.6266906636485607	-4.959759767031865	7.058040883139943e-7	1.0683762042321437e-4	MTRNR2L8
ENSG00000005448.16	913.4564360552511	-0.6161803385337382	0.12492923661466455	-4.932234881369708	8.129407781447539e-7	1.2209354311761524e-4	WDR54
ENSG00000233854.2	7.067109942049194	2.2473724696734836	0.4559000366167317	4.929529039636415	8.242808303734276e-7	1.226577569472183e-4	POU6F2-AS2
ENSG00000031691.7	186.61314037109003	-0.6311327855787894	0.12810064230035215	-4.926851062143772	8.356540270424831e-7	1.226577569472183e-4	CENPQ
ENSG00000130649.10	17.328640656858244	1.7547537360111043	0.3561644366453623	4.9268078321877375	8.358388556016229e-7	1.226577569472183e-4	20
ENSG00000213160.10	1426.764262189799	-0.5693892305870895	0.11572859884356962	-4.9200390938521	8.652692799305588e-7	1.2601467149534138e-4	KLHL23
ENSG00000168743.12	503.6343217587943	2.3263095836148473	0.47373771727390207	4.910543321316	9.082438734711259e-7	1.3127879867375132e-4	NPNT
ENSG00000159231.6	31.262792119505406	2.286193428670721	0.4658343059313448	4.9077395107256505	9.213210893175118e-7	1.3184395285139672e-4	CBR3
ENSG00000257956.1	10.585405612012831	5.930618585902293	1.208659639262132	4.906773084209913	9.258704554171117e-7	1.3184395285139672e-4	NOP56P3
ENSG00000243566.6	125.01003059311702	2.854627996232416	0.5823988358188349	4.901500175938533	9.510756455271563e-7	1.344373397765739e-4	UPK3B
ENSG00000087299.12	578.8874769596978	-0.3615137887789989	0.07383039197442848	-4.89654435133178	9.75366422885469e-7	1.3686455557335953e-4	L2HGDH
ENSG00000005007.12	3619.202653908861	0.4570662432860223	0.09350672982665083	4.888057192603815	1.0183594911687355e-6	1.4186190476976648e-4	UPF1
ENSG00000189367.15	103.79622760000233	-2.2181216963226817	0.45574988523680926	-4.866971486279449	1.133213711395439e-6	1.5632528340423662e-4	KIAA0408
ENSG00000141551.14	3675.278120712859	0.5696553750932952	0.11706706390069617	4.866060154857165	1.1384487971594428e-6	1.5632528340423662e-4	CSNK1D
ENSG00000167969.13	1014.7375519122303	-0.4448045436767785	0.09150687311876239	-4.860886712842739	1.1686111870633536e-6	1.5932894652557382e-4	ECI1
ENSG00000105612.9	504.56790103992637	-0.863037291828653	0.17784556386860434	-4.852734434614749	1.217707046715113e-6	1.6485352300036149e-4	DNASE2
ENSG00000179981.10	219.6882647216319	1.9290524174818957	0.39783893626775446	4.848827607420508	1.2419329116682198e-6	1.669574705867822e-4	TSHZ1
ENSG00000186094.17	18.161218354249947	1.821499807573758	0.37607941769957054	4.843391373863633	1.2764151635871417e-6	1.6977015318238317e-4	AGBL4
ENSG00000174721.10	1653.2835681545907	-2.2518367051048482	0.46499093148977677	-4.842754025095125	1.2805176972245923e-6	1.6977015318238317e-4	FGFBP3
ENSG00000114054.14	1324.1840799634697	-0.5777508499270296	0.1195007733151653	-4.834703859223561	1.333439930199811e-6	1.7557567957644636e-4	PCCB
ENSG00000151962.8	42.13696763115116	3.7916106450096025	0.785860068094687	4.824791077885329	1.4015009925632458e-6	1.8328200735398528e-4	RBM46
ENSG00000198455.4	290.4236189345131	0.4070161412495083	0.08443758597645233	4.8203194885630145	1.4332849575488575e-6	1.8617209475621106e-4	ZXDB
ENSG00000198932.13	250.9765892638429	-0.7790084283963603	0.16182252588607873	-4.813967796700774	1.479626615989008e-6	1.9090162460250128e-4	GPRASP1
ENSG00000286760.1	23.78515173047985	-1.123312754395359	0.23362818184311657	-4.808121800775189	1.5235493340920847e-6	1.9525808265724156e-4	AL022069.3
ENSG00000128617.2	20.898967028003565	5.302794588888965	1.1057078051064895	4.795837168191336	1.6199683575325335e-6	2.0624020996824784e-4	OPN1SW
ENSG00000072609.17	936.4493007555557	0.6821540339091057	0.1426422749243045	4.782271134354118	1.7332567514059335e-6	2.1851370014008882e-4	CHFR
ENSG00000260257.2	78.64488906981882	0.8817184458905053	0.18439843712398316	4.781593920439077	1.7391071640362875e-6	2.1851370014008882e-4	AL035071.1
ENSG00000163344.6	373.2876913810548	-0.5797950457112903	0.12133861845781518	-4.778322458919893	1.7676374341640225e-6	2.2065624697642315e-4	PMVK
ENSG00000183778.17	832.9282118130146	0.9274096655507463	0.19421782153609896	4.7751007513920145	1.7961730580701224e-6	2.2277181205380668e-4	B3GALT5
ENSG00000285693.1	23.313627058991866	-1.0429762001917766	0.21864475244240947	-4.770186288676167	1.840556233637905e-6	2.2681316048368642e-4	AP002381.2
ENSG00000113318.11	496.3061441867773	-0.36693226562199005	0.07700418219523136	-4.765095286535139	1.8876442259452428e-6	2.3113422037943532e-4	MSH3
ENSG00000111886.11	18.20326850420669	1.9758103933938882	0.4152536286876631	4.758080982068943	1.9544209390187424e-6	2.365015923285278e-4	GABRR2
ENSG00000160233.8	335.2659078742432	0.7311025772029272	0.1536604703123049	4.757909276972853	1.9560837068370746e-6	2.365015923285278e-4	LRRC3
ENSG00000259129.6	121.96237130475245	2.1518132143207453	0.4523817685592079	4.7566311550840386	1.9685036369513352e-6	2.3651571197970294e-4	LINC00648
ENSG00000166025.18	2610.558216693274	0.808085837266694	0.17003261584852453	4.752534290165755	2.008826874196677e-6	2.398614150904156e-4	AMOTL1
ENSG00000119979.18	843.0885097471435	-0.34133179348093046	0.07185957459678463	-4.749983497622924	2.034332489295108e-6	2.4140745539635283e-4	DENND10
ENSG00000283196.2	121.34305581082269	2.8638155540701065	0.6031699088809783	4.747941685922555	2.0549726267930276e-6	2.4236069802128322e-4	AC006453.2
ENSG00000120949.15	370.5513076720603	1.1171338861658808	0.235644556216959	4.740758301826971	2.1291981160414765e-6	2.477778940694629e-4	TNFRSF8
ENSG00000076641.4	97.92561546023114	2.141899666433838	0.4519698972442258	4.739031691034158	2.1474192110798704e-6	2.477778940694629e-4	PAG1
ENSG00000254946.2	31.145990953256113	-3.3385033116973077	0.7044858988888839	-4.738921413420481	2.1485880554035087e-6	2.477778940694629e-4	LINC02751
ENSG00000162944.11	109.01653475220668	-2.6852646851555777	0.5666841207926487	-4.738556431402325	2.15246089833543e-6	2.477778940694629e-4	RFTN2
ENSG00000133131.15	252.67338261099619	1.4115448474569108	0.2981557600476253	4.734253154228651	2.1986316920872865e-6	2.5158628362313094e-4	MORC4
ENSG00000135046.14	1069.4060956212436	1.7836006436757903	0.377025829291746	4.7307120762159345	2.2373365738833844e-6	2.5450034494872297e-4	ANXA1
ENSG00000164434.12	149.54968800617013	-2.8728612897448196	0.6082751354668836	-4.72296354435028	2.3243252668049544e-6	2.62840170170932e-4	FABP7
ENSG00000063180.9	676.1863444375792	-1.1946045036040827	0.25309854032334506	-4.719918582216714	2.3593906019363245e-6	2.6524517503873627e-4	CA11
ENSG00000246705.4	538.4909801403443	0.9949432357280141	0.21093392738787836	4.716847820779684	2.3952671239057514e-6	2.6771287901141956e-4	H2AFJ
ENSG00000124596.17	716.6331441489834	-0.4810494407685947	0.10204494888547938	-4.714093603089121	2.427890442995169e-6	2.6979055419733603e-4	OARD1
ENSG00000184110.14	16524.3648684139	-0.8071396383635615	0.17143614778628746	-4.708106480377422	2.5002849196310214e-6	2.760178134563808e-4	EIF3C
ENSG00000048052.21	271.7013112514452	-1.3209145364749235	0.28062167919679004	-4.707100820776619	2.5126465540400875e-6	2.760178134563808e-4	HDAC9
ENSG00000179715.13	119.60753503188128	1.039318390118209	0.22140013562112726	4.694298796170346	2.6752277022828223e-6	2.92207825844801e-4	PCED1B
ENSG00000125657.5	57.73735953953296	1.4486385189364943	0.30883755361981263	4.690616480921253	2.723831099690792e-6	2.95835757403705e-4	TNFSF9
ENSG00000166415.15	117.92237072133081	1.6538461060638199	0.3528608687497591	4.686963765417383	2.772880370833661e-6	2.992195018730678e-4	WDR72
ENSG00000049167.14	314.0789378294703	-0.4084716694671102	0.08716872623070893	-4.685988738507097	2.7861158362088607e-6	2.992195018730678e-4	ERCC8
ENSG00000144749.13	2957.482246148297	-1.4870610648348845	0.317484055042287	-4.68389212376923	2.814781890201324e-6	3.006187058735014e-4	LRIG1
ENSG00000105613.10	351.4802462504326	-1.0772262390032123	0.23056348796950163	-4.672145830590944	2.98069201147082e-6	3.153553064166184e-4	MAST1
ENSG00000213401.10	36.11348777366401	-5.846011985873748	1.2513377530580077	-4.671809806415029	2.985573541813595e-6	3.153553064166184e-4	MAGEA12
ENSG00000185414.20	1186.9705580656853	-0.47865356008141063	0.1025352127266257	-4.668187126675916	3.0386907930086408e-6	3.192119770753995e-4	MRPL30
ENSG00000168476.12	563.43655973848945	0.6993711411409383	0.14998300654758603	4.66300254435188	3.116288987819776e-6	3.2449693277278595e-4	REEP4
ENSG00000214491.8	49.81713400619289	-1.6991921804337722	0.3644320744289022	-4.66257582595209	3.122759704690252e-6	3.2449693277278595e-4	SEC14L6
ENSG00000134330.19	155.89822924153063	1.364011310044563	0.292896262384424	4.65697752146222	3.2088546508367723e-6	3.3165065488003286e-4	IAH1
ENSG00000197183.14	1658.3141343239367	0.6770229196903138	0.1455212101728431	4.652400285059329	3.280934048981124e-6	3.37287038276006e-4	NOL4L
ENSG00000240086.7	45.19308854867785	1.07520978036454	0.2313340888509409	4.647865715360898	3.3538712353154932e-6	3.4272387409532327e-4	AC092969.1
ENSG00000079974.17	630.6185486399463	0.53722216757419206	0.11560852671667411	4.646907826191587	3.36947629026301e-6	3.4272387409532327e-4	RABL2B
ENSG00000228709.1	56.80036893995806	1.0706924792322194	0.2305315007707429	4.644451954082376	3.4098038658649776e-6	3.450003658809912e-4	LINC02575
ENSG00000139436.21	731.053510661345	0.5888480090083431	0.12711874958927258	4.6322671589434465	3.6168300532113405e-6	3.640311044132713e-4	GIT2
ENSG00000100380.14	7425.968836443846	-0.3160428878476259	0.06824861696258103	-4.630758862423603	3.6432797750366184e-6	3.6478338747554143e-4	ST13
ENSG00000113369.9	926.4306579205564	-0.8966379200066785	0.1938246856250497	-4.626025405975419	3.727495956557354e-6	3.7128177341377497e-4	ARRDC3
ENSG00000198930.13	24.07462240697911	-6.120781503623639	1.3246504952675933	-4.620676567510117	3.824906626187995e-6	3.7902064423627846e-4	CSAG1
ENSG00000275367.1	15.350861206118013	2.293320916500352	0.49688605218180604	4.615385975175747	3.923654187850554e-6	3.868119390114824e-4	AC092111.1
ENSG00000124942.14	18604.977591973504	1.0984158252289715	0.23810550207818232	4.613147599034923	3.966164433287528e-6	3.890078829873441e-4	AHNAK
ENSG00000145087.12	55.36382398959205	-1.8303206363135287	0.39717720490433955	-4.6083224659239015	4.059307662759546e-6	3.953866231569957e-4	STXBP5L
ENSG00000149231.14	555.1113574594901	-1.1977588698657244	0.2599497092336856	-4.60765612470442	4.072334133639468e-6	3.953866231569957e-4	CCDC82
ENSG00000184058.14	58.643942254206856	3.0607954434538662	0.6647207870609994	4.604633258103581	4.131933684026799e-6	3.9852302994647284e-4	TBX1
ENSG00000251349.3	834.8856872867018	-1.1167301588037872	0.24258102682330276	-4.603534635118925	4.153800785484521e-6	3.9852302994647284e-4	MSANTD3-TMEFF1
ENSG00000108830.10	1308.8041938172735	-0.9583172154503129	0.20819935652511087	-4.602882695916164	4.1668294329609365e-6	3.9852302994647284e-4	RND2
ENSG00000158164.7	1025.875473245557	-1.7502024413343484	0.3807375249665704	-4.596874031494584	4.2887672902133795e-6	4.081547642923862e-4	TMSB15A
ENSG00000137491.15	56.11839980171226	3.7304707127320906	0.8118037902984145	4.5952861483447744	4.321558057804274e-6	4.0924941922773086e-4	SLCO2B1
ENSG00000168924.15	1282.737226850452	0.6062656000587668	0.1321086541019658	4.589143717949251	4.450679359133349e-6	4.1941107843127207e-4	LETM1
ENSG00000247134.7	322.38181475250695	-0.5935823896033435	0.1297490006241538	-4.5748513418055845	4.765582453863115e-6	4.468954004539733e-4	AC090204.1
ENSG00000279233.1	78.42986286459873	1.0241249101410586	0.22426748643306338	4.5665331449939215	4.958566642470869e-6	4.6273536473233004e-4	AC122688.3
ENSG00000171798.18	405.2964582563312	0.7884801111566221	0.17271394392836242	4.565237138488741	4.989300184975738e-6	4.633541389177468e-4	KNDC1
ENSG00000170464.10	498.33742384475056	-0.5966602848135211	0.1307393935035299	-4.563737591435374	5.0250881516083e-6	4.644341087813364e-4	DNAJC18
ENSG00000137944.18	828.7880012562537	-0.5655369137148862	0.12399716074550188	-4.560885993798061	5.093823313350692e-6	4.685342553868599e-4	KYAT3
ENSG00000143429.10	60.632540653225746	2.905067975148724	0.6395272594498487	4.542524078876324	5.558464515672998e-6	5.086300836991217e-4	LSP1P4
ENSG00000141447.18	1213.1548066912196	-0.6910037526235687	0.15217549833520788	-4.540834498214983	5.603200425395141e-6	5.086300836991217e-4	OSBPL1A
ENSG00000069011.16	191.21941337722748	2.9360355455137386	0.6466166739116709	4.540612180246386	5.609112450281617e-6	5.086300836991217e-4	PITX1
ENSG00000172602.11	264.15661680092876	-1.105581618618519	0.2440835988912151	-4.529520310421441	5.911775147136991e-6	5.326291790839267e-4	RND1
ENSG00000225178.5	419.8321983648942	0.9196911395785753	0.2030716848718678	4.528898945999651	5.929184577817328e-6	5.326291790839267e-4	RPSAP58
ENSG00000228649.9	148.1264905079601	0.9776352075045994	0.21592835133069907	4.527590756284382	5.965998060855591e-6	5.334434731250598e-4	SNHG26
ENSG00000165171.11	66.9533477133206	-1.3703470045528867	0.30281332707845027	-4.525385384368731	6.028554688780887e-6	5.347911686209259e-4	METTL27
ENSG00000176903.5	1296.6692012020317	-0.3864736785707623	0.0854089553012723	-4.524978407797071	6.040167211780544e-6	5.347911686209259e-4	PNMA1
ENSG00000178233.18	224.14461839307288	-1.5172316815515863	0.3353645130280395	-4.52412709935333	6.064527401132014e-6	5.347911686209259e-4	TMEM151B
ENSG00000171794.4	168.3101840699545	2.3213534304243164	0.5133544639817404	4.52193093329541	6.127805578066043e-6	5.379038101951672e-4	UTF1
ENSG00000241945.8	159.22216518150904	1.4224536269029762	0.3146984858578985	4.5200523384319125	6.182434500772207e-6	5.402323674674769e-4	PWP2
ENSG00000114200.10	87.07097210673244	-1.1480806495069924	0.2540928247689073	-4.51835131728395	6.232301413565157e-6	5.409758218265383e-4	BCHE
ENSG00000215241.4	45.39688457939296	1.8842956992253606	0.4170784461589774	4.517844824105644	6.247223909981872e-6	5.409758218265383e-4	LINC02449
ENSG00000268836.1	33.445116658389544	1.1074276305717987	0.2456806304417197	4.507590315853176	6.556802366326731e-6	5.652375277590362e-4	Z69706.1
ENSG00000183439.9	146.06829467973688	-0.8424240961214734	0.18714720861550638	-4.501398136545185	6.750791665960936e-6	5.793625847608617e-4	TRIM61
ENSG00000227121.2	39.01518118703838	2.7674060023326055	0.614988565893904	4.499930821169169	6.797558066759254e-6	5.807833612239107e-4	LINC02672
ENSG00000111906.18	1088.156463384323	-0.40606887598265207	0.09030252808415955	-4.496760883640009	6.899650788362781e-6	5.856662325461114e-4	HDDC2
ENSG00000162836.12	605.1558072335876	-0.8684081438412632	0.19313974162182515	-4.4962685387745776	6.9156385137311315e-6	5.856662325461114e-4	ACP6
ENSG00000258727.1	33.25279836894268	1.1306976864296423	0.25179694861487467	4.490513855110504	7.105155287087336e-6	5.990767773638901e-4	AL135999.1
ENSG00000134595.8	471.25481846961264	-2.11175076133386	0.4707649557301282	-4.48578581653059	7.2645690335845015e-6	6.098431227145347e-4	SOX3
ENSG00000144224.17	2214.38254976679	0.26623766226393814	0.05937738123539324	4.483822909071664	7.331751611656533e-6	6.123210154527071e-4	UBXN4
ENSG00000125378.16	2088.6241898985577	1.0737417039715578	0.23951053212500809	4.483066754705961	7.357789979690769e-6	6.123210154527071e-4	BMP4
ENSG00000257218.6	742.7041846228874	0.46098473658597683	0.1028881756676222	4.4804442648023715	7.448782987053912e-6	6.172215695824327e-4	GATC
ENSG00000054356.14	102.55031152756818	1.3422963691802157	0.29993490193422523	4.475292340184461	7.630683219692094e-6	6.295804901946816e-4	PTPRN
ENSG00000205581.11	8040.442939165804	-0.24687124018286263	0.055334254426151884	-4.461454170532516	8.140535709013787e-6	6.687763182482096e-4	HMGN1
ENSG00000255282.6	12.798287594101534	1.9056558708331874	0.4273253033437771	4.459496912356053	8.215225677905293e-6	6.72040418859793e-4	WTAPP1
ENSG00000184992.12	470.6993655262469	0.598896430865957	0.13465984706614995	4.447475947093247	8.688518437500556e-6	7.077460950953843e-4	BRI3BP
ENSG00000060491.16	916.8378499934964	0.60793821018423	0.13677763636499837	4.4447193732893195	8.800666667526783e-6	7.113761434214554e-4	OGFR
ENSG00000069275.13	15540.910719885036	-0.8860422557803255	0.1993542132269002	-4.44456247720159	8.807091247102912e-6	7.113761434214554e-4	NUCKS1
ENSG00000198822.10	69.039060638136	-2.2215968264080086	0.5003212445765293	-4.440340782027681	8.981653534368789e-6	7.201958635500769e-4	GRM3
ENSG00000272274.2	8.344469767386222	-2.1897899629087596	0.4931835023741327	-4.440111950962156	8.991209282772496e-6	7.201958635500769e-4	LINC00551
ENSG00000099715.14	51.90123416119868	-3.2433327734473427	0.7308451763266263	-4.4377836489925	9.08899063420193e-6	7.250072861074602e-4	PCDH11Y
ENSG00000276644.5	304.3841652610436	-1.7779744793509331	0.4009382655580175	-4.434534271445469	9.227154127357197e-6	7.325611983088872e-4	DACH1
ENSG00000115665.9	49.91315421770044	2.2654023423279814	0.5109425805591837	4.433770894272873	9.259902787612337e-6	7.325611983088872e-4	SLC5A7
ENSG00000074755.15	1138.276843042513	0.606377680885357	0.13706959095140334	4.423867297454343	9.694958453281118e-6	7.638355791224435e-4	ZZEF1
ENSG00000272769.1	36.554958693019785	-1.258022026748876	0.28446626160632843	-4.422394485887564	9.761302275354117e-6	7.649888439207618e-4	AC097532.2
ENSG00000138722.10	75.97804639938536	-3.2853508140065797	0.7430868744929439	-4.421220353607223	9.814502319826117e-6	7.649888439207618e-4	MMRN1
ENSG00000258839.3	141.5118352490635	1.2525195196564385	0.2833176423041853	4.420901958204442	9.828976511050154e-6	7.649888439207618e-4	MC1R
ENSG00000164574.16	1174.2675879801916	1.3250025352240051	0.30048733098951796	4.409512144358012	1.036037487255018e-5	8.030961554431639e-4	GALNT10
ENSG00000182504.11	670.3882132601614	-2.1236053640931813	0.4823350525801588	-4.40275976778665	1.068824962506562e-5	8.251843806918131e-4	CEP97
ENSG00000244486.8	537.1481853305019	1.0728801850188452	0.2437354603553541	4.40182230133703	1.0734545941210951e-5	8.254436446953572e-4	SCARF2
ENSG00000140612.14	3130.855943851274	-0.44582624784413954	0.10136827286542245	-4.398084679177902	1.0921037160543254e-5	8.36438320216269e-4	SEC11A
ENSG00000280071.4	1076.4968311301586	-0.6198326378652602	0.14102780855054536	-4.395109335072081	1.1071701288798828e-5	8.44612641174082e-4	GATD3B
ENSG00000185070.11	1634.6442337299018	1.392802714297307	0.3171869123476425	4.391110288846881	1.1277331687877441e-5	8.568989105444898e-4	FLRT2
ENSG00000180592.17	664.7696004748298	-1.2220309875740851	0.27913260659496064	-4.377958571308477	1.1979611430884354e-5	9.066773627847277e-4	SKIDA1
ENSG00000129933.21	1703.4725210323797	0.5859157433038577	0.13388145603264773	4.376377137405638	1.2066815749401113e-5	9.096959449666157e-4	MAU2
ENSG00000166803.13	591.294615509273	-0.697595891112034	0.15955360875577254	-4.37217244130052	1.2301629962363561e-5	9.237755249862387e-4	PCLAF
ENSG00000148411.8	904.0530989052976	1.0603616127824524	0.24323286395713406	4.359450427592401	1.3038948576088986e-5	9.753336475748431e-4	NACC2
ENSG00000118137.9	885.9722487943563	2.599606447618368	0.597741087859527	4.349050952691564	1.3672794505356142e-5	0.0010087485059032048	APOA1
ENSG00000135972.9	1263.9661721754087	-0.34772824210361025	0.07996166407627979	-4.348686912917336	1.3695506578948721e-5	0.0010087485059032048	MRPS9
ENSG00000100558.9	25.03555711958566	1.6477279151573514	0.37892448211670327	4.348433508315451	1.3711337474571588e-5	0.0010087485059032048	PLEK2
ENSG00000166503.9	1784.8781848644273	-0.3459415489741421	0.07956797076646936	-4.347748794417224	1.3754200819495525e-5	0.0010087485059032048	HDGFL3
ENSG00000178950.17	1952.289715319738	0.522573384692078	0.12022256221896477	4.3467164153455675	1.3819069845776755e-5	0.0010087485059032048	GAK
ENSG00000182870.13	13.640005263948224	1.7474730635823625	0.4020596892040433	4.34630257771385	1.3845154974084147e-5	0.0010087485059032048	GALNT9
ENSG00000117477.12	71.6810318996102	-1.1802165439017236	0.2715752181457339	-4.345818267071742	1.3875741819464292e-5	0.0010087485059032048	CCDC181
ENSG00000109339.23	510.6361366442163	-1.1335839029358405	0.2608729334074497	-4.34534885673758	1.3905449129439726e-5	0.0010087485059032048	MAPK10
ENSG00000186352.9	30.75165783706818	-1.160860704145774	0.26778914569246437	-4.334980423287711	1.4577309472395257e-5	0.0010517031585502647	ANKRD37
ENSG00000133104.14	1350.007910733268	0.7533922007852064	0.17381161997773625	4.334532989691422	1.4606988313198121e-5	0.0010517031585502647	SPART
ENSG00000203666.12	234.6591721769263	0.804176379978536	0.18557512178938995	4.333427736564815	1.4680548327861964e-5	0.0010530554516970836	EFCAB2
ENSG00000269994.3	127.26634691456812	1.0108049780198785	0.23339826285196197	4.330816200894366	1.4855764819790502e-5	0.0010616625386455486	AL513318.2
ENSG00000288380.1	446.2945440319789	1.2842519653105815	0.2966487627563454	4.329200477284347	1.496516559103285e-5	0.0010655197900815388	CRIPAK
ENSG00000149972.11	37.5766935222199	2.993626643138112	0.6917950580949143	4.327331639780789	1.5092662845527581e-5	0.0010706322898244361	CNTN5
ENSG00000119737.6	39.59270095672813	1.3679698278079304	0.31639263118211397	4.323646295733525	1.534712845774113e-5	0.0010814712628260832	GPR75
ENSG00000197894.11	4888.578117609261	-0.38624242816974563	0.08934313993154658	-4.323134696918856	1.5382775001047447e-5	0.0010814712628260832	ADH5
ENSG00000083067.22	164.50323914274298	-2.3299989447369174	0.539170683743172	-4.321449616958007	1.550074490840681e-5	0.0010814712628260832	TRPM3
ENSG00000255397.1	105.87346533388789	0.6469149275224564	0.14970190289314686	4.321354071124978	1.5507459701679323e-5	0.0010814712628260832	AC022182.3
ENSG00000133612.19	1751.7259274689702	0.6531347927247438	0.15115082403220068	4.321079933944668	1.5526740976903814e-5	0.0010814712628260832	AGAP3
ENSG00000254901.8	252.29554942230294	0.7931397518822795	0.18361452358964758	4.319591589905134	1.5631822284333336e-5	0.0010848597530470183	BORCS8
ENSG00000087274.17	5315.662755986491	0.5434032126858107	0.12594338431384566	4.3146626211955095	1.5984683074198392e-5	0.0011053580842388126	ADD1
ENSG00000284128.1	49.27358257921055	1.1686398992387268	0.27124079345430785	4.3084960943958865	1.6436837855318223e-5	0.0011325511502890235	AP000356.3
ENSG00000115145.10	299.79875432452513	0.5455605951929413	0.12673577787551085	4.30470861771039	1.672056635155849e-5	0.0011479863126512874	STAM2
ENSG00000227640.3	51.15807447703196	-3.004335243858711	0.6991413672311353	-4.297178488746871	1.7298590120459046e-5	0.0011792865056387458	SOX21-AS1
ENSG00000267751.5	52.691317133529495	-1.2208581393763673	0.2841132824647141	-4.2970822370052115	1.730610035220392e-5	0.0011792865056387458	AC009005.1
ENSG00000171735.19	829.7432896236689	-0.4761473433440456	0.1108250760001035	-4.296386346205628	1.7360491109850452e-5	0.0011792865056387458	CAMTA1
ENSG00000070476.15	616.4264582591101	0.35886752933058047	0.08359937860788987	4.29270570315832	1.765088950316836e-5	0.0011924120122862446	ZXDC
ENSG00000130055.13	250.56747692939157	-1.4816376522725412	0.3452120795705256	-4.2919635202679745	1.77100049236677e-5	0.0011924120122862446	GDPD2
ENSG00000285901.1	180.19120839386218	0.7798622357934683	0.18171870193796658	4.29159039480532	1.7739795854861943e-5	0.0011924120122862446	AC008012.1
ENSG00000125618.17	104.1795859950374	-4.1934029063390135	0.9792156847798638	-4.282409862829891	1.8488003345214906e-5	0.0012383741334787853	PAX8
ENSG00000165379.13	99.9191693068325	1.7590323772938092	0.41088087412931495	4.281124987920941	1.8595087564569654e-5	0.0012412220949350244	LRFN5
ENSG00000257176.3	16.597754679469443	1.8145447206946204	0.42433581931649894	4.276199741085745	1.9011066771536588e-5	0.0012645257376067162	AC009318.1
ENSG00000222009.8	66.980705489595465	1.589903266868261	0.3719043402548313	4.275032837150674	1.9110912561159385e-5	0.0012645257376067162	BTBD19
ENSG00000204186.10	809.5464770653256	-0.8907442638281129	0.20837702208824732	-4.274676041060248	1.9141541283996796e-5	0.0012645257376067162	ZDBF2
ENSG00000153093.18	109.42994172162756	-1.3806341881676332	0.3233659340238757	-4.269572156186663	1.9584828437543484e-5	0.0012893792530251232	ACOXL
ENSG00000104412.8	617.9320245696266	-0.3344989946681361	0.07838108475004418	-4.267598435704828	1.9758859206601093e-5	0.0012954721831702099	EMC2
ENSG00000164466.13	1791.372799973673	-0.41492334137879994	0.09724012200995068	-4.266997334046335	1.9812152614026308e-5	0.0012954721831702099	SFXN1
ENSG00000197006.14	2647.982731782531	-0.3157973751234688	0.07408695939541292	-4.2625230904404114	2.021316047041836e-5	0.0013172128707909239	METTL9
ENSG00000172340.14	1010.0628163443247	-0.501972478323545	0.11788250079756987	-4.258244225625497	2.060387827673903e-5	0.001338138364837943	SUCLG2
ENSG00000114737.15	108.44731523278273	0.9288597156294707	0.21830506839938377	4.25487013398216	2.091703818789535e-5	0.0013497815687796867	CISH
ENSG00000205485.13	76.18048998908776	0.8514273362509546	0.20014507417228847	4.254050916676723	2.0993753137738535e-5	0.0013497815687796867	AC004980.1
ENSG00000241015.2	293.8351223529752	1.3663890195542123	0.32119718005738546	4.254050484845763	2.0993793646750224e-5	0.0013497815687796867	TPM3P9
ENSG00000127184.13	4969.033161477324	-0.4170385579682052	0.09819065800432747	-4.247232541713138	2.1642729231537206e-5	0.0013868660891569041	COX7C
ENSG00000103363.14	2241.7823356676454	-0.3068856008513086	0.0722702107472385	-4.246363718581448	2.1726783013609024e-5	0.0013876268327362787	ELOB
ENSG00000270647.6	4738.922015401837	-0.35723513609702034	0.08414808629341658	-4.245315037247247	2.182865097481616e-5	0.0013895165110591587	TAF15
ENSG00000127481.15	10097.827410203117	0.34382490586119	0.0810186096826482	4.243776919993571	2.1978885069126755e-5	0.001394462331910537	UBR4
ENSG00000092051.17	653.2195176795454	-1.8709361480890658	0.4412458473937485	-4.240121825825421	2.2339850892251438e-5	0.0014127016235284265	JPH4
ENSG00000228753.1	12.527457735176696	-5.694276369973537	1.3452687560854368	-4.232816932835909	2.3078235532403546e-5	0.0014524443189711201	EIF4BP2
ENSG00000222041.11	133.98423381712678	0.8671434598699034	0.20488143638228762	4.232415953253584	2.3119432043547792e-5	0.0014524443189711201	CYTOR
ENSG00000188828.11	26.235124565871047	3.0137255243977847	0.7125983277771512	4.229206562691035	2.345169462728309e-5	0.0014685191449996422	GLRA4
ENSG00000274602.5	1793.5750016333075	0.9190865403639528	0.21750420171600596	4.2256036118511355	2.383011460539761e-5	0.0014873705297862457	PI4KAP1
ENSG00000119900.9	380.07868843298775	0.9248104722051717	0.2190183359107745	4.222525334965236	2.415802340026077e-5	0.00150295741697933	OGFRL1
ENSG00000114030.13	1596.1373526282132	0.4345568243163482	0.10299694713014053	4.219123347095611	2.452540760636148e-5	0.001520891728466752	KPNA1
ENSG00000117748.10	1104.1007156280011	-0.35846481588584245	0.08511293886485545	-4.211637157248468	2.5352654339634634e-5	0.0015661000783306058	RPA2
ENSG00000116991.10	3611.9254591991703	1.1313376646657822	0.2686585479079499	4.2110614885531605	2.5417354579647786e-5	0.0015661000783306058	SIPA1L2
ENSG00000162627.17	372.911480285097	-0.5648667926711585	0.13418099444824835	-4.209737712810135	2.5566731995073586e-5	0.0015702711050265006	SNX7
ENSG00000131626.18	1786.4955582454966	0.5451639018763937	0.1295929591019452	4.206740131981528	2.5908076969152904e-5	0.0015861683810668645	PPFIA1
ENSG00000128268.12	1054.7657145832407	0.5880332256902754	0.13987043378209993	4.204128133372026	2.620904423440291e-5	0.0015995005281338463	MGAT3
ENSG00000254695.2	7.506951231364633	-3.4798515282404545	0.8283581363308377	-4.200902213207256	2.6585340875255757e-5	0.0016173309904617616	AC087379.2
ENSG00000107807.13	23.021542733619597	4.482432900314933	1.0674444999273722	4.1992186953231885	2.6783754297184796e-5	0.0016240675970461565	TLX1
ENSG00000156298.12	235.39146936250697	-1.0820119654436466	0.2577713331642721	-4.197565152654519	2.69800051660429e-5	0.0016240675970461565	TSPAN7
ENSG00000116793.16	590.5516606020118	-0.42571184112636345	0.10142509113656298	-4.197303017979715	2.7011241935878936e-5	0.0016240675970461565	PHTF1
ENSG00000227827.3	469.2886923381716	-1.8321636815694964	0.43652959219510007	-4.197112210323279	2.7034000783123704e-5	0.0016240675970461565	AC138969.2
ENSG00000156384.14	102.81843230988316	-0.5076204690557474	0.12101479218255168	-4.194697688609821	2.7323576059660225e-5	0.0016363502372925486	SFR1
ENSG00000136305.11	51.17846314623572	2.953386104627026	0.7043929269725989	4.1928105628776615	2.7551951222549886e-5	0.0016412500714243254	CIDEB
ENSG00000133706.18	5871.442536741922	-0.39593675417470264	0.09443678508936876	-4.192611531618893	2.7576143001979668e-5	0.0016412500714243254	LARS
ENSG00000253304.2	717.4989757891225	1.4787124546866517	0.35280639034658484	4.191285915297667	2.773778449357813e-5	0.0016457752132856358	TMEM200B
ENSG00000276476.3	73.98153422145025	2.0092055326284366	0.47994287955375337	4.186343038356102	2.8348481065676468e-5	0.0016755945566616062	AL136962.1
ENSG00000178401.16	49.00192091138589	1.9246546695738798	0.4598042293959461	4.1858133234275305	2.8414680892201602e-5	0.0016755945566616062	DNAJC22
ENSG00000162434.13	1062.3916556235563	0.9172969466371165	0.21934877856565999	4.181910437958205	2.890698454459173e-5	0.0016994124491903104	JAK1
ENSG00000101928.13	316.86425990453705	0.6530625655505	0.15625277674206095	4.179526144540541	2.9211713652955828e-5	0.00171107588861588	MOSPD1
ENSG00000227124.11	148.42519458885445	0.7444596474285397	0.17814610782673695	4.17892737882656	2.9288718348612688e-5	0.00171107588861588	ZNF717
ENSG00000139645.10	2872.727652909732	0.6585444507801504	0.15761143491349017	4.1782783789869855	2.9372401333918036e-5	0.00171107588861588	ANKRD52
ENSG00000138193.15	605.7262980511871	1.2623850009263267	0.3022434160857936	4.176716294683459	2.957475154203398e-5	0.0017176586817041126	PLCE1
ENSG00000107929.14	1687.1588918341479	0.31290281672537534	0.0749882221029226	4.172692830294216	3.010206465486388e-5	0.0017430183461599495	LARP4B
ENSG00000158863.22	979.3523173463908	0.6412966921643669	0.15375461744466568	4.17091013474871	3.0338549503975756e-5	0.0017514362632565462	FAM160B2
ENSG00000204977.10	755.3395566570658	-0.3677575255215293	0.08824530620336557	-4.1674457412387955	3.080318008595251e-5	0.0017729351316537454	TRIM13
ENSG00000133665.13	47.00762625204226	-1.678787874657398	0.4032161251823722	-4.163493892755635	3.1341441255106154e-5	0.0017985309453377933	DYDC2
ENSG00000071205.12	448.17208197435644	0.9668001470247757	0.23232316501436612	4.161445316763793	3.1623972845433414e-5	0.0018093430177994405	ARHGAP10
ENSG00000260442.5	94.95059215217604	-0.812278797780388	0.19528681094026598	-4.159414524050201	3.190643926159745e-5	0.00182008720583071	ATP2A1-AS1
ENSG00000168077.14	600.946555425789	0.6032394787904707	0.14518273904682236	4.155035803505003	3.252366094433039e-5	0.001844730578850663	SCARA3
ENSG00000204899.6	375.3877824918945	-0.4245455842289199	0.10218930080480877	-4.154501311637723	3.259977475669376e-5	0.001844730578850663	MZT1
ENSG00000069869.16	319.26329003100466	0.6251639996774986	0.15048545268444374	4.154315174825694	3.262632109910661e-5	0.001844730578850663	NEDD4
ENSG00000260528.5	286.7891333499815	1.3183210259515146	0.31743769755357953	4.153007144745303	3.2813448953924715e-5	0.0018456763478522512	FAM157C
ENSG00000141013.17	248.0844449108502	1.1228473191791426	0.27037951347756295	4.152856496919174	3.283506611347638e-5	0.0018456763478522512	GAS8
ENSG00000003402.20	391.90495170939937	1.5441063596818316	0.3721437212123331	4.149220507205104	3.33609335561339e-5	0.001869768474294805	CFLAR
ENSG00000020577.13	901.7243522002335	0.9623524779513345	0.23211650378666346	4.145989028146941	3.383500287145132e-5	0.0018908258581418027	SAMD4A
ENSG00000280800.1	92.93847197020374	-2.571240104185913	0.6204299826864884	-4.144287310313943	3.408721592167238e-5	0.0018993989532702315	FP671120.6
ENSG00000286125.1	28.53456355852099	-3.9074564452422798	0.9432146235762986	-4.1427012978517475	3.43238870082246e-5	0.0019070589706534963	AC006115.2
ENSG00000078018.19	734.5866569441579	-2.8988313688793728	0.7006605419623332	-4.1372835992171675	3.514416338281483e-5	0.0019470069074098914	MAP2
ENSG00000172159.16	116.43358826819748	-1.912245183971809	0.4623324027594552	-4.13608298392774	3.532844774517233e-5	0.001950765954751393	FRMD3
ENSG00000054219.11	82.75896440492247	-1.1757466999512842	0.2843099848875873	-4.135439352987058	3.5427617142440455e-5	0.001950765954751393	LY75
ENSG00000141504.11	746.5546957468533	-0.48710023211751036	0.11780319632840583	-4.134864310129555	3.5516442164117125e-5	0.001950765954751393	SAT2
ENSG00000107821.14	105.01501030324852	1.8478729524770623	0.44697313920109116	4.134192394155732	3.562049878426644e-5	0.0019509073180305927	KAZALD1
ENSG00000166922.8	336.1515535277069	-1.7058941329171018	0.4127074234391572	-4.133422458703583	3.574009115950204e-5	0.0019518963421882591	SCG5
ENSG00000134438.10	74.18718379277036	-3.5803987509612805	0.8666612836422753	-4.131254988008824	3.607881041154617e-5	0.0019601115712428612	RAX
ENSG00000018625.15	1736.9742431615061	-2.2004201463826587	0.5326403652878968	-4.131155447059128	3.6094439045982774e-5	0.0019601115712428612	ATP1A2
ENSG00000118496.5	877.0755804572997	-0.37011552722111574	0.08976209515440214	-4.1232942099275895	3.7349214719242696e-5	0.0020225388838386524	FBXO30
ENSG00000118292.9	127.60683095947105	-0.7620183370717445	0.1848658503855108	-4.1220070417692956	3.755857169174576e-5	0.002027048449117151	C1orf54
ENSG00000231817.9	77.02677624195435	-2.5377516316913376	0.6157368149595142	-4.121487573969731	3.7643377878424e-5	0.002027048449117151	LINC01198
ENSG00000243709.1	501.40689303362427	2.001615090446711	0.48609591658743	4.1177368954233895	3.826111491144111e-5	0.002054557745970793	LEFTY1
ENSG00000101350.8	1216.1086058458397	0.41895133886643066	0.10179084880210014	4.115805534552011	3.858295150227326e-5	0.002066068689915602	KIF3B
ENSG00000225138.8	753.4509007521361	1.0310966009119602	0.2505676479051009	4.115042821898836	3.871075419202223e-5	0.002067154273853987	SLC9A3-AS1
ENSG00000105483.18	537.0393326132544	-0.5070315778553208	0.12339836679402409	-4.108900231245809	3.975477623401202e-5	0.002117024427486557	CARD8
ENSG00000150764.14	769.6918473599492	-0.7660820610304505	0.1866747029758579	-4.103834364367654	4.063584462179136e-5	0.0021579654061030856	DIXDC1
ENSG00000135406.14	70.92613525551177	1.9915766985329784	0.48563249290614857	4.100995562745145	4.113764493259239e-5	0.0021764742910701036	PRPH
ENSG00000197614.11	27.151488333441037	2.55853344547256	0.6239638279795833	4.100451549823298	4.123447623159312e-5	0.0021764742910701036	MFAP5
ENSG00000256576.2	20.938617463305214	1.1514392173523327	0.28084229185638837	4.09994951166804	4.132402810240261e-5	0.0021764742910701036	LINC02361
ENSG00000196369.11	812.4572665674075	0.7657655895095098	0.18698577825083268	4.095314609875148	4.215954794512222e-5	0.0022144129773142883	SRGAP2B
ENSG00000274333.4	1154.0714984736594	1.0503907876342875	0.25657771602623525	4.093850408766147	4.242680940412746e-5	0.0022223787029562567	CU633967.1
ENSG00000167815.12	5097.587201570733	-0.6845271072377124	0.16728856283733104	-4.0918942432623835	4.278637835654441e-5	0.0022351231997994833	PRDX2
ENSG00000123104.12	1283.1745625999426	1.257830315528154	0.3077865284555063	4.086697107375141	4.375577612594755e-5	0.002279569214756682	ITPR2
ENSG00000072571.20	1072.6425235367333	-0.6877671273467684	0.1683332953124488	-4.085746233804678	4.3935377868284574e-5	0.0022827397409186556	HMMR
ENSG00000205592.14	44.628547035928435	2.627450676681629	0.6437251238422241	4.081634504179477	4.472008495230089e-5	0.0023172477442669334	MUC19
ENSG00000106399.11	605.5077037072343	-0.4483629462425707	0.10989391464138484	-4.079961549333344	4.5043150809593596e-5	0.002327713793450611	RPA3
ENSG00000177380.14	462.05318986688496	-0.6340591159233172	0.1555477647508032	-4.076298472942493	4.575827705129214e-5	0.002358330075158284	PPFIA3
ENSG00000280046.1	127.44129121429503	1.8031857164874212	0.44246625799793304	4.075306724283244	4.595373609496767e-5	0.002361817512548887	AC104581.4
ENSG00000068097.14	761.7587970092264	-0.5232943269609454	0.12842491498245184	-4.074710324180078	4.607165871857223e-5	0.002361817512548887	HEATR6
ENSG00000167553.15	10217.949904216002	0.45660302721418944	0.11208889942649997	4.073579360225565	4.6296065920030555e-5	0.002367009497996456	TUBA1C
ENSG00000265817.3	299.6661963177793	-0.7424795184379689	0.18238382280889368	-4.070972452507246	4.6817286237134393e-5	0.002387309046744487	FSBP
ENSG00000132026.13	18.565432310002727	-1.6269175436553267	0.39971616805783683	-4.070181978277947	4.697642840720175e-5	0.002389086930423403	RTBDN
ENSG00000140092.14	177.00231127569836	2.067849576235076	0.5082753336368371	4.068364997056015	4.73441788051477e-5	0.002401436657915988	FBLN5
ENSG00000048392.11	1629.2179353440301	1.4908543701027301	0.36665164961199403	4.066132994847873	4.7799664480430715e-5	0.002412324976784626	RRM2B
ENSG00000102763.18	615.5586618547616	-0.43488126267964	0.10695335265362033	-4.06608350173041	4.780981149370278e-5	0.002412324976784626	VWA8
ENSG00000100650.16	5696.265900489021	-0.33768055397637986	0.0830657361464324	-4.065220747350025	4.7987020674693396e-5	0.0024149279723829995	SRSF5
ENSG00000275597.1	7.557674301837592	-2.84562858211079	0.700137572202312	-4.0643849081827534	4.815929525047878e-5	0.002417269691632387	AC108479.2
ENSG00000184486.10	68.72124930411567	-1.7583098355226485	0.43284193450278574	-4.062244656452833	4.860309884438596e-5	0.002432804903510907	POU3F2
ENSG00000107738.20	97.80056484131073	1.8647856990292113	0.4591174241958897	4.06167485866006	4.8721904278594425e-5	0.002432804903510907	VSIR
ENSG00000138802.11	1276.0690010480207	0.3543581715773886	0.0872774182966907	4.060135811680222	4.904418018929803e-5	0.0024425526423809984	SEC24B
ENSG00000203485.13	2351.835022516267	0.4023422750793735	0.09913509648110357	4.058525077000002	4.9383631135570785e-5	0.002453103165246028	INF2
ENSG00000184809.13	362.8498327241689	0.783007799190888	0.19299986020400778	4.05703816760914	4.969896265067054e-5	0.0024624042731868313	B3GALT5-AS1
ENSG00000176438.12	110.07705010123021	1.4959188979425604	0.36894815068295056	4.054550470502435	5.023080485431745e-5	0.0024823573072478115	SYNE3
ENSG00000070019.5	54.11298795838375	2.7236192602763136	0.6719676743841975	4.053199825084271	5.052181295006867e-5	0.0024903367491080006	GUCY2C
ENSG00000099814.16	1785.5242136977995	0.5295810199105695	0.13071946259592343	4.051279047463624	5.0938414173780036e-5	0.002503165548350817	CEP170B
ENSG00000091656.19	798.8481451309531	-2.036056246270037	0.502630465529619	-4.050801505087153	5.1042493495293394e-5	0.002503165548350817	ZFHX4
ENSG00000214140.11	19.209935051426314	1.9200717237980283	0.47420701443050306	4.04901586304861	5.143345891400921e-5	0.0025072439818909797	PRCD
ENSG00000115085.13	49.84519913559346	1.5544916503075557	0.38397255905406236	4.0484446444223305	5.155912494261655e-5	0.0025072439818909797	ZAP70
ENSG00000067082.15	927.196855603388	0.779651854989479	0.1925896763610807	4.048253622524048	5.160121395291859e-5	0.0025072439818909797	KLF6
ENSG00000232842.2	7.537412979628562	4.4264220642578245	1.0936219367770976	4.047488364491374	5.177015462259432e-5	0.0025072439818909797	AL137845.2
ENSG00000272525.1	21.365660073618507	-1.2771288856667953	0.31553883261939947	-4.047453922120763	5.177777053738655e-5	0.0025072439818909797	AC099522.2
ENSG00000180011.7	457.36517581133904	0.950609541227538	0.23501572500392798	4.04487632141062	5.235075372386254e-5	0.002528620325596818	ZADH2
ENSG00000092850.12	62.96563469803409	-1.0128293081595348	0.25054165208862306	-4.042558591420443	5.2871095294194894e-5	0.0025473532228962475	TEKT2
ENSG00000008300.17	1567.128011674114	-0.759194499941258	0.18783872303701665	-4.041735844805793	5.305698166282029e-5	0.0025499185387151432	CELSR3
ENSG00000184271.17	167.86940891548363	1.2105556886957283	0.29956865732014537	4.040995808857341	5.3224709754629266e-5	0.002551600549433898	POU6F1
ENSG00000253626.3	187.16851605635927	-1.2850050237776616	0.3185841234540763	-4.033487324621481	5.495514634916309e-5	0.002621465878985087	EIF5AL1
ENSG00000256377.6	8.65450764660822	-5.943017470526518	1.4736023683096393	-4.032985830053815	5.5072601693964405e-5	0.002621465878985087	AC009509.1
ENSG00000188566.13	702.4592353339297	0.5628234228565712	0.13955775802183326	4.032906739362492	5.5091147269557584e-5	0.002621465878985087	NDOR1
ENSG00000006715.16	1152.4557126729514	-0.42641997721301866	0.10584082120592102	-4.028880089501456	5.604319329301036e-5	0.002660183574974892	VPS41
ENSG00000149115.14	3846.8246637871184	0.3187223237379441	0.07913618912252743	4.027516705972066	5.6369063354713865e-5	0.0026690612658399494	TNKS1BP1
ENSG00000178425.14	1068.7384081348505	-0.528253111133049	0.131208188011553	-4.026068183233623	5.671724909560492e-5	0.002678949377429752	NT5DC1
ENSG00000185963.14	1072.5885027418879	0.3829197042263421	0.09513728013965284	4.024917505148886	5.699529191608563e-5	0.00268413476769778	BICD2
ENSG00000163069.12	691.034145964637	-0.4876131837340184	0.12116239794302276	-4.024459667456574	5.7106279649833115e-5	0.00268413476769778	SGCB
ENSG00000284491.2	504.9951464722375	-0.6408723699256597	0.15931434393596527	-4.022690952317838	5.753697259874403e-5	0.0026917326635096106	THSD8
ENSG00000152104.12	3263.83083282129	0.5712621253443929	0.14202561097823546	4.022247265191735	5.764549480614065e-5	0.0026917326635096106	PTPN14
ENSG00000185532.19	373.6458020216123	-1.4037410158607857	0.3490235824742098	-4.021908794556917	5.772841225304838e-5	0.0026917326635096106	PRKG1
ENSG00000187630.17	193.006212938685	-0.523173975873949	0.13009414497046254	-4.0215028585086126	5.782800613969357e-5	0.0026917326635096106	DHRS4L2
ENSG00000105894.12	790.35261370108606	-0.7556693890051471	0.187969703425539	-4.02016588436281	5.815717628436969e-5	0.0026921602330842722	PTN
ENSG00000137941.17	172.87247683788127	-1.9171804512848851	0.47693065385000083	-4.01983063115892	5.823999524927971e-5	0.0026921602330842722	TTLL7
ENSG00000248874.5	35.06146467574809	-5.4995365716269	1.3681254082803997	-4.019760570443086	5.82573167375706e-5	0.0026921602330842722	C5orf17
ENSG00000231274.5	17.99899613486348	-1.9351762617457395	0.48189669986411376	-4.015749147672986	5.925725974830272e-5	0.002730246258325909	SBK3
ENSG00000226091.7	100.5473817310554	1.4418574552229093	0.35911311702278415	4.015050932075616	5.9432958945716416e-5	0.002730246258325909	LINC00937
ENSG00000259905.7	167.39080910598835	2.91421421099998	0.7258759605311639	4.014755095164588	5.950755213475634e-5	0.002730246258325909	PWRN1
ENSG00000157766.17	189.3668132330694	1.2764913709901298	0.3180979776986928	4.012887413573065	5.9980525341541385e-5	0.002745394331347123	ACAN
ENSG00000189056.14	5200.849017995204	1.9206876053808297	0.47876222973186	4.011777634289463	6.026325042552227e-5	0.0027517831975777673	RELN
ENSG00000278949.1	9.041670928962795	2.2248589949338813	0.5547823083770536	4.010327945464643	6.06344712927079e-5	0.0027621731661872434	AC127070.4
ENSG00000113296.14	404.9422835224685	-0.9518342255582634	0.2375154647075098	-4.007462110858367	6.137470377953637e-5	0.0027892844100657383	THBS4
ENSG00000141698.17	1153.751323033274	-0.2860080445157701	0.07138752309390589	-4.006415016522483	6.164729153358754e-5	0.0027950649350039786	NT5C3B
ENSG00000144810.16	66.94840192075064	1.8264996846824566	0.45636381473687665	4.00228858139323	6.273271673147572e-5	0.0028360210092804525	COL8A1
ENSG00000187186.15	100.16041659369492	-0.8042245323465759	0.20096252971451642	-4.00186310099222	6.284565906957307e-5	0.0028360210092804525	AL162231.1
ENSG00000233928.6	12.701373723697234	2.503678305435587	0.6260814382854846	3.9989658730210493	6.361985178318789e-5	0.002864234263887597	AL591501.1
ENSG00000068878.15	3366.8630878720455	0.2615476738524724	0.06541762873217427	3.9981222022472322	6.384698790662743e-5	0.0028677441484042192	PSME4
ENSG00000256453.2	61.924731216198055	1.6286454205940504	0.4075030989097136	3.9966454855227815	6.424640369988802e-5	0.002878957726635542	DND1
ENSG00000108774.14	1717.9089683516302	0.4808859476709617	0.12041269794808843	3.9936481439713134	6.506439484902977e-5	0.0029088323873901123	RAB5C
ENSG00000227403.2	22.45028305558714	1.2214677929335143	0.3063429115793203	3.9872565898011447	6.68417239645207e-5	0.0029813580081066034	LINC01806
ENSG00000187546.14	7.8172816426174325	1.87099895192882	0.4693307866947001	3.9865250799025587	6.704804342491808e-5	0.0029836379324088545	AGMO
ENSG00000102858.13	2255.926086135529	0.34314483275680713	0.0861069455237341	3.985100512736506	6.74515677071517e-5	0.002994662673446384	MGRN1
ENSG00000148926.10	808.8919635495271	-1.0596500079566444	0.26595913983200903	-3.9842586670492466	6.769110889509327e-5	0.0029983729893992466	ADM
ENSG00000182310.14	184.88683394378822	1.1036114201240326	0.2770351471297841	3.983651285975703	6.786443449739977e-5	0.002999139974202329	SPACA6
ENSG00000213638.6	135.65593774034852	0.7407239367918038	0.18617937331099865	3.9785499522252668	6.93368451877563e-5	0.00305718236671887	ADAT3
ENSG00000149716.12	371.66031146659316	0.5823995486462932	0.1464746206296149	3.9761123540916072	7.005103909648618e-5	0.003075406851064234	LTO1
ENSG00000165113.13	145.24613183945692	-0.6418368988750983	0.1614258623663727	-3.9760475147308365	7.007013112599534e-5	0.003075406851064234	GKAP1
ENSG00000122786.20	6671.748725498055	0.7142292052509266	0.17982091453143145	3.9718917408023984	7.130412498021561e-5	0.0031224384934388726	CALD1
ENSG00000155229.21	3216.588955790274	-0.2687114454663794	0.0676691918705296	-3.9709569161177627	7.158452518192715e-5	0.003125211201516248	MMS19
ENSG00000241478.1	11.346731219115462	-3.561683163362078	0.8970143847319928	-3.9705976002003878	7.169257906100007e-5	0.003125211201516248	HSPA8P9
ENSG00000224712.12	136.68621904476612	-1.9058690024860618	0.48018172924606634	-3.969057726287229	7.215740144565808e-5	0.003138357206767717	NPIPA3
ENSG00000139211.6	393.93359173623566	1.5544714776014181	0.3917248052732325	3.968274300416479	7.239497702107742e-5	0.003141582479126845	AMIGO2
ENSG00000184860.10	40.70211120330177	3.3166144959841044	0.8364591114236342	3.9650647003405854	7.337604172020048e-5	0.0031725100033799542	SDR42E1
ENSG00000082438.17	1089.3590399559805	1.9483862678371593	0.49147069642835944	3.964399672242048	7.358088451621931e-5	0.0031725100033799542	COBLL1
ENSG00000176244.7	317.4894062254804	-1.2570053389541285	0.31707898521598055	-3.964328755807991	7.360276016996772e-5	0.0031725100033799542	ACBD7
ENSG00000164442.10	2613.3760203953107	-0.6753724655439585	0.17045890498731062	-3.9620837972309797	7.429845240282793e-5	0.0031953321006531637	CITED2
ENSG00000260105.6	14.468341265322394	2.533773481477981	0.6397128101830087	3.960798410075797	7.469957710984029e-5	0.003203673348452618	AOC4P
ENSG00000180822.11	412.22645583511667	-0.3720946593544784	0.09395391214012008	-3.960395590548134	7.482570398747532e-5	0.003203673348452618	PSMG4
ENSG00000213185.7	16.575553422949987	2.9920389202396738	0.7558262263410854	3.958633368312681	7.537984505811913e-5	0.003220226980882849	FAM24B
ENSG00000161905.12	1361.761938754346	3.2355401496418597	0.8179684355469948	3.955580691176888	7.634897221651475e-5	0.003250147432548639	ALOX15
ENSG00000090615.15	1790.3422606905515	1.1146434660363767	0.2818055687578079	3.9553635187185905	7.641836451893388e-5	0.003250147432548639	GOLGA3
ENSG00000164182.11	324.52316184479844	-0.48235155781300987	0.12200066145382901	-3.9536798576748304	7.695836533900684e-5	0.003265888775446065	NDUFAF2
ENSG00000270605.1	41.80409476562471	1.4140111788146896	0.35787263888858684	3.9511575492500857	7.777410136194446e-5	0.003293236397757754	AL353622.1
ENSG00000008323.15	385.14997372889866	1.3049599672243382	0.3304705093182488	3.948794008628586	7.854590412970733e-5	0.0033186076065703156	PLEKHG6
ENSG00000166387.13	557.0433731627764	1.0082912067887244	0.2553967327527646	3.947940899325424	7.882625705920147e-5	0.0033231490476010725	PPFIBP2
ENSG00000213759.10	7.406454815416352	2.7666015571530673	0.7016070355682239	3.943235197053614	8.038974606609012e-5	0.0033816465609945653	UGT2B11
ENSG00000132155.11	3039.7530608005713	0.34388528423612347	0.08725036869452052	3.9413619607743855	8.10202565949246e-5	0.003396318070288991	RAF1
ENSG00000089057.15	895.1003815631688	0.6238048486532096	0.15827990172366388	3.9411500882929014	8.109186403779894e-5	0.003396318070288991	SLC23A2
ENSG00000147099.21	384.7792360178608	-0.37188128385607594	0.09441692454399384	-3.938714225782654	8.191943180867389e-5	0.0034235199067172753	HDAC8
ENSG00000139218.18	2644.6273467506403	0.45489199344289416	0.11553514213047211	3.9372608632721584	8.241699739327467e-5	0.003436842424920417	SCAF11
ENSG00000174564.13	56.407063942116665	1.1859731404473413	0.30128027002657404	3.936444760696524	8.26976448697343e-5	0.0034372349083387943	IL20RB
ENSG00000186166.9	381.3077708981793	0.8410486748876455	0.21367253801623654	3.936157087363917	8.27967872566632e-5	0.0034372349083387943	CCDC84
ENSG00000171314.9	15991.912272476739	-0.3965520924489268	0.10076484361680577	-3.9354211073552348	8.305094352313446e-5	0.0034372349083387943	PGAM1
ENSG00000089159.16	4573.960265157369	0.5556696516153476	0.1412064009931795	3.935159084198934	8.314160592891903e-5	0.0034372349083387943	PXN
ENSG00000185875.13	211.15397371008012	-0.665789127574606	0.16921446164103435	-3.93458762990948	8.333965888540946e-5	0.003438029189727707	THNSL1
ENSG00000142089.16	4185.052900252781	0.7347219618300483	0.1868446736482051	3.9322606713071075	8.41507430196592e-5	0.0034626886585929235	IFITM3
ENSG00000213326.4	48.934467449948855	-0.8223446330050913	0.20914999939861745	-3.9318414313632903	8.429766397323595e-5	0.0034626886585929235	RPS7P11
ENSG00000147687.19	561.9577410960702	-0.36700849080806025	0.09336266092500747	-3.9309986152050205	8.459375931657524e-5	0.0034656612910525663	TATDN1
ENSG00000137942.16	2945.0762840217067	-0.5061400560377634	0.12876882852231278	-3.9306100851112467	8.473058711999095e-5	0.0034656612910525663	FNBP1L
ENSG00000188735.13	1192.5851194274646	0.7778381985478872	0.1980363709789415	3.927754253942574	8.574275606670289e-5	0.0034996151648116697	TMEM120B
ENSG00000144824.21	1194.3016164225319	0.9532402992581503	0.24289978256018735	3.924418083914711	8.693963557339504e-5	0.0035339926504701982	PHLDB2
ENSG00000197168.13	30.350551591115753	1.5355350017308589	0.3912807232895934	3.924381934334096	8.695269057804847e-5	0.0035339926504701982	NEK5
ENSG00000126581.13	851.5154920428569	0.2633480946976204	0.06713302696873977	3.9227799875648004	8.75330784276964e-5	0.0035500757377511303	BECN1
ENSG00000075407.18	282.27205635023824	1.365171703098231	0.3481493584527446	3.921224238830617	8.810023040114752e-5	0.003565555429961389	ZNF37A
ENSG00000163898.10	28.996890585994876	-3.357837869068494	0.8570852637868241	-3.917740755724464	8.938275740136568e-5	0.0036098616140417096	LIPH
ENSG00000179388.9	29.324954568828844	-2.114585914214844	0.5398435750282334	-3.9170345115328136	8.964491932621792e-5	0.003612859390203802	EGR3
ENSG00000167548.15	6721.760858260366	0.5284902851983913	0.13496510395925784	3.915755033670982	9.012171986711011e-5	0.0036204665389211136	KMT2D
ENSG00000107902.14	457.67849577216435	-0.6344558256700753	0.16203624520455773	-3.9155179439583154	9.02103345892225e-5	0.0036204665389211136	LHPP
ENSG00000139767.10	94.72443910699155	-1.7892100126064618	0.4571505464086711	-3.9138310708853274	9.084320091024097e-5	0.0036382701964551506	SRRM4
ENSG00000197150.12	696.0383414473476	0.5472107301122933	0.1398479512126173	3.912897724760683	9.119516533456003e-5	0.0036447730943691935	ABCB8
ENSG00000242419.5	218.74462570188945	-1.730129709797725	0.4424312908118189	-3.9105048529074495	9.210340962756926e-5	0.0036698424534404475	PCDHGC4
ENSG00000138449.10	1199.0087166653477	2.33163625235144	0.5962897095144214	3.910240634959421	9.220421894567915e-5	0.0036698424534404475	SLC40A1
ENSG00000187999.4	11.563356191233828	-1.6266860147361037	0.4169780653928916	-3.901130898104633	9.574435934292191e-5	0.003802871000017212	HNRNPA1P61
ENSG00000214688.6	45.745092098781384	-2.1155816186162055	0.5426504277843816	-3.8986085890580324	9.674701331327653e-5	0.0038347723380091304	C10orf105
ENSG00000169246.16	2096.8298078870926	0.6360658799929834	0.16320106082119026	3.897437166109374	9.721603454851165e-5	0.003845434255474461	NPIPB3
ENSG00000213189.5	144.20970578315433	-0.467169171669626	0.11990158681529094	-3.896271801550906	9.768475968688509e-5	0.0038560406986050903	BTF3L4P2
ENSG00000266992.1	11.61492357509321	-6.756570916288108	1.7344111226709307	-3.8955993927686716	9.795618135087278e-5	0.003858831209608972	DHX40P1
ENSG00000130700.7	538.6813159946233	1.9640401146054831	0.5043267088329404	3.894380527952718	9.844999915604542e-5	0.0038703533410548406	GATA5
ENSG00000130741.11	7076.083037887991	0.6028919446509583	0.15489792157563928	3.8921887299601754	9.934391500880649e-5	0.0038975253512842775	EIF2S3
ENSG00000126214.21	2079.725546443273	0.34444246429680075	0.08851479549793596	3.8913546866278717	9.968608449220998e-5	0.0039029842938457116	KLC1
ENSG00000124766.7	5329.476647825002	0.5095350049057605	0.13097921312003175	3.890197480716374	1.0016267570637858e-4	0.003913673328819963	SOX4
ENSG00000272333.5	2774.8497131961162	0.43254837327742074	0.11123326883104916	3.8886600908439823	1.0079917196964684e-4	0.003927286256849123	KMT2B
ENSG00000143919.15	243.82816016132134	-0.6274158353102393	0.1613570254495326	-3.8883701131840414	1.0091965308382578e-4	0.003927286256849123	CAMKMT
ENSG00000147180.16	893.7625467908418	-0.4401323552859774	0.11328737195736768	-3.8850963499409983	1.0228931342266854e-4	0.003972544972196727	ZNF711
ENSG00000180739.14	51.59963506073401	0.9746673787202279	0.25103558873499165	3.8825864636633085	1.0335124875751888e-4	0.004005694367166417	S1PR5
ENSG00000101986.12	289.19410851177634	0.6912999464288038	0.1780859053167259	3.881834136167746	1.0367158063656402e-4	0.004010025082811482	ABCD1
ENSG00000219481.10	1247.9508338944727	-0.4948492410229154	0.12754347632893848	-3.8798475254562157	1.0452196527859089e-4	0.0040347997199109056	NBPF1
ENSG00000260230.3	43.36298472565609	-1.1453687833255117	0.29527390664277336	-3.8790044008568474	1.0488485761358737e-4	0.00404069439431584	FRRS1L
ENSG00000258708.1	64.29371152461574	-1.012485259739398	0.2611003331862237	-3.877763185454331	1.0542125793257156e-4	0.004053236524991511	SLC25A21-AS1
ENSG00000284776.1	205.3382491831442	-0.8785147674107547	0.22671205598082875	-3.8750244825314617	1.0661398000926084e-4	0.004090912478439183	AL121900.2
ENSG00000167634.12	37.99980501982934	1.884557888098441	0.48653731411872664	3.873408746689805	1.0732360313703976e-4	0.004109938140849506	NLRP7
ENSG00000251664.5	193.16094507763353	0.9029599637435617	0.2331724095373245	3.872499175761284	1.0772504037298416e-4	0.0041171096940959195	PCDHA12
ENSG00000105339.10	212.91111347466466	1.0814615410375035	0.2794187634757392	3.870396989754779	1.0865826358278143e-4	0.004144536625228949	DENND3
ENSG00000225190.11	401.28199556655665	0.5364845367512344	0.13872249941108644	3.867321732442485	1.1003721260238767e-4	0.004188648791463652	PLEKHM1
ENSG00000185823.4	56.28879109394462	2.742158092645558	0.7091976761961611	3.8665638434594767	1.1037957777108039e-4	0.004188648791463652	NPAP1
ENSG00000156587.16	1323.4454483692807	-0.6666017477583877	0.17241034174416564	-3.866367533494814	1.1046842162255887e-4	0.004188648791463652	UBE2L6
ENSG00000135945.10	822.697102694449	0.3931578450724959	0.10171932070430774	3.8651245638513783	1.1103251919467902e-4	0.004194504303860923	REV1
ENSG00000143653.10	600.0848928600625	-0.357021085129011	0.09237128138375329	-3.8650658492630328	1.1105923276452403e-4	0.004194504303860923	SCCPDH
ENSG00000141480.18	1142.6247776024525	-0.5715708188392487	0.14802288966951282	-3.8613677932877892	1.1275401969143574e-4	0.004244162489703189	ARRB2
ENSG00000172915.18	961.1041074295102	-0.5132940916358172	0.1329409382375008	-3.861068670350515	1.128921663013171e-4	0.004244162489703189	NBEA
ENSG00000175711.8	211.98412691148474	-0.6262579353173424	0.16221118501626966	-3.8607567983337847	1.1303637092842451e-4	0.004244162489703189	B3GNTL1
ENSG00000140350.15	5554.8893272659725	-0.4427976611307977	0.11471683163491238	-3.8599188525360106	1.1342468469429806e-4	0.004250440815912643	ANP32A
ENSG00000075420.13	1389.941690503179	0.3641009797460877	0.0943608996161262	3.8586001323355665	1.1403834407413645e-4	0.004265122814165757	FNDC3B
ENSG00000189190.10	246.62405091787593	0.7244856301782051	0.1878892364626953	3.855918752014562	1.152957799004395e-4	0.004303778782147668	ZNF600
ENSG00000276136.1	10.173860306342608	1.7223075028323915	0.4469022411773715	3.853879761924987	1.1626070655880729e-4	0.004331387253656029	AC016957.2
ENSG00000105698.16	2105.7434598782834	-0.34191976612678276	0.08874440053626645	-3.8528601698881633	1.1674606726639072e-4	0.00434105686098471	USF2
ENSG00000171469.11	930.3349782299757	-0.31099600229197044	0.08074501689084183	-3.8515813639918113	1.1735752417161062e-4	0.0043496052392614955	ZNF561
ENSG00000219665.8	198.19870196904506	-0.7452010707166822	0.19349908354152026	-3.851186564182253	1.1754690569487418e-4	0.0043496052392614955	ZNF433-AS1
ENSG00000130779.20	1287.8751972333655	0.5156793535813995	0.13390922821844145	3.8509620318339057	1.1765474013815947e-4	0.0043496052392614955	CLIP1
ENSG00000186063.13	2166.022538927218	-0.3986174871775376	0.1035253701898537	-3.8504328595639765	1.1790925079516663e-4	0.004350647672334517	AIDA
ENSG00000130829.18	174.4662711273708	1.6012085415069832	0.4159681335375187	3.849353862493797	1.1842981456712343e-4	0.004358052477058034	DUSP9
ENSG00000176142.13	975.1703653361405	0.5859721795667264	0.15225176704314625	3.848705279070221	1.1874376668593296e-4	0.004358052477058034	TMEM39A
ENSG00000139292.13	113.04894309080514	1.6329738339260553	0.42430225438125463	3.848609846080985	1.1879002798472793e-4	0.004358052477058034	LGR5
ENSG00000178209.15	7131.420401809622	0.6584418418802656	0.17116571382779705	3.8468091953432766	1.196660882748886e-4	0.004381830249517064	PLEC
ENSG00000139737.22	323.26124200844947	-0.6911296787518287	0.17978086933803247	-3.844289335659703	1.2090229329165422e-4	0.004418680011860762	SLAIN1
ENSG00000157326.19	265.2919455458365	-0.6033396769239004	0.15699637719645598	-3.8430165568019246	1.2153126654707658e-4	0.00443323921840797	DHRS4
ENSG00000273611.5	711.9549821000375	-0.2678411773722819	0.06971160027417057	-3.842132103105973	1.2197015522333795e-4	0.00444082246972244	ZNHIT3
ENSG00000091513.16	864.7134429630308	2.7269965555567826	0.7102006853261131	3.8397548916819026	1.2315720591418925e-4	0.004475565456511104	TF
ENSG00000125731.13	366.6936952477491	0.8949127721668774	0.23312297189920325	3.8388013196477955	1.2363642181575872e-4	0.004484502967898389	SH2D3A
ENSG00000042062.13	763.2796846240667	2.1136621275273275	0.5509320284081163	3.836520693187184	1.247896856853846e-4	0.004517809637694602	RIPOR3
ENSG00000228463.10	42.642460208399996	2.4471191386997586	0.6379428785322704	3.8359533761547757	1.2507813664996495e-4	0.004519740787516779	AP006222.1
ENSG00000124209.4	345.1192603884577	0.45297221729041715	0.11810108743489649	3.8354618668529974	1.2532855137667356e-4	0.004520292817383063	RAB22A
ENSG00000169692.13	487.19932527491665	0.6515574897920852	0.16994366170510597	3.833961697981403	1.260957846912263e-4	0.004539448248884147	AGPAT2
ENSG00000103326.12	2276.1080157154406	0.4545523722087703	0.1185841262018515	3.8331637358868798	1.2650568903848112e-4	0.004545692273038806	CAPN15
ENSG00000149451.17	1123.4257417154693	1.5526600619251827	0.4054889286223293	3.8291059319435172	1.286096425071032e-4	0.004612671208127896	ADAM33
ENSG00000182263.14	1364.8045415657245	-0.6179753058147096	0.16147417770284023	-3.8270843958218825	1.29670065245178e-4	0.0046394287453327306	FIGN
ENSG00000283907.1	761.475049736593	-1.7263783336515601	0.4511325714592811	-3.8267649974091524	1.298383616827408e-4	0.0046394287453327306	AD000090.1
ENSG00000224717.1	31.079395462937743	-1.6445530417627285	0.4298291943565693	-3.826061755122367	1.3020963779502328e-4	0.0046440632225816835	LEMD1-DT
ENSG00000206535.8	207.0930063769008	-0.5596505105811401	0.14630023281348312	-3.825356254180632	1.305831115077351e-4	0.00464875876967537	LNP1
ENSG00000152904.11	717.5853727337095	-0.311759139524976	0.08160011425637709	-3.8205723406889947	1.3314234509369518e-4	0.004731106177599253	GGPS1
ENSG00000125285.6	207.48048212443354	-2.9929645921360897	0.783518431629941	-3.819903235600818	1.3350403850801275e-4	0.004735205970992688	SOX21
ENSG00000176641.11	268.30851031084046	0.8690921319653127	0.2276933952338536	3.816940456585082	1.3511676122718758e-4	0.004783581248308386	RNF152
ENSG00000036448.10	125.34715582320092	-2.23078697378613	0.584656406976154	-3.815552086949277	1.3587878871338077e-4	0.004801716607033147	MYOM2
ENSG00000114416.18	6055.683013977265	-0.306792334864164	0.08043084885416672	-3.814361519675428	1.3653547223127323e-4	0.0048160695746311865	FXR1
ENSG00000185432.12	737.5710418743174	2.2652683733732366	0.5945046872407855	3.8103456911110283	1.3877260874859066e-4	0.004886015806928401	METTL7A
ENSG00000100991.12	3153.443053576374	0.3149297127938857	0.08266963545667168	3.8094968128768976	1.392499015358099e-4	0.004893857599861809	TRPC4AP
ENSG00000259605.3	159.5913648987805	-0.833892807650141	0.21907791590183814	-3.8063754816061963	1.4101823959549115e-4	0.004946961018218471	AC074212.1
ENSG00000112624.12	493.73262384061195	-0.3304450566646576	0.08690988529312862	-3.8021573213465474	1.4344159125015228e-4	0.005014718751113565	BICRAL
ENSG00000287200.1	23.44709161148077	1.7396984742639134	0.4575618320215615	3.8021057538338	1.4347145823514674e-4	0.005014718751113565	AC022506.2
ENSG00000153044.10	1033.0265254748854	-0.5959034605689576	0.15681180952283402	-3.800118513919614	1.4462690388118205e-4	0.005045930308914417	CENPH
ENSG00000101084.18	827.4675079807107	0.4482191741340875	0.11805650683835422	3.7966494701372104	1.4666494512676254e-4	0.005100651802070824	RAB5IF
ENSG00000043355.12	2320.379726998928	-2.007206196060244	0.5286926740465759	-3.7965462632520164	1.4672599076909936e-4	0.005100651802070824	ZIC2
ENSG00000047849.21	7817.275690121983	0.21230836557893354	0.055931344970851296	3.795874490226873	1.4712392155665437e-4	0.005105253191344989	MAP4
ENSG00000272047.2	402.8417757056004	-0.39733255105908827	0.10477167148983546	-3.7923662513834757	1.4921862137690873e-4	0.005162318224497674	GTF2H5
ENSG00000226564.1	11.15953144278752	-1.2882675826684133	0.33972342990106097	-3.7921069590154577	1.4937454885077122e-4	0.005162318224497674	FTH1P20
ENSG00000198157.11	278.8268690338149	-0.5443289979857157	0.14358688207217354	-3.7909382119747557	1.5007928993436125e-4	0.005162318224497674	HMGN5
ENSG00000110063.10	637.0695486838895	-0.5266382164774921	0.13892074771658638	-3.7909255826342947	1.500869223494178e-4	0.005162318224497674	DCPS
ENSG00000111087.10	596.0507180194198	1.54158826496816	0.4066885953524077	3.790586415712809	1.5029203120637356e-4	0.005162318224497674	GLI1
ENSG00000258932.5	9.41812921709177	1.297609086851805	0.34233717252602835	3.790441678527172	1.5037964033076868e-4	0.005162318224497674	AL390334.1
ENSG00000179593.16	17.694990724904144	2.953176067411122	0.7794954462171692	3.788573854719301	1.51514552570261e-4	0.005192006699840815	ALOX15B
ENSG00000141198.16	794.1642117324681	-0.402949145675915	0.10638905195880177	-3.7875057466622932	1.5216716666808055e-4	0.005205091836347296	TOM1L1
ENSG00000236914.4	10.620052039425515	-1.4077719726320668	0.37178296639786096	-3.7865424182062966	1.527580290719864e-4	0.0052065049427301195	LINC01852
ENSG00000070423.18	1139.5715935166677	0.3486965138253359	0.0920987534498896	3.7861154550268656	1.5302059925185392e-4	0.0052065049427301195	RNF126
ENSG00000196418.12	311.419064994073	0.9674971708966609	0.25553825283256215	3.786114838668009	1.5302097860187878e-4	0.0052065049427301195	ZNF124
ENSG00000139921.13	1034.2960236167442	-0.4827733854335808	0.12758476059533533	-3.783942401748188	1.5436356145493896e-4	0.005242906546660329	TMX1
ENSG00000185024.17	655.3539475807144	0.3904240681531994	0.10325745702869082	3.7810738264134987	1.5615335482927937e-4	0.005293559196859278	BRF1
ENSG00000137462.8	28.760520794913184	1.711913203862913	0.4528065917058726	3.780672002617206	1.564056192163998e-4	0.005293559196859278	TLR2
ENSG00000142166.13	349.69366023837716	-0.33308953268596836	0.08814009136472796	-3.7790922102364037	1.574011336793082e-4	0.005317889971618666	IFNAR1
ENSG00000142188.17	285.3865017776068	0.5397986554538193	0.1428745453395199	3.7781303462493536	1.5801017486707602e-4	0.00532102014648637	TMEM50B
ENSG00000109265.14	793.2030031232624	-0.5564712591119639	0.14731624271698104	-3.7773924235974277	1.5847892164249787e-4	0.00532102014648637	KIAA1211
ENSG00000147869.5	72.93934277326426	1.9773655318213215	0.5234880853854997	3.7772885133864658	1.5854503300263297e-4	0.00532102014648637	CER1
ENSG00000196312.14	893.7309135704011	0.632545559679464	0.16748987675760185	3.7766196496455104	1.5897120945602806e-4	0.00532102014648637	MFSD14C
ENSG00000215644.10	69.58141057481487	1.5373876713231336	0.4071310292423831	3.7761495953379147	1.5927135631237373e-4	0.00532102014648637	GCGR
ENSG00000143067.5	807.3790089365127	0.8219916872797856	0.21768328495989817	3.7760900540949374	1.593094136038476e-4	0.00532102014648637	ZNF697
ENSG00000167220.12	899.4417248500936	-0.44319067701264253	0.11737353856266579	-3.7758994270759145	1.5943131525052794e-4	0.00532102014648637	HDHD2
ENSG00000100814.18	2867.5006702128985	-0.47883120814940056	0.12682831037488518	-3.7754284255151584	1.5973288653302586e-4	0.005321845772462546	CCNB1IP1
ENSG00000149292.16	224.56865633026194	0.6447592082668924	0.17080574557572445	3.774809834959837	1.6012977111232881e-4	0.005325838615680639	TTC12
ENSG00000178826.11	33.93372955265218	-1.0805992836731126	0.2863917240312428	-3.7731512226073574	1.6119851310502536e-4	0.005352124725269442	TMEM139
ENSG00000162616.9	271.7698803932017	-0.5889684521770007	0.15618511476368854	-3.7709640452492716	1.6261810438779358e-4	0.005388938259826249	DNAJB4
ENSG00000285668.1	10.128185303764036	-6.5409042312291366	1.73472052261972	-3.7705809932722016	1.628679322180114e-4	0.005388938259826249	AC126544.2
ENSG00000279400.1	93.54956403369636	1.2741907348509491	0.3380060247997553	3.769727878684462	1.634256348846874e-4	0.005398100352273593	AC008957.3
ENSG00000103145.10	996.7815422368288	0.39827007175102	0.10570878600639254	3.767615605073124	1.6481422362975257e-4	0.005434628876600966	HCFC1R1
ENSG00000160712.13	229.61906252825207	2.1401294195745075	0.5682643055446563	3.7660810272489096	1.6582999410366016e-4	0.0054587599428917175	IL6R
ENSG00000109832.14	274.09205395616567	-0.9110786671762136	0.2421232444807944	-3.7628715455631596	1.6797349018621445e-4	0.005519867308273139	DDX25
ENSG00000102738.8	504.27315178228093	-0.38948043874717175	0.10353943210501212	-3.7616628836842714	1.687874463985597e-4	0.0055278999467874975	MRPS31
ENSG00000081052.12	59.88911026183035	0.9932206868630556	0.26407689871902856	3.761104025686921	1.6916505445197552e-4	0.0055278999467874975	COL4A4
ENSG00000127946.17	3743.5610034946394	-0.44674381554744924	0.11878277522714498	-3.761015136185811	1.6922518833034923e-4	0.0055278999467874975	HIP1
ENSG00000221869.5	254.08620799539426	1.7375313651650457	0.4620106202152681	3.760803949388576	1.6936813715448586e-4	0.0055278999467874975	CEBPD
ENSG00000110446.11	151.7872034291428	-1.610945640474718	0.4284666951216535	-3.7597919717361608	1.7005470556948806e-4	0.005540901118420065	SLC15A3
ENSG00000084628.10	1167.4489086123983	-1.0785770854852397	0.28690558989602294	-3.7593449673675767	1.703588050434152e-4	0.005541417374204083	NKAIN1
ENSG00000104332.12	10698.474856632552	-0.9050644269615523	0.24090753712272042	-3.756895437026134	1.7203433547218665e-4	0.005580251313501246	SFRP1
ENSG00000170382.12	689.9007606719858	1.3801302955773829	0.36737331921025207	3.7567515750579537	1.7213322039670407e-4	0.005580251313501246	LRRN2
ENSG00000214279.13	68.6813568274535	1.2939607578003949	0.3445627561887508	3.7553703485340293	1.730853442866384e-4	0.005601671142367571	SCART1
ENSG00000261613.2	159.05020657628765	0.6837458168778539	0.18213088644759068	3.754145330394612	1.7393393115602943e-4	0.0056196737689806885	AC093525.6
ENSG00000011422.12	236.43518160384767	-0.5474565932148907	0.14587254353609258	-3.752979004437775	1.7474549582550776e-4	0.0056364218317945655	PLAUR
ENSG00000196154.12	176.50008537808745	-0.9026001653331596	0.24080135894291968	-3.7483184035814134	1.780241639536218e-4	0.005724833263370887	S100A4
ENSG00000185808.13	148.0120583769482	-0.5590191446579084	0.14914189740150535	-3.748236775833495	1.7808210005700116e-4	0.005724833263370887	PIGP
ENSG00000139800.8	897.3554113346906	-1.876161073514246	0.5007703419649715	-3.7465498978082095	1.7928335471697267e-4	0.005753828399130355	ZIC5
ENSG00000171812.13	153.6543291642865	2.1760112706067254	0.5810889235845668	3.744713041824221	1.806000744724558e-4	0.00578461774740273	COL8A2
ENSG00000198963.11	114.70088735207015	-2.232068975467256	0.5961265966529472	-3.7442868477930387	1.8090688145281524e-4	0.00578461774740273	RORB
ENSG00000197747.9	2637.2910064771763	1.265045680226244	0.33789010952955434	3.743955932855128	1.8114543715857487e-4	0.00578461774740273	S100A10
ENSG00000174498.14	5793.224559042266	0.6832907761890576	0.18260781855266772	3.74184841374677	1.8267169589751458e-4	0.00582075527638768	IGDCC3
ENSG00000164976.9	335.9646781365994	0.9573536714964215	0.2558702993529691	3.741558414233013	1.8288265641584262e-4	0.00582075527638768	MYORG
ENSG00000189060.5	4642.537043723104	-0.853832344232516	0.22824466491198192	-3.740864412150793	1.8338843941853887e-4	0.005827205552697506	H1F0
ENSG00000187800.13	330.0310388127378	1.4424779538887273	0.385867234683129	3.7382753036113012	1.8528698823826943e-4	0.00586985979938452	PEAR1
ENSG00000169418.10	1123.3232583536449	1.6160667085603841	0.43231130737466594	3.7382013400815524	1.853414949139827e-4	0.00586985979938452	1
ENSG00000071082.11	13687.14760224417	-0.37965355454802385	0.10166653783908039	-3.7343019897947767	1.8823652015830233e-4	0.005951741551847375	RPL31
ENSG00000224152.1	68.93559621124085	-0.7220233185650936	0.19338702141888214	-3.7335665716737485	1.8878726456023298e-4	0.0059593536517338576	AC009506.1
ENSG00000134775.15	720.7929500855552	-1.3058235327179697	0.349922560772169	-3.7317500473145486	1.9015413210647295e-4	0.0059926607141226815	FHOD3
ENSG00000130653.16	99.60197689828429	1.1100828472026607	0.2976600915641586	3.72936405874682	1.919636357175585e-4	0.006039785487781251	PNPLA7
ENSG00000177606.7	677.1647726970263	0.8003388792343986	0.21464477520553257	3.728666949698804	1.924953614012531e-4	0.00604661899930995	JUN
ENSG00000135723.14	1192.6570113498908	0.6975150637199375	0.18711570369437777	3.727720602538052	1.9321941069171277e-4	0.006059461584237335	FHOD1
ENSG00000155975.10	658.984489648737	0.3273884433548229	0.087879266360126	3.7254344160452724	1.9497914336787534e-4	0.006104689009941426	VPS37A
ENSG00000243317.8	888.4244653853609	-0.5050567380530756	0.13574587530633883	-3.720604673352394	1.9874634462879083e-4	0.006212519884786789	STMP1
ENSG00000234787.8	1643.8920855610843	1.440175430648586	0.38725727439057545	3.718911240376264	2.0008333840984712e-4	0.0062441592493358775	LINC00458
ENSG00000158006.14	347.1263155730159	-0.883711227875235	0.23771603941818759	-3.71750778802359	2.011977863378514e-4	0.00626821594612635	PAFAH2
ENSG00000177119.16	2319.2759807160623	0.5937336394912489	0.15972945551059148	3.717120537306778	2.0150631786860614e-4	0.00626821594612635	ANO6
ENSG00000154822.18	380.53823790222566	-0.9744909623585329	0.2624603298416378	-3.7129076342566405	2.048916788260179e-4	0.0063632271950749076	PLCL2
ENSG00000158411.11	338.25572005815553	-0.29457070952518344	0.07935720410176618	-3.7119592714913634	2.0566108608677968e-4	0.006376820514406859	MITD1
ENSG00000109775.11	505.34249365995356	-0.3370076158265688	0.09080040777907074	-3.711520950947185	2.0601761209115428e-4	0.00637690138644813	UFSP2
ENSG00000110917.8	8378.801629888447	0.4136125153611485	0.11146219342353011	3.7107875115064197	2.0661548390975631e-4	0.00637690138644813	MLEC
ENSG00000124875.10	63.28334607989155	-0.901773049268745	0.2430279168976929	-3.7105739158697686	2.0678990508998332e-4	0.00637690138644813	CXCL6
ENSG00000183621.15	84.6190179467438	-0.6290002929914245	0.1695268515082662	-3.710328407536986	2.069905568634849e-4	0.00637690138644813	ZNF438
ENSG00000250682.6	60.437085574913645	1.008513161628495	0.27187243540410566	3.7095086897259795	2.0766183033564905e-4	0.006387345642196028	LINC00491
ENSG00000169129.15	1556.119334767203	1.6946592546593289	0.45716887939369927	3.706856111699463	2.0984808813170286e-4	0.0064442805850540835	AFAP1L2
ENSG00000170471.15	1916.9715844788943	0.3795282669639556	0.10241555707419663	3.7057677349643288	2.1075136864384932e-4	0.006453047670354598	RALGAPB
ENSG00000049130.16	379.1192558318255	1.2940141731511485	0.34921143561811635	3.7055320678737185	2.1094743703562485e-4	0.006453047670354598	KITLG
ENSG00000249574.1	10.097633126744254	-1.4788513027420072	0.39911782242825894	-3.705300088441501	2.1114060469481076e-4	0.006453047670354598	AC226118.1
ENSG00000158874.11	651.9614723831253	2.750618719665418	0.74244942841465	3.7047893289362563	2.1156649625566522e-4	0.006455800514315727	APOA2
ENSG00000108395.14	1372.2555321418204	-0.41889030453511583	0.11310017728140016	-3.703710414996885	2.1246879095902958e-4	0.006465079455869095	TRIM37
ENSG00000232040.4	158.0050848867868	-0.5846951796123419	0.1578767603934962	-3.703491116457116	2.1265263147719684e-4	0.006465079455869095	ZBED9
ENSG00000196376.11	292.79181514163037	-0.8451712162206221	0.22822598851581585	-3.7032207493847813	2.1287948894949737e-4	0.006465079455869095	SLC35F1
ENSG00000111348.9	121.19520697792373	1.5235011824770517	0.41170364015943106	3.7004802335171973	2.151918417782278e-4	0.006524996792341721	ARHGDIB
ENSG00000168032.10	31.873278914650662	2.076538660590427	0.5613126237320872	3.6994333866639573	2.160813442053161e-4	0.006541650017327554	ENTPD3
ENSG00000180347.13	19.99109985425595	1.9878434347434535	0.5377759106439974	3.6964159148798075	2.1866463657238249e-4	0.00660810985178122	ITPRID1
ENSG00000118733.16	28.124584961893884	-2.5297658378697516	0.6844478093822094	-3.6960682804334604	2.1896410609574684e-4	0.00660810985178122	OLFM3
ENSG00000124575.6	16.33018325164835	-2.2316775684063184	0.6042330866928328	-3.6934051073254306	2.2127110235115833e-4	0.0066646737405983624	HIST1H1D
ENSG00000258311.5	66.24164047808854	1.0515721693144724	0.28473924445580223	3.6931058496142755	2.2153175823149988e-4	0.0066646737405983624	AC009779.3
ENSG00000253159.3	23.778151532797647	1.3460697802699473	0.364577272807337	3.6921384865953666	2.2237631251511173e-4	0.0066796284871726685	PCDHGA12
ENSG00000021300.14	320.25819595122675	-1.4485971179987687	0.3924829398667944	-3.6908537183562964	2.2350265022065842e-4	0.006702987438130947	PLEKHB1
ENSG00000114126.17	2201.1944177878127	-0.8087924975933867	0.21928573513132704	-3.6883041986703446	2.2575365318721073e-4	0.006759950512260029	TFDP2
ENSG00000145919.11	2230.5606163055136	-0.3650985601589996	0.09899893019101412	-3.6879040960802087	2.261088346774739e-4	0.006760056357449079	BOD1
ENSG00000154734.15	1921.2304750945727	1.3912827656060973	0.3772972055375678	3.6874981982011157	2.2646969672163284e-4	0.0067603314437525925	ADAMTS1
ENSG00000008513.16	1367.0213550299075	1.1851167245636653	0.32145891719789593	3.686681753594305	2.271971917017433e-4	0.0067715330438361445	ST3GAL1
ENSG00000170946.15	334.168899282364	-0.5255842136392388	0.14261144775583273	-3.6854279366064615	2.283186804914478e-4	0.006794424634315159	DNAJC24
ENSG00000124785.9	20.5973495923159	-2.716121946533246	0.7376996827655485	-3.6818803233733637	2.3152009162430402e-4	0.006872565106222248	NRN1
ENSG00000063015.20	97.7435522134672	-1.9949093819725356	0.5419141568052434	-3.6812276574082547	2.3211363465611845e-4	0.006872565106222248	SEZ6
ENSG00000176248.9	1010.0254385297316	0.39097970414929134	0.10622451403506378	3.6806918600750893	2.3260196283791964e-4	0.006872565106222248	ANAPC2
ENSG00000214413.8	282.7214498160397	-0.37485540519703475	0.10184462299915942	-3.680659755597786	2.3263125360137657e-4	0.006872565106222248	BBIP1
ENSG00000129562.11	1425.839471488792	0.2878507718556164	0.07820864314067939	3.6805493650853776	2.3273199563830023e-4	0.006872565106222248	DAD1
ENSG00000253686.2	48.04442773427701	1.146273726005634	0.31147662925866304	3.680127554782677	2.3311731562478314e-4	0.006873385391979803	LINC01484
ENSG00000075399.14	315.6647742741264	1.979945423131793	0.5386995461037706	3.6754169136619113	2.374613140587392e-4	0.006990744718935991	VPS9D1
ENSG00000196914.9	1856.8148247038744	0.25584358327392476	0.06962796435271915	3.6744372128686744	2.3837425133570528e-4	0.0070068908374275206	ARHGEF12
ENSG00000101158.15	1782.9825547712626	0.42632367720894654	0.11604585299041871	3.6737519370394547	2.390147840048041e-4	0.0070149926835242045	NELFCD
ENSG00000241878.11	1094.2580457013764	0.38992449715130484	0.10623263937612829	3.6704773546172986	2.4209791881353983e-4	0.007094649986694344	PISD
ENSG00000020181.18	1640.5451277267741	1.3766480226717586	0.37534346035100236	3.66770216639551	2.4474002570214025e-4	0.007141834841319454	ADGRA2
ENSG00000108468.15	4633.256641175283	-0.38042315115869824	0.10372268876851631	-3.667694654616115	2.4474721382805126e-4	0.007141834841319454	CBX1
ENSG00000101193.8	2168.1370241943614	0.306225344257708	0.08352366855944787	3.666330149755724	2.4605621781961714e-4	0.007141834841319454	GID8
ENSG00000170632.14	695.4203770049492	-0.3505051016666213	0.09560309747792865	-3.666252568307637	2.461308406197534e-4	0.007141834841319454	ARMC10
ENSG00000129925.11	2579.243722668256	0.7097649452850738	0.19359542548378936	3.666227874503707	2.4615459715367807e-4	0.007141834841319454	TMEM8A
ENSG00000163171.7	982.855924525136	0.7647338293449213	0.20859605533582568	3.666099189238028	2.4627843289689113e-4	0.007141834841319454	CDC42EP3
ENSG00000128989.10	5025.032543903241	-1.0448781929356457	0.2850387567089485	-3.6657407750433215	2.466236483145789e-4	0.007141834841319454	ARPP19
ENSG00000163545.10	679.5726375494054	-0.8041350028625153	0.21936846135115315	-3.665681921227954	2.4668037817709645e-4	0.007141834841319454	NUAK2
ENSG00000213178.3	1705.1401532691582	-0.47731009539228164	0.1302241215451716	-3.6652971026317447	2.4705161097989166e-4	0.007141834841319454	RPL22P1
ENSG00000145428.14	114.55155498065525	-1.7583158912948247	0.4801344836577801	-3.6621320716219983	2.501248426733438e-4	0.007215686494409769	RNF175
ENSG00000161714.12	582.5971196609295	0.5234060551400026	0.14293313467873978	3.6618944677623118	2.5035699603471263e-4	0.007215686494409769	PLCD3
ENSG00000158623.14	2008.9604415616159	-0.4324044395451803	0.11816167750106128	-3.6594304404767497	2.5277644395287025e-4	0.007264084412418918	COPG2
ENSG00000133315.11	426.79869788801557	-1.0757198028794996	0.2939595223624257	-3.6594147188511004	2.5279195130608906e-4	0.007264084412418918	MACROD1
ENSG00000258315.5	931.2456125408304	-0.4878669716558852	0.13333981858179195	-3.6588243245330565	2.533749453200146e-4	0.007269970072883524	C17orf49
ENSG00000100129.18	12156.187784758637	-0.4072875177800707	0.11145270339365274	-3.6543529710672398	2.578313624696983e-4	0.0073868108973434874	EIF3L
ENSG00000146411.6	257.5752370798768	-0.9586058777583105	0.2624495304215958	-3.652534169973242	2.5966503024761015e-4	0.007395883083185444	SLC2A12
ENSG00000284428.1	258.239257093808	1.008900096534585	0.2762360934763527	3.6523109049142133	0.00025989096097291667	0.007395883083185444	AC092329.4
ENSG00000122507.21	896.3263309631434	1.1785476465904021	0.3227035817857837	3.6521058739680887	2.600986022190696e-4	0.007395883083185444	BBS9
ENSG00000160785.13	781.9050010304829	0.8706425016252998	0.23841331184168457	3.6518200049309293	2.6038837036508226e-4	0.007395883083185444	SLC25A44
ENSG00000236829.9	21.70039220229948	1.3260887339030623	0.3631338229700888	3.651790744957106	2.6041804649984683e-4	0.007395883083185444	Z97634.1
ENSG00000165752.17	249.06876273755603	-0.7015447121276736	0.19212694558689192	-3.6514644522383812	2.607491949650985e-4	0.007395883083185444	STK32C
ENSG00000145741.15	9893.308403888652	-0.426513028891887	0.11681181934772085	-3.6512831601591595	2.609333555341478e-4	0.007395883083185444	BTF3
ENSG00000133019.11	187.0513671898189	0.8904746396351149	0.24389913199783161	3.650995525654563	2.612257913796773e-4	0.007395883083185444	CHRM3
ENSG00000076356.7	3390.7107225539125	1.4721054058301994	0.40328098730645445	3.650321865314077	2.6191189985464493e-4	0.007400787939104933	PLXNA2
ENSG00000107341.5	2864.091388923445	-0.2611673128873561	0.07155523553903406	-3.649870074774429	2.6237298485126323e-4	0.007400787939104933	UBE2R2
ENSG00000160199.15	856.2061277777034	0.8297511666702796	0.22734821212110082	3.649692948666334	2.625539624672058e-4	0.007400787939104933	PKNOX1
ENSG00000143393.16	1197.443139402778	0.4137954027572313	0.11340678921424353	3.6487709917922615	2.6349785831037174e-4	0.007416519514141414	PI4KB
ENSG00000196338.12	548.9648980786061	-1.1776949520225835	0.3229247484099644	-3.646964061507785	2.6535702112112484e-4	0.0074579289094042454	NLGN3
ENSG00000163947.11	196.12161149870505	1.227795009909807	0.3369430593734967	3.6439243241654466	2.685123984542427e-4	0.007535594668444324	ARHGEF3
ENSG00000124343.13	8.775345214700303	2.403597131999808	0.6599817640865598	3.641914463085929	2.7061799904451705e-4	0.007583615763311656	XG
ENSG00000205352.11	2063.3567193140816	0.6858652446459362	0.18842409637972343	3.640008140273842	2.7262942185830576e-4	0.007628861726061237	PRR13
ENSG00000187118.14	278.35842122830365	-0.6040792034616681	0.16601323098836598	-3.6387413211902446	2.739738242955774e-4	0.007639851469443532	CMC1
ENSG00000198918.8	7797.97592476723	-0.3401666104441109	0.09349299283010357	-3.638418240201864	2.7431768463990043e-4	0.007639851469443532	RPL39
ENSG00000176887.7	2524.8613426308348	-1.096355909201476	0.30136156443094225	-3.638008421119372	2.747544436996547e-4	0.007639851469443532	SOX11
ENSG00000130294.16	5527.693344977151	-1.2745420267974326	0.3503472251969324	-3.637939550059243	2.748279060203723e-4	0.007639851469443532	KIF1A
ENSG00000186654.21	475.1411743867727	0.8160912301315237	0.22435765094115828	3.6374566532859536	2.753435121795534e-4	0.007639851469443532	PRR5
ENSG00000147647.13	66.0570952389894	2.7119353046414916	0.745618124743629	3.6371638706797196	2.7565656795608347e-4	0.007639851469443532	DPYS
ENSG00000133318.14	4143.500117721479	-0.4228788110405992	0.11627049263719455	-3.637026054066289	2.758040428523622e-4	0.007639851469443532	RTN3
ENSG00000174307.7	592.4116149063316	0.9286838297297839	0.2554318969889874	3.635739469804051	2.7718436349456413e-4	0.007657444866260939	PHLDA3
ENSG00000102003.10	98.69770426555614	-0.7222474392820006	0.19866875518947794	-3.635435469423291	2.7751145658240484e-4	0.007657444866260939	SYP
ENSG00000023608.5	280.92262910108997	-0.4835233158309499	0.13300702940516992	-3.635321516414196	2.7763415895671424e-4	0.007657444866260939	SNAPC1
ENSG00000047648.23	415.7393588831662	1.3358745169199946	0.3675645383559553	3.6343944464694595	2.7863430079433957e-4	0.007668367139146152	ARHGAP6
ENSG00000185664.14	2048.0711428842023	-1.0957307115881627	0.30156052325190263	-3.633534985853787	2.795645193124462e-4	0.007668367139146152	PMEL
ENSG00000154736.6	49.09873115988176	1.10439485208803	0.30399540449101586	3.6329327212598335	2.802181005697231e-4	0.007668367139146152	ADAMTS5
ENSG00000176956.12	52.142069284489004	2.4128238550071694	0.664171318534807	3.632833559163578	2.8032584907138465e-4	0.007668367139146152	LY6H
ENSG00000138207.14	77.55219384133156	2.4265990071383796	0.6679640713993095	3.6328286371075738	2.803311983374252e-4	0.007668367139146152	RBP4
ENSG00000257621.8	468.83352940911726	0.6513965199238833	0.17932892653888483	3.632411861800988	2.807844947843534e-4	0.007668367139146152	PSMA3-AS1
ENSG00000187193.9	698.1821628880421	1.0915047996866047	0.3004932575135484	3.632377008117701	2.8082243372653403e-4	0.007668367139146152	MT1X
ENSG00000168038.11	115.28124548504348	-0.7032161068337295	0.19382820304778517	-3.6280381068195893	2.8558311690618905e-4	0.007787304736744083	ULK4
ENSG00000177189.14	1109.2690968100503	0.7007112408847611	0.19316555163320223	3.6275165781905363	2.8616040648552095e-4	0.007791993844585913	RPS6KA3
ENSG00000112419.14	1597.103260755498	0.9920209068640865	0.2735233509665801	3.626823462634803	2.869293209421478e-4	0.007801880149634864	PHACTR2
ENSG00000079215.14	870.2645134975741	0.8459701176791955	0.2334086388671685	3.6244164816908606	2.8961458752418896e-4	0.007863772359555097	SLC1A3
ENSG00000106603.18	1635.2735715438391	-0.41147741105829255	0.113566146190955	-3.623240066334705	2.9093556361662216e-4	0.007888498272166353	COA1
ENSG00000129204.16	75.20607262007528	-1.9965297752429463	0.5515778403270163	-3.6196700252846545	2.949789361526858e-4	0.007986866293801735	USP6
ENSG00000220785.7	218.2310525618557	-0.7965723661781243	0.22013275398698354	-3.6185999209605386	2.962011351213426e-4	0.008008678792647947	MTMR9LP
ENSG00000038382.20	2664.500196411206	0.540881575626136	0.14953370076872052	3.6171215775813774	2.9789740041633365e-4	0.008043229811241009	TRIO
ENSG00000166797.11	715.3107741849508	-0.32092455931923186	0.08873525585594727	-3.616652211385072	2.984378556985949e-4	0.008046520810588764	CIAO2A
ENSG00000186891.14	8.235558976759256	-1.5858065197768814	0.43855659185197166	-3.6159678117713643	2.992275588283593e-4	0.008056513432655994	TNFRSF18
ENSG00000132670.20	1933.847772768841	-0.2417847988928297	0.06695351475830591	-3.6112338503160526	3.047437194109827e-4	0.008193557009729695	PTPRA
ENSG00000105726.17	2155.435156942029	0.4499788144324055	0.12465646760607059	3.609751046808037	3.0649101938849243e-4	0.008229027034531254	ATP13A1
ENSG00000172935.9	128.8895848374733	-0.838044101227907	0.23226657951469512	-3.608113155921708	3.084319725708524e-4	0.0082695902938662	MRGPRF
ENSG00000179546.4	80.37753987158445	-1.6502806750842343	0.45750931264376987	-3.6070974502090434	3.0964139157902445e-4	0.008290454194589368	HTR1D
ENSG00000170017.12	879.7261033154304	-0.8027600785144106	0.22262929981420232	-3.605815044041205	3.1117471806593804e-4	0.008316604593440257	ALCAM
ENSG00000286529.1	8.398966266227893	1.1961943874032503	0.3317640432328264	3.6055576600378645	3.114833181063767e-4	0.008316604593440257	AC090398.2
ENSG00000132824.14	1934.2616527782732	0.6078018218381616	0.1686362945171577	3.60421713237017	3.130952309463758e-4	0.00834198606458412	SERINC3
ENSG00000254122.2	608.8220928362625	-0.8720047931949749	0.24195164013265388	-3.604045803189779	3.13301807044826e-4	0.00834198606458412	PCDHGB7
ENSG00000176049.16	483.23427870081207	-1.1681883317286763	0.32432602198699423	-3.601895168854264	3.1590576066238346e-4	0.008399685121678645	JAKMIP2
ENSG00000159915.12	32.18003557213985	-0.8971297936559471	0.24919831450688973	-3.600063649833168	3.181392943273013e-4	0.00844738921843652	ZNF233
ENSG00000146414.16	979.8291496590815	-0.26769014775356115	0.07437098248548014	-3.5993896921534385	3.189648984753055e-4	0.008457629252812791	SHPRH
ENSG00000116539.13	1205.064564259261	0.3933313765039409	0.10930342978104074	3.5985273041465557	3.200242565930626e-4	0.008474030728298946	ASH1L
ENSG00000232070.8	38.27283386876322	-1.4200493233386473	0.3946869694209718	-3.5979128609742053	3.207810472558209e-4	0.008482332517810602	TMEM253
ENSG00000254851.1	13.461485645854719	4.1309412105819785	1.1482629280524668	3.5975568919466383	3.212202493219995e-4	0.008482332517810602	AP005018.2
ENSG00000092148.13	3331.7004683021864	0.2525647861259184	0.07021396276998934	3.5970735187427554	3.2181754647508395e-4	0.008486447892231843	HECTD1
ENSG00000088179.9	755.7681100742818	-0.5202939706267966	0.1447112249723242	-3.5953946953755804	3.239001287929158e-4	0.008529665857417826	PTPN4
ENSG00000087301.9	440.4954863161341	-0.7378672365630807	0.20541506007322707	-3.592079550058517	3.2804966922051306e-4	0.008627122901634943	TXNDC16
ENSG00000127585.12	420.3928324378188	-2.7495074551477954	0.7656173356759427	-3.591229360970948	3.2912183095452934e-4	0.00864349464244518	FBXL16
ENSG00000086289.12	134.73181034465821	-1.1537970217785858	0.32133038445383494	-3.5906875838700842	3.29806768295007e-4	0.00864966618513399	EPDR1
ENSG00000133121.21	144.2315649715324	0.9162592104474951	0.25521623066093874	3.590129076331234	3.3051425314034106e-4	0.008656411447370458	STARD13
ENSG00000224837.1	430.84197811669287	-0.5098226301621477	0.1420775435604349	-3.5883406862625455	3.327892480286029e-4	0.008703526811050757	GCSHP5
ENSG00000060069.16	961.672635744486	0.39220260142715274	0.1093195969692262	3.587669661255328	3.3364662696797975e-4	0.008703526811050757	CTDP1
ENSG00000188042.8	1275.7991554589742	-0.7248590220117899	0.2020446687620193	-3.5876176612488284	3.337131543918169e-4	0.008703526811050757	ARL4C
ENSG00000166619.15	1425.00431789441	0.366744706091486	0.10223428519910094	3.5872966234101593	3.341241566040085e-4	0.008703526811050757	BLCAP
ENSG00000188629.12	139.4281596379399	-0.6185162511546418	0.17243681213880302	-3.5869153661734776	3.346128687210854e-4	0.008704462501074622	ZNF177
ENSG00000109062.12	6616.174125076747	1.436807341666338	0.4006649419403632	3.586057054825124	3.357155384360613e-4	0.00872134528499303	SLC9A3R1
ENSG00000237651.6	174.31263615747358	-0.48288269194125827	0.13469753346973995	-3.5849408634475015	3.371545917598939e-4	0.008746909408896357	C2orf74
ENSG00000188130.14	760.6363045162624	0.593369270124116	0.16572544672514086	3.5804354844083264	3.4302203330197127e-4	0.008887136884362663	MAPK12
ENSG00000105607.13	672.4819043934407	-0.6038919784884097	0.16869563508204932	-3.579772400125776	3.438936015119417e-4	0.008897726238850025	GCDH
ENSG00000185761.11	68.04095417935038	1.596773859364369	0.4461850700968607	3.578725435653262	3.4527396664911893e-4	0.008921433783417558	ADAMTSL5
ENSG00000281392.2	11.890308075824422	1.345416349404277	0.3761457082711426	3.5768488642024887	3.4776110210329075e-4	0.008973636814541826	AC107204.1
ENSG00000160221.18	548.0775105436574	0.8628139768378214	0.24127020732083515	3.5761314520299337	3.4871635277184765e-4	0.008986224082689006	GATD3A
ENSG00000166450.13	13001.725991396357	-0.9505415962849451	0.2658310034265539	-3.575736404078123	3.4924341542536474e-4	0.008987758257211795	PRTG
ENSG00000169515.8	969.8520046140025	0.671206539452881	0.1878516349042554	3.5730673294112285	3.5282399584288607e-4	0.009067765369095777	CCDC8
ENSG00000185344.14	869.3492363731509	0.5137806037011459	0.14384988150487768	3.5716442608520644	3.547470554297774e-4	0.009105016546838506	ATP6V0A2
ENSG00000183696.14	481.863177349525	0.7123349485417637	0.19948673828691013	3.5708386164360157	3.5584010190894624e-4	0.00912089349213011	UPP1
ENSG00000092208.17	330.0375998090188	-0.46286551659156044	0.12966553939226633	-3.5696879738516496	3.57406682272391e-4	0.009148849613854121	GEMIN2
ENSG00000226510.1	12.769628779149615	-2.297215284976622	0.6436056647737204	-3.5692900338039744	3.5794997023081413e-4	0.009150572111326024	UPK1A-AS1
ENSG00000089091.16	174.08668454090648	-0.6519154513865408	0.1826663202895387	-3.568886975733731	3.585010327539438e-4	0.009152488517479171	DZANK1
ENSG00000166582.10	1977.3748248277075	-0.7890893326013323	0.22113061150897545	-3.5684310155733643	3.591253795347317e-4	0.009156268297315227	CENPV
ENSG00000282278.1	102.29449995714933	3.460735175528412	0.9699647129456397	3.5678980166388423	3.5985650456367494e-4	0.009162756879115348	AC058822.1
ENSG00000143340.6	18.31277945670524	2.2376473180283907	0.627245148373777	3.567420686839607	3.605124483329106e-4	0.009167316543322583	FAM163A
ENSG00000127054.20	2526.069171362278	0.30897355799275283	0.08671169641020302	3.563228154724432	3.6632202825587494e-4	0.00928987205799516	INTS11
ENSG00000236106.2	24.08987360636024	-1.8922905710035471	0.531072655565339	-3.5631481891854526	3.664336822480924e-4	0.00928987205799516	AC010729.1
ENSG00000077327.16	9.744209942949482	-1.7275202094876503	0.4848636443573642	-3.562899032731763	3.6678177757065787e-4	0.00928987205799516	SPAG6
ENSG00000182185.18	107.10418323874592	-0.6801229375383322	0.19097946797131402	-3.561235900188442	3.691132636206785e-4	0.00933662286821569	RAD51B
ENSG00000277701.5	229.41560380831666	1.5226242165521262	0.42769761886215363	3.5600483832547734	3.707864718829507e-4	0.009364598860473541	AC159540.2
ENSG00000167528.12	1554.584258453092	1.5637912742536961	0.43929679713565944	3.559760245123711	3.711935253683332e-4	0.009364598860473541	ZNF641
ENSG00000101076.16	163.07638645330417	2.631514114059461	0.7394263448953575	3.5588590158116005	3.724693927582867e-4	0.009384471305878512	HNF4A
ENSG00000142208.16	3005.773339527005	0.42340626363700284	0.11899351664399581	3.5582296882925775	3.733627593245626e-4	0.009394667127297633	AKT1
ENSG00000111885.7	332.6182799656269	1.0050275455698554	0.282633895613084	3.5559342356647248	3.766382919516284e-4	0.00946469872480798	MAN1A1
ENSG00000175084.12	169.12352230012795	1.390824151898546	0.39119907131826853	3.5552849019087027	3.775697314848011e-4	0.009475718691989316	DES
ENSG00000166510.14	20.53285696824449	1.6070655462140333	0.45220007305878623	3.5538816598225407	3.795899770396069e-4	0.009513999633128295	CCDC68
ENSG00000135679.25	1527.4690313881852	0.5794336887852153	0.16307152986765674	3.553248621972602	3.80504663856512e-4	0.009524507367158316	MDM2
ENSG00000204152.11	278.38938330837686	0.6372546753603828	0.17945946637362584	3.550967180709485	3.8381827492070156e-4	0.009591107626222221	TIMM23B
ENSG00000132323.9	472.0163360302475	0.4007807387419014	0.11288501711410782	3.5503448463561758	3.847268363886386e-4	0.009591107626222221	ILKAP
ENSG00000145832.14	23.2145901841083	1.7939693792017908	0.5053050741667771	3.550269868474915	3.8483643403686667e-4	0.009591107626222221	SLC25A48
ENSG00000115457.10	5427.914148154841	-1.067763305524332	0.30077433396445885	-3.550047942755996	3.8516100121949414e-4	0.009591107626222221	IGFBP2
ENSG00000171456.19	2923.4687262990583	0.4841152416455046	0.1364827259207359	3.5470806900989125	3.8952526852531407e-4	0.009687236432251795	ASXL1
ENSG00000125755.19	3235.202181779135	-0.21001930135954056	0.05921604377940608	-3.5466621536202703	3.901445622163262e-4	0.009689608483880507	SYMPK
ENSG00000203799.13	44.77026194460279	1.306495148072783	0.3684071046859652	3.546335375878421	3.906287232109547e-4	0.009689608483880507	CCDC162P
ENSG00000165300.7	259.07435311102137	-1.4886961915277133	0.4201182245058679	-3.5435172879697827	3.948274234592508e-4	0.009781137098686388	SLITRK5
ENSG00000142185.16	24.041413948699276	1.752322897188887	0.4945797433288729	3.54305432202805	3.9552122112701093e-4	0.00978571422772929	TRPM2
ENSG00000155959.12	908.2038686649215	-0.23211851158728697	0.06557057150684753	-3.539979997933171	4.001573589095563e-4	0.009887692889045386	VBP1
ENSG00000176915.15	1810.2349154161952	0.5178965751557404	0.14632661048053192	3.539319153604287	4.0116053153284987e-4	0.009899756172256104	ANKLE2
ENSG00000099284.14	1831.556199114341	-0.4763513925061552	0.134644869737808	-3.53783544396268	4.0342139272623754e-4	0.009942785709960501	H2AFY2
ENSG00000229091.3	13.215912557270304	-2.2076315534932895	0.6248397673819667	-3.5331162783430154	4.106917964532519e-4	0.010109012925758405	HSPA8P8
ENSG00000196284.16	487.2608286446452	-0.4441952856431163	0.12575124271032598	-3.5323331687969195	4.11910039318614e-4	0.010126034010052475	SUPT3H
ENSG00000115112.8	203.40184268316807	1.3036405073087138	0.3691908642096114	3.5310746654027723	4.1387490057817773e-4	0.010149254752205069	TFCP2L1
ENSG00000117519.16	5391.383773214558	-0.3366944288079756	0.09535462622151086	-3.530971093377548	4.140369935240476e-4	0.010149254752205069	CNN3
ENSG00000165097.16	222.9636821880702	-0.5561255148235966	0.15751074699657838	-3.53071473171083	4.1443846132339674e-4	0.010149254752205069	KDM1B
ENSG00000231389.7	76.1425675106144	-1.0627195744084803	0.3012126008883083	-3.528137837774403	4.184941760071917e-4	0.010235536946007956	HLA-DPA1
ENSG00000164104.12	5902.021775470865	-0.41806844586520303	0.11851646185916533	-3.5275137251565885	4.1948201287371776e-4	0.010243390416850505	HMGB2
ENSG00000158301.18	550.0501559703589	-0.40633853344038084	0.11519941721149063	-3.527262058057099	4.19880963820131e-4	0.010243390416850505	GPRASP2
ENSG00000124749.17	212.88417616778506	1.55584260263707	0.44117719815681766	3.5265707501139745	4.2097867205920963e-4	0.01025715334811945	COL21A1
ENSG00000134333.14	9681.09991862623	-0.790176048339387	0.2242552576296256	-3.523556400378457	4.257964642812401e-4	0.01036140661942096	LDHA
ENSG00000204149.12	527.8885921473228	0.529291497416427	0.15030067620533658	3.5215510054879844	4.2903012400487685e-4	0.010426896465069219	AGAP6
ENSG00000153140.8	471.5988179636801	-0.5684006586930067	0.16143758100755506	-3.520869522112118	4.3013421223624777e-4	0.010433797206865448	CETN3
ENSG00000246985.8	74.59030193932551	0.9404174690262326	0.26711048121282877	3.520705981870195	4.3039956226822204e-4	0.010433797206865448	SOCS2-AS1
ENSG00000164167.12	520.7874638902479	-0.42714440152910277	0.12134402957770007	-3.5201105733479037	4.3136692606467826e-4	0.01044120412770192	6
ENSG00000048649.13	1767.910004613894	-0.33064976197503904	0.09393860190944078	-3.5198497236928636	4.3179136920115614e-4	0.01044120412770192	RSF1
ENSG00000099869.8	174.92703612800196	2.3597985064422997	0.6705917292765677	3.5189794377393278	4.332102825779643e-4	0.010462354864671841	IGF2-AS
ENSG00000101439.9	973.2979026338804	0.7213789134671754	0.20501879552389757	3.518598924668297	4.3383203742166585e-4	0.01046422470187466	CST3
ENSG00000227544.10	21.918426400102828	2.4807420144894596	0.7052679306144088	3.517446216969357	4.357206393737119e-4	0.010496608485363707	AC018647.1
ENSG00000087586.17	1642.9457952809576	-0.3303361021916083	0.09392447514659809	-3.5170396393061236	4.3638860723537403e-4	0.010499542660191277	AURKA
ENSG00000175538.10	77.59849977967619	0.9823990940919619	0.2795210121260946	3.5145804840202577	4.4044918189519155e-4	0.01057714037668867	KCNE3
ENSG00000253731.2	60.37848668564792	1.5015817363264379	0.42726294060418046	3.5144207316531912	4.407141823620279e-4	0.01057714037668867	PCDHGA6
ENSG00000060566.14	32.490928231117124	1.563623797988152	0.44514901946963586	3.5125850661225786	4.437699209029162e-4	0.010637198203787607	CREB3L3
ENSG00000260293.2	56.82687928085619	0.828743841599067	0.23596137206628467	3.5122013164352253	4.444112235635863e-4	0.010639304311066479	AC106820.4
ENSG00000198026.8	783.4926180181658	0.5050946301395296	0.14389292161109113	3.510211791408907	4.4774990514367344e-4	0.010705900717017386	ZNF335
ENSG00000155275.19	309.11187558775265	0.44848242924225534	0.12783975784565438	3.508160816322295	4.512162025134946e-4	0.010775379226235305	TRMT44
ENSG00000123728.10	1317.113240367054	1.0986885928207903	0.31330653441983486	3.5067528829403005	4.5361019154753593e-4	0.010819109581029567	RAP2C
ENSG00000280780.2	115.10841593533776	-2.2934492238314994	0.6541068936269453	-3.506230015578333	4.545022670161217e-4	0.010826953632116386	JAKMIP2-AS1
ENSG00000126787.13	2637.6784327283913	-0.42997756213449284	0.12265564820641035	-3.5055667506718287	4.5563623342790877e-4	0.010840533355715493	DLGAP5
ENSG00000287839.1	56.276998546161344	1.5993380487786168	0.4563145622721949	3.5049024971168907	4.5677453568819586e-4	0.010854182539023335	AL353807.5
ENSG00000253846.2	260.8249361217379	1.407509353979222	0.4020554361321493	3.500784288653657	4.6389116500273833e-4	0.011009683649398323	PCDHGA10
ENSG00000134779.15	2522.6357328663053	-0.3766107537720765	0.10761771690990596	-3.499523727002708	4.6609012167581667e-4	0.01104823242798508	TPGS2
ENSG00000205704.7	10.218293671133726	-1.596715346052894	0.45637651791220957	-3.4986798912384987	4.6756756059552167e-4	0.01106960441488708	LINC00634
ENSG00000163219.12	32.37167427984473	1.2539297705733994	0.358467564241308	3.4980285405384604	4.687109716444269e-4	0.011083025484492574	ARHGAP25
ENSG00000101391.21	897.0978054096566	0.2940242291377939	0.0841109690248417	3.495670452339641	4.728723216111902e-4	0.011148668634797939	CDK5RAP1
ENSG00000145439.12	642.6386533631598	-0.4648620208664982	0.13298653568133817	-3.4955570387997685	4.73073330069162e-4	0.011148668634797939	CBR4
ENSG00000141127.15	820.1192531774075	-0.2953364152889803	0.08449672197768157	-3.4952410978379564	4.7363370832693345e-4	0.011148668634797939	PRPSAP2
ENSG00000103888.17	154.04979504648117	1.9121108079602023	0.5471461349461457	3.494698556443987	4.7459744818587366e-4	0.011148668634797939	CEMIP
ENSG00000170581.14	1298.62949278797	0.46397862231724946	0.1327810717681931	3.494312978036925	4.752834795040729e-4	0.011148668634797939	STAT2
ENSG00000198964.14	438.2282695927773	0.974881358032657	0.2790023189620924	3.4941693734277264	4.75539220959002e-4	0.011148668634797939	SGMS1
ENSG00000166813.15	727.8058763795024	0.2809252843286904	0.08039839755557941	3.4941652180876708	4.7554662299907976e-4	0.011148668634797939	KIF7
ENSG00000108666.10	614.5169313620764	-0.3342973922026547	0.09569140346834576	-3.493494505107124	4.7674279517285134e-4	0.0111630980443397	C17orf75
ENSG00000102034.16	260.75054236662754	1.16633699754848	0.33390452047343233	3.4930254789446065	4.775809391478412e-4	0.01116911918999769	ELF4
ENSG00000205913.7	35.55864085736998	1.0907204806986135	0.3124014148469548	3.4914069810885993	4.8048374126976137e-4	0.011223352906646285	SRRM2-AS1
ENSG00000102195.10	45.89826496876549	1.9211816232837358	0.5507939746705158	3.4880222217989654	4.866076345763646e-4	0.011352603358126254	GPR50
ENSG00000151929.9	777.3384264968938	0.634456206408051	0.182015563374217	3.48572503716967	4.908052089346841e-4	0.011436653741285293	BAG3
ENSG00000107518.18	194.1801077804907	0.7821084512517064	0.22442548874557564	3.4849359385304	4.922548789616503e-4	0.011456546965083253	ATRNL1
ENSG00000168237.18	215.20222266798928	0.9917014530113218	0.28466864240900097	3.483704578836201	4.945250150917334e-4	0.011480449134832352	GLYCTK
ENSG00000111145.8	687.4340293195045	0.7355920163335998	0.2111557045487304	3.4836473772075633	4.946307089872829e-4	0.011480449134832352	ELK3
ENSG00000285283.1	644.4414924329361	-0.3872321352951044	0.11119471519070093	-3.4824688802070707	4.96812961278879e-4	0.011480449134832352	AL035078.4
ENSG00000179387.10	654.4222839061666	-0.3277658770656869	0.09412007664165792	-3.482422547461212	4.968989399123611e-4	0.011480449134832352	ELMOD2
ENSG00000137845.15	2747.937386746819	-0.21322818145578676	0.06123266295022644	-3.48226209970831	4.971967864178171e-4	0.011480449134832352	ADAM10
ENSG00000009307.16	15693.488026116123	-0.23860718352075655	0.06852164172376027	-3.4822163847545142	4.972816796451758e-4	0.011480449134832352	CSDE1
ENSG00000050405.13	1045.4593534097114	0.638498220163489	0.18336483842001453	3.482119176529081	4.974622414333827e-4	0.011480449134832352	LIMA1
ENSG00000187772.8	2832.576782939867	-0.49767205997857905	0.14300509332505942	-3.4801002426349927	5.012262067471485e-4	0.011518630163643429	LIN28B
ENSG00000142657.21	6570.562771454638	-0.3013041213754646	0.08658085657127101	-3.48003165257945	5.013545466185053e-4	0.011518630163643429	PGD
ENSG00000111252.10	940.4368437510958	0.6360998872764134	0.18280450979789972	3.479672837282058	5.020264307664756e-4	0.011518630163643429	SH2B3
ENSG00000156261.13	6848.595963234842	-0.41052899062116865	0.1179849798786401	-3.479502145471743	5.023463469504258e-4	0.011518630163643429	CCT8
ENSG00000228451.4	49.83463398951958	-1.078818506630667	0.31006967271355834	-3.4792777287422014	5.02767245363569e-4	0.011518630163643429	SDAD1P1
ENSG00000152404.15	404.41482780977225	-0.3529548194248898	0.10145083073547485	-3.4790727376613804	5.031519978611436e-4	0.011518630163643429	CWF19L2
ENSG00000271880.1	11.29425198167884	-2.8784768605796036	0.8273891072647238	-3.478988102823346	5.033109309956554e-4	0.011518630163643429	AGAP11
ENSG00000256664.1	71.85998976771393	0.6021703708287321	0.1731366713998387	3.478005935773657	5.051587383872445e-4	0.01154717192242139	AC025423.2
ENSG00000167110.17	1803.0796055514998	0.6017702847490425	0.17304545835327304	3.477527179710928	5.060617407060451e-4	0.011554074707046332	GOLGA2
ENSG00000113140.11	18472.952559879344	1.0024345378081658	0.28831158116899785	3.4769138781857496	5.072207136469796e-4	0.011566798338255677	SPARC
ENSG00000198924.8	451.9438346241227	-0.36561606678067116	0.10519043220760993	-3.4757540121051136	5.094193124491065e-4	0.011603171638058796	DCLRE1A
ENSG00000123191.14	1275.5027383579331	1.1864221990220785	0.34151716018860634	3.4739753585643096	5.128081255277325e-4	0.011666536574136249	ATP7B
ENSG00000231205.11	632.6129020765387	-0.543167606716439	0.15642304361727596	-3.472427042433852	5.157751800423303e-4	0.01172016792096189	ZNF826P
ENSG00000112531.17	4478.916506886946	-0.2881767688097876	0.08301511289137908	-3.471377183897247	5.177961300877188e-4	0.011752199297291977	QKI
ENSG00000172260.15	60.7042136255526	2.5045814850434454	0.7216615732627883	3.470576206128989	5.19342952121991e-4	0.011773406735369286	NEGR1
ENSG00000100138.15	2831.3197140554785	-0.32322161891111084	0.0931411461747022	-3.470234500924578	5.20004151689016e-4	0.01177451096827991	SNU13
ENSG00000164062.13	3783.994333476045	-0.26238148196653904	0.07565165147270156	-3.468284919876704	5.23791623420632e-4	0.01184631784545674	APEH
ENSG00000119777.20	1720.851553788985	0.568965540695531	0.16410213445973298	3.4671428410648883	5.260222775367363e-4	0.011882787618526697	TMEM214
ENSG00000130997.16	25.03954592227079	1.1741547598179163	0.338685567627614	3.4667989192527497	5.266957416967862e-4	0.01188403631265143	POLN
ENSG00000128739.22	12351.089818443945	-0.32974613897819804	0.09513388795010343	-3.4661270140787885	5.280137784553398e-4	0.01189980876556325	SNRPN
ENSG00000121211.8	338.131160928287	-0.5094041274286542	0.14705465451960179	-3.464046269686436	5.321149755470065e-4	0.011974317188700307	MND1
ENSG00000110925.7	1040.5205501491155	0.6329392494948719	0.18272875427786006	3.463818554426388	5.325656053026823e-4	0.011974317188700307	CSRNP2
ENSG00000280494.2	34.18078789685813	-2.2391988082834025	0.6466973689005415	-3.46251417736598	5.351537198722809e-4	0.01201845223227188	AC007182.3
ENSG00000182158.15	3152.047193046868	0.6583607282849298	0.1901811136574434	3.4617566151746137	5.366622319617859e-4	0.01203826691625831	CREB3L2
ENSG00000109738.11	9.764222153981251	-1.471176978970934	0.42509907202472574	-3.460786145600815	5.386004894063221e-4	0.0120676641122927	GLRB
ENSG00000213699.9	449.1704690317729	0.5287889496479331	0.15283471324322498	3.4598746477601927	5.404269043992959e-4	0.012094489883785873	SLC35F6
ENSG00000172985.11	29.210585169864203	0.7800793572237742	0.22552569702303035	3.4589377952088256	5.42310136029191e-4	0.012109179987716047	SH3RF3
ENSG00000148225.16	89.59053334738529	-0.9747400698320999	0.281815906452524	-3.4587830122935554	5.426218636759573e-4	0.012109179987716047	WDR31
ENSG00000084731.15	1538.0420432014282	-0.5548647417379261	0.16043004020364887	-3.4586087557765635	5.429730102689987e-4	0.012109179987716047	KIF3C
ENSG00000158828.8	742.0273482582038	0.5701933410508878	0.16493565667600738	3.457065334095413	5.46092434120484e-4	0.012163214523797466	PINK1
ENSG00000250959.2	38.04078377769693	1.813189819447285	0.5245307282666648	3.456784744411546	5.466613269122457e-4	0.012163214523797466	GLUD1P3
ENSG00000283982.1	8.360873203248167	1.3013892579769692	0.3765336668823984	3.4562361149592182	5.477752631167301e-4	0.012173909431394243	AL445623.2
ENSG00000126768.12	1074.949184232271	-0.22928836560105262	0.06635080494015837	-3.455698326611821	5.48869239526072e-4	0.012184136559641118	TIMM17B
ENSG00000011021.23	1129.1287629498154	0.3771347777019645	0.10915108419637279	3.455162910003391	5.49960412838004e-4	0.012194277942788684	CLCN6
ENSG00000182372.9	4615.7935678962685	0.3834898093580439	0.11101754689768087	3.4543170883742063	5.516883066886907e-4	0.012218497704819573	CLN8
ENSG00000257557.2	17.806820890590952	0.8634507145870894	0.250050978311879	3.453098725773192	5.54186138988127e-4	0.012259694287580844	PPP1R12A-AS1
ENSG00000014914.21	154.8767492841823	0.8112999149675881	0.23498371013900363	3.4525793915147016	5.552540535155584e-4	0.012269199913543789	MTMR11
ENSG00000070961.15	3527.2332358576996	0.5984574479359387	0.17336398620383378	3.452028653934495	5.563886370883806e-4	0.012280155177252616	ATP2B1
ENSG00000164087.8	665.7459488743706	-0.33333788178992835	0.0965771188525674	-3.45152025397232	5.57437916642081e-4	0.012282408234526825	POC1A
ENSG00000187595.16	135.85235869701768	-0.8147621404632626	0.23606986309896855	-3.4513602446648872	5.577685387402163e-4	0.012282408234526825	ZNF385C
ENSG00000168653.11	3511.619793135947	-0.310383872795942	0.08999264218584967	-3.4489916648401993	5.626840706094834e-4	0.012368323540161342	NDUFS5
ENSG00000198908.12	377.1725774792189	-0.45503035907216804	0.13194193255926054	-3.448716797200126	5.63257110814569e-4	0.012368323540161342	BHLHB9
ENSG00000213463.5	776.9309681768702	0.24778806407914222	0.07185277785217259	3.448552324433897	5.636002611933695e-4	0.012368323540161342	SYNJ2BP
ENSG00000276289.4	13.408577983563545	2.746486312893143	0.796909362360438	3.4464224447785083	5.680615907505892e-4	0.012431530131892871	KCNE1B
ENSG00000156467.9	2834.9189576267777	-0.3675467773165067	0.10664986391977524	-3.4462939173835685	5.683318586398288e-4	0.012431530131892871	UQCRB
ENSG00000214941.8	455.66142436064877	-0.3629745875515032	0.10532445373032942	-3.4462517933475914	5.68420463271631e-4	0.012431530131892871	ZSWIM7
ENSG00000059691.12	525.0859905984136	-0.4538194976356737	0.13170347892471107	-3.4457669709324974	5.694411759549061e-4	0.012439701325633084	GATB
ENSG00000165588.17	877.6772636210643	-1.3718553621127265	0.3982494807629707	-3.4447134983943006	5.716649731398603e-4	0.012474106065426418	OTX2
ENSG00000122550.18	1456.3734691776654	-0.5172383692289296	0.1501699146346873	-3.444354153674496	5.724253692503477e-4	0.012476536619579008	KLHL7
ENSG00000127526.15	896.3204759359514	0.41261647251491007	0.11983885268049213	3.4430943161230507	5.750987105862969e-4	0.012513072172712188	SLC35E1
ENSG00000273155.1	159.7905273449728	-0.4573683094117874	0.13284194350046544	-3.4429510541614814	5.754034436473977e-4	0.012513072172712188	AC092587.1
ENSG00000242114.6	666.0317038682736	-0.4195068006686744	0.12189701288912454	-3.441485486196866	5.785295068306797e-4	0.012554257455053772	MTFP1
ENSG00000140575.13	4791.324184621858	0.599632517843709	0.17425890098701594	3.441043840213291	5.794746357987747e-4	0.012554257455053772	IQGAP1
ENSG00000257027.1	50.14647434011264	0.6776181137025536	0.19692488857405277	3.4409978271879953	5.795731870030357e-4	0.012554257455053772	AC010186.3
ENSG00000138061.12	117.5901066169379	-1.1245332789896318	0.32681932355650845	-3.4408408497767278	5.799095203957422e-4	0.012554257455053772	CYP1B1
ENSG00000197724.11	781.8183930347036	0.3261833446359738	0.09481195450476304	3.440318748197385	5.810294616800888e-4	0.012564353623552337	PHF2
ENSG00000164093.17	926.2392764549194	2.0242850200743727	0.5886223125943283	3.439021893601724	5.838200167280412e-4	0.012610512361325692	PITX2
ENSG00000182224.12	2134.763399715714	1.492600336576293	0.4341586873248423	3.4379142469156974	5.862133110794924e-4	0.012647996287533289	CYB5D1
ENSG00000213793.5	253.6195094239589	0.499772296618482	0.1454457880655866	3.4361414191871757	5.900628794802842e-4	0.012716781160458502	ZNF888
ENSG00000104889.6	765.0837723696807	-0.5819544143344407	0.16945204880387502	-3.4343309416577124	5.94018479228447e-4	0.012787694562920119	RNASEH2A
ENSG00000121297.8	614.7619748639886	1.6794161407446055	0.48909590502250405	3.433715399165595	5.95368952672495e-4	0.012802430364850162	TSHZ3
ENSG00000168398.6	85.14306421078115	1.4836727261406024	0.43214482679101496	3.43327661043159	5.963333801704525e-4	0.01280884122949361	BDKRB2
ENSG00000170820.11	78.11113374968754	2.158767443495133	0.6288984653017714	3.4326168095501197	5.977863147816058e-4	0.012825718878751774	FSHR
ENSG00000109066.13	771.3470960949593	0.6288999256026463	0.18330829760749262	3.430831739811763	6.017337146145575e-4	0.012896018873746104	TMEM104
ENSG00000084112.15	1412.7623351802488	0.60114159829523806	0.17526349896925197	3.429930372442819	6.037361513885588e-4	0.01291071528529057	SSH1
ENSG00000149600.11	897.8387260393755	0.46129626776519295	0.1344919047710933	3.429918466470709	6.037626426069612e-4	0.01291071528529057	COMMD7
ENSG00000275832.5	2304.8936848799076	0.9049476396314692	0.2638793182770016	3.4293996420042285	6.049180970976364e-4	0.01291518225538032	ARHGAP23
ENSG00000105605.7	1268.8402892229003	-1.7135086461632811	0.4996786064789595	-3.429221551504294	6.053151899759503e-4	0.01291518225538032	CACNG7
ENSG00000116017.11	4082.8309913263956	0.5696874638286088	0.16617830654191199	3.4281698717691973	6.076650973549086e-4	0.012950946598171578	ARID3A
ENSG00000182446.14	2659.635001458954	0.4262164613732435	0.12438068229301101	3.426709465776847	6.109423583592518e-4	0.012998322600012433	NPLOC4
ENSG00000141425.18	2370.8621334388336	-0.3285918198246164	0.09590429484384315	-3.426247180688293	6.119831833601411e-4	0.012998322600012433	RPRD1A
ENSG00000168309.18	44.548289989509435	-2.0782916251000185	0.6066058042639573	-3.4260991413060644	6.123168395216224e-4	0.012998322600012433	FAM107A
ENSG00000135127.11	484.84021384134263	1.7749016633628378	0.5180717046919667	3.4259768431440443	6.125926069294249e-4	0.012998322600012433	BICDL1
ENSG00000161956.13	1848.88032116134	0.29103669894847706	0.08501840842429001	3.4232197984234083	0.00061884015980635755	0.013116409296711595	SENP3
ENSG00000183814.15	290.7247581643998	-0.27555688696040354	0.08051272807744762	-3.422525773755139	6.204221557613997e-4	0.013135457623741352	LIN9
ENSG00000119203.14	2216.640903248974	-0.4177003105791476	0.12207867594771157	-3.421566521233044	6.226149211868256e-4	0.013165784363554187	CPSF3
ENSG00000116285.13	2115.281421023622	0.7283985727962334	0.21290108020902895	3.421300502942881	6.23224291033828e-4	0.013165784363554187	ERRFI1
ENSG00000140873.16	480.6973431027393	1.5809532242707272	0.462212796433046	3.420401244775439	6.252883384543352e-4	0.01318232900531799	ADAMTS18
ENSG00000084754.12	4134.648389757646	-0.24383615411100631	0.07128957834194245	-3.420361850668262	6.253789041224515e-4	0.01318232900531799	HADHA
ENSG00000227954.7	13.260278340973723	2.370784633776313	0.6932586823656945	3.419769119495459	6.267430463205632e-4	0.013196613715735496	TARID
ENSG00000204131.9	1008.5596493530088	0.6715291002639807	0.19640090010156597	3.419175268121016	6.281125423891733e-4	0.01320271830879905	NHSL2
ENSG00000166164.15	2611.9599768836324	-0.232630405036969	0.06804487991879936	-3.4187789781475995	6.290279852155122e-4	0.01320271830879905	BRD7
ENSG00000130202.10	5207.5310973292635	0.4089844354549527	0.11962979153557811	3.4187507158977204	6.290933193331216e-4	0.01320271830879905	NECTIN2
ENSG00000274070.2	868.0867256930188	0.6252803834289281	0.1829653682365135	3.4174794358932896	6.320386867831774e-4	0.013241870318853528	CASTOR2
ENSG00000175513.9	51.889616191074026	-1.4699479502228399	0.4301424889181839	-3.417351198947552	6.323365039901965e-4	0.013241870318853528	TSGA10IP
ENSG00000122176.12	959.0971758963299	2.2580874768432198	0.6609738279362444	3.416303916137854	6.347736023745454e-4	0.013274733884345502	FMOD
ENSG00000073792.15	5061.119249243605	-0.29691784655984216	0.08692344880548611	-3.4158544171926875	6.358222945157076e-4	0.013274733884345502	IGF2BP2
ENSG00000173041.12	302.19463897154634	-0.5557285830173095	0.1626941090807339	-3.415787984932753	6.359774192406475e-4	0.013274733884345502	ZNF680
ENSG00000093072.18	1414.1176290670978	-0.8287840881029819	0.2426703723605327	-3.4152668908080237	6.371954380545368e-4	0.013281159559851423	ADA2
ENSG00000101665.9	944.397375295333	1.2182906091104184	0.3567400523793585	3.415065398417569	6.376669930161707e-4	0.013281159559851423	SMAD7
ENSG00000231312.7	132.91359784255417	0.6256715971694404	0.18326305683767188	3.4140628666018533	6.400180591077659e-4	0.013315700398579752	MAP4K3-DT
ENSG00000141068.14	1286.8747046556127	0.5293552849712467	0.15510876645941757	3.4128005595979416	6.429897990066089e-4	0.013363065833624918	KSR1
ENSG00000182326.15	217.56935943125495	1.2964411060180168	0.38003764490298736	3.4113491739718595	6.464225298768436e-4	0.013419899259559873	C1S
ENSG00000123643.13	375.4366141153777	0.7745204775795145	0.22708288029009685	3.4107391829365112	6.478703251231302e-4	0.013435446742359284	SLC36A1
ENSG00000129757.13	827.8606513756589	0.7682586055148574	0.22528080928810051	3.4102265876201168	6.490892859143694e-4	0.013445311032341083	CDKN1C
ENSG00000237037.9	97.41276195975	0.6396799603960511	0.18759211008846374	3.409951303892227	6.497447955183555e-4	0.013445311032341083	NDUFA6-DT
ENSG00000079102.16	888.1981046650034	1.34864346250703	0.39566071396429525	3.4085857273884734	6.530056378059352e-4	0.013493628400748017	RUNX1T1
ENSG00000248538.8	23.050995613569857	1.7926014489549749	0.5259384907908035	3.40838611423859	6.534835643516647e-4	0.013493628400748017	AC022784.1
ENSG00000110328.6	117.80697055848933	-0.9262055425399363	0.27186836269195247	-3.406816200932499	6.572537060641913e-4	0.013542714823536512	GALNT18
ENSG00000134070.5	54.18798450985499	1.1169207042314016	0.32784946927437625	3.4068095541025687	6.572697113170811e-4	0.013542714823536512	IRAK2
ENSG00000119718.11	718.5770903890876	0.37447123991420406	0.10995452277863096	3.4056920120340917	6.599658590037116e-4	0.013583708429857979	EIF2B2
ENSG00000153714.6	66.68253907739657	2.0112879970141777	0.5906817543742456	3.4050281426838533	6.615723552807504e-4	0.013602210650178763	LURAP1L
ENSG00000245205.3	84.22766329548743	-0.4420950630968885	0.12984736124704238	-3.4047288974611982	6.622976865528676e-4	0.013602575562278127	EEF1A1P4
ENSG00000184515.11	129.36004220930536	-1.2197897349590245	0.35842577717051743	-3.403186413065157	6.660482102289776e-4	0.013665006182968906	BEX5
ENSG00000181220.17	564.2220140916146	0.35623282924138155	0.10475461139484424	3.400641026662378	6.722804810777072e-4	0.013778166277439064	ZNF746
ENSG00000223865.11	285.2908198919629	-0.8779591928157441	0.25830693186359033	-3.3988990790204068	6.765767668557005e-4	0.013851450230068141	HLA-DPB1
ENSG00000258441.1	674.8737257942995	0.541599572097234	0.159389453726181	3.3979636634407506	6.788943665608412e-4	0.013873303809021536	LINC00641
ENSG00000107551.21	547.3275799028437	0.9640990416862653	0.28373497227516065	3.397885829707664	6.790875407974024e-4	0.013873303809021536	RASSF4
ENSG00000111880.16	685.8432280264369	-0.38027397898629545	0.11197417293395324	-3.3960865172953403	6.835674931705429e-4	0.013926832485171466	RNGTT
ENSG00000164736.6	26.996864223748826	2.7333422730664325	0.8048773605030254	3.3959736069084756	6.838495330022293e-4	0.013926832485171466	SOX17
ENSG00000232079.7	28.65511336364812	2.5082552969965644	0.7385995632309592	3.3959609805675393	6.838810791719654e-4	0.013926832485171466	LINC01697
ENSG00000123395.14	799.8176807575862	0.6674367889010666	0.19657872731321732	3.395264574267036	6.856231055978444e-4	0.013932546456497028	ATG101
ENSG00000114867.20	13910.021334213397	0.5588402553032114	0.1646053829562419	3.3950302551877747	6.862101701243326e-4	0.013932546456497028	EIF4G1
ENSG00000147894.16	459.9026694094929	-0.631603782000883	0.18604613622594526	-3.3948771783888407	6.865939420053905e-4	0.013932546456497028	C9orf72
ENSG00000085377.14	1676.4465932294054	-0.3373213245132707	0.09936730973399532	-3.3946911254443175	6.870606554702029e-4	0.013932546456497028	PREP
ENSG00000115756.13	218.85115235784428	0.5488913306279063	0.16178583538849498	3.3927032568077307	6.920656602779067e-4	0.014019252110835068	HPCAL1
ENSG00000183955.13	723.2587879232468	0.47212773239813494	0.1391742500707274	3.3923497497432384	6.929592523831166e-4	0.014022577545066351	KMT5A
ENSG00000241163.8	26.794924139155796	-1.025153785901862	0.3022403694007298	-3.391849301714712	6.942261143049784e-4	0.014033441452575082	LINC00877
ENSG00000107897.19	442.43669085283307	-0.4226604602668568	0.12471417137471297	-3.389033143610778	7.013953219147667e-4	0.014142408269506952	ACBD5
ENSG00000171160.18	430.7827746394766	-0.6468642146564373	0.19087548795713674	-3.388932867072476	7.016518640132677e-4	0.014142408269506952	MORN4
ENSG00000145416.13	10.52981467446014	1.8573622030430146	0.5480778355317942	3.3888657461231495	7.018236313519367e-4	0.014142408269506952	MARCH1
ENSG00000124067.17	1670.7177547544375	0.6755958137761768	0.19942233471737925	3.3877640372309816	7.04648574010242e-4	0.014184465117039679	SLC12A4
ENSG00000106772.18	270.6998572267686	-1.1104430642940244	0.3278125255771662	-3.3874332969398053	7.054987004219349e-4	0.014185002689777739	PRUNE2
ENSG00000139719.11	1201.7335206119888	0.4172521665791101	0.12318571689435316	3.3871797566998363	7.061510390198344e-4	0.014185002689777739	VPS33A
ENSG00000286379.1	29.19082105465217	1.449264397894471	0.4279487003691734	3.386537677633444	7.07805564575931e-4	0.014203396840717846	AL591845.1
ENSG00000146250.7	341.64512420091523	1.7627559725241233	0.5206389609737757	3.385755013852896	7.098272238192311e-4	0.014223988193809278	PRSS35
ENSG00000162695.12	402.7302760615916	0.36546084892010466	0.10794669229586894	3.3855678311885677	7.103115202901013e-4	0.014223988193809278	SLC30A7
ENSG00000229180.7	422.08941640603393	0.5599979238804397	0.16547580442334675	3.3841680107368637	7.139430114020231e-4	0.014278764637394584	AC006001.3
ENSG00000259692.6	41.4371539330052	0.7699850696576587	0.22754089733980296	3.383941430571865	7.145324376390756e-4	0.014278764637394584	AC104041.1
ENSG00000073169.14	487.5021987100815	0.459461478604911	0.13586075636971648	3.3818557387873156	7.199794376130153e-4	0.014372673633097204	SELENOO
ENSG00000100027.16	495.5240337545664	-0.7098372936491882	0.20995055920914002	-3.380973579318221	7.222948765636656e-4	0.014403938492800734	YPEL1
ENSG00000083720.13	773.8998292780242	-0.804797934421975	0.23813782704984202	-3.3795468128359616	7.260544142600889e-4	0.014463906797653832	OXCT1
ENSG00000137269.15	442.16020960634194	0.747572353996128	0.22125029637211993	3.378853571065004	7.278876649082262e-4	0.014477750452682417	LRRC1
ENSG00000102452.17	27.25843764950701	-1.442403431967929	0.4269089227285058	-3.3787146512400974	7.282555497161826e-4	0.014477750452682417	NALCN
ENSG00000176014.13	2974.4691836706183	0.9174541061768435	0.27158008887735285	3.378208284596192	7.295979628132053e-4	0.01448222916795612	TUBB6
ENSG00000204347.4	57.395153910746934	-1.9850257238413873	0.5876227302924647	-3.3780615036001476	7.299875189216334e-4	0.01448222916795612	BTBD17
ENSG00000196421.8	40.30229047303115	1.2550953050135625	0.3715810028044436	3.3777165558544353	7.3090376939811e-4	0.014485457796813678	C20orf204
ENSG00000166250.12	677.6494549457191	1.1359103032676028	0.336380620637086	3.3768601208840523	7.331832533835858e-4	0.014515669271932085	CLMP
ENSG00000231259.5	240.8825923550282	-0.6294278495231077	0.18642880579968737	-3.376237093957522	7.348456466736286e-4	0.014533613900878433	AC125232.1
ENSG00000119771.15	371.29256048810134	1.2394163519586234	0.36716800494069146	3.375610988105638	7.365197818193812e-4	0.014543602197825339	KLHL29
ENSG00000140859.16	485.07190006436304	0.8913378706291916	0.26406235745455237	3.3754825156501123	7.368637401519913e-4	0.014543602197825339	KIFC3
ENSG00000204580.13	4843.230774100795	-0.3731283880584683	0.1105897420556103	-3.3739873257941038	7.408777880949896e-4	0.014607830357269825	DDR1
ENSG00000169926.11	1496.2795623639267	0.3495938403846588	0.10362810301357223	3.3735427960007365	7.420751018010856e-4	0.014616446472360729	KLF13
ENSG00000084072.16	791.3800859056402	-0.30660331316634554	0.09090608084704786	-3.3727481188218262	7.442199949774935e-4	0.014643690054705562	PPIE
ENSG00000166257.9	43.73370207800694	1.1882554585467355	0.3524064788266706	3.37183204605944	7.466996875912068e-4	0.01467745888982961	SCN3B
ENSG00000197106.7	20.048321510152665	1.4542945213408556	0.43135797315013974	3.371433036742941	7.477821521987552e-4	0.014683722261357376	SLC6A17
ENSG00000163638.13	2032.5372788325071	0.7056994163660824	0.20941196133715514	3.3699097790784736	7.519279834011107e-4	0.014750064849900971	ADAMTS9
ENSG00000183049.12	273.0915711946511	-0.8787439360406549	0.2608248775196236	-3.3690955571312067	7.541527851488257e-4	0.014769228849020459	CAMK1D
ENSG00000177302.15	1492.613122330105	0.6464374609329044	0.19189237677270823	3.368750086922909	7.550986029006235e-4	0.014769228849020459	TOP3A
ENSG00000187902.11	26.385890700128133	-1.222255266525817	0.36282976508085174	-3.3686741942283978	7.553065271055827e-4	0.014769228849020459	SHISA7
ENSG00000242086.8	828.074460156737	0.6170927582472725	0.18322857998604022	3.3678848479548735	7.574722637409211e-4	0.014769228849020459	MUC20-OT1
ENSG00000273038.2	22.147166611282962	0.9203693484090943	0.273278702205307	3.36787807092865	7.574908828711582e-4	0.014769228849020459	AL365203.2
ENSG00000185338.5	328.6629458124448	0.6832591865438408	0.20288865096992664	3.3676560185967106	7.581011822350365e-4	0.014769228849020459	SOCS1
ENSG00000157456.8	2119.567100821399	-0.40744080035823643	0.12098883910183307	-3.3675899643545173	7.582828169987096e-4	0.014769228849020459	CCNB2
ENSG00000123384.14	13837.135570198907	0.6565007729008633	0.1950347509548588	3.366070762706343	7.62471458834885e-4	0.014835780692957318	LRP1
ENSG00000103222.19	2635.3622439711653	-0.36147896706351806	0.10742195577375196	-3.3650380358448446	7.653310793251291e-4	0.014876364680431022	ABCC1
ENSG00000101333.16	459.5078633032649	-0.8330012946830807	0.2476038385174578	-3.3642503269364634	7.675189358231723e-4	0.014892329336403233	PLCB4
ENSG00000149798.5	195.75936668943953	1.5467659967475678	0.45977441174142936	3.364184602812231	7.677017463782566e-4	0.014892329336403233	CDC42EP2
ENSG00000111737.12	1167.5704456959534	0.6242120693162581	0.18561201283578793	3.3629939128374318	7.710206388611095e-4	0.014925230618282968	RAB35
ENSG00000105516.11	154.5377509726264	-0.7836366514118824	0.2330196172319031	-3.362964289105327	7.711033807103098e-4	0.014925230618282968	DBP
ENSG00000173064.13	1932.2331564451388	0.5591693760812471	0.16628380108517715	3.3627411235013707	7.71726968090578e-4	0.014925230618282968	HECTD4
ENSG00000196126.11	92.08353852405834	-1.6669816781656464	0.49576804111144657	-3.3624226249608453	7.726177533895854e-4	0.014927440895639589	HLA-DRB1
ENSG00000241837.7	3061.127962332186	-0.32286447318723815	0.09602946719889023	-3.3621395869930364	7.73410162564536e-4	0.014927747956968513	ATP5PO
ENSG00000134323.12	2313.4163719545577	-0.6753582544501138	0.20089141883358594	-3.3618073801826536	7.743411900686219e-4	0.0149307272195378	MYCN
ENSG00000148950.11	177.29863163404002	-0.6022440334327883	0.17918656972612684	-3.3609886854426247	7.766400696347044e-4	0.014950937161514579	IMMP1L
ENSG00000125844.16	4377.534549476597	0.6224507253219005	0.18520934266510533	3.3607954996493508	7.771834548553936e-4	0.014950937161514579	RRBP1
ENSG00000177181.15	265.7144934597621	-1.2835159342600173	0.3819301352886577	-3.3606039839981547	7.7772249071549e-4	0.014950937161514579	RIMKLA
ENSG00000111424.11	19.722966844569754	1.7124830639285162	0.5097749849842795	3.359292068796443	7.814243209294074e-4	0.015007094051495432	VDR
ENSG00000283633.1	856.4749234978754	0.8721529924714857	0.2597207756352675	3.3580409204393886	7.849699163305521e-4	0.015060141388761012	AP000547.3
ENSG00000223529.1	35.000118301126605	-0.6879153121411204	0.2048958290407761	-3.357390510883553	7.868189879119379e-4	0.015080566524046954	EEF1A1P8
ENSG00000164830.18	406.0357689180689	-0.3850177176905599	0.11470353973867721	-3.356633270147763	7.889768666900476e-4	0.015106863829929755	OXR1
ENSG00000199352.1	124.60077663581482	-2.3892226485531762	0.7120046022162786	-3.3556280972288235	7.918497534408788e-4	0.015143564176746192	RNA5S1
ENSG00000132640.15	1507.4915939608836	-0.4812246110754549	0.14343075538336905	-3.355100583478161	7.933613233273314e-4	0.015143564176746192	BTBD3
ENSG00000279789.1	34.406566403406096	1.1040898948333673	0.3290892971454983	3.354985727005344	7.936907948524107e-4	0.015143564176746192	AC120114.3
ENSG00000225264.3	88.3143292531743	1.286480453274703	0.3834711874087434	3.3548295035356555	7.941391335030559e-4	0.015143564176746192	ZNRF2P2
ENSG00000011465.17	1677.5995770696059	3.260857653064927	0.9720590212295189	3.354588128754155	7.948323061973007e-4	0.015143564176746192	DCN
ENSG00000159208.16	135.8122213191487	-0.9741274034004962	0.2904246785377306	-3.354148167797463	7.96097217345505e-4	0.015146760567957761	CIART
ENSG00000171970.13	113.5615625582029	-0.6594412666520815	0.1966144413326909	-3.353981844783427	7.965758912924103e-4	0.015146760567957761	ZNF57
ENSG00000113851.14	557.0043190097133	-0.31215920386059737	0.09308586960973708	-3.3534542371396023	7.980961025732203e-4	0.015160671418841488	CRBN
ENSG00000257800.1	16.47071146576192	1.8216310568227885	0.5433185339228855	3.352786520404873	8.000238741919821e-4	0.015182289197894041	FNBP1P1
ENSG00000197702.14	1336.9941225290536	0.6348916762748001	0.18944069806390257	3.3514006375791388	8.040388704695336e-4	0.01524343515375376	PARVA
ENSG00000137806.9	261.5457131514619	-0.3484956021761578	0.10400793333345656	-3.3506636561930043	8.06181563128029e-4	0.015255751121771039	NDUFAF1
ENSG00000116396.14	533.9758815260697	0.8049566219509571	0.24024028348022758	3.3506313358026283	8.062756522950154e-4	0.015255751121771039	KCNC4
ENSG00000134539.17	24.69442959149269	2.0721030857392124	0.6185149561578956	3.3501260803954467	8.077478466857255e-4	0.015268578765669996	KLRD1
ENSG00000168297.16	631.3776778588424	1.1629259734253625	0.3471698232977873	3.34973230789087	8.088969354547251e-4	0.015275279653420074	PXK
ENSG00000197568.14	268.06728546794733	-0.6220714337240244	0.18594359951525108	-3.3454845197454732	8.21389441706995e-4	0.015486901726628817	HHLA3
ENSG00000185917.13	582.0462497538033	0.5178433778810169	0.1548030807821278	3.345174884535002	8.223070250594821e-4	0.015486901726628817	SETD4
ENSG00000004864.13	1871.8973073929078	-0.4215601246755846	0.1260230616497755	-3.3451030244537434	8.225201135501468e-4	0.015486901726628817	SLC25A13
ENSG00000270641.1	11.835671501780894	1.1159996956757072	0.3336606106761271	3.3447151385782536	8.236712060490334e-4	0.015493400455074968	TSIX
ENSG00000265808.4	783.4296444483815	0.3421466290934669	0.10231285856869857	3.344121490494086	8.254358140298152e-4	0.015503779035365447	SEC22B
ENSG00000070601.10	15.286997669312422	1.7017568405117498	0.5089005473596162	3.3439870507924563	8.258359203190917e-4	0.015503779035365447	FRMPD1
ENSG00000197912.15	2679.3328655771293	0.28415967576565926	0.08499449515357578	3.3432715289644785	8.279684151070564e-4	0.01552864859709078	SPG7
ENSG00000106443.16	1254.0171280589507	-0.40586842916742644	0.12145222114183628	-3.341795031425886	8.323850286730566e-4	0.015596266853032007	PHF14
ENSG00000069702.11	1434.6716717020734	1.3792898528026123	0.41281021173590754	3.341220283777775	8.341101599427896e-4	0.015613372653106318	TGFBR3
ENSG00000142698.15	101.41690664439272	-0.6190424668811043	0.1853112888365942	-3.3405545380830537	8.361125715276745e-4	0.01563563042319846	C1orf94
ENSG00000024862.17	220.48602756150095	-0.5312242187898369	0.15907203564872555	-3.3395198384392653	8.392335649485044e-4	0.01567874251950442	CCDC28A
ENSG00000145936.9	22.14518564009525	-1.393741037015998	0.41742135697085303	-3.3389308279051897	8.41015036878239e-4	0.015692987643314383	KCNMB1
ENSG00000124357.13	726.2966538746413	0.5945935077612339	0.1780999552742535	3.338538220549399	8.422044316928984e-4	0.015692987643314383	NAGK
ENSG00000120899.18	535.2232012157143	1.1131716676979326	0.3334387850796439	3.338458864142168	8.424450295412216e-4	0.015692987643314383	PTK2B
ENSG00000230246.7	7.625405668459396	-2.2745841966186418	0.6814298723752211	-3.337957857189697	0.00084396548692809725	0.015694893390380927	SPATA31C1
ENSG00000108821.13	26950.00431918575	1.2066164751842565	0.3614910899222244	3.337887181241072	8.441801792370931e-4	0.015694893390380927	COL1A1
ENSG00000168916.15	2104.407022535495	-0.4504237861366083	0.13497117710580667	-3.337184988640292	8.46315982951781e-4	0.01570868319024762	ZNF608
ENSG00000203326.12	708.1857350380344	0.699531439733097	0.20962217367380606	3.337106125145142	8.465561685963658e-4	0.01570868319024762	ZNF525
ENSG00000065154.11	1488.2750943595008	0.44657381892853315	0.1338959339265777	3.335230621516957	8.522868413249252e-4	0.015799770720955026	OAT
ENSG00000137411.18	1377.838426741726	-0.41852649636563805	0.1255059135627924	-3.3347153491396506	8.538675637944546e-4	0.01580825023908376	VARS2
ENSG00000076928.17	1651.5360201032527	0.4462609405500712	0.13382961079574127	3.3345456053905833	8.54388888806077e-4	0.01580825023908376	ARHGEF1
ENSG00000117000.9	888.8047329710612	-0.3430234997105798	0.10288450420173549	-3.3340637870789642	8.558702804378166e-4	0.01582043295301595	RLF
ENSG00000153310.19	1703.4279937972035	-0.2648828492074156	0.07946034408816165	-3.3335225545150773	8.575371867191762e-4	0.01583601813399562	FAM49B
ENSG00000163322.14	603.6051385381367	-0.59249162109296	0.1777669305274385	-3.3329687323453467	8.592459829410442e-4	0.01585234623422134	ABRAXAS1
ENSG00000183513.9	462.55634212129553	-0.32495504093697936	0.09750622042580201	-3.3326595935923495	8.602011908849412e-4	0.015854753301603176	COA5
ENSG00000203644.3	35.45544293398316	0.8258165775818735	0.24787104189636927	3.3316379810398895	8.633648803792266e-4	0.01589782228008645	AC083799.1
ENSG00000167595.15	539.7479914547711	0.5948453704348267	0.17857521796164558	3.3310633873205613	8.651489968382483e-4	0.01590122726589867	PROSER3
ENSG00000146281.6	302.7286339507899	-0.6156189237602793	0.18481251451744196	-3.3310456565547097	8.652041052918232e-4	0.01590122726589867	PM20D2
ENSG00000114279.13	162.95110415790455	-1.1661472868305922	0.3501625677113237	-3.3303025347699977	8.675167085800019e-4	0.015928501629170925	FGF12
ENSG00000078237.7	332.67438837100605	0.5894383457914173	0.17707746197632335	3.3287033776790285	8.725127541100911e-4	0.01598943671545429	TIGAR
ENSG00000163449.11	123.04312426562441	-1.316037997126208	0.3953776970359071	-3.3285590132988436	8.729650839457894e-4	0.01598943671545429	TMEM169
ENSG00000102554.14	319.43444728831474	2.0245459973370066	0.6082562835554094	3.328442388631041	8.733306570550875e-4	0.01598943671545429	KLF5
ENSG00000214954.8	37.03038377995153	1.4820507063420403	0.4453264651801579	3.3280094991490636	8.746888392940833e-4	0.01599906588638388	LRRC69
ENSG00000196562.14	1335.5124051307664	0.6289495513119268	0.18904622648347758	3.326961680279274	8.779844613864131e-4	0.016044081070049815	SULF2
ENSG00000134533.6	142.85200191486808	1.9439013137898082	0.5843920056004656	3.326365342373978	8.798652124506648e-4	0.016063180288842904	RERG
ENSG00000133111.3	199.18631750574986	-0.23861124602640305	0.07175315996249916	-3.3254458221925005	8.827725479414227e-4	0.016100967231144125	RFXAP
ENSG00000135976.19	362.07346265454225	-0.5573290024349081	0.16761968176954883	-3.324961582978957	8.843071911878053e-4	0.01611366961459182	ANKRD36
ENSG00000174807.4	625.4080437466131	1.4635686508179895	0.4405235968885545	3.3223388285105853	8.926622445604982e-4	0.016240464217600243	CD248
ENSG00000130813.18	297.20664418209327	0.9575295106314365	0.2882174111699387	3.3222472811222987	8.929551954849905e-4	0.016240464217600243	SHFL
ENSG00000276805.2	126.26125490804758	0.7336285802279647	0.22084808853484383	3.3218697299805613	8.941642980276415e-4	0.016247083615579753	AL133216.2
ENSG00000130558.19	486.0970600521189	-1.0422370636958795	0.31381604573710986	-3.3211719982253007	8.964027692652048e-4	0.016272376616009724	OLFM1
ENSG00000120784.16	234.14905335957883	-0.5830467960825675	0.17559019021359454	-3.320497548145072	8.985714840020035e-4	0.016290532570449132	ZFP30
ENSG00000198276.16	920.5310586707085	0.5123485951605199	0.15430633715927344	3.3203341132495345	8.990977453831944e-4	0.016290532570449132	UCKL1
ENSG00000198517.10	661.1480544693065	0.759458601309041	0.22878933270700552	3.319466831443695	9.018951815635327e-4	0.016325831422200898	MAFK
ENSG00000183386.10	790.4950907709897	0.4289130528388794	0.12930007628086862	3.317191027073987	9.092742411593216e-4	0.016443920989695954	FHL3
ENSG00000096384.20	64430.98258997676	-0.3345036085152639	0.10086100907423862	-3.3164808837977513	9.115882356017838e-4	0.016455747407065572	HSP90AB1
ENSG00000166987.15	1839.6937211662255	0.720734959293919	0.21732565672367654	3.3163822907955742	9.119099309522189e-4	0.016455747407065572	MBD6
ENSG00000166073.10	2636.837816783361	-0.8293388795770839	0.2500869081863955	-3.3162026976596413	9.124961889269612e-4	0.016455747407065572	GPR176
ENSG00000160932.11	2996.6297500541395	0.8059783998735703	0.24311209646578025	3.3152542040910644	9.155982180424163e-4	0.016496213817851366	LY6E
ENSG00000057608.17	8114.893634673801	-0.3717808413284549	0.11216493041000569	-3.314590754609786	9.177738213733916e-4	0.016519928784721048	GDI2
ENSG00000112339.15	1352.1832838051316	-0.27202390630473394	0.08209732809914498	-3.3134319058011705	9.215854480320294e-4	0.016573020255348674	HBS1L
ENSG00000183648.10	529.1082471770899	-0.3923763480499589	0.11845258069045445	-3.3125183576652857	9.246005780436481e-4	0.016600016232609573	NDUFB1
ENSG00000005243.10	19.939033496026447	1.2706344218631527	0.383624896571391	3.3121792491032784	9.257221168712543e-4	0.016600016232609573	COPZ2
ENSG00000231827.3	26.667107859201714	-3.065641640929587	0.9256254858597732	-3.3119676237977025	9.264226670564141e-4	0.016600016232609573	AL513523.2
ENSG00000177963.14	1896.2644412400039	0.5481778652038878	0.16552024571072932	3.3118478216973424	9.268194695930215e-4	0.016600016232609573	RIC8A
ENSG00000204588.5	64.59110925835698	1.9260586172615553	0.5815971439774907	3.3116713814813687	9.274041528205722e-4	0.016600016232609573	LINC01123
ENSG00000130584.11	859.328972219275	0.3352357897752733	0.10124731230514653	3.31105865570945	9.294372435088691e-4	0.01661163923074533	ZBTB46
ENSG00000229859.10	21.700230399740846	3.0659031721305827	0.9261383970313586	3.310415788782778	9.315747844755721e-4	0.01661163923074533	PGA3
ENSG00000129910.8	20.95468314879988	1.0141848728907654	0.3063650413449686	3.310380546156335	9.316920982574959e-4	0.01661163923074533	CDH15
ENSG00000266964.5	55.33436469197429	-0.9032476572646699	0.2728914273972572	-3.3099158367836234	9.332402788303165e-4	0.01661163923074533	FXYD1
ENSG00000149557.14	499.7858345985491	-1.6893569514787228	0.5104113342649224	-3.3097951359400732	9.336427837738998e-4	0.01661163923074533	FEZ1
ENSG00000175175.6	287.1796549418095	-1.3981804770865254	0.4224792935627952	-3.3094650989769914	9.347441898261271e-4	0.01661163923074533	PPM1E
ENSG00000163281.12	135.9623070912105	-0.4327991278328273	0.13077810815275254	-3.3094157267308506	9.349090593590446e-4	0.01661163923074533	GNPDA2
ENSG00000066322.15	605.0218091358303	0.5328440835341506	0.1610093415007181	3.309398563882544	9.349663778436564e-4	0.01661163923074533	ELOVL1
ENSG00000106853.20	1017.3848320147978	-0.4463353993430041	0.13491898394309157	-3.30817344082036	9.390663223626829e-4	0.016669077544875545	PTGR1
ENSG00000147145.12	150.77879107140086	-1.7414266748139184	0.5265972186271138	-3.3069424091414192	9.432028116159164e-4	0.016720710057215298	LPAR4
ENSG00000132842.13	1636.2263084908325	-0.2910554905150792	0.08801751923562172	-3.3067904326629285	9.437146489845298e-4	0.016720710057215298	AP3B1
ENSG00000018510.16	1256.1921999959645	-0.30618888135642053	0.09260946332216508	-3.3062375093489775	9.455789958261452e-4	0.0167383154841269	AGPS
ENSG00000224126.2	169.5276702923799	-1.2939301700107984	0.3914043437835619	-3.305865636295323	9.46834795733481e-4	0.016740621351588176	UBE2SP2
ENSG00000144161.13	269.76238198236877	-0.45040133059997184	0.136259862417744	-3.3054585745810927	9.482111973153121e-4	0.016740621351588176	ZC3H8
ENSG00000214719.13	254.93809665812958	-0.42223314719184213	0.1277517931920309	-3.305105444251258	9.494067413167935e-4	0.016740621351588176	AC005562.1
ENSG00000163882.9	1091.3645443682708	-0.25513088875603646	0.0771940466399779	-3.3050591316443194	9.495636389655946e-4	0.016740621351588176	POLR2H
ENSG00000117448.13	3106.257073629066	-0.4089557788356456	0.1237505699093121	-3.3046779431831297	9.508559402678532e-4	0.016740621351588176	AKR1A1
ENSG00000160226.16	569.6667654584846	0.409898728643733	0.12403677333445762	3.3046548827779163	9.509341716570062e-4	0.016740621351588176	CFAP410
ENSG00000286964.1	22.318014767194832	1.2226278762442016	0.3702195082600402	3.3024404413217314	9.584744008733782e-4	0.01685792486952408	AL136169.1
ENSG00000215397.4	15.487731769579362	-2.813856536278724	0.8521812397837869	-3.301946117697508	9.601651284128727e-4	0.016872225254670078	SCRT2
ENSG00000172965.16	195.15405795282976	0.7844829691486789	0.23761884835337815	3.3014341016501527	9.619192810849383e-4	0.016874422351030174	MIR4435-2HG
ENSG00000077454.16	1635.0328231328326	0.5247139118495945	0.15894125455652663	3.3013072239402934	9.623544192121302e-4	0.016874422351030174	LRCH4
ENSG00000126010.6	353.7409141598677	1.590349046009319	0.4817795598701561	3.300989038301941	9.634464664976705e-4	0.016874422351030174	GRPR
ENSG00000169435.14	16.100628236950545	1.4373462489429132	0.43545566878233005	3.300786628779416	9.641417548693429e-4	0.016874422351030174	RASSF6
ENSG00000078269.15	616.077975888557	1.0228125844865903	0.30988401914326624	3.3006303045712126	9.646790555442239e-4	0.016874422351030174	SYNJ2
ENSG00000049540.17	136.75498630121297	-0.7925678221650443	0.24015326862710396	-3.300258317098726	9.659587259605465e-4	0.016881445952605042	ELN
ENSG00000167037.18	151.80340521189754	-1.2506341888585855	0.37898069807211243	-3.299994419822972	9.668675094238071e-4	0.016881980927487075	SGSM1
ENSG00000110619.17	1715.0306430639566	0.48965236152614167	0.14841173355719878	3.2992833503789423	9.693201630854257e-4	0.016909447200684415	CARS
ENSG00000253230.9	925.3918768718461	-1.4407918008618628	0.4369360997772237	-3.297488583791692	9.755364031758136e-4	0.017002458580826694	LINC00599
ENSG00000131148.9	793.3388465389011	0.37726992307808704	0.1144528624110699	3.2962908496170336	9.797053156254541e-4	0.01704421671217204	EMC8
ENSG00000133678.14	612.5030139384874	-0.32094569099182163	0.09737091965043579	-3.2961144060672862	9.803208489282099e-4	0.01704421671217204	TMEM254
ENSG00000173166.18	858.891166920589	0.7926989374508662	0.24050064291096482	3.296036666913732	9.805921599907552e-4	0.01704421671217204	RAPH1
ENSG00000120664.11	24.32401216424962	1.6590838904896221	0.5034463872246342	3.2954529669697497	9.826315054323328e-4	0.017048242719818946	SPART-AS1
ENSG00000249855.1	124.27256835422715	-0.44109569251548375	0.1338522544690776	-3.2953923283928344	9.828435910367785e-4	0.017048242719818946	EEF1A1P19
ENSG00000181541.6	1595.2146361982095	1.9240210394972195	0.5838936823199082	3.295156460424026	9.836689508894087e-4	0.017048242719818946	MAB21L2
ENSG00000269821.1	428.74740228798686	1.2701036513960107	0.3854690831139796	3.294955956352154	9.843710684040278e-4	0.017048242719818946	KCNQ1OT1
ENSG00000254221.2	38.02437179667845	-0.861710015645627	0.2615535203076058	-3.2945838948456663	9.856751688028637e-4	0.017055463046864314	PCDHGB1
ENSG00000136810.13	2028.1581271603025	-0.3824397021492069	0.11610430238749311	-3.293932216851283	9.879631991080759e-4	0.017079680341415156	TXN
ENSG00000100985.7	152.35137785907847	1.493901033589774	0.453670290780792	3.2929223357753634	9.915185910564569e-4	0.017125744289729853	MMP9
ENSG00000198483.13	93.65547443029405	-1.5014669276414359	0.4560752569644854	-3.292147304010301	9.942552016341893e-4	0.017157596046872222	ANKRD35
ENSG00000171631.14	62.21230106538743	2.279684166045094	0.6925593460948749	3.2916806031129586	9.959064780488507e-4	0.01716058101478153	P2RY6
ENSG00000120756.13	432.38328497042477	-0.7674530240006757	0.23315543948232462	-3.291593907071835	9.962135046034221e-4	0.01716058101478153	PLS1
ENSG00000227811.3	43.558292688989255	-1.1437279949013797	0.34754537789505574	-3.290873847405152	9.987669222653278e-4	0.01718916321721456	INKA2-AS1
ENSG00000162687.17	234.67250974939762	-0.7709579295496299	0.23433994154239765	-3.289912613595772	0.0010021850156213968	0.017232562379522122	KCNT2
ENSG00000163611.11	422.889831503557	-0.4582551500644584	0.13931222170367433	-3.289410968114451	0.0010039731361047974	0.017247881651902254	SPICE1
ENSG00000213465.8	2355.0201660839452	-0.43459319688068576	0.1321633877885004	-3.288302487948935	0.0010079348035037506	0.017298551245495165	2
ENSG00000186283.14	510.0923308249419	0.4229194886655857	0.12862191553119104	3.288082648427258	0.0010087222194236412	0.017298551245495165	TOR3A
ENSG00000025156.13	548.2216710375092	-0.3819046289692838	0.11624865606919456	-3.285239089060635	0.0010189586600208814	0.01745572580815469	HSF2
ENSG00000171159.5	876.418896859733	-0.38008313279245043	0.1157100780682926	-3.284788491527278	0.0010205895493762785	0.01745572580815469	C9orf16
ENSG00000006210.7	51.95703818650631	-1.0793266323557131	0.3285839036472155	-3.2847824265747767	0.0010206115172891111	0.01745572580815469	CX3CL1
ENSG00000146386.8	1048.3654540536957	-0.5188300941637798	0.15797244287373974	-3.2843075964740085	0.0010223327622275096	0.017469622240943686	ABRACL
ENSG00000240583.12	832.5064590679241	2.3193083189498687	0.7062754652312845	3.2838579748630563	0.0010239651032959236	0.01748197615076451	AQP1
ENSG00000154642.11	549.5475443351859	-0.3410217802727304	0.10386196818516619	-3.2834134210200334	0.0010255814172322939	0.01749403475144065	C21orf91
ENSG00000164252.13	536.2319274604141	-0.3583955465925452	0.10919075453432793	-3.2822883963117135	0.0010296823497699303	0.01754841621629179	AGGF1
ENSG00000153147.6	5670.086798796476	-0.3030967330380749	0.09235603358097683	-3.2818292566919602	0.0010313603588330178	0.017561445117985772	SMARCA5
ENSG00000059122.16	697.8825795905301	0.4026599318951872	0.12276599848388324	3.2798978289420138	0.0010384468629525533	0.01766646238353972	FLYWCH1
ENSG00000225783.8	1943.308156724004	-2.1866662224883417	0.6668352748398301	-3.2791699914398893	0.0010411290039106212	0.01769234342063769	MIAT
ENSG00000271147.8	105.05485717039636	-0.7578823250446108	0.23113315328441025	-3.27898578925211	0.0010418088198169927	0.01769234342063769	ARMCX5-GPRASP2
ENSG00000223749.10	312.6053271787138	1.7291558591029326	0.5275161622413623	3.277920152732242	0.0010457497222379872	0.017743594581026534	MIR503HG
ENSG00000075461.6	772.44935733979	1.2458046289705265	0.380244109884795	3.2763285389166867	0.0010516614695736271	0.017828165865152918	CACNG4
ENSG00000224812.3	16.057126382179298	1.535901160643593	0.4688992969272894	3.2755458809778513	0.0010545798310915618	0.017861887817536726	TMEM72-AS1
ENSG00000171564.11	310.75975498291524	2.887045900503498	0.8818108094263267	3.273996949959938	0.0010603775584949976	0.01794427657086957	FGB
ENSG00000103064.15	1067.2444761164618	0.5658867094959191	0.17291321518223915	3.2726631616878548	0.0010653936098302173	0.01801330409443808	SLC7A6
ENSG00000180448.10	756.5930694976087	-0.6984853508905696	0.21353885956070212	-3.2709987883587672	0.001071683695908714	0.018103732311203092	ARHGAP45
ENSG00000136231.14	4699.976892565374	-0.3994240568592312	0.12213984952129524	-3.270219002436147	0.0010746425055627392	0.018137776582035206	IGF2BP3
ENSG00000064012.21	61.43967621178954	1.3779329871863317	0.42149719829305377	3.2691391372625405	0.0010787524108401218	0.018191172233325	CASP8
ENSG00000272356.1	27.3919162420455	0.9026745595572542	0.2762253317009994	3.267892028578885	0.0010835169237764038	0.01824216820876308	AL080317.2
ENSG00000164323.14	870.5550080576025	-0.4842832715743667	0.1482011540464704	-3.267742917997206	0.0010840878937402442	0.01824216820876308	CFAP97
ENSG00000138443.16	3706.2926986758475	-0.4037731244222372	0.12357303938727636	-3.267485581193947	0.0010850739350562746	0.01824216820876308	ABI2
ENSG00000224109.3	43.15819180495176	-0.7879962756519379	0.24117248541464534	-3.2673556201784133	0.0010855722238256847	0.01824216820876308	CENPVL3
ENSG00000136026.14	4361.5246108179845	0.4836708598071908	0.1482038613935032	3.263550998330422	0.0011002538046135965	0.018472732873267932	CKAP4
ENSG00000173581.7	474.20205180900143	-0.3541394016748295	0.10856177126300619	-3.26210043880803	0.0011058995277790763	0.018551319827246913	CCDC106
ENSG00000096872.16	351.4252208076586	-0.6409597233844785	0.19653939481833305	-3.2612277247364876	0.0011093091129742473	0.018592291532534375	IFT74
ENSG00000103365.15	3468.969983347662	-0.2786181022043933	0.08546493887908059	-3.2600280987574797	0.0011140117674835566	0.018639030228686303	GGA2
ENSG00000008277.14	453.4580462911376	-0.5693794490621189	0.17465511038912507	-3.260021695291725	0.0011140369190990721	0.018639030228686303	ADAM22
ENSG00000177511.6	111.34725509685018	-1.4090323912278762	0.4322988729153483	-3.2593940893845206	0.0011165045868318708	0.018654636548168308	ST8SIA3
ENSG00000142534.7	25927.30217455842	-0.35699528600924973	0.10953157835119703	-3.259290986062452	0.001116910459162595	0.018654636548168308	RPS11
ENSG00000186468.13	17936.71616153703	-0.43405905715967136	0.1332031418559991	-3.2586247674917175	0.0011195363584024936	0.01868226298084161	RPS23
ENSG00000170927.15	16.479755369751352	1.346985578379762	0.4135046234203585	3.2574861370061394	0.001124037486224844	0.018741107229129576	PKHD1
ENSG00000240053.8	380.67919716848576	0.5174497039699294	0.15888363044865014	3.25678424208191	0.0011268204813624238	0.01877023806531963	LY6G5B
ENSG00000269044.2	71.21465669888188	0.5441135157142174	0.16709580917450795	3.2562966025435607	0.001128757708157746	0.01877023806531963	AC024075.2
ENSG00000203952.9	102.63456807532361	-1.4636744648845261	0.4495113797124304	-3.25614551920998	0.0011293585355542355	0.01877023806531963	CCDC160
ENSG00000118971.8	4541.222885631212	0.7750513150434135	0.23803333053979456	3.256062137541028	0.0011296902539312738	0.01877023806531963	CCND2
ENSG00000214517.10	1422.7185856167698	-0.376433049095277	0.11565525391342844	-3.254785548930175	0.0011347801822659705	0.018838526963627818	PPME1
ENSG00000110881.11	387.7635467532705	0.7347016130656764	0.2258292200731573	3.2533505311122717	0.0011405270939399879	0.018917595214756104	ASIC1
ENSG00000237923.1	73.24927683227854	-1.1271173626440694	0.34666048633167496	-3.251358049401902	0.0011485511356466459	0.019034264682475103	LINC02570
ENSG00000113209.9	497.30741746952003	0.9362351492823298	0.2880209586357227	3.2505799359776533	0.0011516988654514148	0.019039947945126392	PCDHB5
ENSG00000260276.2	34.13384598730084	1.0812838156783247	0.3326463698816316	3.25055047515801	0.0011518182008592595	0.019039947945126392	AC022167.2
ENSG00000287670.1	21.292603081962916	-1.1064639540049377	0.3403940114837768	-3.2505388363968675	0.001151865348532147	0.019039947945126392	AC108479.3
ENSG00000124491.15	34.409278286397644	-1.5154365998124248	0.4662821283505332	-3.2500422119399293	0.0011538787964218598	0.019056843627503293	F13A1
ENSG00000138439.12	726.6236520847378	-0.33947498417560446	0.1044605669606467	-3.249790749302504	0.0011548995330249944	0.01905732929001931	FAM117B
ENSG00000167325.15	2681.1760782781494	-0.347170134599066	0.10684410911665614	-3.2493147022267133	0.0011568341880461006	0.019065465098598338	RRM1
ENSG00000267796.8	178.73342916430553	0.7865809864395523	0.24208588771706277	3.2491814944573174	0.0011573760804236507	0.019065465098598338	LIN37
ENSG00000169668.11	103.08744139639182	0.8901486289163635	0.2740653755040667	3.247942675280246	0.001162426874010974	0.01912658896465237	BCRP2
ENSG00000186462.9	219.30643387596925	-0.6400191660104129	0.19707372617314306	-3.2476128525022725	0.0011637750249281435	0.01912658896465237	NAP1L2
ENSG00000165821.12	9403.642085026879	-0.81232298541592	0.25013483710345613	-3.2475403859077097	0.0011640714257513147	0.01912658896465237	SALL2
ENSG00000254635.6	406.1357332339525	-0.46564971184222254	0.14348727957961097	-3.245233397737298	0.0011735439456773901	0.01925475692176236	WAC-AS1
ENSG00000169139.12	1329.421478914104	-0.24432788555149115	0.07529009613395639	-3.245153055944864	0.0011738751098785624	0.01925475692176236	UBE2V2
ENSG00000073008.15	606.4013901992568	0.7401715079555594	0.22812772797600392	3.2445486330071014	0.0011763692760460335	0.01927921821202809	PVR
ENSG00000166747.12	2235.481493148157	0.37338594611455783	0.11514688535885795	3.242692539627901	0.0011840591314807689	0.019388716135933817	AP1G1
ENSG00000131061.14	213.15090146872225	0.29386462094929783	0.09063429447210677	3.2423115627576973	0.0011856432650186454	0.019398132873802928	ZNF341
ENSG00000149218.5	252.11696048652146	1.077452646891937	0.33236315661263066	3.2417932777901384	0.001187801481175794	0.019414307628034432	ENDOD1
ENSG00000165792.17	1616.0447575543262	0.2651847168810378	0.08180700538984835	3.241589343324689	0.0011886516894609096	0.019414307628034432	METTL17
ENSG00000272163.1	112.62203738963932	-1.4789438208739907	0.4563383565824331	-3.2408930775619202	0.0011915586788682814	0.019445266589612768	AF106564.1
ENSG00000196922.10	341.1510733910647	0.5883436858684614	0.18155587016372987	3.2405654817874194	0.0011929286997903721	0.019451112234749886	ZNF252P
ENSG00000107672.15	918.7169045795074	-0.3145135572297392	0.09707728825934447	-3.2398263576286572	0.0011960250992768871	0.019485073312287184	NSMCE4A
ENSG00000237973.1	804.681456868067	-0.514976741066439	0.15898380820503438	-3.239177290320636	0.001198750346646763	0.019492859394753658	MTCO1P12
ENSG00000278311.5	1103.1705398628526	0.2797611955984743	0.08636888449422657	3.239143323857277	0.0011988931199164517	0.019492859394753658	GGNBP2
ENSG00000166482.11	883.4570070170508	1.7041973971572508	0.5261511447565511	3.2389882909896146	0.0011995449783600487	0.019492859394753658	MFAP4
ENSG00000136048.14	163.8518345559603	1.2796543748566747	0.3951472829083825	3.238423823740099	0.0012019211310798216	0.01951497620260008	DRAM1
ENSG00000171552.13	2054.056662738941	0.478518552015777	0.147864049985216	3.2362061776586066	0.00121129858202448	0.019650636236994604	BCL2L1
ENSG00000240376.1	41.125926796702004	-0.6552759387985803	0.20259628696044668	-3.2343926368527733	0.0012190174311587111	0.019746044092306004	AC010343.1
ENSG00000260708.1	112.97609102431198	-0.6137916736150034	0.1897732803279048	-3.2343419081677207	0.0012192339959200597	0.019746044092306004	AL118516.1
ENSG00000117069.15	200.04636122906732	-1.6883540958376437	0.5222320799227984	-3.232957454638239	0.001225158073835176	0.019821904506197502	ST6GALNAC5
ENSG00000204961.6	15.681808890347922	1.4814184455040773	0.45825108815904314	3.232765799761567	0.0012259802568595937	0.019821904506197502	PCDHA9
ENSG00000001561.7	104.50754700451469	-0.8026893303389774	0.2484517219257784	-3.2307658168646944	0.0012345904694516456	0.019929167243959708	ENPP4
ENSG00000181392.17	343.35132331521163	-0.9902460772170542	0.30650719982994074	-3.23074328357204	0.0012346877958570545	0.019929167243959708	SYNE4
ENSG00000124205.18	42.8551708145712	1.3067049302999543	0.4045496413902337	3.230023701935482	0.00123779956082364	0.01996263318563226	EDN3
ENSG00000155368.16	1690.8935392273465	-0.44835734002454974	0.13884753610642944	-3.2291342907293275	0.0012416557459636326	0.020008038608889247	DBI
ENSG00000126878.13	4216.009485322736	-0.523783376896562	0.1622698496441009	-3.2278539608273027	0.001247226303752455	0.020080970237300835	AIF1L
ENSG00000270804.1	98.86981111113501	0.8547333561057137	0.26483019845099237	3.227476930897987	0.001248871107640854	0.020090626086433288	AC010326.4
ENSG00000204103.4	108.72962225586957	-0.7968063611482153	0.24691430169399112	-3.2270563336413103	0.001250708338554295	0.02010335877957171	MAFB
ENSG00000171533.11	60.33334297376073	-1.5490126288966464	0.4801845142566326	-3.225869604093028	0.0012559056116257675	0.02016911949270748	MAP6
ENSG00000286132.1	201.9550423047591	-0.5733269029342076	0.177740316007899	-3.2256435445334097	0.001256897895977089	0.02016911949270748	AC022415.2
ENSG00000139579.13	569.3627279846443	-0.4192857664459992	0.1299998533999428	-3.2252787636311573	0.0012585006217323263	0.020177994955948488	NABP2
ENSG00000227471.9	86.84573346902147	1.9714304826633813	0.6114508313908165	3.2241848100510913	0.0012633184107759701	0.020238360940631042	AKR1B15
ENSG00000135253.13	292.8932708919189	0.7468389637349125	0.2316894303871688	3.2234485728886892	0.0012665703910560984	0.02027356302886131	KCP
ENSG00000183166.11	260.65180885534255	-1.7660722398669575	0.5480942487128958	-3.222205385322454	0.0012720791334769686	0.020344799718769752	CALN1
ENSG00000170906.16	1011.4340520995277	-0.2839802749097415	0.08816857083604085	-3.220878735097499	0.0012779821006107747	0.020422217707515823	NDUFA3
ENSG00000176225.14	748.6476475471333	-0.38773188625882743	0.12040742249587912	-3.2201659849673914	0.0012811639341660278	0.020456059360803754	RTTN
ENSG00000116983.13	103.91754616804394	2.1285230308293066	0.6611887692400605	3.219236517395375	0.001285324216039735	0.020487112951864197	HPCAL4
ENSG00000108557.19	1417.4345216498873	0.7932695597232924	0.2464250954383413	3.219110287092406	0.0012858901816265036	0.020487112951864197	RAI1
ENSG00000145192.13	30.607023600021463	2.5864679273355726	0.8034960523529074	3.219017591637846	0.0012863059370006287	0.020487112951864197	AHSG
ENSG00000119698.12	137.6818052059399	-1.2083229341324668	0.37555433839691066	-3.2174383586947974	0.0012934081647239107	0.020568202459455533	PPP4R4
ENSG00000124920.13	6233.4048077974885	1.4186044057188616	0.440937070962659	3.217249124964131	0.0012942616228545471	0.020568202459455533	MYRF
ENSG00000007314.12	230.03944332344446	-0.8092547514608515	0.25154222588272607	-3.217172578563974	0.0012946070004130877	0.020568202459455533	SCN4A
ENSG00000152291.14	2498.864343889356	0.16891989930108922	0.05251681341674374	3.2164917920787843	0.0012976824555407847	0.020600039244687073	TGOLN2
ENSG00000140992.19	1313.8174215635888	0.43813812054591467	0.13627824677719594	3.215026102164607	0.0013043266138725754	0.02068842807350362	PDPK1
ENSG00000138686.10	385.68808194879955	-0.48616239043000553	0.15124107142247517	-3.2144865535365374	0.0013067803518156656	0.020689245313739717	BBS7
ENSG00000090432.7	548.6084774905728	0.43848820572491765	0.13641410460563144	3.214390527963162	0.001307217499421615	0.020689245313739717	MUL1
ENSG00000186862.20	80.95649312274594	1.3068440283717058	0.4065712534352006	3.214305038366395	0.0013076067965144484	0.020689245313739717	PDZD7
ENSG00000214338.10	92.42142039619178	-1.7588316343064139	0.5472332386937228	-3.2140438663865636	0.001308796767691188	0.020691043636591612	SOGA3
ENSG00000050820.17	3496.008210006002	0.6614255517319209	0.20592667574572954	3.2119469191481733	0.0013183873204722148	0.02079968821674224	BCAR1
ENSG00000171246.6	650.2746492015908	-1.6982600257044107	0.528742720176048	-3.2118835132878334	0.0013186783196790064	0.02079968821674224	NPTX1
ENSG00000241697.5	917.2763094718779	-0.6594083775554188	0.20533249226929173	-3.211417590405568	0.001320818476762304	0.02079968821674224	TMEFF1
ENSG00000139209.16	198.0061802174418	-1.2176740227449414	0.37917670245055424	-3.2113629737146883	0.001321069561299861	0.02079968821674224	SLC38A4
ENSG00000124194.16	120.78921571851666	-0.816315672210591	0.2542230058400252	-3.2110220297067587	0.0013226379492603673	0.02079968821674224	GDAP1L1
ENSG00000141867.17	4317.901411024286	0.27391455649446705	0.0853082537928091	3.2108798892980763	0.00132329232143543	0.02079968821674224	BRD4
ENSG00000226711.7	22.32894570593155	1.1142231433143908	0.34702987619404607	3.2107412639347483	0.0013239307991173533	0.02079968821674224	FAM66C
ENSG00000268902.3	9.548413368849495	-3.1221518239785593	0.9724343093621913	-3.2106557676130776	0.001324324717919918	0.02079968821674224	CSAG2
ENSG00000091129.20	353.0016080320578	-1.7009797076675701	0.5298453224381555	-3.210332592614539	0.0013258147031619536	0.020806091309049302	NRCAM
ENSG00000159307.19	796.879731675693	-1.0364749506811821	0.3229316520064374	-3.209579935077162	0.001329290798330452	0.020843626677899355	SCUBE1
ENSG00000167889.12	267.11837389178635	-1.330490989025525	0.41459023679990237	-3.2091710583808863	0.0013311826892342502	0.020856280373137102	MGAT5B
ENSG00000181827.14	1175.5126625345183	-0.5269893930921971	0.1642754502639641	-3.2079619458988566	0.0013367918527234489	0.020927106332862853	RFX7
ENSG00000113319.13	516.5284027821999	1.08209248197889	0.33734379222046135	3.2076845844897584	0.0013380816241430065	0.020930253167229584	RASGRF2
ENSG00000177951.17	1374.7890759025959	0.4187801011097365	0.13058316168654852	3.2069992463115207	0.0013412734724489507	0.020947527705137657	BET1L
ENSG00000134278.15	472.747163498729	0.6653496599251537	0.2074692555266123	3.2069795509523513	0.0013413653040482967	0.020947527705137657	SPIRE1
ENSG00000100083.19	1570.252991544582	0.28138700716907034	0.08778153094923585	3.2055377039595805	0.0013481038385123416	0.02103567223341011	GGA1
ENSG00000103034.14	1681.6551092296834	1.3257108246842546	0.41361935194049304	3.2051469992027433	0.0013499351842787687	0.021047164624959487	NDRG4
ENSG00000133519.12	237.91917070404085	0.8897081978066923	0.27765097935222965	3.2044122440425586	0.0013533854110947003	0.021072745158856855	ZDHHC8P1
ENSG00000144668.12	429.15575986452336	0.9883504034452615	0.30844206059988605	3.204330828042804	0.0013537682205154087	0.021072745158856855	ITGA9
ENSG00000130054.4	305.0121659622162	-1.3088316512501714	0.4087289514072404	-3.202199518149881	0.001363825015847552	0.021210962810213476	FAM155B
ENSG00000165804.16	2803.4160755334424	-0.5947733067540588	0.18575159790332743	-3.201982181943881	0.0013648544005531664	0.021210962810213476	ZNF219
ENSG00000108021.20	2129.2372825048283	0.40082651868878105	0.1252038010711148	3.2013925716289924	0.0013676506235796597	0.02123725007083633	TASOR2
ENSG00000090989.18	651.3371029991562	-0.30387074431694516	0.09498175949173103	-3.199253687687263	0.0013778386769062948	0.021378184604395976	EXOC1
ENSG00000240207.7	9.800759286852566	-1.4061419800444361	0.4395792535164188	-3.1988360888189984	0.0013798359562820865	0.021391908406102285	AC080013.1
ENSG00000177426.20	2183.357880428672	-0.5601164230038118	0.17513667756252577	-3.198167458691478	0.0013830394213398393	0.021424294791166053	TGIF1
ENSG00000137070.17	332.94403052483324	0.5069471238447786	0.15853419523643958	3.1977146828714917	0.0013852126030171278	0.021440682029308586	IL11RA
ENSG00000272602.6	401.63649072810887	1.0085513619081568	0.3154448672620486	3.197234973775388	0.0013875184912836773	0.021445800464675185	ZNF595
ENSG00000172939.9	1798.8726656624362	-0.22883657508683428	0.07157446505453187	-3.197181773031569	0.0013877744370607537	0.021445800464675185	OXSR1
ENSG00000158966.16	1538.6385807823062	-0.6563013870701904	0.2053345914850579	-3.196253404375605	0.0013922477810274967	0.021493156545036866	CACHD1
ENSG00000269981.1	119.98421222622957	0.8579849099363893	0.26844896335096713	3.19608203818865	0.0013930749612523893	0.021493156545036866	AL627309.7
ENSG00000109475.16	7245.3637395970245	-0.3691236184334146	0.11555372955763024	-3.1943894831133184	0.0014012692589418934	0.021589302110660027	RPL34
ENSG00000162745.10	281.69794741251405	-0.7477525871535672	0.23408737645759045	-3.1943311017842833	0.0014015526963224987	0.021589302110660027	OLFML2B
ENSG00000203965.13	111.29171628904342	-0.5038866151715423	0.15783678118952346	-3.1924536940885626	0.001410695615447491	0.021712740201251055	EFCAB7
ENSG00000125351.11	619.342725143827	-0.3052895572841543	0.09564960314720194	-3.1917493354815347	0.001414139983361608	0.021748341632114844	UPF3B
ENSG00000128591.15	8900.807177445675	1.018945721378057	0.3193388525846549	3.1907978410110323	0.0014188051768575095	0.021802646458760004	FLNC
ENSG00000177910.7	10.97026691857247	-2.7518010173803495	0.8624867712545189	-3.1905428687071375	0.0014200577186774786	0.021804464523846524	SPATA31C2
ENSG00000111860.14	289.94336705894204	0.6306616650354672	0.19776178739503633	3.1889965869680257	0.0014276756324803352	0.021899222078174147	CEP85L
ENSG00000118298.12	1193.9452745275846	-0.7290671322695976	0.228631672401513	-3.1888282345642893	0.0014285073078459415	0.021899222078174147	CA14
ENSG00000205090.9	84.80584244567736	-0.4945557742493843	0.15510921051172144	-3.1884358937666777	0.001430447238698833	0.021911488220515033	TMEM240
ENSG00000049323.16	3268.8360818548636	-0.6278755676913161	0.19696821856465588	-3.187699885122394	0.0014340929893490095	0.021949843652265412	LTBP1
ENSG00000213047.13	147.4265913595334	0.5700204668639185	0.1788345118276049	3.187418698094548	0.001435488083055642	0.021953717508879603	DENND1B
ENSG00000183914.14	676.6164069937865	1.767195049267539	0.5546184002008948	3.186326037194984	0.0014409211432756456	0.022019290984364875	DNAH2
ENSG00000151176.8	1270.795017709956	0.3143499184662099	0.09867500165665395	3.185709786557803	0.0014439936921952028	0.022048717028403955	PLBD2
ENSG00000182175.14	983.8643264121416	-1.1345616382676422	0.35616737461978215	-3.185473232855244	0.0014451747226091767	0.022049237196380012	RGMA
ENSG00000119977.21	1134.6308601764265	-0.3101025171437749	0.09735868628637326	-3.185155110162761	0.001446764402443828	0.022052298967890262	TCTN3
ENSG00000134717.18	2077.7783574325836	-0.34885352633712796	0.10953104028877374	-3.1849740988252377	0.0014476696471846396	0.022052298967890262	BTF3L4
ENSG00000242600.8	24.861170099420544	1.000080785665357	0.3141248506406617	3.1837047709714126	0.0014540322862140742	0.02213168382437004	MBL1P
ENSG00000111725.11	699.9490315592088	0.4386852543817763	0.13781023718290988	3.1832559274934513	0.0014562883224208318	0.0221395222778509	PRKAB1
ENSG00000279443.1	16.807820438076288	1.2433790582928719	0.39061349233123455	3.183144163485537	0.0014568505868436013	0.0221395222778509	AL513497.1
ENSG00000113734.17	169.59871562028147	0.30614963287662644	0.09619913710903401	3.182457162059888	0.0014603111632437477	0.022174582782146766	BNIP1
ENSG00000197958.13	17228.714707397758	-0.3896632337572044	0.1224702355995844	-3.1816974291713267	0.0014641469241197577	0.02221528055980917	RPL12
ENSG00000286207.1	8.505405761279167	1.4433102938991824	0.45388109295617274	3.179930418556893	0.0014731041960068568	0.02233356077605348	AC012443.2
ENSG00000069399.15	91.38690149725352	1.09890564466702	0.34568308994732383	3.1789395449875038	0.0014781491703374566	0.022388380158122483	BCL3
ENSG00000156172.6	88.86032930980018	-0.47627577967534135	0.14983053667590782	-3.1787630895666723	0.0014790492509787535	0.022388380158122483	C8orf37
ENSG00000173805.15	112.91118673777298	-0.4621632236780131	0.14543093211152555	-3.1778880666431912	0.0014835201176757941	0.02242995279101436	HAP1
ENSG00000251141.6	39.2956120023632	-1.005615533764556	0.3164727473761324	-3.177573873586554	0.0014851285005569692	0.02242995279101436	MRPS30-DT
ENSG00000119403.15	594.5218005999967	0.4064659559298067	0.1279183914623603	3.177541175143751	0.0014852959791386434	0.02242995279101436	PHF19
ENSG00000159753.14	529.997925729835	-0.911698209964424	0.2869489418424583	-3.177214051080097	0.0014869724383185978	0.022430265032492937	CARMIL2
ENSG00000166037.11	1495.5390088074655	-0.22467582126322727	0.07071766761630406	-3.1770818924948245	0.0014876502245333174	0.022430265032492937	CEP57
ENSG00000100911.16	1275.7331567919437	-0.21342679595214914	0.06718609882090788	-3.176651118277641	0.001489861462259681	0.022446000588150553	PSME2
ENSG00000197530.12	1061.2626642914702	0.44832834731965404	0.14116614182746115	3.1758914815963357	0.001493768187343414	0.02248723542168347	MIB2
ENSG00000155034.19	702.3040940491625	0.3231259594924853	0.10177088150390728	3.175033513688093	0.0014981919675671233	0.02253618339946039	FBXL18
ENSG00000253767.2	26.740963435175388	0.97399127598634	0.3068130714777106	3.1745429596440737	0.0015007267403955057	0.022556662124599846	PCDHGA8
ENSG00000159167.12	914.8595136057118	-1.0783956453951467	0.3398608632150597	-3.1730503924270663	0.0015084633975328233	0.022655234651696093	STC1
ENSG00000150401.15	427.4989152203718	0.46337727504453147	0.14605818616462235	3.172552577931225	0.0015110519572262826	0.02267639564849185	DCUN1D2
ENSG00000138363.15	4327.504633140519	-0.4574653470952432	0.14422323010686713	-3.1719255404019773	0.0015143182801553635	0.0227076869092876	ATIC
ENSG00000083828.16	270.82890378341324	0.4088879894782356	0.12899755285031794	3.169734467387052	0.0015257830135897849	0.02286177135872956	ZNF586
ENSG00000173898.13	4298.274213014008	1.3262791129700855	0.4184573013011137	3.169449090376179	0.0015272821119091252	0.02286641068484503	SPTBN2
ENSG00000281406.2	547.5377065815759	-1.4094219362908635	0.4447832635796866	-3.16878365644339	0.0015307829376913953	0.022900989256170727	BLACAT1
ENSG00000156463.18	559.4083873373864	1.467239062020442	0.4631021512656141	3.168283839776208	0.0015334173155584767	0.022922561799608207	SH3RF2
ENSG00000149930.18	1826.8625861611656	0.3674494577426971	0.11599857812393313	3.167706567490106	0.0015364651338565603	0.02295027640501827	TAOK2
ENSG00000153822.13	20.953323064582708	2.5042661188075286	0.7907997339028281	3.166751342275044	0.001541520683121701	0.023004053562580607	KCNJ16
ENSG00000138442.9	1420.5555651571322	-0.40561954905143693	0.12809411474875818	-3.1665744351097853	0.0015424586476366212	0.023004053562580607	WDR12
ENSG00000101442.10	365.4819381203963	0.3232483069932455	0.10208898384713584	3.1663387645944763	0.001543708992841185	0.02300433821689173	ACTR5
ENSG00000002919.14	381.09961629638553	-0.23932340180294434	0.07559023430104256	-3.166062442005733	0.0015451762056152333	0.02300433821689173	SNX11
ENSG00000139278.10	29.883394800092653	2.3642388580647697	0.7468127124469016	3.1657721121517026	0.0015467191773898595	0.02300433821689173	GLIPR1
ENSG00000131781.13	22.354609034229288	1.2519723319357454	0.39548420716246835	3.165669600104725	0.0015472643213920623	0.02300433821689173	FMO5
ENSG00000138459.9	590.1580591273112	-0.355290552874926	0.11224689133272145	-3.165259622395922	0.0015494462919571322	0.02301897644249143	SLC35A5
ENSG00000185339.9	737.540822131096	-0.593704670806123	0.1876081045532312	-3.1646003365364606	0.0015529610656547096	0.023041183933359535	TCN2
ENSG00000086544.3	472.8305752423476	0.4901167376324244	0.15487822485498465	3.1645296689791595	0.0015533382426983955	0.023041183933359535	ITPKC
ENSG00000161970.15	16244.655937311505	-0.3575008761998413	0.11298344373336186	-3.1641881711760753	0.0015551621229709831	0.023050452314567604	RPL26
ENSG00000111696.12	310.6592668884603	0.7843161237625207	0.24793948766747553	3.1633368736100946	0.0015597173437724415	0.023100158872635914	NT5DC3
ENSG00000237296.9	464.061463372946	0.8057894495839777	0.2547588262351661	3.1629500790687386	0.0015617911051079621	0.02310309361920836	SMG1P1
ENSG00000104177.18	1592.9335877749818	-0.7072533201613505	0.2236125470394678	-3.162851680395732	0.0015623190649693545	0.02310309361920836	MYEF2
ENSG00000196277.16	33.94215251748469	-2.9499498239483546	0.9328929257862982	-3.1621526355363447	0.0015660745362985258	0.02314082773697376	GRM7
ENSG00000130635.15	8244.27059715846	0.9766560380856868	0.30890143141035276	3.1617077124782607	0.0015684691187477437	0.023158410398468988	COL5A1
ENSG00000261098.1	45.902146263544864	0.5725967234035878	0.18114189162637395	3.161039769776914	0.0015720703263793687	0.02316637692425274	AP000766.1
ENSG00000250571.7	326.75644260330205	0.41826160477513397	0.13232114050456706	3.1609582805908305	0.001572510195326698	0.02316637692425274	GLI4
ENSG00000112541.15	252.63865543472255	-0.41661696591717295	0.13180172115165162	-3.1609372190049907	0.001572623901693187	0.02316637692425274	PDE10A
ENSG00000283251.1	24.659317457183004	1.9513423547981448	0.6174714269069159	3.160214820907511	0.0015765285386975655	0.023182593948818112	AC008687.7
ENSG00000143554.14	994.8701500867053	1.0613639568312647	0.335860348381725	3.160134746317128	0.0015769618992981893	0.023182593948818112	SLC27A3
ENSG00000272323.1	15.724019892903875	-0.7740528360156811	0.24494843474413755	-3.160064430802438	0.00157734253459499	0.023182593948818112	AC026801.2
ENSG00000181449.4	3070.277978476403	-2.0600181747303186	0.6519684766901709	-3.1596898444973167	0.0015793716890223526	0.023194683995237362	SOX2
ENSG00000120837.8	1056.3127619037023	-0.332710270392234	0.10531739671757111	-3.159119772818357	0.0015824644106904651	0.023211097093761717	NFYB
ENSG00000149196.16	856.7645102333427	-0.24175655672044125	0.0765285174384235	-3.1590388107931635	0.0015829040933167714	0.023211097093761717	HIKESHI
ENSG00000156508.18	290055.73629296693	-0.30527122128389234	0.0966673782184163	-3.157954905885039	0.001588801326799462	0.023266363147742164	EEF1A1
ENSG00000182484.15	1222.2293738028827	0.34737644282606606	0.11000231202254873	3.157901288064376	0.0015890935712123107	0.023266363147742164	WASH6P
ENSG00000152932.8	201.34056004825388	-1.1686459074947568	0.3702420799499665	-3.15643729003652	0.0015970922536735525	0.02336567845100485	RAB3C
ENSG00000144182.17	105.76946169060886	-0.4177288965234677	0.13236513119123253	-3.1558832206342933	0.0016001291162552023	0.023392305802958185	LIPT1
ENSG00000116906.13	1233.5976301604344	-0.31275994481882247	0.09914757380793966	-3.154489139841936	0.0016077936218102348	0.023486492846261364	GNPAT
ENSG00000133475.17	75.12927744848945	2.86245900838282	0.9076115387346991	3.1538371717633438	0.0016113896566342077	0.023512879114455817	GGT2
ENSG00000135090.14	206.28156297077084	0.5983485666174506	0.18975326429185707	3.153297883177063	0.00161436978244723	0.023512879114455817	TAOK3
ENSG00000125743.10	3840.1975815611204	-0.305085554430637	0.0967568722981021	-3.153115093372249	0.001615381035255148	0.023512879114455817	SNRPD2
ENSG00000163737.4	9.523178955958157	2.00195843312564	0.6349300616433452	3.1530377187435583	0.001615809272541584	0.023512879114455817	PF4
ENSG00000100968.14	1501.3912823935534	-0.5272501536340125	0.1672214173083548	-3.1530061287650013	0.0016159841403375664	0.023512879114455817	NFATC4
ENSG00000197238.4	135.71868614737227	-0.7664796883988552	0.24310818245038504	-3.1528337741379104	0.0016169385242046708	0.023512879114455817	HIST1H4J
ENSG00000176399.4	169.978819310909	-1.1353717433909567	0.36040261958068087	-3.150287155825705	0.0016311005760880086	0.023700890003564533	DMRTA1
ENSG00000116962.15	3421.8073398426227	-0.5715112906802751	0.18142937893832461	-3.15004821173177	0.0016324352140407196	0.023702367488458304	NID1
ENSG00000185989.11	1079.3440390467429	0.6548852642010885	0.2079560649288639	3.1491520308633794	0.0016374498495489655	0.02375175446768314	RASA3
ENSG00000156049.7	136.1571441746985	1.3643181606765682	0.433281104418197	3.1488060447698336	0.0016393896260944632	0.02375175446768314	GNA14
ENSG00000086598.11	3403.663049565246	0.44851634410200997	0.1424493287093362	3.1486027218646626	0.001640530545458518	0.02375175446768314	TMED2
ENSG00000251615.3	44.42447039323488	0.8121060394202567	0.25792947340780936	3.148558513653246	0.0016407787106264675	0.02375175446768314	AC104825.1
ENSG00000112164.6	89.67718340812661	-1.2106823628239676	0.3845778928883263	-3.148081013527019	0.001643461385782973	0.023772687494576276	GLP1R
ENSG00000105270.15	1870.073756906379	-0.720852346480555	0.22918876174425096	-3.1452342645183693	0.0016595388319054897	0.023961988306449068	CLIP3
ENSG00000105427.10	82.18598654309038	-0.8617274697624185	0.2739852313838292	-3.1451602898815163	0.0016599585373998167	0.023961988306449068	CNFN
ENSG00000023171.18	538.6777246514025	-0.53810262114504	0.17110343352191557	-3.1448966865771157	0.0016614549219749017	0.023961988306449068	GRAMD1B
ENSG00000089472.16	2634.535243892238	-0.4698472521738803	0.14940056236826474	-3.1448827549640064	0.0016615340414324077	0.023961988306449068	HEPH
ENSG00000107862.4	2620.9492059572435	0.4339618067596269	0.13802555037282888	3.1440686567626597	0.0016661634362916437	0.024010739054925456	GBF1
ENSG00000167755.15	77.18358671240506	1.2516173875538528	0.39820229139976865	3.1431697270102146	0.0016712890128935311	0.024066561785666848	KLK6
ENSG00000105875.14	448.09327329214244	0.6653621708040253	0.21173683788020678	3.1424015653830804	0.0016756804574084615	0.024103805685030812	WDR91
ENSG00000172819.17	1422.8027484630434	-0.8682616610618084	0.27632553044768576	-3.142169526120528	0.001677009071063857	0.024103805685030812	RARG
ENSG00000197905.9	1497.6782567290688	0.6702464530158582	0.2133143438103683	3.1420599339146755	0.001677636912534916	0.024103805685030812	TEAD4
ENSG00000261770.1	8.089231196897074	1.1663578705288378	0.37124376697084205	3.141757449682502	0.0016793709330657452	0.02411069963947415	AC006504.1
ENSG00000136682.15	577.2881289114105	-0.2823675843816891	0.08988909986425982	-3.1412883743200024	0.001682063214816434	0.024123105285099363	CBWD2
ENSG00000162722.9	100.0396040571248	0.9030489419568609	0.28748876783342636	3.1411625183217446	0.0016827862469473626	0.024123105285099363	TRIM58
ENSG00000166780.11	381.2843192059045	-0.8891353803730319	0.2830783598169449	-3.1409514346063014	0.0016839995470559375	0.024123105285099363	BMERB1
ENSG00000008382.15	518.2736268901803	-0.43793427912030813	0.1394841373208895	-3.1396708438094345	0.0016913775945604599	0.024210754190491648	MPND
ENSG00000184014.8	2806.9938231097317	-0.3235949671529857	0.10310306903658373	-3.1385580485306943	0.0016978130315631627	0.024284789969323095	DENND5A
ENSG00000110693.18	387.32880326747033	1.8335967003764033	0.5843861753416376	3.1376455805178236	0.001703106747715938	0.02434239711382245	SOX6
ENSG00000102144.15	9914.618732519197	-0.4844790493491373	0.15449629035158527	-3.1358620213250066	0.0017134979946263151	0.024466748351523425	1
ENSG00000137691.13	22.233408992897054	-1.2399513549079546	0.3954597051023991	-3.1354682636676867	0.001715799921166739	0.024466748351523425	CFAP300
ENSG00000143768.13	210.00811655257908	1.856413774718731	0.5920925671871641	3.135343825608112	0.0017165279833625173	0.024466748351523425	LEFTY2
ENSG00000167978.17	37490.08868325018	0.3576712459045651	0.1140794996094077	3.1352806343749893	0.0017168978113922752	0.024466748351523425	SRRM2
ENSG00000198752.11	4241.757256601537	0.1998398169458233	0.06374467233925134	3.1350042225061405	0.0017185163791919936	0.02447167323969399	CDC42BPB
ENSG00000145214.14	516.6429521357016	0.44991053673694564	0.14355712435316778	3.1340174774615273	0.001724305853901118	0.024519464197367002	DGKQ
ENSG00000168096.15	474.34765301687924	0.3794784738981845	0.121084486225792	3.133997473388564	0.0017244234079712955	0.024519464197367002	ANKS3
ENSG00000110074.11	1065.3365880059891	0.2868487294982276	0.0915419454988647	3.133522320669764	0.0017272178136588223	0.02454104600870451	FOXRED1
ENSG00000163666.10	91.01072120515417	-1.3942363156830204	0.4450145943239802	-3.1330125651294627	0.0017302203506244552	0.024557558736687194	HESX1
ENSG00000176871.8	838.5625821500385	0.3745354169122975	0.11955311335078478	3.1327951770972344	0.0017315022581917666	0.024557558736687194	WSB2
ENSG00000204969.7	48.92265741689235	1.2400749270847067	0.395885430872232	3.1324085969835256	0.0017337840260921507	0.024557558736687194	PCDHA2
ENSG00000006837.12	44.29192148744847	-1.003874747779653	0.320494628932798	-3.1322669934357856	0.0017346205249354639	0.024557558736687194	CDKL3
ENSG00000267281.2	26.872804090725428	1.012851594010692	0.3233631179109749	3.1322421695894835	0.0017347672058063467	0.024557558736687194	ATF7-NPFF
ENSG00000089048.14	666.7880976676178	-0.3495609150527238	0.11161691145935246	-3.1317916835570516	0.0017374310513706829	0.024577170369058137	ESF1
ENSG00000282508.2	2098.3765397277375	0.7339071438184114	0.23436219941904127	3.1315081768207005	0.001739109431162584	0.02458052610517137	LINC01002
ENSG00000196670.13	904.3931470817283	-0.37491502811554317	0.11973067394905926	-3.131319784227181	0.0017402255529098125	0.02458052610517137	ZFP62
ENSG00000140015.20	28.28341129995428	-1.4393537839697368	0.4597518554222242	-3.130718814930875	0.0017437903662668045	0.024607719215424814	KCNH5
ENSG00000155066.16	152.311401666324	0.8507784157233018	0.2717806010699839	3.1303868354615387	0.0017457624709109438	0.024607719215424814	PROM2
ENSG00000185684.15	593.869310479687	0.6336086445006942	0.2024083464613467	3.1303484049838453	0.0017459908973075035	0.024607719215424814	EP400P1
ENSG00000169679.15	3075.7149706178293	-0.46254710376123903	0.14778643740944922	-3.1298345901642564	0.0017490475954039092	0.024632740640325824	BUB1
ENSG00000223813.3	40.20056619038835	1.1467884088439182	0.36664200077156117	3.1278151614670917	0.0017611089621811591	0.02478444999192577	AC007255.1
ENSG00000280913.2	8.454712699965011	-1.2922719627821073	0.41326769961627885	-3.1269609601282373	0.0017662337944613902	0.024822435334486005	CTSLP3
ENSG00000182168.15	666.7493542687466	-1.1911845985181575	0.3809514043965047	-3.126867586707568	0.0017667948243729184	0.024822435334486005	UNC5C
ENSG00000167962.14	1388.3961725405018	0.449931342703441	0.14389882640383467	3.126720029256966	0.0017676817505675895	0.024822435334486005	ZNF598
ENSG00000182013.18	1195.2871039538345	-0.4115488596667455	0.1316878999701635	-3.125183557183234	0.0017769414020360607	0.024934249279373162	PNMA8A
ENSG00000065970.9	764.0242215107683	0.5658429137441966	0.1811068859654634	3.124358915055838	0.0017819295304092643	0.024986005319174102	FOXJ2
ENSG00000112787.13	2543.5148069296156	0.4295095174101253	0.13751990394651603	3.1232534715641544	0.0017886363738218764	0.025061767966728682	FBRSL1
ENSG00000178966.16	521.0491794907139	-0.3677214862405197	0.1177551515662356	-3.1227634744598123	0.001791616653820138	0.025085242937391356	RMI1
ENSG00000144381.17	18176.398678688023	-0.32622434942957473	0.10450988124413246	-3.1214689515101717	0.0017995122247626795	0.025161453086490447	HSPD1
ENSG00000168152.13	261.6070190224669	-0.47169787031239063	0.1511153758642655	-3.121441928821843	0.001799677382122574	0.025161453086490447	THAP9
ENSG00000154319.16	111.93628671849214	-1.1588163015135897	0.37128755338652	-3.1210750022294227	0.0018019213446746189	0.025174517391006446	FAM167A
ENSG00000184524.6	24.728662634342356	-1.1683434740198608	0.37437688933298896	-3.1207681545232338	0.001803799865150159	0.025175328502038696	CEND1
ENSG00000164105.4	243.27364717105738	-0.6221633901871226	0.19937058829231097	-3.1206377807087873	0.0018045985578344424	0.025175328502038696	SAP30
ENSG00000087253.13	246.20485290543505	1.0173798991794563	0.32614012481489874	3.1194563985552883	0.0018118507412411165	0.025258171609586093	LPCAT2
ENSG00000258376.2	25.263080279782216	1.8886809579484416	0.6055301117228404	3.11905373718709	0.0018143286836659396	0.025274387402024655	AC004846.1
ENSG00000117425.14	80.82762287899762	1.3470164975281804	0.43198282511835273	3.1182177142323444	0.0018194834437563019	0.02532784194262936	PTCH2
ENSG00000179588.9	320.19508336993994	0.838211943622432	0.2688545396518671	3.1177154185598326	0.0018225869729695675	0.025338185390470738	ZFPM1
ENSG00000138382.15	675.0921807338718	-0.35190767961962893	0.11287518684401093	-3.117670849182748	0.0018228625881721303	0.025338185390470738	METTL5
ENSG00000112130.17	695.7190669250108	-0.32135561308826627	0.10311749951392381	-3.1164023041973983	0.0018307232952654694	0.025429064037704757	RNF8
ENSG00000129515.20	1459.5398553217728	-0.23618533580277645	0.07579971131128897	-3.1159133948786026	0.001833761193459113	0.025452870168272915	SNX6
ENSG00000128487.16	2159.2080237104624	0.65593726060992	0.2105341093910926	3.1155866501016094	0.0018357940438719644	0.02546270180331504	SPECC1
ENSG00000213398.8	261.02349275995834	0.8105399726529482	0.26028628996544073	3.1140325245734872	0.0018454914500508936	0.025578750999119233	LCAT
ENSG00000005483.21	1835.724478418062	-0.34348342552784106	0.1103302332051677	-3.1132303045993455	0.0018505155254648009	0.025629906672575888	KMT2E
ENSG00000103196.12	347.2328387218045	1.7569139866009629	0.5643825594642216	3.112984193325947	0.0018520593673834545	0.025632821654844873	CRISPLD2
ENSG00000039123.16	2301.7678433098995	-0.41368229158516695	0.13290823470412866	-3.1125407128164673	0.001854844282871916	0.025641304139524992	MTREX
ENSG00000168824.14	867.086550808773	0.889837182341096	0.2858949680173158	3.1124618544779747	0.0018553398906616346	0.025641304139524992	NSG1
ENSG00000205129.8	24.95303617929148	-1.2737789098829713	0.40945608783687754	-3.1109048020564045	0.0018651505825141438	0.025758372699893606	C4orf47
ENSG00000130640.13	1792.5941606621232	0.3062673023498292	0.09846391781842988	3.1104521243466503	0.0018680117475168775	0.025779366715193437	TUBGCP2
ENSG00000102981.9	98.41890779471896	-0.9682156943073873	0.311302789904639	-3.1102056444915887	0.001869571326731939	0.025782381051000572	PARD6A
ENSG00000134853.12	2148.2981258275163	1.1787256513925581	0.3790618588472187	3.1095865328609724	0.0018734939771066674	0.02581795571032156	PDGFRA
ENSG00000154127.10	302.4826350608224	0.7846022513483482	0.25249073361401064	3.1074496878281113	0.0018870910373502642	0.025986108988349098	UBASH3B
ENSG00000115919.15	29.35183548497664	1.2097585182026551	0.38933479724594533	3.10724478459202	0.0018883996180151731	0.025986108988349098	KYNU
ENSG00000108823.16	21.109000836064872	-1.789593180903349	0.5759909959989677	-3.1069811738976494	0.0018900843500338105	0.025990687800464932	SGCA
ENSG00000198382.9	483.2225562505979	0.44450480296500655	0.1430865489078129	3.1065449992185497	0.0018928749680463956	0.026010456315742607	UVRAG
ENSG00000233006.8	26.600610823291643	1.1672373630477344	0.3757654440692138	3.1062924530993756	0.0018944924715305993	0.0260140880519316	MIR3936HG
ENSG00000145012.13	2311.594806693945	-0.47088560871760876	0.15160211772419743	-3.1060622093305366	0.0018959682394419205	0.026015769760907553	LPP
ENSG00000102547.19	571.7278115600932	1.046439660066921	0.33695728310729384	3.1055558449933076	0.0018992175418426152	0.026041767492426846	CAB39L
ENSG00000157837.16	1326.3452103016864	0.41502902841279155	0.1336513091841543	3.105312106153296	0.0019007834186144182	0.026044661752989005	SPPL3
ENSG00000188312.14	245.6543180662731	-0.4008891502355421	0.12913238134780364	-3.104481974631847	0.001906125419217296	0.02609220627326277	CENPP
ENSG00000117308.15	503.4301512398319	0.42887190665909536	0.1381538291786703	3.104307055466757	0.0019072528032789099	0.02609220627326277	GALE
ENSG00000130985.17	11277.907767103387	0.3568732651107092	0.114972059977867	3.1039999211931146	0.0019092338181353182	0.02609220627326277	UBA1
ENSG00000142002.17	1145.663880162944	0.5010274406163433	0.1614170981479121	3.103930416077945	0.0019096823879775652	0.02609220627326277	DPP9
ENSG00000106608.16	477.83209065603705	0.34036910874869064	0.10967524210506571	3.1034270106522936	0.0019129341396304483	0.026118072372340723	URGCP
ENSG00000166126.10	133.46308959204393	1.62043227774442	0.5222445996830576	3.102822468107542	0.0019168459068740083	0.026152906823098607	AMN
ENSG00000226508.1	37.907132461925876	-0.9618436729433784	0.3101008531012094	-3.1017124374999896	0.0019240476297379225	0.02623254725821406	LINC01918
ENSG00000120699.13	1136.224136534521	-0.2372604553920142	0.07651251853830891	-3.1009364209233383	0.001929097063635973	0.026282751205767504	EXOSC8
ENSG00000120278.16	116.33613448923118	-1.291050884906775	0.4164682214923986	-3.0999985551846945	0.0019352158663581995	0.026347443211664323	PLEKHG1
ENSG00000073734.10	29.279101321237945	2.338376130256219	0.7545000289193186	3.099239285127012	0.0019401825266976934	0.026396368643479447	ABCB11
ENSG00000188707.6	204.5056434257927	0.6110398501457124	0.1972160038457091	3.098327915739314	0.0019461595778856497	0.026455719373034956	ZBED6CL
ENSG00000164889.14	2683.4765300616195	0.5667743801814766	0.18293933943342516	3.09815473225613	0.0019472972801105111	0.026455719373034956	SLC4A2
ENSG00000176463.14	325.4284751591719	-0.8438685994827204	0.2724573251769704	-3.0972505471621976	0.0019532471074912424	0.026509053810891463	SLCO3A1
ENSG00000224940.8	203.20713056543877	1.232702356012219	0.3980132225580124	3.097139205802507	0.0019539809222863715	0.026509053810891463	PRRT4
ENSG00000148296.7	1345.8248604918515	0.5514658794113516	0.17808871571992552	3.096579573736859	0.001957673110380024	0.02653670780083732	SURF6
ENSG00000113580.15	202.5767620363071	1.1651119339970064	0.37627807377504635	3.0964119761428237	0.001958780085798385	0.02653670780083732	NR3C1
ENSG00000143198.13	1260.6080427510287	0.5544522141084853	0.1791244901665314	3.0953456648670046	0.0019658364983423434	0.026584986705291802	MGST3
ENSG00000131188.12	113.89172060401673	-0.9823214832525933	0.31735934369983415	-3.09529718520497	0.001966157870858109	0.026584986705291802	PRR7
ENSG00000164039.15	837.3424281471779	-0.41820386099122947	0.1351116401806154	-3.0952467191737165	0.0019664924622828208	0.026584986705291802	BDH2
ENSG00000224975.1	31.410952568493805	0.9301830921209733	0.3005624811238206	3.094807737289646	0.001969405132003424	0.026600066795010664	INE1
ENSG00000137288.10	1085.926604298064	-0.38738811373775484	0.12518226641539112	-3.094592587517856	0.001970834108590796	0.026600066795010664	UQCC2
ENSG00000147457.14	978.3883974063964	-0.2690101449180138	0.08693300863530133	-3.0944534089065847	0.001971759008681346	0.026600066795010664	CHMP7
ENSG00000111432.4	57.771550145779436	-2.524407126477496	0.8161478082270449	-3.093075912268123	0.001980934560521383	0.0266930519037921	FZD10
ENSG00000152409.9	553.1233321648599	-0.4324056390363558	0.13980894170025507	-3.092832502540622	0.0019825599897942106	0.0266930519037921	JMY
ENSG00000167912.6	84.01302755436444	-0.5685579997307838	0.18383312945333538	-3.092793999762202	0.001982817213827253	0.0266930519037921	AC090152.1
ENSG00000058262.10	5447.701273342371	0.45195759038846994	0.1461594329039274	3.092223207280421	0.001986634080129863	0.026725719773559472	SEC61A1
ENSG00000109654.15	891.289621861272	-0.8191867232150929	0.26496068531733225	-3.0917293342368417	0.0019899420298985305	0.026751500407531013	TRIM2
ENSG00000163682.16	16916.94380469401	-0.36364564024085	0.1176455420835176	-3.0910277924742338	0.0019946496313997023	0.02679604787842619	RPL9
ENSG00000288398.1	91.91501349096843	0.4830394556222226	0.15631189013414354	3.0902284861867413	0.00200002572459256	0.0268400725073094	AL109627.1
ENSG00000101255.11	178.6668081688319	0.9181392795301783	0.2971203814919983	3.09012554076471	0.002000719096076486	0.0268400725073094	TRIB3
ENSG00000082684.16	719.1586518176726	-1.214941365800491	0.39324432305283963	-3.0895331339271266	0.002004713441551983	0.026856775138862057	SEMA5B
ENSG00000286169.1	37.00043769853075	0.9226976166948733	0.29865868931893746	3.089471861002929	0.002005126995982215	0.026856775138862057	AHRR
ENSG00000142892.15	431.93035265926414	-0.31631101633015296	0.1023885714283785	-3.0893195589843216	0.0020061552798276068	0.026856775138862057	PIGK
ENSG00000178726.6	113.84053949348878	1.5014947849379876	0.4861558678912889	3.0885049098568986	0.002011663695194619	0.026911776531956404	THBD
ENSG00000105290.12	589.6053187966374	-0.9448507052132519	0.30609779810887466	-3.0867608687507833	0.0020235030776843835	0.02705133738901571	APLP1
ENSG00000163393.13	93.24116308634817	0.6394524481272408	0.20721118017316129	3.085993948747679	0.0020287295084921663	0.027088148877098123	SLC22A15
ENSG00000251450.2	18.949926409276756	1.5304843166419522	0.49595347262497425	3.085943341703871	0.002029074822254541	0.027088148877098123	RASGRF2-AS1
ENSG00000067704.10	2480.909410837078	-0.22203145085144113	0.07195670055624838	-3.0856257879400637	0.0020312428602992883	0.027098273939204384	IARS2
ENSG00000230606.11	230.63727361468156	1.2928887202711121	0.4190958294961081	3.0849477119006226	0.0020358794127333236	0.027141293918436487	AC092683.1
ENSG00000049883.15	374.0058730856433	-0.39806032966738575	0.12912683825324942	-3.082707940906071	0.0020512636325946817	0.027327437334026445	PTCD2
ENSG00000006451.8	1597.1966284392627	-0.2572938769053277	0.08347311595056632	-3.0823562050528928	0.0020536892526327177	0.027340804842528644	RALA
ENSG00000164125.15	82.20653529436197	2.0699445973725683	0.6716715548452361	3.0817809425464158	0.002057662015890823	0.02734681940900516	GASK1B
ENSG00000145425.10	30573.562736097898	-0.3081916099960705	0.10000519368348378	-3.0817560433060733	0.0020578341291423467	0.02734681940900516	RPS3A
ENSG00000175662.17	476.4098384026593	0.6364125403572902	0.20651527657865343	3.081672944010542	0.0020584086394522714	0.02734681940900516	TOM1L2
ENSG00000272619.1	11.206217923449797	-1.584183875459637	0.5141237462656163	-3.081327962317434	0.0020607952579753974	0.02735961881168442	AC093673.2
ENSG00000227671.4	393.9897104028146	0.5135986310986564	0.16670483649016946	3.080886205295809	0.00206385508470965	0.027379986401861466	AL390728.4
ENSG00000184922.14	179.0862671601972	-0.8318625615311026	0.27002428052869865	-3.0806954096955397	0.0020651779173272537	0.027379986401861466	FMNL1
ENSG00000197008.9	421.2624810488264	-0.36836226138662587	0.11961413342770788	-3.07958809574335	0.0020728705645872802	0.0274462952334714	ZNF138
ENSG00000227540.1	44.09768036864408	-0.5778047832635784	0.18762548521183378	-3.0795644984540487	0.002073034783551835	0.0274462952334714	AC016394.1
ENSG00000164241.13	35.50158671037262	2.441818955587814	0.7931477078696765	3.078643399407054	0.002079454256097676	0.027512339035940622	C5orf63
ENSG00000149136.9	8350.749573123447	-0.30565459073692014	0.09930303509428733	-3.0779984765491197	0.002083959804453208	0.02755298712572797	SSRP1
ENSG00000163661.4	40.20133590317936	-1.6285750300027506	0.5292198210272807	-3.0773129903590655	0.00208875855105599	0.027584410240961133	PTX3
ENSG00000145495.16	3401.2668350497615	-0.21336323695214413	0.06933570516971718	-3.077249108953058	0.0020892062687702566	0.027584410240961133	MARCH6
ENSG00000100350.14	718.8348007778374	-0.3926650454025413	0.12765477329762348	-3.075991874483643	0.002098035624975524	0.02768197450551096	FOXRED2
ENSG00000250669.1	23.436309815343712	0.7266249551533053	0.23649253266766576	3.0725069707566814	0.0021226887548581033	0.02798804432331425	AC112206.4
ENSG00000089154.11	6666.132397874071	0.5124317536310086	0.16680339785452858	3.072070234911563	0.002125797000994346	0.027995357718255943	GCN1
ENSG00000140563.15	111.32488578426828	1.2374509195397245	0.40281345368153093	3.072019835062579	0.0021261559648696254	0.027995357718255943	MCTP2
ENSG00000135451.13	1608.3914785336265	0.35966131080267627	0.1171152586801034	3.0710030004295144	0.0021334100704546574	0.028071646265859226	TROAP
ENSG00000171621.14	297.9484007840082	0.6269400063658205	0.20416719545986162	3.0707186086075917	0.0021354429810914784	0.028079176380644718	SPSB1
ENSG00000198324.13	443.1069544712861	0.38531910155729265	0.12551600035473853	3.0698803377122266	0.002141445509482942	0.02813885746705405	PHETA1
ENSG00000280079.1	317.1551914529396	0.7804384845277387	0.2542468846426429	3.0696088395524894	0.0021433929152573097	0.028145208608542707	AC011447.7
ENSG00000110435.12	666.9296489111833	-0.34904571515486826	0.11373676360146923	-3.0688908678456484	0.002148550619976933	0.028193677213949872	PDHX
ENSG00000139329.5	4031.015452075077	2.2451580388329346	0.7319186561774241	3.067496667674347	0.002158598674203468	0.028306207989691315	LUM
ENSG00000143416.21	686.9323192774489	-0.4270963737532039	0.13924748247302485	-3.0671748326648665	0.002160924263348887	0.028317387892719155	SELENBP1
ENSG00000143376.14	1527.5816096334968	0.27094173699919266	0.08834487322901319	3.06686429100238	0.0021631704237180167	0.028327512415228306	SNX27
ENSG00000144746.7	715.556467181818	-0.389735480437127	0.12709276095289676	-3.0665435034617836	0.0021654929402815286	0.028329455566583034	ARL6IP5
ENSG00000141736.13	7403.834572695488	-0.55897169779827	0.18228704434016646	-3.0664367828312096	0.0021662661091800383	0.028329455566583034	ERBB2
ENSG00000132970.14	1344.5506164798896	-0.7184384172465269	0.23442860918629127	-3.0646362649177	0.002179348698992088	0.028481168857528143	WASF3
ENSG00000248890.2	20.58231124827861	0.8721158932389222	0.28464194650934266	3.06390503555068	0.0021846824711374076	0.028517509176558483	HHIP-AS1
ENSG00000278962.1	48.65903269851683	-1.8455898477914354	0.6023763657861004	-3.0638483722430627	0.00218509628678062	0.028517509176558483	AC092645.1
ENSG00000140332.16	2177.2094083494503	0.5078160133318717	0.165830849094223	3.0622529891488224	0.002196776999206569	0.028650502735920683	TLE3
ENSG00000129195.16	1661.0512909637296	-0.7188164661962879	0.2347714583021715	-3.0617711002634227	0.0022003164210993797	0.02867720873167083	PIMREG
ENSG00000108018.15	228.7970712290461	-1.4026033973061496	0.4582643091385664	-3.0606865281364106	0.002208301614216908	0.0287617819998007	SORCS1
ENSG00000203706.8	14.56743821755484	1.1320855752817753	0.36992189366080075	3.060336775632532	0.0022108823348547173	0.028770128912852074	SERTAD4-AS1
ENSG00000169760.17	213.56597791749476	-0.9829208472813633	0.32119558558122346	-3.0601941353045268	0.002211935629067591	0.028770128912852074	NLGN1
ENSG00000167785.9	464.2411011366523	-0.6376613034854828	0.20846233875380074	-3.058880118574208	0.0022216603331900718	0.028877077921058782	ZNF558
ENSG00000154721.15	159.59298503821734	-1.359638347058461	0.4445730884775992	-3.0583010584703203	0.002225958234553482	0.028905986693073992	JAM2
ENSG00000099256.19	167.89816369735348	-0.5859955892304414	0.19161608073282896	-3.0581754255139852	0.002226891713090022	0.028905986693073992	PRTFDC1
ENSG00000131115.16	394.4333358049408	-0.31580901794950217	0.10327913140483055	-3.0578202358383817	0.002229532786077691	0.028920741079323572	ZNF227
ENSG00000169218.14	146.8100708726233	1.6326643283579136	0.5340831093733351	3.0569480661419823	0.0022360301334660346	0.028984992858583816	RSPO1
ENSG00000143590.14	229.7497777024962	-0.5040209469333876	0.16488780647867288	-3.0567508762303737	0.002237501529449562	0.028984992858583816	EFNA3
ENSG00000124795.17	4173.487976031049	-0.389512076113307	0.12744682719760334	-3.056271267619535	0.0022410839873819133	0.029011850891198586	DEK
ENSG00000286536.1	8.847302422369962	-1.3172958402514043	0.43112461355540477	-3.055487436423334	0.002246950164944925	0.029065673777314397	AL591506.1
ENSG00000198585.11	1156.250620415237	-0.1982092771057544	0.0648736631130305	-3.055311933910853	0.002248265548630176	0.029065673777314397	NUDT16
ENSG00000128050.8	11248.683417786458	-0.40620744384794716	0.1330980344311153	-3.051941717878481	0.002273662428254688	0.029374251694064598	PAICS
ENSG00000024422.12	651.8355775821608	0.7650913994674365	0.25076978586142895	3.050971219835123	0.0022810243799188945	0.02944813575095065	EHD2
ENSG00000267284.2	28.217975432748286	0.8247151494035869	0.270334210060217	3.050724320905894	0.002282900773579446	0.02944813575095065	AC022031.2
ENSG00000104419.14	644.5001064670156	1.0212702508637455	0.33477873318813517	3.0505828167102345	0.0022839768208836567	0.02944813575095065	NDRG1
ENSG00000140025.16	217.32217643089	-0.32662697387851136	0.10708785388826657	-3.050084225418391	0.0022877719868554746	0.029459001981522053	EFCAB11
ENSG00000255330.9	167.28411122737936	-1.8799906333759946	0.6163763329847892	-3.0500694669313146	0.002287884413150875	0.029459001981522053	AL096711.2
ENSG00000014641.19	3603.7391107767994	-0.3853518987066625	0.12635507888710026	-3.049753932336815	0.0022902892842852594	0.02947022838092358	MDH1
ENSG00000188833.9	36.02242123723253	1.1299505020881315	0.37058278057081356	3.049117663663848	0.002295145698550971	0.029512963818691552	ENTPD8
ENSG00000165934.13	2124.247582558484	-0.22429594601062602	0.07356771584768958	-3.048836618429144	0.0022972938195483694	0.029520839830880916	CPSF2
ENSG00000185163.10	858.8172041125571	0.4361023653137457	0.14307680453561236	3.048029809787918	0.0023034707586535967	0.029570457919824454	DDX51
ENSG00000085433.15	150.61759407702897	0.4899946057416408	0.16076304632920538	3.0479305843598263	0.0023042314796034662	0.029570457919824454	WDR47
ENSG00000132541.11	438.17303077476583	-0.6222801615574385	0.20419189447501984	-3.0475262652189468	0.0023073336095247978	0.02959051454936939	RIDA
ENSG00000107819.13	184.18684315226017	1.2462080058568885	0.40909034156143587	3.046290462640358	0.002316839006924236	0.029691246722089035	SFXN3
ENSG00000118432.12	69.63182724540764	1.2098645970616049	0.39718428627818064	3.0461038839140726	0.002318277222734896	0.029691246722089035	CNR1
ENSG00000104814.13	134.34315794728505	-0.8880526898356239	0.2915757740189147	-3.0457012172006284	0.002321383909270306	0.029711241192950974	MAP4K1
ENSG00000230079.1	10.37290554154515	-0.9336329192329718	0.3065856107714117	-3.0452600723296257	0.0023247918419760693	0.029735062122520264	STK24P1
ENSG00000101871.14	1578.4730631397927	0.41495839833827275	0.13630454027196248	3.0443475874708534	0.002331855515498937	0.029796001968640906	MID1
ENSG00000122482.21	1304.8517016400085	-0.27426443983181625	0.09009278217130476	-3.0442443137156396	0.0023326562090514235	0.029796001968640906	ZNF644
ENSG00000115806.13	2477.6428273351603	0.4006655457732253	0.1316309343237045	3.043855517943187	0.0023356728470132876	0.02980832302654086	GORASP2
ENSG00000248167.7	154.9646353334033	-0.36726698786211814	0.1206638383348407	-3.043720413094739	0.002336721951778874	0.02980832302654086	TRIM39-RPP21
ENSG00000100442.11	2122.541938214692	-0.2726460086628775	0.08958816843233303	-3.0433260712189933	0.0023397865303909694	0.029827623514745355	FKBP3
ENSG00000106829.19	1539.6203691535388	-0.8871759553830353	0.2915438962770943	-3.043027025130479	0.0023421129830189214	0.029837495020249002	TLE4
ENSG00000113269.14	1682.707218960499	-0.598835146522546	0.1968066354772492	-3.042758924618531	0.0023442004926649855	0.029844311437742833	RNF130
ENSG00000166949.16	1846.8370667164388	0.6898759560338525	0.22676652581039156	3.0422301244350547	0.0023483228819267334	0.0298682467533907	SMAD3
ENSG00000160072.20	1200.2882281111617	0.6340157256742253	0.2084126197339271	3.0421177301242617	0.0023491999338088325	0.0298682467533907	ATAD3B
ENSG00000139971.15	738.598897578137	-0.9061204014693885	0.29787776341707	-3.0419202530425036	0.002350741642627972	0.0298682467533907	ARMH4
ENSG00000256969.2	134.98464972358283	0.8470373936457082	0.27850995802928324	3.0413181619762715	0.0023554479037552504	0.029908276421262175	AC084375.1
ENSG00000110046.13	1012.8292544119979	0.26058115060657705	0.08570618488587793	3.0404007710009946	0.0023626353040494164	0.02997973668979933	ATG2A
ENSG00000008988.9	16529.473762632344	-0.30904662292888885	0.10165495559203276	-3.0401530464404676	0.0023645795696324444	0.029984615861882658	RPS20
ENSG00000179604.10	789.5931047488126	0.5215553011163296	0.1716142475566521	3.0391142258987407	0.0023727487121703063	0.030068372605644014	CDC42EP4
ENSG00000163053.11	79.0386492660028	-1.4591207573805198	0.4802585312801452	-3.038198516726365	0.002379971142307805	0.030140029802190542	SLC16A14
ENSG00000279738.1	57.54342510625308	0.656983780145783	0.21627640268600454	3.0377044004176836	0.0023838767177426124	0.030157857945705125	AL022311.1
ENSG00000181240.14	15.087380113095998	0.780404625888672	0.25693662812256746	3.0373428327096774	0.00238673832416423	0.030157857945705125	SLC25A41
ENSG00000237036.5	121.95555387505541	-0.9045625886993728	0.2978237048440689	-3.037241743980632	0.0023875389472998564	0.030157857945705125	ZEB1-AS1
ENSG00000198056.15	779.5127478112076	-0.5862725923949396	0.1930288875672832	-3.0372272242960796	0.0023876539634500207	0.030157857945705125	PRIM1
ENSG00000115365.12	1565.1925323728872	-0.4541066577473547	0.1495376200420327	-3.036738565316958	0.0023915277832144044	0.030170564858712477	LANCL1
ENSG00000167191.12	2345.9104392008235	-0.7724877935598675	0.254383598679735	-3.0367044006340116	0.0023917988371139104	0.030170564858712477	GPRC5B
ENSG00000264164.1	31.442199615810882	-1.6923602226116943	0.5573908065586565	-3.036218399546926	0.0023956576927486343	0.030199425236327702	AC090616.2
ENSG00000166974.13	1216.432605983929	-0.5030358187597123	0.1657344582876146	-3.0351914982383863	0.00240383005372592	0.03028258778035851	MAPRE2
ENSG00000135720.13	2765.393477610161	0.3392794188639858	0.11181470210259085	3.0343006106003334	0.002410940645156489	0.030352274369671476	DYNC1LI2
ENSG00000111237.19	631.146982941504	0.382284582951569	0.1259990570302017	3.0340273329183423	0.0024131256577617265	0.030359900291106957	VPS29
ENSG00000105146.13	104.25010878613305	-0.8067489813594123	0.2659551843054232	-3.0334019750972065	0.002418132575379424	0.030402995833285842	AURKC
ENSG00000141540.11	344.07225069649076	0.5761611387425138	0.1899541572752438	3.0331588790007666	0.002420081485720141	0.0304076120794013	TTYH2
ENSG00000137106.18	2146.049943852446	-0.20050767557730845	0.0661402422095893	-3.0315533913820163	0.002432988881507399	0.030539134531867723	GRHPR
ENSG00000167671.12	854.9308731909209	0.4440710020243497	0.14648740968779095	3.0314619049568803	0.00243372628499903	0.030539134531867723	UBXN6
ENSG00000164841.5	105.70949160830952	-1.6141830337151735	0.5325632861205717	-3.0309694186274125	0.0024376993635139414	0.03055201226253641	TMEM74
ENSG00000140577.16	488.85003638108617	0.5971213166063591	0.19700857643972222	3.0309407204363894	0.002437931065893199	0.03055201226253641	CRTC3
ENSG00000136425.14	886.6480822211615	-0.4166224120386213	0.13746788653986483	-3.0306890032662532	0.0024399642344102605	0.03055757162365006	CIB2
ENSG00000267279.2	12.246874842006433	1.2365551334002396	0.4080879331457442	3.030119327146626	0.0024445713503144536	0.030595338306279335	AC090409.1
ENSG00000197122.11	2510.8938904851248	0.5660992547026419	0.18687695607540916	3.029261962476571	0.0024515200847239466	0.030662343597093786	SRC
ENSG00000151893.15	1214.802228687708	0.328096687530441	0.10835347905784243	3.028021715438347	0.002461603977134521	0.030768449191439555	CACUL1
ENSG00000135903.19	239.460035692938	-3.051080181442235	1.008259019257668	-3.0260876651404485	0.0024774046346406463	0.030945826313405967	PAX3
ENSG00000167562.12	234.96324149312701	0.5503343979285441	0.18189146069899728	3.0256197614425884	0.002481241193657745	0.03097362383563409	ZNF701
ENSG00000174718.12	2462.384063592925	0.6157068562548493	0.20351654196428137	3.0253405954731205	0.0024835327930453335	0.03098211188416839	RESF1
ENSG00000011523.14	971.7543814028206	-0.45532695572102355	0.15053649665751792	-3.0246947805416737	0.002488841539641821	0.031020409535295043	CEP68
ENSG00000063660.9	1512.6373784855984	0.5181599072365769	0.1713166191435808	3.024574672480001	0.0024898299996338044	0.031020409535295043	GPC1
ENSG00000104731.14	971.7008936429957	0.32204209158742186	0.10649340053852291	3.0240567956220574	0.0024940961138649404	0.031053435034287313	KLHDC4
ENSG00000100078.4	452.05881611467777	-0.7726938928039639	0.2555416099997399	-3.0237498026436884	0.0024966281859503947	0.031062033220206304	PLA2G3
ENSG00000204970.9	21.767064708124234	1.1166971123087968	0.3693292719896128	3.0235813865850396	0.0024980182770723545	0.031062033220206304	PCDHA1
ENSG00000161996.19	1148.452799668843	0.4582395292394287	0.1515741927298397	3.023202835433721	0.002501145389317932	0.031080813810115012	WDR90
ENSG00000099910.17	365.97462967517856	0.4142518330234347	0.13708756497819757	3.021804589565198	0.002512727002186803	0.03118881382868235	KLHL22
ENSG00000096060.14	1337.0500310620903	-0.6894709137992665	0.22817386266328962	-3.0216910287253245	0.0025136697725607602	0.03118881382868235	FKBP5
ENSG00000261188.1	117.82539396146245	-0.462605875278008	0.1531013359877408	-3.0215665480218274	0.002514703570248525	0.03118881382868235	Z95115.1
ENSG00000175727.14	2332.1632843302104	0.663185320216248	0.21949924307018925	3.0213558413237047	0.0025164543511137227	0.03119040518749852	MLXIP
ENSG00000100433.15	66.23715701494079	-1.7123495932359047	0.5668521184662061	-3.020804787444734	0.0025210383796544257	0.031201872019290807	KCNK10
ENSG00000151692.15	742.5852597299294	-0.826193107621321	0.27356115525188723	-3.020140439385797	0.002526575018387979	0.031201872019290807	RNF144A
ENSG00000122912.15	174.8919830350417	0.9109126941365451	0.30161772808112813	3.0200900322793056	0.002526995561952305	0.031201872019290807	SLC25A16
ENSG00000146918.20	2040.2678080580135	-0.3702821358103057	0.12260732283678813	-3.0200654189572043	0.002527200932734149	0.031201872019290807	NCAPG2
ENSG00000127452.9	631.9734377679792	0.43556876781090925	0.14422875347598413	3.01998566383947	0.0025278665053222794	0.031201872019290807	FBXL12
ENSG00000108387.15	113.93184149768346	-1.3979779648986403	0.4629252134172958	-3.019878642121957	0.0025287598751243257	0.031201872019290807	SEPTIN4
ENSG00000155189.12	1558.7668680970894	-0.43770111098827846	0.14495074254307103	-3.0196541480856425	0.0025306347900144028	0.031201872019290807	AGPAT5
ENSG00000077080.10	13.395941633454445	-1.1752623492980365	0.3892091325538341	-3.019616578846536	0.002530948682545401	0.031201872019290807	ACTL6B
ENSG00000104635.14	3979.7622411112925	0.4837738179882836	0.1602251260180261	3.019338040238812	0.0025332769950059428	0.031201872019290807	SLC39A14
ENSG00000263934.4	33.454238274329825	-1.5645414623111462	0.5181805038838313	-3.0192981993430887	0.0025336101863354635	0.031201872019290807	SNORD3A
ENSG00000198680.4	112.36652188670308	0.8222221342178548	0.27236466983013896	3.018828156862768	0.002537544201440807	0.031230313526567265	TUSC1
ENSG00000224081.9	282.84738577842336	0.6501518300953075	0.21539964604185577	3.0183514320583984	0.0025415398501444364	0.031232213498461794	SLC44A3-AS1
ENSG00000286532.1	50.791439761653244	-0.48240564058417956	0.15983018109199557	-3.0182387161691007	0.002542485414312014	0.031232213498461794	PARTICL
ENSG00000120833.14	608.8504237054789	0.9935421005031372	0.3291805623487579	3.0182283346685157	0.002542572520031872	0.031232213498461794	SOCS2
ENSG00000155016.18	203.00214609184977	-0.644522309014796	0.21358769822482462	-3.017600331721189	0.002547846842235961	0.03127701640813801	CYP2U1
ENSG00000181234.9	163.94019451090298	-2.2284960189061116	0.738681380096699	-3.016856900622545	0.002554103528303929	0.03132370792510774	TMEM132C
ENSG00000286408.1	10.89807770189062	-0.7954534233580027	0.26367794668187955	-3.0167612929635568	0.002554909177412034	0.03132370792510774	AC113410.4
ENSG00000125551.19	15.234413046039943	1.3082757837415688	0.43380144394517617	3.0158400853707366	0.0025626837572788994	0.03135475732326456	PLGLB2
ENSG00000145241.11	545.0411136796198	-0.425877629123841	0.14122175893840208	-3.015665803380906	0.002564157050770953	0.03135475732326456	CENPC
ENSG00000139684.14	1538.8612898619228	-0.27922197681288363	0.09259052914926913	-3.0156645542303577	0.0025641676132652207	0.03135475732326456	ESD
ENSG00000089289.16	1182.8321821051286	-0.2600177588061941	0.08622311409014069	-3.0156386898107432	0.0025643863250557333	0.03135475732326456	IGBP1
ENSG00000164609.10	661.4358359846907	-0.38959734903125853	0.12919844823837978	-3.0154955755538593	0.002565596820094421	0.03135475732326456	SLU7
ENSG00000056558.11	104.51301978567297	-0.7404076423009237	0.24558211746757744	-3.0149086176792768	0.0025705669201664685	0.0313955390554512	TRAF1
ENSG00000111229.16	2367.429659656186	0.32005777770760147	0.10616560455117197	3.0147031052164657	0.0025723091889262874	0.031396871014551714	ARPC3
ENSG00000162384.14	827.3223798705063	-0.27621982135921536	0.09164488483613605	-3.0140233342330576	0.0025780797651740995	0.03144733845539777	CZIB
ENSG00000244270.1	73.03929190665978	-0.7232915003893846	0.2399920148810404	-3.013814858581469	0.0025798518855066166	0.03144899977614407	RPL32P29
ENSG00000138078.15	1433.722099209881	-0.3798793462950899	0.12607131282546447	-3.013210045817498	0.0025849993231703452	0.03147408933115213	PREPL
ENSG00000169169.14	1250.1814560423402	-0.7799943693051279	0.25886014739601043	-3.0131883070895182	0.0025851845117503755	0.03147408933115213	CPT1C
ENSG00000184677.18	1157.9487000911215	0.3229918852055736	0.10720373235461013	3.012879105152572	0.002587819864920709	0.031486233596984624	ZBTB40
ENSG00000101412.13	985.945716973298	0.4147380970710332	0.13768957107474764	3.0121242577325194	0.0025942638122063593	0.03154467269187543	E2F1
ENSG00000140479.17	205.8712175001038	0.5967394027818154	0.19825252851159147	3.009996428605071	0.002612507616360811	0.03174642630652353	PCSK6
ENSG00000279803.1	15.694768413181675	1.062529677622558	0.35306304095961755	3.0094616381670134	0.002617111265507564	0.03178227856482464	AC009090.5
ENSG00000084733.11	2279.927551849478	-0.20629285211047285	0.06857212745669906	-3.0084067646980865	0.0026262137064277232	0.03187268452800919	RAB10
ENSG00000186594.14	207.0495467064383	1.5838654604084859	0.5266262361026075	3.0075703636229143	0.0026334515226483423	0.031940360928322864	MIR22HG
ENSG00000161277.11	156.02518409267478	-0.39192366892325436	0.1303220211959549	-3.0073479932754403	0.0026353788755977296	0.03194358354633717	THAP8
ENSG00000136261.15	2672.8732631389134	-0.5093307594478506	0.1693857972317377	-3.006927190896839	0.002639029629781005	0.03196767838872718	BZW2
ENSG00000278903.3	139.61416216877072	-0.9402828922568496	0.3127455450469208	-3.006542881740426	0.0026423678180688107	0.03198795902679774	CU633906.2
ENSG00000260404.3	816.4058992319021	0.42068638150319565	0.1399443468460692	3.0060977165867704	0.0026462394387044004	0.03200132777195337	AC110079.1
ENSG00000178127.13	1718.3460130125138	-0.3637358622337787	0.12100753390024664	-3.005894348145519	0.0026480098677279292	0.03200132777195337	NDUFV2
ENSG00000172461.11	181.04270069793108	-1.4097313498036175	0.4689971623790613	-3.0058419600078925	0.00264846610929972	0.03200132777195337	FUT9
ENSG00000145390.11	624.2306361526482	0.520010115444968	0.1730196099554271	3.005498137343691	0.002651462200421238	0.03201740536488561	USP53
ENSG00000167968.13	13.799626658163186	1.219871307221139	0.4059656568417941	3.0048633096482003	0.002657002268604686	0.03204501498130664	DNASE1L2
ENSG00000118181.11	12926.197886491207	-0.34095073979952956	0.11346665280726234	-3.0048541255436354	0.0026570824948087173	0.03204501498130664	RPS25
ENSG00000187730.9	46.75933576217782	-2.1137765582507995	0.7038837574352393	-3.003019370631346	0.0026731541627773884	0.03221863048603919	GABRD
ENSG00000101935.10	583.8022345683993	0.45958854405177896	0.15305607251444903	3.0027462256252013	0.0026755543792611213	0.03222735425245351	AMMECR1
ENSG00000258815.1	12.968028658065666	1.0983989860552907	0.3658578055210304	3.002256531034028	0.002679862420696407	0.03225903267092531	LINC02820
ENSG00000250899.3	759.3661625506465	0.6998085190586714	0.23313475538728384	3.001733988122656	0.0026844664326018046	0.03229423197768278	AC125807.2
ENSG00000158055.15	175.8223240986503	-1.4734018739983317	0.4909534959344774	-3.0011027239838044	0.0026900380037353584	0.032341019752225475	GRHL3
ENSG00000142751.15	706.4648353517247	0.8982722879154734	0.29940086443923264	3.000232780215602	0.0026977334902942196	0.0324037964307194	GPN2
ENSG00000234899.10	31.436519103834577	-1.8918776264063193	0.6305982357045032	-3.0001314930618492	0.0026986307784842784	0.0324037964307194	SOX9-AS1
ENSG00000138685.15	1375.57828777835	-0.9195272897977875	0.30657521399968846	-2.9993530064003218	0.002705536387101436	0.03244883690246203	FGF2
ENSG00000241343.9	7507.9541117902545	-0.3617897223064873	0.12062990286178625	-2.999171131895994	0.002707152039910655	0.03244883690246203	RPL36A
ENSG00000122877.16	27.24488239751264	-1.20520337573375	0.40184991067839826	-2.9991380953628677	0.0027074456092149968	0.03244883690246203	EGR2
ENSG00000090263.16	453.10155402033973	-0.2717016554787451	0.09062447447623061	-2.998104618526734	0.0027166439944221726	0.03253879386216314	MRPS33
ENSG00000281501.1	29.44847846573643	-0.8546281494386514	0.28511289278285573	-2.9975079032625263	0.0027219680089653913	0.03258226214467664	SEPSECS-AS1
ENSG00000162642.14	482.5318602276425	0.3146807872428683	0.10500319527134214	2.9968686803262656	0.002727681859990758	0.032599405015520264	C1orf52
ENSG00000111727.12	124.80902709788843	0.8348435422402677	0.2785752283816103	2.996833376356943	0.0027279977522762355	0.032599405015520264	HCFC2
ENSG00000110237.5	3175.584108176201	0.6571743353972884	0.21929814862744915	2.9967162947358834	0.0027290456125515223	0.032599405015520264	ARHGEF17
ENSG00000168803.15	301.9833558474741	-0.44748495580159375	0.14933251378744547	-2.996567488568014	0.0027303779327248396	0.032599405015520264	ADAL
ENSG00000178695.6	1552.5474591224818	1.252301274092534	0.4179352919454051	2.996399916990313	0.0027318789783605463	0.032599405015520264	KCTD12
ENSG00000279283.1	18.938391791292513	1.2590945956259156	0.42026982671412766	2.995919563081949	0.0027361859941473802	0.032630545627474715	AC131009.4
ENSG00000157077.14	1073.172572191304	-0.20583443444340058	0.06872147586579892	-2.9951981072897707	0.0027426664675067503	0.03266382643856374	ZFYVE9
ENSG00000177663.13	328.7819528945749	0.49072726035239644	0.1638440721736823	2.995087059556252	0.002743665197558324	0.03266382643856374	IL17RA
ENSG00000128298.17	116.37155819943713	-0.49534384950987775	0.1653926852712027	-2.9949562079945524	0.0027448424637025962	0.03266382643856374	BAIAP2L2
ENSG00000134532.18	241.5780689773136	-0.9355723815765479	0.3123985501960128	-2.9948038522890967	0.0027462137831984505	0.03266382643856374	SOX5
ENSG00000286044.1	8.942982724102695	1.0099616775135551	0.33725374425455523	2.994664091116058	0.002747472292507156	0.03266382643856374	AP001977.1
ENSG00000228327.3	2342.351424826054	0.5611435722346382	0.18742774582476038	2.9939194422115682	0.002754186528703396	0.03272192857080642	AL669831.1
ENSG00000090054.15	1188.8166007705352	0.25264015109090615	0.08438934224519684	2.9937447593423516	0.0027557637513595293	0.03272192857080642	SPTLC1
ENSG00000197343.11	1153.7791674895593	0.35992908904899357	0.12025941704280504	2.9929389140551104	0.0027630504673262003	0.03276061763282858	ZNF655
ENSG00000260941.1	43.36056348623052	1.3110781631530712	0.4381009912591085	2.992639115892009	0.0027657658288206513	0.03276061763282858	LINC00622
ENSG00000272414.6	110.53285782524247	-0.7630604749181712	0.25499411562225693	-2.9924630733383406	0.0027673614344653477	0.03276061763282858	FAM47E-STBD1
ENSG00000182197.11	1789.7596847836935	0.5392880168863878	0.1802361580277237	2.992118911031355	0.002770483264453019	0.03276061763282858	EXT1
ENSG00000141622.14	328.49479788999105	-1.047669461764546	0.35014510728588527	-2.992100817530911	0.002770647476077434	0.03276061763282858	RNF165
ENSG00000143199.18	14.695210968911631	1.9650574980958089	0.6567550243757533	2.992070749612611	0.0027709203838816496	0.03276061763282858	ADCY10
ENSG00000214063.11	1293.6755578889984	0.5261829102443276	0.17585931273508418	2.9920673637396367	0.002770951116884065	0.03276061763282858	TSPAN4
ENSG00000143742.13	4433.215050571997	-0.25224479264522975	0.08431127281824369	-2.9918275956883407	0.0027731282432115487	0.03276620611401279	SRP9
ENSG00000089723.10	119.58719188917989	-0.6824965771037037	0.2281662875730739	-2.991224445833714	0.002778611835878952	0.03279680706988746	OTUB2
ENSG00000065150.21	12098.77916961931	-0.36685755155890465	0.12264694406528652	-2.9911674877412495	0.0027791301871018873	0.03279680706988746	IPO5
ENSG00000104205.15	220.56640440869984	0.4978452538406619	0.16645453888618908	2.9908782131862233	0.0027817641146159035	0.03280775051495468	SGK3
ENSG00000085733.16	4935.189408939808	0.3187756476745686	0.10661371874090994	2.990005896419854	0.0027897206183958747	0.0328780098390783	CTTN
ENSG00000141401.12	1333.09217542284	-0.4286918217496154	0.14339010053602508	-2.9896891078747214	0.0027926152247828994	0.0328780098390783	IMPA2
ENSG00000110429.14	500.79358196344765	-0.33739834884947223	0.11285898769659047	-2.9895567533932894	0.002793825405628994	0.0328780098390783	FBXO3
ENSG00000078967.13	118.57662025586761	-0.542304693412272	0.1814045879737616	-2.989476172954959	0.00279456242598075	0.0328780098390783	UBE2D4
ENSG00000108175.17	5555.70817673551	0.5605686282641454	0.1875978522109362	2.9881399048952786	0.002806810374660379	0.03300190987307103	ZMIZ1
ENSG00000087095.13	980.4081056812652	-0.3323457915014167	0.11123149454725334	-2.987874907679404	0.002809245099773655	0.03301034706482198	NLK
ENSG00000232160.7	55.65055425124793	0.7514416667203663	0.2515318925269138	2.987460791438057	0.002813053753693992	0.033034908589501095	RAP2C-AS1
ENSG00000125821.12	1028.5565430754843	-0.44352613479731395	0.14849582232482933	-2.986792004337444	0.00281921458986731	0.033064725900568824	DTD1
ENSG00000126457.21	8410.401356197519	-0.24386218605941773	0.08164974350079794	-2.9866864928612364	0.0028201876812406624	0.033064725900568824	PRMT1
ENSG00000184635.16	808.9490000944531	-0.30182594302954807	0.10105919515728908	-2.986625240382971	0.002820752729761385	0.033064725900568824	ZNF93
ENSG00000124406.16	415.58805977092305	-1.0615332999911093	0.3555053303455217	-2.985984201585352	0.0028266724596529955	0.03311392526774478	ATP8A1
ENSG00000137124.8	1351.9722389003696	-0.3430882556890984	0.1149108944421297	-2.9856895410546227	0.0028293973323637095	0.033118197495707845	ALDH1B1
ENSG00000123415.15	430.6161503098331	0.3008795317849351	0.1007778431135736	2.985572249704262	0.002830482651136495	0.033118197495707845	SMUG1
ENSG00000187792.5	182.86670726501137	0.4037777908050728	0.13525418964096156	2.9853255701499486	0.0028327664636782963	0.033124758210311175	ZNF70
ENSG00000116898.12	1446.2958474555337	-0.27314123626089	0.09152108921202763	-2.9844622546842894	0.002840772479433209	0.033186296692440144	MRPS15
ENSG00000149541.10	625.1271931691763	-0.2921868852921932	0.09790519614875597	-2.984385883342167	0.002841481708060574	0.033186296692440144	B3GAT3
ENSG00000101000.6	347.40271974544896	0.8454895702058479	0.28332977182000463	2.984118346528636	0.002843967485604951	0.03319516147132336	PROCR
ENSG00000138796.16	1298.786383720864	-0.4496433337741652	0.15073556291090306	-2.982994358404598	0.0028544325580001635	0.03326269807633797	HADH
ENSG00000261488.1	44.68581187413414	0.8912849018637073	0.2987985495854584	2.982895677038064	0.002855353023554959	0.03326269807633797	TBILA
ENSG00000272870.3	34.367509024538734	-1.1276220326231996	0.3780409854302655	-2.9828036537884963	0.002856211628679029	0.03326269807633797	AC097534.2
ENSG00000165124.18	1976.464231097357	1.4736635088591397	0.49406135826579206	2.982754032883396	0.002856674704745838	0.03326269807633797	SVEP1
ENSG00000213977.8	1839.6176618545255	0.5065007752215179	0.16985303716489825	2.981994220861605	0.002863774047315062	0.033325176928320065	TAX1BP3
ENSG00000022267.19	1113.9514772836192	-0.5983558909053976	0.2007117591174695	-2.9811700796025664	0.0028714926608766293	0.033394782161338364	FHL1
ENSG00000145592.14	17274.34222550254	-0.34936590530344835	0.11722921134247352	-2.980194964229611	0.0028806497706936004	0.033459137407845015	RPL37
ENSG00000184378.3	44.81443356338553	-0.9127592683699505	0.30629004573063084	-2.9800487514787983	0.0028820251207276213	0.033459137407845015	ACTRT3
ENSG00000198816.7	1395.5710362063555	-0.3496813789520237	0.11734175683992212	-2.980025085435356	0.0028822477916870238	0.033459137407845015	ZNF358
ENSG00000158014.15	9.638540249045736	1.8709150854962708	0.6279697737633267	2.97930754578228	0.0028890064970130817	0.03351735721097132	SLC30A2
ENSG00000103550.14	1728.635556490544	-0.3967984424112943	0.1332290680189277	-2.978317332032388	0.002898357354273764	0.0336055619894806	KNOP1
ENSG00000249274.1	10.508044772711228	0.9817681073449172	0.32968060504671043	2.9779371073582457	0.0029019552535910044	0.03362009826828482	PDLIM1P4
ENSG00000126261.13	4067.0368339724055	-0.33206188837831174	0.11151191579525	-2.9778152945378453	0.0029031087768077815	0.03362009826828482	UBA2
ENSG00000145740.19	843.7471100460546	0.34141901297864835	0.11467650155551207	2.9772360365682746	0.002908599868761722	0.03365948533324698	SLC30A5
ENSG00000283093.1	33.00137822197327	-1.1851645528468062	0.39809533529056856	-2.977087264742146	0.0029100116845535	0.03365948533324698	CENPVL2
ENSG00000144834.14	83.51089913914042	-1.6707580087775207	0.5612721174696419	-2.9767343803033093	0.002913362991155102	0.03367798565361737	TAGLN3
ENSG00000081386.12	398.4491661769541	-0.294004931201003	0.09880679059474251	-2.9755539010154526	0.0029245994971516353	0.03375126507194079	ZNF510
ENSG00000177989.13	59.18566468067375	-1.3511748369054206	0.45409562780090906	-2.975529281021445	0.002924834265417273	0.03375126507194079	ODF3B
ENSG00000184916.9	302.7191575190131	0.8508606594269754	0.28597913546528075	2.975254324210215	0.0029274573331359555	0.03375126507194079	JAG2
ENSG00000180263.14	1429.7852291142835	0.8429376847226839	0.28331842544118	2.9752307263817084	0.0029276825546849035	0.03375126507194079	FGD6
ENSG00000267198.1	12.39426616068575	-1.40207840244555	0.4712669947114386	-2.9751253921443324	0.002928688074781189	0.03375126507194079	AC091132.4
ENSG00000128833.13	571.9250401997066	-0.8862560719930223	0.2979134875555391	-2.9748773016790664	0.0029310575905548775	0.03375126507194079	MYO5C
ENSG00000111731.12	1306.0040757022991	0.4052245917663473	0.13622004189201284	2.9747795268451416	0.0029319919200031792	0.03375126507194079	C2CD5
ENSG00000112837.17	156.61687006962538	1.670757605246837	0.5617928039974701	2.9739747347393233	0.0029396927890942017	0.03381966138692216	TBX18
ENSG00000132563.16	646.4379525658351	-0.9428280602299534	0.31707834316961175	-2.9734861447967615	0.0029443769928050715	0.033824172522685464	REEP2
ENSG00000135452.10	430.3044762875939	-0.39318095828773425	0.13224607604248304	-2.9731011312685593	0.002948072987205184	0.033824172522685464	TSPAN31
ENSG00000162692.12	212.09403872873466	-1.6218720534874875	0.5455528134133212	-2.9728965071961353	0.0029500390287911546	0.033824172522685464	VCAM1
ENSG00000173540.12	625.9897467060808	0.6092828198522496	0.20496897268536177	2.9725612216807615	0.0029532630605871146	0.033824172522685464	GMPPB
ENSG00000101349.16	19.915565923180015	-1.1702999908871856	0.39371724985053097	-2.972437685500122	0.0029544517676626837	0.033824172522685464	PAK5
ENSG00000177981.11	205.28025379417798	0.5885196290247555	0.19799717575438708	2.9723637561113825	0.0029551633501441943	0.033824172522685464	ASB8
ENSG00000183831.7	29.063286104233978	-0.8803355741606432	0.29619995292025403	-2.97209896720563	0.002957713270085492	0.033824172522685464	ANKRD45
ENSG00000114573.10	1401.598447981218	-0.37475292978805713	0.1260924829845432	-2.9720481421084832	0.002958202945910696	0.033824172522685464	ATP6V1A
ENSG00000170584.11	597.5040945137791	-0.38948585267095226	0.13105731311788493	-2.971874238872981	0.0029598789811456036	0.033824172522685464	NUDCD2
ENSG00000142319.18	18.35621750347035	1.286133999309745	0.43278655397022925	2.9717512882764288	0.0029610644705894058	0.033824172522685464	SLC6A3
ENSG00000109079.10	830.1111078540415	0.3817072737055129	0.1284509423979508	2.971619098931596	0.002962339523317905	0.033824172522685464	TNFAIP1
ENSG00000261135.1	33.034054268529985	-1.2175983272492097	0.40974855415678857	-2.9715744324098354	0.002962770474374221	0.033824172522685464	AL137802.2
ENSG00000038358.15	2357.642965431799	0.2555598228436986	0.08600567784931797	2.9714296687648885	0.0029641675745891156	0.033824172522685464	EDC4
ENSG00000286147.1	25.011554692545488	0.8018234066638104	0.26984949000553055	2.9713726961180362	0.0029647175770248133	0.033824172522685464	AC092445.1
ENSG00000174871.11	240.94504798761426	-0.6556072607195594	0.22068110857191955	-2.970835451036799	0.0029699086136561028	0.03385672953565911	CNIH2
ENSG00000164209.17	502.7314227964689	0.31903736459598137	0.10739420859772868	2.970712934726434	0.0029710935667216455	0.03385672953565911	SLC25A46
ENSG00000002549.12	883.8230082038298	-0.46708600660092325	0.1573865581529759	-2.967763016628949	0.002999755133501358	0.03416041719217438	LAP3
ENSG00000133401.16	470.78681824020714	1.0591100485914635	0.35689866321970676	2.9675371687774454	0.003001959845035246	0.03416041719217438	PDZD2
ENSG00000198836.10	2070.684511175449	-0.3471054694280259	0.11697202083899914	-2.9674230379056503	0.0030030745450881553	0.03416041719217438	OPA1
ENSG00000285793.1	534.8135049806109	-0.4115248428721411	0.1387523112674695	-2.9658954082491245	0.003018031082688427	0.03431024809793159	AC125232.2
ENSG00000280789.2	1083.1457306912102	-0.5273507798230039	0.17789216818577763	-2.964440678873941	0.003032337006971972	0.034448945946569304	PAGR1
ENSG00000119125.16	38.56582963179289	1.6224208356566694	0.5473248108686051	2.964274236137561	0.0030339777552633855	0.034448945946569304	GDA
ENSG00000157693.15	235.91869124035003	0.8796915493356305	0.29678110540116526	2.964109012757173	0.0030356072843054725	0.034448945946569304	TMEM268
ENSG00000183484.12	9.506194824230702	1.7838732087900644	0.6018993301971105	2.9637401460571158	0.0030392481430316157	0.03446991522220636	GPR132
ENSG00000106384.12	9.650848589795716	2.097482939209706	0.7078366072803168	2.963230380622378	0.0030442862830330443	0.034506697821360406	MOGAT3
ENSG00000137486.17	1392.9764973025801	0.8261667642813794	0.27883565380256786	2.962916517363143	0.0030473920601340283	0.03452154682617358	ARRB1
ENSG00000128805.14	224.91591588550668	1.0274724646074487	0.34683068918800947	2.9624612141818796	0.0030519025672345983	0.03455228206862068	ARHGAP22
ENSG00000100316.16	53924.15701687738	-0.2626516861333392	0.08867890366264174	-2.9618282960797133	0.0030581827497012156	0.0346030048147476	RPL3
ENSG00000074317.11	82.39387151793468	-0.8683387129195879	0.2932096009079115	-2.9614948154180922	0.0030614964781515565	0.03462012252705031	SNCB
ENSG00000230629.2	283.3121855308697	-0.45436050437962167	0.15344043578867259	-2.961152332787912	0.0030649030653605693	0.03463826956407501	RPS23P8
ENSG00000283199.3	11.049047863076474	1.4269158367879196	0.4819888777569277	2.9604746139132465	0.003071654352316281	0.034652011751192924	C13orf46
ENSG00000090487.11	1458.2277756780834	-0.2695884114630645	0.09106501824393905	-2.9603948548158043	0.003072449786278259	0.034652011751192924	SPG21
ENSG00000090924.15	2985.3533662637037	0.7602663498736666	0.256824186653164	2.960259934164189	0.0030737957716346154	0.034652011751192924	PLEKHG2
ENSG00000213889.10	135.18062781140154	-0.8789024455216283	0.29690607895571747	-2.9602036058436973	0.003074357869121035	0.034652011751192924	PPM1N
ENSG00000132780.17	14026.576904405485	-0.3696189924049491	0.12486596287295275	-2.960126073596413	0.0030751317128347444	0.034652011751192924	NASP
ENSG00000126903.16	271.11658365437944	0.5744949265996768	0.19409613830809033	2.959847277784458	0.0030779158214879754	0.03465695762624416	SLC10A3
ENSG00000159461.15	1101.1762653044755	0.3236779514510197	0.10936124556013041	2.9597134688178994	0.0030792528797637577	0.03465695762624416	AMFR
ENSG00000092140.16	1060.4582758338104	-0.43442749305192263	0.14679328666162159	-2.9594506869604795	0.0030818802143850856	0.03465695762624416	G2E3
ENSG00000253537.3	18.737790282004312	1.5484788686923832	0.5232477890009021	2.959360557737041	0.003082781811323217	0.03465695762624416	PCDHGA7
ENSG00000100416.15	1388.53552853644	0.240935766419833	0.08142811010784398	2.9588770524175976	0.0030876226064441067	0.034684889049415295	TRMU
ENSG00000159784.17	808.7798727862214	-1.255770495106701	0.42442572312096827	-2.958752089464629	0.003088874846681179	0.034684889049415295	FAM131B
ENSG00000105939.13	1427.1103639839998	0.8053297529658908	0.272220675898444	2.9583709992195124	0.0030926965709472997	0.03469072398132602	ZC3HAV1
ENSG00000132361.17	2695.6155972729284	0.495842372229485	0.16760828863698918	2.9583404034593697	0.0030930035842692883	0.03469072398132602	CLUH
ENSG00000099958.14	220.22120373485524	-0.8058094865716815	0.27245043101040667	-2.9576370409225095	0.0031000691467306988	0.034749696371283355	DERL3
ENSG00000105523.3	41.63499348863294	1.007568682908254	0.34082898006018636	2.9562294929566413	0.003114252749349355	0.03488834198921446	FAM83E
ENSG00000100058.12	333.83591297255066	0.6159503796577626	0.20840638333257056	2.9555254969078457	0.0031213689621098417	0.03494769768642958	CRYBB2P1
ENSG00000119699.7	145.50181250246268	1.2824221135465317	0.4339514439709435	2.9552202933386256	0.0031244586596318276	0.034961928563889556	TGFB3
ENSG00000014824.14	1471.4519970110484	-0.2817158646494637	0.09533853545182794	-2.954900275259707	0.0031277013246534652	0.03497785355738116	SLC30A9
ENSG00000188313.13	424.7678285604953	0.48103697068891443	0.1628093845089389	2.9546022309451305	0.0031307240938816096	0.03499130231440701	PLSCR1
ENSG00000168818.10	970.774917893904	1.058730599792521	0.35839666195983616	2.9540749459077493	0.003136078349886414	0.03503077873225824	STX18
ENSG00000108984.15	1269.996764953045	-0.6031342956523807	0.20418523511557313	-2.9538585163172746	0.003138278474971303	0.035034997330341655	MAP2K6
ENSG00000280088.1	70.41172451665186	0.5458470176113558	0.1848573813752279	2.9528007675462122	0.003149051325704199	0.035117270606063136	AC126474.2
ENSG00000197785.14	1525.5995570689079	0.4240199224210775	0.1436076458610727	2.952627764898243	0.0031508165094470495	0.035117270606063136	ATAD3A
ENSG00000275778.2	55.948119592538184	-0.5685968708879471	0.19257515692764982	-2.9525972091071333	0.003151128370550297	0.035117270606063136	AC018630.2
ENSG00000213760.10	82.91174158215152	-0.6656888443918535	0.22548176152865304	-2.9522957416990963	0.0031542067413394123	0.035131211121384044	ATP6V1G2
ENSG00000213931.7	11.5307422360653	2.1307940615792695	0.7218394745439907	2.9518946202344516	0.0031583069587780748	0.03515651011902126	HBE1
ENSG00000142959.5	31.32100903524136	-0.6388459802900772	0.2164654027517513	-2.9512613663381764	0.003164789897361518	0.03519986277255925	BEST4
ENSG00000173068.18	922.4851258698998	1.491680540385688	0.5054562479290798	2.951156596633829	0.003165863646158705	0.03519986277255925	BNC2
ENSG00000135437.9	53.22500683448673	0.8312055942407807	0.28168107346544036	2.950874845848533	0.0031687528608135614	0.035202309530367355	RDH5
ENSG00000181929.13	808.5690499736262	0.3443226757803105	0.11669510736193225	2.950617927042877	0.0031713895305402373	0.035202309530367355	PRKAG1
ENSG00000158560.14	181.2432484414349	1.2414121225439532	0.4207623685821014	2.9503877134433476	0.0031737538324192746	0.035202309530367355	DYNC1I1
ENSG00000182095.14	2563.4118841509758	0.5113043053061788	0.17330857536887814	2.9502539283927214	0.0031751285476326633	0.035202309530367355	TNRC18
ENSG00000164761.9	26.70268528875446	-1.5228069754868383	0.516179006119272	-2.950152868353905	0.0031761673550994777	0.035202309530367355	TNFRSF11B
ENSG00000226688.7	516.072033169366	-0.5491355789175774	0.18614355166110683	-2.950065011746065	0.003177070694714282	0.035202309530367355	ENTPD1-AS1
ENSG00000149531.15	86.94435153388817	-0.5150307478928035	0.1746059479762004	-2.949674703882393	0.003181086662773468	0.03520902550939392	FRG1BP
ENSG00000169933.15	21.410133296334216	1.698895804291891	0.5759715411670172	2.9496176162621444	0.0031816744382177475	0.03520902550939392	FRMPD4
ENSG00000153294.11	8.852421824472177	2.2688806561303116	0.7693023635028969	2.949270356845547	0.0031852519619637674	0.03520902550939392	ADGRF4
ENSG00000006327.13	953.5229364282517	0.6395229885599734	0.2168588741522426	2.9490284456194567	0.0031877463374587233	0.03520902550939392	TNFRSF12A
ENSG00000255717.7	4070.2276315292784	-0.32649234151949874	0.11071223334345912	-2.949017752235489	0.003187856639290883	0.03520902550939392	SNHG1
ENSG00000178821.13	127.09177895691228	-0.5691808107214436	0.19301204654170212	-2.9489393067414915	0.0031886659078160014	0.03520902550939392	TMEM52
ENSG00000162571.13	12.54777077163211	-1.5038911707672753	0.510371604423389	-2.9466591748699487	0.003212270438924407	0.03544930362679839	TTLL10
ENSG00000245060.8	86.68726744753704	-0.9617713990203558	0.3264333812083697	-2.946302230060337	0.003215980007555953	0.035469879326021594	LINC00847
ENSG00000004975.12	1706.405898996342	-0.21200896258310653	0.07196253321617956	-2.94610199374471	0.0032180626832643204	0.03547249829304661	DVL2
ENSG00000196636.7	239.71687831688556	-0.4985554004125878	0.16931346367312208	-2.9445703229785836	0.0032340344291215176	0.03562812485125046	SDHAF3
ENSG00000223486.1	11.58391821388533	1.8077697220765818	0.6140098604014983	2.9442030798894487	0.003237874635707797	0.035650001143669355	AC092198.1
ENSG00000149926.13	427.4134289904541	-1.4560566687365233	0.4946197123754387	-2.9437902135839473	0.003242196878355096	0.03567715671980444	TLCD3B
ENSG00000158458.20	64.87486376399546	1.0602176527141953	0.3602576669116398	2.9429426493627804	0.003251086393559447	0.03575020050502448	NRG2
ENSG00000167994.13	295.4150958242613	0.930943959996591	0.31634601021242786	2.9428029118225885	0.0032525541345863407	0.03575020050502448	RAB3IL1
ENSG00000122218.16	4800.377905720178	0.3815114885563087	0.1296853712818664	2.9418236211631563	0.003262857120697407	0.03584295159330683	COPA
ENSG00000234171.3	237.1123110677418	-0.6671589004353081	0.22681225504647393	-2.941458786248596	0.0032667030957729353	0.035864706061187274	RNASEH1-AS1
ENSG00000008441.16	15.14308521451274	1.4222432113391221	0.4837861625234722	2.9398178813560385	0.0032840521107757245	0.03603459918810076	NFIX
ENSG00000100399.16	9.486948285259615	-1.3464703986830728	0.45813865906946766	-2.939001920112809	0.003292710341824545	0.03609771179959227	CHADL
ENSG00000256073.3	24.760744629015083	0.9072921452533588	0.3087265995945532	2.938820776845579	0.003294635285967192	0.03609771179959227	URB1-AS1
ENSG00000165733.8	2671.025256130302	-0.38500554569953266	0.13101787171702556	-2.9385727355659816	0.0032972727939798363	0.03609771179959227	BMS1
ENSG00000108953.17	16493.526000698213	-0.2244824000190288	0.07639174616726196	-2.938568775840233	0.003297314914694342	0.03609771179959227	YWHAE
ENSG00000012660.14	2841.643718220382	-0.26036648863074685	0.08860990604682233	-2.938345160790112	0.0032996943662758457	0.03610320119367493	ELOVL5
ENSG00000167106.12	1268.5587140670787	0.5388963482836292	0.18341595271071293	2.9381105640990053	0.003302192352784305	0.036109980540344415	FAM102A
ENSG00000160360.13	1388.8312721996544	0.42633997197954104	0.14513825245433878	2.9374748887352746	0.0033089696861980026	0.03611909009129064	GPSM1
ENSG00000122861.16	733.8699954197216	-1.2083021259986637	0.41135870305480554	-2.9373442618951495	0.003310363949052512	0.03611909009129064	PLAU
ENSG00000101751.10	851.728255594309	-0.4544740787078016	0.15473307181316373	-2.9371489454857302	0.0033124496827987224	0.03611909009129064	POLI
ENSG00000246089.3	146.26514598198955	-0.362893300664855	0.12355455667693482	-2.937109811447366	0.0033128677290471522	0.03611909009129064	AC016065.1
ENSG00000253636.1	98.18298035008301	0.7377722633360253	0.25119764176406484	2.9370190665602323	0.00331383728898958	0.03611909009129064	AC022893.1
ENSG00000106034.18	248.84019350626141	1.6845834893054552	0.5735775652693486	2.9369759058034024	0.0033142985289761075	0.03611909009129064	CPED1
ENSG00000135912.11	2405.1939834117047	0.3169704588137974	0.10794360481894888	2.936445001493549	0.003319976854517282	0.036126938322847406	TTLL4
ENSG00000260772.1	119.00809289567418	0.5560261564431651	0.189356730739888	2.936394995153125	0.0033205121572967363	0.036126938322847406	AC012321.1
ENSG00000091490.11	1363.5197294954942	-0.8230356703854709	0.28030097602718246	-2.936256883763602	0.003321991006429193	0.036126938322847406	SEL1L3
ENSG00000105971.15	78.5833352649735	1.1089207311826108	0.37767129475630395	2.9362060251313316	0.003322535734227747	0.036126938322847406	CAV2
ENSG00000169684.13	248.25736117755002	-0.5521033527986482	0.1880711590611338	-2.9356088171880903	0.00332893829437995	0.036152305722871994	CHRNA5
ENSG00000141485.16	96.07678090338192	1.3561557726049538	0.46196808276639106	2.9356049112395874	0.0033289802063196767	0.036152305722871994	SLC13A5
ENSG00000126821.8	193.61398013697212	0.5290322204530884	0.18022898102507431	2.9353338039429238	0.003331890439379237	0.036152305722871994	SGPP1
ENSG00000154813.10	567.186927931747	0.2817004729871192	0.0959703275331306	2.935287189572958	0.003332391060181501	0.036152305722871994	DPH3
ENSG00000197635.10	99.46701286651425	1.4198671210243932	0.4838458618463877	2.9345443104671527	0.0033403785529404553	0.03621852075675539	DPP4
ENSG00000006125.18	7539.746468191824	-0.2616838447265081	0.0891827985595232	-2.934241232089758	0.0033436422794765144	0.03623347191694279	AP2B1
ENSG00000274943.1	11.706074046528528	1.1242067054552507	0.38319521987911775	2.933770170227832	0.003348720715869456	0.03626806030528137	AC079684.1
ENSG00000105223.20	6120.608158108408	0.5638571943711385	0.1922278972226587	2.9332745273596754	0.0033540717384718307	0.03630556030426941	PLD3
ENSG00000139219.19	11066.120484387035	-0.8877153574835978	0.30272284140566436	-2.932435997764744	0.0033631423415207487	0.036383257385140616	COL2A1
ENSG00000135245.10	475.3740478322625	-0.43422123063396706	0.14809505945684984	-2.9320440008364037	0.0033673903360374622	0.03640872430820257	HILPDA
ENSG00000135801.9	681.1079082683873	0.5450108432066695	0.18599967911035845	2.930170878861035	0.0033877565259461838	0.03660833696165792	TAF5L
ENSG00000234493.4	8.73914162343145	2.3189873294918724	0.791773340050098	2.9288525038556394	0.003402158208189964	0.03671863193384525	RHOXF1P1
ENSG00000145723.17	111.28349870499716	-0.4602122768271937	0.15713295261414406	-2.9288081791302663	0.0034026433702592142	0.03671863193384525	GIN1
ENSG00000260027.5	19.480372419910996	2.446581533294681	0.8353779103675502	2.9287122665456073	0.003403693409598015	0.03671863193384525	HOXB7
ENSG00000110768.12	572.2615604380928	0.3989982594072336	0.13625291029227782	2.928365042268363	0.0034074972464815606	0.0367363392349339	GTF2H1
ENSG00000183508.5	83.92185962254833	1.1250071385858023	0.38419571297372873	2.9282136697416252	0.003409156741319292	0.0367363392349339	TENT5C
ENSG00000186815.12	1168.434678055197	0.6543868566546721	0.22350385848579932	2.927854852654589	0.003413093387439957	0.036758155339017225	TPCN1
ENSG00000109920.13	2206.5017906829	0.37339960367194236	0.1275414353765444	2.9276728975924065	0.003415091229741723	0.03675907827578661	FNBP4
ENSG00000111641.11	1063.3240484041173	0.5832023403205051	0.19927278261631873	2.9266532672623295	0.0034263063460504223	0.036845367550053486	NOP2
ENSG00000151725.12	1230.7815647265516	-0.4080972189707686	0.13944559744733967	-2.9265694037051455	0.0034272302684944032	0.036845367550053486	CENPU
ENSG00000116044.16	1018.1088105613934	0.6029879170493678	0.20604956293303417	2.926421723327499	0.0034288578103956347	0.036845367550053486	NFE2L2
ENSG00000163704.12	240.72957901085437	-0.5846194870627497	0.19979534194522758	-2.9260916764667058	0.00343249770305351	0.036851942076645196	PRRT3
ENSG00000117153.16	1167.5803456062624	-0.32645030490568416	0.11156808771328333	-2.926018645624029	0.0034333035923466266	0.036851942076645196	KLHL12
ENSG00000074603.19	704.2081754315037	0.43729502865211534	0.1494764518436077	2.9255111641908838	0.0034389083662335683	0.03687706178529764	DPP8
ENSG00000090621.14	5863.197410957099	0.2250819937895932	0.07694009085365126	2.9254188719080743	0.003439928563892992	0.03687706178529764	PABPC4
ENSG00000196739.15	1765.8942479556401	0.5962210406086859	0.2038163301631054	2.925285918608955	0.003441398712173531	0.03687706178529764	COL27A1
ENSG00000188611.15	68.12056571924187	-1.5683881805126696	0.5362532757517282	-2.9247153377554262	0.003447714479744324	0.03692415774852639	ASAH2
ENSG00000211450.10	1930.6359860601665	-0.2572728053961235	0.08798864475882888	-2.9239319016822165	0.0034564035330372474	0.03699660440930292	SELENOH
ENSG00000276170.4	111.48306912941811	0.7444137779089057	0.2546400589087975	2.923396189503423	0.0034623565613418994	0.037021759066485936	AC244153.1
ENSG00000197408.10	39.10309223781788	1.7994033592219665	0.6155228388162434	2.9233738307461175	0.003462605222718566	0.037021759066485936	CYP2B6
ENSG00000104368.18	937.6502297391268	1.3252172689436463	0.4534340870315521	2.9226238318766526	0.00347095570620197	0.03708896340087096	PLAT
ENSG00000100883.12	1315.06554169995	0.205823985821679	0.07042826189640519	2.9224629471110757	0.0034727493821040223	0.03708896340087096	SRP54
ENSG00000059378.12	97.64328788335835	1.0134821213266803	0.3468448500038677	2.922004237097304	0.0034778680916330677	0.037108426792731096	PARP12
ENSG00000136982.6	629.4801839597362	-0.41136321303089923	0.1407836177546939	-2.9219537016563413	0.00347843243240228	0.037108426792731096	DSCC1
ENSG00000105409.19	830.3313208607412	-1.6300321001796236	0.5579114148183206	-2.9216683094939553	0.0034816210361986325	0.03712184292838741	ATP1A3
ENSG00000069966.18	558.8099352293596	-0.34249606511620667	0.11726436127029986	-2.9207174405422047	0.0034922640242587904	0.03721468048910809	GNB5
ENSG00000230124.8	1059.9810267508603	-0.20014054201530146	0.0685329480509477	-2.920355065807414	0.003496327836630679	0.037237344227915886	ACBD6
ENSG00000149256.16	2826.145393505568	1.289517795550029	0.44165694741982453	2.9197271843756507	0.0035033793343068323	0.03729178533926608	TENM4
ENSG00000162923.16	2712.1253588216377	0.2180295132266543	0.07471346862565639	2.9182089553232653	0.003520483497760614	0.0374373808578035	WDR26
ENSG00000186448.15	666.8288638721107	-0.22944766032016287	0.07862977068350543	-2.9180761730021842	0.0035219830127932845	0.0374373808578035	ZNF197
ENSG00000140455.17	684.1396588410038	-0.4850922746878065	0.16624435413248237	-2.9179473625987318	0.0035234382281433578	0.0374373808578035	USP3
ENSG00000084674.14	827.5979656453371	1.4222092077689392	0.48742139288722175	2.917822706435879	0.0035248470324919026	0.0374373808578035	APOB
ENSG00000178718.6	610.2179398192585	0.7334852482913811	0.2514506914116182	2.9170142431252453	0.0035339963461996763	0.037511459823754555	RPP25
ENSG00000131914.11	32256.61059615865	-0.6153943196970844	0.21098656133424598	-2.9167465254916096	0.0035370308438768985	0.037511459823754555	LIN28A
ENSG00000107140.16	578.7480811527232	0.4891183431327864	0.16769639534986672	2.916689664750001	0.003537675648172441	0.037511459823754555	TESK1
ENSG00000167635.11	3329.576749663815	-0.34449911499899666	0.1181544504844144	-2.9156677009338643	0.0035492830302762614	0.037606448174682644	ZNF146
ENSG00000164708.6	71.80786339765532	-1.2845006110969857	0.440567878899065	-2.9155566545314744	0.0035505463710491575	0.037606448174682644	PGAM2
ENSG00000149679.11	442.6502277979863	0.48747827198485827	0.16723081766012807	2.9150026221577523	0.0035568555413588894	0.037637019397014894	CABLES2
ENSG00000119041.11	1455.8673459844472	-0.3487283643566605	0.11963403880854823	-2.914959386389476	0.003557348327318771	0.037637019397014894	GTF3C3
ENSG00000015479.19	8145.818706930702	-0.2385219868797674	0.08183386273577226	-2.914710107842699	0.0035601907274112215	0.03764637323638797	MATR3
ENSG00000125347.14	150.6487828501722	1.0951529165110054	0.3757995996856434	2.9141939412045716	0.0035660828899488606	0.03768794803539137	IRF1
ENSG00000055732.13	301.74125914997023	1.2223323477882622	0.419515441891626	2.913676651035003	0.003571996776566398	0.037729706611380455	MCOLN3
ENSG00000174460.4	37.067455738346794	1.5931843074368794	0.5469386313215213	2.9129123748077617	0.003580750644461722	0.03780140054318075	ZCCHC12
ENSG00000166436.16	320.5870928500944	0.6214741369903719	0.21343127894717123	2.9118231407131283	0.003593260241362032	0.03790042840017495	TRIM66
ENSG00000167874.7	2457.483379637806	1.300635111889776	0.44668465443801375	2.9117523939257346	0.003594074124714884	0.03790042840017495	TMEM88
ENSG00000115484.15	7749.5721689606025	-0.25242615603786944	0.08673112780669029	-2.9104447552035375	0.0036091476514988666	0.03803851669540253	CCT4
ENSG00000138801.9	2450.66584831727	-0.3937568329790909	0.13531731355503174	-2.909877698827913	0.003615702128255676	0.038079367347610776	PAPSS1
ENSG00000128872.10	205.6015229246779	0.4761171531417286	0.16362725473974896	2.9097667983185223	0.003616985267204394	0.038079367347610776	TMOD2
ENSG00000144583.5	93.31608339278807	-1.1628742217163475	0.39969240004936696	-2.9094229001420047	0.0036209668650436207	0.03809659709398417	MARCH4
ENSG00000112964.14	69.69396769153441	1.0433272141276135	0.3586332932629645	2.9091755665936003	0.003623832917051663	0.03809659709398417	GHR
ENSG00000103335.22	3358.0123551761267	0.6746367934837936	0.23190469690151444	2.909112245235374	0.0036245670040000546	0.03809659709398417	PIEZO1
ENSG00000122035.6	31.010311121070107	1.2383014390211171	0.4257674828442735	2.9083983369252078	0.003632852733279354	0.038142314673215744	RASL11A
ENSG00000100106.22	2466.6752049089723	0.4539248032733259	0.15607395617650488	2.90839557344199	0.003632884840129943	0.038142314673215744	TRIOBP
ENSG00000242262.1	10.502943884669628	-1.136709856631276	0.3909159081434907	-2.907811713341766	0.0036396740648313676	0.03819273702091605	AC092597.1
ENSG00000184905.9	253.7278544359287	-0.8753879449211319	0.3011447029161198	-2.906868148250181	0.0036506703943736496	0.038287227311205145	TCEAL2
ENSG00000172020.12	430.49984754729707	1.039017649967997	0.35754808833737683	2.905952188975476	0.003661373894229746	0.038365483869482145	GAP43
ENSG00000166275.16	92.8444245141309	0.6630607598202459	0.22817835043794032	2.9058881289466787	0.0036621235383114724	0.038365483869482145	BORCS7
ENSG00000205710.4	105.96686077561397	0.8464015194624402	0.29135052531929084	2.905096939622365	0.0036713937173695117	0.038427566290217846	C17orf107
ENSG00000102572.14	3985.442703352748	-0.34452006365504495	0.11859386420063682	-2.905041217580926	0.0036720474029926227	0.038427566290217846	STK24
ENSG00000158715.6	403.88225748994256	-0.4848732220929367	0.16692069558239936	-2.904811895260657	0.0036747387398430487	0.038434808234354065	SLC45A3
ENSG00000164849.10	21.491961193890663	-0.9051443373034329	0.31164979616473815	-2.904363642917236	0.003680004628914746	0.03846895540307617	GPR146
ENSG00000255150.2	18.765942264597705	1.1402734553923846	0.39267513740165333	2.9038595693570475	0.0036859344783704106	0.038510002397930856	EID3
ENSG00000113391.19	327.0132284762544	-0.5090129423185674	0.1753246217345587	-2.9032598917521835	0.00369300031473002	0.03856286694751217	FAM172A
ENSG00000186866.16	1666.4528978990106	0.4373830303107966	0.150674816148145	2.90282770201463	0.0036981003209583595	0.0385951577470703	POFUT2
ENSG00000130475.14	526.6473164915981	-0.6988750777003855	0.2408880875227787	-2.90124383022593	0.0037168453998121407	0.03875448950378802	FCHO1
ENSG00000177374.13	50.95580281389807	1.9424580001777905	0.6695367088518055	2.9011971628992965	0.0037173990139921513	0.03875448950378802	HIC1
ENSG00000100731.16	1970.380669006128	0.30615052548532057	0.10554776769233873	2.900587403967832	0.003724639471723242	0.038767286548131136	PCNX1
ENSG00000253816.3	154.93244157529816	-0.6580882188389143	0.22688201028018595	-2.900574699713803	0.003724790462024929	0.038767286548131136	AC138866.1
ENSG00000186767.7	478.0943371575875	0.5084391739010061	0.17529446213045127	2.900486231690731	0.003725842060458225	0.038767286548131136	SPIN4
ENSG00000251271.3	9.111380317430504	1.3691212677269902	0.4720601438243481	2.9003110845901774	0.0037279247886484374	0.038767286548131136	ALG1L7P
ENSG00000248671.8	55.61938457005965	0.8101293861672068	0.2793313513521647	2.900245111211462	0.0037287095727993377	0.038767286548131136	ALG1L9P
ENSG00000262919.8	303.2509620876357	0.4227858894355492	0.14580666988549035	2.8996333965214705	0.0037359933597013516	0.038822019646972315	CCNQ
ENSG00000243970.3	274.06140853600124	-0.7371408836077827	0.2543252706127164	-2.898417769621849	0.0037505064297644504	0.03895177504364765	PPIEL
ENSG00000163006.12	431.3734830271134	-0.4306452339314828	0.148597350790701	-2.8980680452240737	0.0037546911845945676	0.03897418106514361	CCDC138
ENSG00000158106.14	759.8550782908429	-0.6104619418279804	0.21066450779008583	-2.897792078180858	0.0037579963641475866	0.038987437724972054	RHPN1
ENSG00000116785.13	7.516457613552036	-1.8860302023363185	0.6509917970381403	-2.897164312848968	0.00376552478453086	0.03904447058134911	CFHR3
ENSG00000131747.15	9357.984483346701	-0.4226856184175126	0.14591795901665053	-2.896734721798572	0.0037706845140626707	0.03905041868860152	TOP2A
ENSG00000270055.1	56.57128258732283	1.0442068775668982	0.3604926779576635	2.896610503943524	0.0037721776662669798	0.03905041868860152	AC127502.2
ENSG00000242372.8	2314.5344402840774	0.359555621345134	0.12412983154290373	2.8966092749498227	0.003772192441985696	0.03905041868860152	EIF6
ENSG00000102802.10	58.063014031226025	-1.2005412251464205	0.4145746620953752	-2.895838397548351	0.003781470775236021	0.03912540052913739	MEDAG
ENSG00000101654.17	1805.1379786561665	-0.2542956948889038	0.08786702739442853	-2.8940969374938494	0.0038025075026402655	0.03932189576694807	RNMT
ENSG00000198093.11	1142.8289455552717	-0.37784314825416154	0.13056797679211105	-2.8938424071298847	0.003805591105189518	0.039332625487184573	ZNF649
ENSG00000224903.2	17.154313370993	1.1169896220461457	0.3860565611832818	2.8933315331373186	0.003811787136157327	0.03937549484443227	AC005534.1
ENSG00000128408.9	19.714110792269885	0.5657325928620472	0.1955568080301773	2.8929322305912577	0.0038166363764100164	0.03940441337277452	RIBC2
ENSG00000081014.11	379.5959309202747	0.3778337034544424	0.13061907654306754	2.8926379932709416	0.0038202132620030397	0.03941638081943526	AP4E1
ENSG00000115109.14	1610.4770639094577	0.38877647145742744	0.13440847729536498	2.892499634551207	0.003821896267552399	0.03941638081943526	EPB41L5
ENSG00000141985.9	3051.6232833730023	0.29384674067653305	0.1015971071857484	2.892274680019163	0.00382463406906605	0.039423466672239005	SH3GL1
ENSG00000167780.12	58.05331414106656	2.409280499908874	0.8330903486092935	2.8919798482010615	0.0038282250079783326	0.0394357435663923	SOAT2
ENSG00000166105.16	375.5343158103829	0.7869192186393391	0.2721296752737902	2.8917067491724975	0.003831553982514797	0.0394357435663923	GLB1L3
ENSG00000213967.11	91.53122806053297	1.8558550040619712	0.6417930811818419	2.8916718775535446	0.003831979243758886	0.0394357435663923	ZNF726
ENSG00000163956.13	1880.1556980139312	0.3339382678529774	0.1155075217583617	2.8910521390249055	0.003839544145017323	0.0394583911826429	LRPAP1
ENSG00000177311.11	346.8800953352586	0.4450647246086789	0.15394967012330787	2.8909755003190254	0.003840480585271755	0.0394583911826429	ZBTB38
ENSG00000115548.17	1325.9387633976141	-0.5915094164530248	0.20461451987769666	-2.8908477111330373	0.0038420424893156786	0.0394583911826429	KDM3A
ENSG00000272505.1	16.086974838564284	1.0931684061652978	0.3781517635370246	2.890819273035775	0.0038423901526169115	0.0394583911826429	AC104964.4
ENSG00000273148.1	37.042147808704655	-0.5652215421092771	0.1955469941667036	-2.8904639752602197	0.00384673617237752	0.03947442771131507	LINC00653
ENSG00000085382.12	543.1123736987735	-0.3456858498730185	0.11960380137901783	-2.8902580510594236	0.003849257091108653	0.03947442771131507	HACE1
ENSG00000283930.1	12.820920051751443	1.0250453088615437	0.3546638559130642	2.890188249441478	0.0038501119412565413	0.03947442771131507	AL117339.5
ENSG00000106683.15	2938.7159922874303	-0.4319321598019934	0.1494772302294888	-2.88961843311425	0.003857096851633324	0.03952496262036195	LIMK1
ENSG00000186174.12	4617.7215971232	0.4396657394300604	0.15218866613579515	2.8889519212800954	0.0038652816801600944	0.03956777937392873	BCL9L
ENSG00000198835.4	14.001458496624078	0.8669606943571845	0.3001065242231746	2.8888432085950524	0.0038666181779001695	0.03956777937392873	GJC2
ENSG00000167614.14	782.4565928208483	-1.8680658814162832	0.6466933194783002	-2.8886426149001934	0.0038690853492655674	0.03956777937392873	TTYH1
ENSG00000143933.18	7172.1031357280845	-0.26811321445100994	0.09282081148791461	-2.8885032370775883	0.003870800447352977	0.03956777937392873	CALM2
ENSG00000188803.15	144.85935664482014	-1.2404973361848155	0.42946950721775	-2.888441007654258	0.0038715664275051995	0.03956777937392873	SHISA6
ENSG00000184205.14	634.2339031342837	-0.38610184243213475	0.13369455398129865	-2.8879399417132814	0.003877739053326922	0.03960980635555619	TSPYL2
ENSG00000234127.9	783.8778540922603	0.6716585590630832	0.23260877637356533	2.887503083651548	0.00388312799642029	0.03964378789335298	TRIM26
ENSG00000198551.10	451.88063420117413	-0.29284288556439325	0.1014258128398849	-2.8872619046858166	0.0038861060177171128	0.03965313274129181	ZNF627
ENSG00000015676.18	1691.9573040859418	-0.18316976441311736	0.06345871816429878	-2.886439715641259	0.003896273813035253	0.039735791926678886	NUDCD3
ENSG00000232774.8	18.514515985636738	0.934123746762604	0.323706379960846	2.885713117163743	0.0039052795723124177	0.03980651882191618	AL355916.1
ENSG00000167972.14	351.9436684170763	-0.9293443918574831	0.3221596931591386	-2.884732049326887	0.003917469327637967	0.03990960803100809	ABCA3
ENSG00000204381.11	119.1617243869643	0.8075829270406552	0.2799967353421857	2.884258368418843	0.003923367168427231	0.03994852248190948	LAYN
ENSG00000198554.12	1705.4868232288134	-0.5243193398380146	0.18180384485625134	-2.883983780720278	0.0039267897741856765	0.0399622057273401	WDHD1
ENSG00000173917.10	500.59272917942127	1.7101372578682899	0.5930431489860788	2.8836641326893298	0.003930777451198437	0.039981622075046956	HOXB2
ENSG00000198113.3	321.22216583446044	0.848644676290326	0.2945249202516195	2.8814019389778935	0.003959104075339623	0.04024844883359541	TOR4A
ENSG00000196387.9	345.24501257027174	0.4843379583452824	0.1681044068440117	2.8811734768780437	0.003961975101654627	0.0402502123408184	ZNF140
ENSG00000090565.16	1828.9197627995459	0.47351181859567293	0.16435362145471408	2.881054974052666	0.003963465041675471	0.0402502123408184	RAB11FIP3
ENSG00000166821.9	91.11850888195563	-0.3948302086662027	0.1371113227401526	-2.879632409458026	0.003981390750784437	0.040410905909757135	PEX11A
ENSG00000175229.7	331.478996776765	-0.5577848357411282	0.19371818340802538	-2.8793623083191697	0.003984802593826431	0.04042419264576217	GAL3ST3
ENSG00000145217.14	10.786652214245061	1.900811991519139	0.6602747907749673	2.8788195734205573	0.0039916662989297035	0.04045537709843394	SLC26A1
ENSG00000250608.2	30.368789979261162	1.4965807659700063	0.5198651541072045	2.878786458654214	0.003992085432570182	0.04045537709843394	AC010210.1
ENSG00000284976.1	584.0746997780179	0.44514141738891216	0.15464792226814963	2.8784183509240124	0.003996747264209249	0.04048127998269684	BX255925.3
ENSG00000050438.17	921.1794254291967	1.4760346347816211	0.51290362676255	2.8778011263019496	0.004004575083326207	0.040519611674973574	SLC4A8
ENSG00000141449.14	1639.6735084519091	-1.1798724173120565	0.4099937103722837	-2.8777817499705183	0.0040048210446830676	0.040519611674973574	GREB1L
ENSG00000068323.17	1756.257983519726	0.4259367013033094	0.1480169275616871	2.8776215553170243	0.004006855066277818	0.040519611674973574	TFE3
ENSG00000284707.2	244.2763489304431	-0.6817826777356994	0.23697762269521525	-2.8769918019329728	0.004014860257188283	0.04056730070443154	AC079781.5
ENSG00000182489.9	23.91852072651508	-0.7802297859134795	0.27120449752089965	-2.876905777911567	0.004015954888993308	0.04056730070443154	XKRX
ENSG00000283674.3	1455.5618565306022	1.2047767322934337	0.4188160597020726	2.876624963117363	0.0040195300654356945	0.04056730070443154	AC068587.4
ENSG00000186907.8	295.8372004686659	-0.8585804772671888	0.2984719169007001	-2.8765871381890635	0.004020011851952876	0.04056730070443154	RTN4RL2
ENSG00000172748.14	44.65873071556204	0.6141850353240688	0.21354724426928154	2.876108457525145	0.0040261134706268	0.040607557901012385	ZNF596
ENSG00000261241.7	20.131668246620446	-1.3438797723952192	0.4673047802211749	-2.8758100265081006	0.004029921747036647	0.040624654255391975	LINC02128
ENSG00000170827.9	23.245358214059298	-1.6850511261253698	0.5859801877022979	-2.875611089741221	0.004032462194093416	0.04062895871029971	CELP
ENSG00000123213.23	3335.4698457708605	-0.34608915383488914	0.12039784737893315	-2.8745460269370793	0.004046087920861519	0.04074488957079196	NLN
ENSG00000204262.14	3292.3181875824243	0.8988780571489388	0.3127858701321058	2.8737808928814323	0.004055902334474154	0.04082233847012102	COL5A2
ENSG00000167302.10	777.3029515904767	0.7236434559694421	0.25185403445400806	2.873265292486665	0.004062528148806168	0.040867630106043835	TEPSIN
ENSG00000106636.8	2732.1718305695854	0.47918360391215686	0.16684438053716727	2.872039216240855	0.004078323535557271	0.04100506885332269	YKT6
ENSG00000211454.14	18.95406849701885	1.0607062843862174	0.3693624886505627	2.871721728596279	0.004082422764350153	0.0410248276120582	AKR7L
ENSG00000104267.10	289.99413673247386	0.4819109632670901	0.1678353046910334	2.871332489634621	0.004087453509811789	0.04105392177252969	CA2
ENSG00000255389.1	42.43510287636034	-0.9508578139122056	0.3311867218083355	-2.8710626099994623	0.004090944889723329	0.041067532407332255	Z97989.1
ENSG00000053747.16	75.10607791553836	1.0274932461585227	0.3580374212431284	2.869792890896716	0.004107407345395858	0.041211272864243205	LAMA3
ENSG00000164933.12	379.54895596046725	0.6062341157817532	0.21127095619295705	2.8694626403265304	0.004111699026807403	0.04123281277587143	SLC25A32
ENSG00000279726.2	60.950701815181084	-0.8765971860238408	0.3055242257074824	-2.869157704250661	0.004115665353540774	0.04125106921609376	AC005609.5
ENSG00000077348.9	630.7670441098388	-0.5228094602882509	0.18224405622145357	-2.868732572836065	0.004121200864796937	0.04128144003204721	EXOSC5
ENSG00000157851.17	1112.8751693572656	-1.1946446695202468	0.4164563358580915	-2.8685952563519765	0.004122990265373005	0.04128144003204721	DPYSL5
ENSG00000079482.13	181.60807209382503	-0.6374407215328967	0.22226507857812863	-2.867930156238328	0.004131667309050972	0.04132825349896647	OPHN1
ENSG00000234771.3	203.29327766166563	0.7215220699218824	0.25158486216333487	2.867907328436371	0.004131965419528379	0.04132825349896647	SLC25A25-AS1
ENSG00000146216.13	32.102928616011006	-0.9591401019827309	0.3344715921456507	-2.8676279974326158	0.004135614811091107	0.04134324447655509	TTBK1
ENSG00000198753.12	63.09022140138327	-1.219285014063133	0.42525006781757146	-2.8672188585898017	0.00414096538970609	0.041375217594443806	PLXNB3
ENSG00000095787.23	3604.9691815976557	-0.183907986244904	0.06415085136507942	-2.8668050747805744	0.004146383101390221	0.041407827917467846	WAC
ENSG00000117906.14	2310.5415805282273	-0.3864522298483088	0.1348434993743427	-2.865931480875235	0.004157842279072334	0.04150070611260984	RCN2
ENSG00000076554.15	654.4852522043615	-0.606815735288903	0.2117587366290198	-2.865599525898115	0.0041622041543258395	0.04152268430864554	TPD52
ENSG00000183638.6	10.352377583276823	-0.9960736770002433	0.3476958495000487	-2.8647844903311213	0.004172931305045244	0.04160810757686191	RP1L1
ENSG00000181852.18	1676.2261792152517	0.46054326342005786	0.1607865513640475	2.8643145804981622	0.0041791274512862405	0.0416141693132398	RNF41
ENSG00000164916.11	1141.5953983301686	0.31566681070341107	0.11020700629356951	2.8643080083541834	0.004179214169543259	0.0416141693132398	FOXK1
ENSG00000250742.4	765.0144676785332	1.6624395515048647	0.5804344783276941	2.8641295677241043	0.0041815692855012784	0.0416141693132398	LINC02381
ENSG00000174373.16	657.9681370597035	0.35197870648511026	0.1228940768262457	2.864081944183175	0.004182198039595261	0.0416141693132398	RALGAPA1
ENSG00000238178.7	48.83453596182979	1.61123365398274	0.5627696076479887	2.863043121174667	0.004195934551777526	0.04169115833816175	AC078993.1
ENSG00000100364.18	1707.323299174765	0.3110053325736755	0.10863002036270032	2.86297776190479	0.004196800174201222	0.04169115833816175	KIAA0930
ENSG00000245025.3	23.610599641950845	0.9455861501058084	0.3302869094748019	2.8629234855520322	0.004197519136866057	0.04169115833816175	AC107959.1
ENSG00000197044.11	77.7754556145017	-0.7011086609532042	0.24490284141364932	-2.862803293364031	0.004199111640334834	0.04169115833816175	ZNF441
ENSG00000104722.14	342.92488452516017	-1.3468630254156728	0.4704906592087829	-2.8626775028449494	0.004200778906628138	0.04169115833816175	NEFM
ENSG00000287243.2	6.22198098600871	-2.0680478251321524	0.7225844247187665	-2.8620155021152676	0.00420956316841262	0.041744020212300725	AC005908.3
ENSG00000166106.3	751.2045821367252	1.197431883416328	0.4184088358500418	2.8618704501868812	0.004211490124612346	0.041744020212300725	ADAMTS15
ENSG00000172201.12	1098.092834312154	-0.8229032693879555	0.28758942568459733	-2.8613822202574415	0.004217981942122573	0.041744020212300725	ID4
ENSG00000143799.13	12325.201380692408	-0.36102229979903705	0.1261755998665252	-2.8612687411904068	0.0042194921318441945	0.041744020212300725	PARP1
ENSG00000231878.1	123.7261051937786	0.49013631628627263	0.17130545511053646	2.8611833521005363	0.004220628820950325	0.041744020212300725	SNRPFP1
ENSG00000224032.7	821.0541172323484	-0.5372966007091998	0.18779191374969534	-2.8611274574120023	0.004221373034602535	0.041744020212300725	EPB41L4A-AS1
ENSG00000112232.9	130.89632110864096	-0.8065922045305444	0.281917212298334	-2.86109598614001	0.004221792113379397	0.041744020212300725	KHDRBS2
ENSG00000115155.17	45.67227588787295	-1.561811206955391	0.5459027819833087	-2.8609694958527334	0.004223476868129677	0.041744020212300725	OTOF
ENSG00000059915.17	401.3223520359108	1.212573756641584	0.4239208180405861	2.860377940970788	0.004231364028391529	0.04180048411192125	PSD
ENSG00000128567.17	35176.87377217927	0.9651563810258605	0.3375307161007601	2.859462368864056	0.004243597629743126	0.04189980525638513	PODXL
ENSG00000246334.2	7.9889276474650694	-1.838832418247745	0.64326326128397	-2.8586000925614625	0.004255148431335149	0.041992286162210936	PRR7-AS1
ENSG00000111665.11	961.7173342196896	0.37585004950285866	0.13150925353245876	2.8579741684115967	0.00426355098192707	0.04205361933122934	CDCA3
ENSG00000074964.17	890.1273504746362	-0.42800030249496723	0.149772343105442	-2.8576724755761385	0.004267606348173965	0.04207203304476733	ARHGEF10L
ENSG00000173706.14	2238.5434750280688	0.605448513423591	0.211899855534825	2.8572389155031193	0.004273440404585562	0.04208100636506834	HEG1
ENSG00000135722.9	6.541821026517242	1.232369917497022	0.4313650803336398	2.8569069998522925	0.004277911603608058	0.04208100636506834	FBXL8
ENSG00000162706.13	294.0720567300717	-0.6341337576136362	0.2219765883166994	-2.856759635880619	0.004279898086879516	0.04208100636506834	CADM3
ENSG00000216775.3	333.0465273799449	-0.8153932939938995	0.2854333306038891	-2.85668563047202	0.0042808960037794335	0.04208100636506834	AL109918.1
ENSG00000226950.7	2546.152001781384	-0.40878344277060386	0.143098448448624	-2.8566588051956945	0.004281257778042994	0.04208100636506834	DANCR
ENSG00000010270.13	794.7061214546696	-0.27302390439012597	0.09557580450519358	-2.8566215665523367	0.004281760036264552	0.04208100636506834	STARD3NL
ENSG00000261587.2	22.426230826213587	1.1526920621190075	0.40354509313775633	2.856414516544545	0.004284553609055743	0.04208100636506834	TMEM249
ENSG00000133048.13	63.09878886163687	1.8366289307913097	0.6430106939444532	2.8562960897660714	0.004286152197006846	0.04208100636506834	CHI3L1
ENSG00000183077.15	547.4961885712854	-0.5723105679235263	0.20037881055312975	-2.856143153778129	0.0042882174089247235	0.04208100636506834	AFMID
ENSG00000081842.18	239.58463297196778	-1.0229732142326942	0.35838071736431565	-2.85443151561299	0.004311392610766539	0.042286842627232625	PCDHA6
ENSG00000103197.18	3510.784517425865	0.3900717554451903	0.13666454009982887	2.8542279889154565	0.004314155858437784	0.04229236727313001	TSC2
ENSG00000136240.10	2589.5526332066916	0.4900852886054811	0.17174463635759038	2.8535696892744413	0.004323104481687651	0.04233818070352285	KDELR2
ENSG00000198598.6	452.27871758325205	-1.6413021812990796	0.575225452496422	-2.853319814302356	0.00432650557135709	0.04233818070352285	MMP17
ENSG00000132004.13	271.600291743504	-0.40113691978634913	0.14058724312806747	-2.8532952980729185	0.0043268393964712975	0.04233818070352285	FBXW9
ENSG00000185104.20	1093.096899748254	-0.3340635137134199	0.11708230319185246	-2.8532366088325016	0.00432763863308481	0.04233818070352285	FAF1
ENSG00000118526.6	195.5488355608641	1.6349313620822663	0.5731515665407323	2.852528820517629	0.0043372879194731205	0.04240430305961197	TCF21
ENSG00000135776.5	305.91020024820926	0.40366403961003355	0.14152003625283427	2.852345507380049	0.004339790207677581	0.04240430305961197	ABCB10
ENSG00000198130.16	506.9230321258221	-0.3481426819592568	0.12205871512225795	-2.852255831224717	0.004341014795116332	0.04240430305961197	HIBCH
ENSG00000284308.1	99.82091548935804	-0.6872869756848483	0.24098957834807969	-2.8519365044580773	0.00434537795844197	0.04242536611126888	C2orf81
ENSG00000047621.12	295.71955593531635	0.3949562632298546	0.1385135267465549	2.8513912865169173	0.0043528368055271	0.042476616624087804	C12orf4
ENSG00000089902.10	1203.3963614416775	-0.26067213771985975	0.0914341095475329	-2.850928816497599	0.004359172716623982	0.04251686266077089	RCOR1
ENSG00000134240.11	108.85321044095822	2.287499088715577	0.802524957304673	2.8503775090039274	0.004366736637791544	0.042560716687470676	HMGCS2
ENSG00000277586.2	192.8602816202676	-1.073073103889357	0.3764800945893314	-2.8502784591038655	0.004368096859362237	0.042560716687470676	NEFL
ENSG00000276791.1	48.99987334482066	0.9711310176262755	0.3408300621377491	2.8493115059603675	0.004381395917849651	0.042668670275958304	AC092117.1
ENSG00000165731.20	251.74351844048402	-1.2581245361701425	0.44179449707185997	-2.8477596360044806	0.004402816405214983	0.04285556586017864	RET
ENSG00000232388.4	490.50651922436924	-0.23840449979656245	0.08373124727607378	-2.8472584316164435	0.004409754788913917	0.04290137958607345	SMIM26
ENSG00000101846.7	104.7168792733303	0.7652273719731926	0.26879213225309073	2.8469113495206986	0.004414565398624765	0.04292645686553489	STS
ENSG00000107165.13	164.5704665868418	2.7875360031976943	0.9793306102169038	2.846368707478985	0.004422096030011267	0.04297794442918938	TYRP1
ENSG00000170421.12	36152.885283743024	0.7127292358494316	0.2504180460006019	2.8461576441169036	0.004425028250582728	0.04298471101020837	KRT8
ENSG00000112280.16	672.0207430485891	-1.5473666703954123	0.543731657408672	-2.8458278073597656	0.004429614071981473	0.04300752571705648	COL9A1
ENSG00000168298.6	12.823133426746182	-1.8151133210073185	0.6379578097986638	-2.8451933546830612	0.004438447173791578	0.04307153380563822	HIST1H1E
ENSG00000165115.15	236.4438800094864	-0.6643166574573682	0.23350446682849282	-2.844984793996697	0.004441354322572043	0.04307799974627898	KIF27
ENSG00000129990.15	29.14419360548579	-1.7927429651406	0.6302194144119341	-2.8446330343749118	0.004446261445726362	0.04310384772195844	SYT5
ENSG00000273080.1	11.074815928837703	-0.831050792442041	0.29216364380248494	-2.8444702483374926	0.004448534008840462	0.04310414202920818	AC009309.1
ENSG00000072786.13	568.576775036789	0.5477153557826544	0.1925817491876589	2.8440667825118773	0.004454171103439516	0.04312911112150504	STK10
ENSG00000100116.16	475.7861433932022	-0.4049538319007692	0.14239059550494665	-2.8439647328162283	0.004455597934212911	0.04312911112150504	GCAT
ENSG00000111218.12	25.376500365792175	-1.121970719993801	0.39453806557640053	-2.8437578471792255	0.004458491823304679	0.04313540352854008	PRMT8
ENSG00000178951.9	541.8017751111264	0.3959808257467323	0.13925845688895272	2.843495717193641	0.004462160909134609	0.04314918577324131	ZBTB7A
ENSG00000161036.13	815.4293932846189	0.23341817549901672	0.08211386848550958	2.8426157457215333	0.004474498063861236	0.04324036884221954	LRWD1
ENSG00000164076.17	1038.1520013545407	-1.4072151794367747	0.4950620844719777	-2.842502432675044	0.004476088951103666	0.04324036884221954	CAMKV
ENSG00000226465.3	14.644515776293705	1.5619272054616704	0.5495689355584298	2.842095148399463	0.00448181135452883	0.043273903304601825	AL390198.1
ENSG00000263528.8	183.9882203834025	-0.5713628405729053	0.20107523549935302	-2.841537592404032	0.004489655845795568	0.043327883523882525	IKBKE
ENSG00000166822.13	842.2710632169754	-0.31604670231098564	0.11123636801960766	-2.8412173818483177	0.004494166645389808	0.043349653583027434	TMEM170A
ENSG00000250838.1	18.56886954315575	-0.6791246963160834	0.2390552599954911	-2.840869079094485	0.0044990778411519525	0.043375261995137984	AC091133.3
ENSG00000134884.15	5266.375908083847	-0.36124638160757533	0.12719423290181733	-2.8401160443054483	0.004509712530577138	0.04345599683599744	ARGLU1
ENSG00000140905.10	989.5326955589412	-0.3496981445721678	0.12314151111075906	-2.839807156967835	0.004514081356633884	0.04347630260517525	GCSH
ENSG00000122026.10	14584.057175939352	-0.3000274213042538	0.10566383780888873	-2.8394522433200384	0.004519105901026516	0.04348286969863604	RPL21
ENSG00000214822.8	42.65976153588817	3.1235463942121298	1.1000574028882473	2.8394394565330194	0.0045192870192402625	0.04348286969863604	KRT16P3
[truncated: 17,275 more rows]
