# Supplementary material for: Distinct Mitochondrial Remodeling During Mesoderm Differentiation in a Human-Based Stem Cell Model
Source: Front Cell Dev Biol. 2021 Oct 14;9:744777. doi: 10.3389/fcell.2021.744777 (PMC8553110; doi:10.3389/fcell.2021.744777)
Supplement: Supplementary file 5 [file Table_8.xlsx]

## Sheet: Sheet 1
enrichment_hiPSC_vs_ESC
Name	ID	NumGenes	RawScore	Pval	CorrectedPvalue	MFPvalue	CorrectedMFPvalue	Multifunctionality	Same as	GeneMembers	Direction	Contrast
establishment of protein localization to endoplasmic reticulum	GO:0072599	111	1.43958797	1e-12	3.734e-10	1.499e-4	0.02798533	0.205	NA	CHMP4A|CHMP4B|HSPA5|PMM1|PMM2|RAB10|RAB3GAP1|RAB3GAP2|RPL10|RPL10A|RPL11|RPL12|RPL13|RPL13A|RPL14|RPL15|RPL17|RPL18|RPL18A|RPL19|RPL21|RPL22|RPL23|RPL23A|RPL24|RPL26|RPL27|RPL27A|RPL28|RPL29|RPL3|RPL30|RPL31|RPL32|RPL34|RPL35|RPL35A|RPL36|RPL36A|RPL37|RPL37A|RPL38|RPL39|RPL4|RPL41|RPL5|RPL6|RPL7|RPL7A|RPL8|RPL9|RPLP0|RPLP1|RPLP2|RPS10|RPS11|RPS12|RPS13|RPS14|RPS15|RPS15A|RPS16|RPS17|RPS18|RPS19|R…	DOWN	hiPSC_vs_ESC
protein targeting to ER	GO:0045047	107	1.45472275	1e-12	4.107e-10	1.172e-4	0.02406883	0.112	NA	CHMP4A|CHMP4B|HSPA5|PMM1|PMM2|RPL10|RPL10A|RPL11|RPL12|RPL13|RPL13A|RPL14|RPL15|RPL17|RPL18|RPL18A|RPL19|RPL21|RPL22|RPL23|RPL23A|RPL24|RPL26|RPL27|RPL27A|RPL28|RPL29|RPL3|RPL30|RPL31|RPL32|RPL34|RPL35|RPL35A|RPL36|RPL36A|RPL37|RPL37A|RPL38|RPL39|RPL4|RPL41|RPL5|RPL6|RPL7|RPL7A|RPL8|RPL9|RPLP0|RPLP1|RPLP2|RPS10|RPS11|RPS12|RPS13|RPS14|RPS15|RPS15A|RPS16|RPS17|RPS18|RPS19|RPS2|RPS20|RPS21|RPS23|RP…	DOWN	hiPSC_vs_ESC
cytosolic ribosome	GO:0022626	100	1.58882555	1e-12	4.563e-10	9.339e-5	0.02018616	0.0307	NA	DDX3X|EIF2A|EIF2AK4|EIF2D|FXR2|HBA1|HBA2|LARP4|MCTS1|NUFIP1|PPARGC1A|RACK1|RPL10|RPL10A|RPL11|RPL12|RPL13|RPL13A|RPL14|RPL15|RPL17|RPL18|RPL18A|RPL19|RPL21|RPL22|RPL23|RPL23A|RPL24|RPL26|RPL26L1|RPL27|RPL27A|RPL28|RPL29|RPL3|RPL30|RPL31|RPL32|RPL34|RPL35|RPL35A|RPL36|RPL36A|RPL36AL|RPL37|RPL37A|RPL38|RPL39|RPL39L|RPL39P5|RPL3L|RPL4|RPL41|RPL5|RPL6|RPL7|RPL7A|RPL7L1|RPL8|RPL9|RPLP0|RPLP0P6|RPLP1|R…	DOWN	hiPSC_vs_ESC
cytosolic large ribosomal subunit	GO:0022625	56	1.69282028	1e-12	5.134e-10	1.428e-4	0.02792829	0.00251	NA	FXR2|RPL10|RPL10A|RPL11|RPL12|RPL13|RPL13A|RPL14|RPL15|RPL17|RPL18|RPL18A|RPL19|RPL21|RPL22|RPL23|RPL23A|RPL24|RPL26|RPL26L1|RPL27|RPL27A|RPL28|RPL29|RPL3|RPL30|RPL31|RPL32|RPL34|RPL35|RPL35A|RPL36|RPL36A|RPL36AL|RPL37|RPL37A|RPL38|RPL39|RPL39L|RPL39P5|RPL3L|RPL4|RPL41|RPL5|RPL6|RPL7|RPL7A|RPL7L1|RPL8|RPL9|RPLP0|RPLP0P6|RPLP1|RPLP2|RSL24D1|UBA52|	DOWN	hiPSC_vs_ESC
viral transcription	GO:0019083	113	1.48081675	1e-12	5.867e-10	6.77e-5	0.01635605	0.399	NA	AAAS|CCNT2|DHX9|MON1B|NDC1|NUP107|NUP133|NUP153|NUP155|NUP160|NUP188|NUP205|NUP210|NUP214|NUP35|NUP37|NUP43|NUP50|NUP54|NUP58|NUP62|NUP85|NUP88|NUP93|NUP98|POM121|POM121C|RAE1|RANBP2|RPL10|RPL10A|RPL11|RPL12|RPL13|RPL13A|RPL14|RPL15|RPL17|RPL18|RPL18A|RPL19|RPL21|RPL22|RPL23|RPL23A|RPL24|RPL26|RPL27|RPL27A|RPL28|RPL29|RPL3|RPL30|RPL31|RPL32|RPL34|RPL35|RPL35A|RPL36|RPL36A|RPL37|RPL37A|RPL38|RPL39…	DOWN	hiPSC_vs_ESC
viral gene expression	GO:0019080	129	1.38002973	1e-12	6.845e-10	2.022e-4	0.03321111	0.535	NA	AAAS|CCNT2|DENR|DHX9|EIF2AK4|EIF2D|EIF3A|EIF3B|EIF3D|EIF3F|EIF3G|EIF3L|FURIN|MCTS1|MON1B|NDC1|NUP107|NUP133|NUP153|NUP155|NUP160|NUP188|NUP205|NUP210|NUP214|NUP35|NUP37|NUP43|NUP50|NUP54|NUP58|NUP62|NUP85|NUP88|NUP93|NUP98|PCBP2|POM121|POM121C|PTBP1|RAE1|RANBP2|RPL10|RPL10A|RPL11|RPL12|RPL13|RPL13A|RPL14|RPL15|RPL17|RPL18|RPL18A|RPL19|RPL21|RPL22|RPL23|RPL23A|RPL24|RPL26|RPL27|RPL27A|RPL28|RPL29|…	DOWN	hiPSC_vs_ESC
transition metal ion homeostasis	GO:0055076	103	1.56378683	1e-12	6.845e-10	6.333e-8	6.503e-5	0.934	NA	ABCB6|ABCB7|ABCG2|ACO1|ALAS2|APP|ARF1|ATOX1|ATP13A2|ATP6AP1|ATP6V0A2|ATP6V0D1|ATP6V1A|ATP6V1G1|ATP7A|ATP7B|B2M|BDH2|BTBD9|CAND1|CCDC115|CCDC22|COMMD1|COX19|CP|CUL1|CUTC|CYBRD1|EIF2AK1|EPAS1|ERFE|FBXL5|FLVCR1|FTH1|FTL|FXN|GLRX3|HEPH|HFE|HIF1A|HMOX1|HMOX2|HPX|HYAL2|IREB2|ISCU|LCK|LCN2|LTF|MELTF|MT1E|MT1F|MT1G|MT1H|MT1X|MT2A|MYC|NCOA4|NDFIP1|NEDD8|NEO1|NUBP1|PICALM|PRKN|PRNP|SCARA5|SCO1|SCO2|SKP1|SL…	UP	hiPSC_vs_ESC
SRP-dependent cotranslational protein targeting to membrane	GO:0006614	95	1.62195387	1e-12	8.214e-10	3.109e-5	0.007981	0.0346	NA	RPL10|RPL10A|RPL11|RPL12|RPL13|RPL13A|RPL14|RPL15|RPL17|RPL18|RPL18A|RPL19|RPL21|RPL22|RPL23|RPL23A|RPL24|RPL26|RPL27|RPL27A|RPL28|RPL29|RPL3|RPL30|RPL31|RPL32|RPL34|RPL35|RPL35A|RPL36|RPL36A|RPL37|RPL37A|RPL38|RPL39|RPL4|RPL41|RPL5|RPL6|RPL7|RPL7A|RPL8|RPL9|RPLP0|RPLP1|RPLP2|RPS10|RPS11|RPS12|RPS13|RPS14|RPS15|RPS15A|RPS16|RPS17|RPS18|RPS19|RPS2|RPS20|RPS21|RPS23|RPS24|RPS25|RPS26|RPS27|RPS27A|R…	DOWN	hiPSC_vs_ESC
zinc ion homeostasis	GO:0055069	24	4.13963967	1e-12	8.214e-10	0.00187	0.59077615000000006	0.437	NA	ATP13A2|ATP7B|LCK|MT1E|MT1F|MT1G|MT1H|MT1X|MT2A|PRKN|SLC30A1|SLC30A4|SLC30A5|SLC30A7|SLC30A9|SLC39A10|SLC39A13|SLC39A14|SLC39A4|SLC39A5|SLC39A6|SLC39A7|SLC39A8|TMC8|	UP	hiPSC_vs_ESC
cotranslational protein targeting to membrane	GO:0006613	99	1.569805	1e-12	1.027e-9	8.622e-5	0.0196729	0.0295	NA	ARL6IP1|RPL10|RPL10A|RPL11|RPL12|RPL13|RPL13A|RPL14|RPL15|RPL17|RPL18|RPL18A|RPL19|RPL21|RPL22|RPL23|RPL23A|RPL24|RPL26|RPL27|RPL27A|RPL28|RPL29|RPL3|RPL30|RPL31|RPL32|RPL34|RPL35|RPL35A|RPL36|RPL36A|RPL37|RPL37A|RPL38|RPL39|RPL4|RPL41|RPL5|RPL6|RPL7|RPL7A|RPL8|RPL9|RPLP0|RPLP1|RPLP2|RPS10|RPS11|RPS12|RPS13|RPS14|RPS15|RPS15A|RPS16|RPS17|RPS18|RPS19|RPS2|RPS20|RPS21|RPS23|RPS24|RPS25|RPS26|RPS27|…	DOWN	hiPSC_vs_ESC
cellular transition metal ion homeostasis	GO:0046916	83	1.75688493	1e-12	1.027e-9	5.274e-10	1.083e-6	0.829	NA	ABCB6|ABCB7|ABCG2|ACO1|ALAS2|APP|ARF1|ATOX1|ATP13A2|ATP6AP1|ATP6V0A2|ATP6V0D1|ATP6V1A|ATP6V1G1|ATP7A|ATP7B|CAND1|CCDC115|CCDC22|COX19|CP|CUL1|CYBRD1|ERFE|FBXL5|FLVCR1|FTH1|FTL|FXN|GLRX3|HEPH|HFE|HIF1A|HMOX1|HMOX2|HPX|IREB2|ISCU|LCK|LCN2|LTF|MT1E|MT1F|MT1G|MT1H|MT1X|MT2A|MYC|NCOA4|NDFIP1|NEDD8|NUBP1|PRNP|SCARA5|SCO1|SCO2|SKP1|SLC11A2|SLC22A17|SLC30A1|SLC30A5|SLC30A7|SLC30A9|SLC31A1|SLC31A2|SLC39A1…	UP	hiPSC_vs_ESC
translational initiation	GO:0006413	139	1.36665338	1e-12	1.369e-9	1.541e-4	0.02751415	0.129	NA	ABCE1|AGO2|COPS5|DDX3X|DENR|DHX29|DHX33|EIF1|EIF1AD|EIF1AX|EIF1AY|EIF1B|EIF2A|EIF2B1|EIF2B2|EIF2B3|EIF2B4|EIF2B5|EIF2D|EIF2S1|EIF2S2|EIF2S3|EIF2S3B|EIF3A|EIF3B|EIF3C|EIF3CL|EIF3D|EIF3E|EIF3F|EIF3G|EIF3H|EIF3I|EIF3J|EIF3K|EIF3L|EIF3M|EIF4A1|EIF4A2|EIF4B|EIF4E|EIF4E1B|EIF4E2|EIF4E3|EIF4EBP1|EIF4G1|EIF4G2|EIF4G3|EIF4H|EIF5|EIF5B|EIF6|LARP1|MCTS1|MTFMT|MTIF2|MTIF3|PABPC1|PAIP1|RBM4|RPL10|RPL10A|RPL11…	DOWN	hiPSC_vs_ESC
response to cadmium ion	GO:0046686	50	1.99952529	1e-12	1.369e-9	4.67e-11	1.918e-7	0.882	NA	AKR1C3|AKT1|ALAD|ARG1|ATP7A|CAT|CDK1|CDKN1B|CHUK|CYB5A|CYBB|DAXX|DTYMK|EGFR|ERCC1|FOS|GCLC|GOT1|GSN|GSS|HAAO|HMOX1|HSF1|JUN|KIT|MAPK1|MAPK3|MAPK8|MAPK9|MMP9|MT1E|MT1F|MT1G|MT1H|MT1X|MT2A|MTF1|NPC1|NUDT1|OGG1|PCNA|PPP5C|PRNP|SLC30A1|SOD1|SORD|SPARC|STAR|SUMO1|TERT|	UP	hiPSC_vs_ESC
structural constituent of ribosome	GO:0003735	158	1.3139653	1e-12	2.053e-9	3.555e-4	0.05407906	5.97e-4	NA	DAP3|MRPL1|MRPL10|MRPL11|MRPL12|MRPL13|MRPL14|MRPL15|MRPL16|MRPL17|MRPL18|MRPL19|MRPL2|MRPL20|MRPL21|MRPL22|MRPL23|MRPL24|MRPL27|MRPL28|MRPL3|MRPL30|MRPL32|MRPL33|MRPL34|MRPL35|MRPL36|MRPL37|MRPL4|MRPL41|MRPL42|MRPL43|MRPL46|MRPL47|MRPL49|MRPL51|MRPL52|MRPL54|MRPL55|MRPL57|MRPL9|MRPS11|MRPS12|MRPS14|MRPS15|MRPS16|MRPS17|MRPS18A|MRPS18B|MRPS18C|MRPS2|MRPS21|MRPS22|MRPS23|MRPS24|MRPS25|MRPS30|MRPS3…	DOWN	hiPSC_vs_ESC
response to zinc ion	GO:0010043	35	2.28608604	1e-12	2.053e-9	6.275e-10	8.591e-7	0.748	NA	ALAD|ARG1|ASS1|ATP13A2|ATP7A|BGLAP|CA2|CPS1|CREB1|CRIP1|D2HGDH|GGH|HAAO|HVCN1|KCNK3|KHK|MT1E|MT1F|MT1G|MT1H|MT1X|MT2A|P2RX4|P2RX7|PARP1|PLN|PTEN|SLC30A2|SLC30A3|SLC30A4|SLC30A5|SLC39A13|TSPO|VCAM1|ZNF658|	UP	hiPSC_vs_ESC
nuclear-transcribed mRNA catabolic process, nonsense-mediated decay	GO:0000184	117	1.49276471	1e-12	4.107e-9	8.183e-6	0.0024	0.0971	NA	CASC3|CTIF|DCP1A|DCP1B|DCP2|DHX34|EIF3E|EIF4A3|EIF4G1|ETF1|EXOSC10|GSPT1|GSPT2|HELZ2|MAGOH|MAGOHB|NCBP1|NCBP2|PABPC1|PARN|PNRC2|PPP2CA|PPP2R1A|PPP2R2A|PYM1|RBM8A|RNPS1|RPL10|RPL10A|RPL11|RPL12|RPL13|RPL13A|RPL14|RPL15|RPL17|RPL18|RPL18A|RPL19|RPL21|RPL22|RPL23|RPL23A|RPL24|RPL26|RPL27|RPL27A|RPL28|RPL29|RPL3|RPL30|RPL31|RPL32|RPL34|RPL35|RPL35A|RPL36|RPL36A|RPL37|RPL37A|RPL38|RPL39|RPL4|RPL41|RPL…	DOWN	hiPSC_vs_ESC
cellular zinc ion homeostasis	GO:0006882	21	4.59091716	1e-12	4.107e-9	0.00136	0.558552	0.408	NA	ATP13A2|ATP7B|LCK|MT1E|MT1F|MT1G|MT1H|MT1X|MT2A|SLC30A1|SLC30A5|SLC30A7|SLC30A9|SLC39A10|SLC39A13|SLC39A14|SLC39A4|SLC39A5|SLC39A6|SLC39A7|SLC39A8|	UP	hiPSC_vs_ESC
ribosomal subunit	GO:0044391	183	1.21866193	1.949e-11	6.669e-9	0.0013	0.16175361	9.55e-4	NA	C12orf65|DAP3|DDX3X|EIF2A|EIF2D|FXR2|HBA1|HBA2|LARP4|MALSU1|MCTS1|MPV17L2|MRPL1|MRPL10|MRPL11|MRPL12|MRPL13|MRPL14|MRPL15|MRPL16|MRPL17|MRPL18|MRPL19|MRPL2|MRPL20|MRPL21|MRPL22|MRPL23|MRPL24|MRPL27|MRPL28|MRPL3|MRPL30|MRPL32|MRPL33|MRPL34|MRPL35|MRPL36|MRPL37|MRPL38|MRPL39|MRPL4|MRPL40|MRPL41|MRPL42|MRPL43|MRPL44|MRPL45|MRPL46|MRPL47|MRPL48|MRPL49|MRPL50|MRPL51|MRPL52|MRPL53|MRPL54|MRPL55|MRPL57|…	DOWN	hiPSC_vs_ESC
nuclear-transcribed mRNA catabolic process	GO:0000956	188	1.1832405	8.032e-11	2.538e-8	2.205e-4	0.03483213	0.68	NA	AGO1|ATM|CASC3|CNOT1|CNOT10|CNOT11|CNOT2|CNOT3|CNOT4|CNOT6|CNOT6L|CNOT7|CNOT8|CNOT9|CSDE1|CTIF|DCP1A|DCP1B|DCP2|DCPS|DDX5|DDX6|DHX34|DIS3|DIS3L2|DXO|EDC3|EDC4|EIF3E|EIF4A3|EIF4G1|ERI1|ETF1|EXOSC1|EXOSC10|EXOSC2|EXOSC3|EXOSC4|EXOSC5|EXOSC6|EXOSC7|EXOSC8|EXOSC9|GSPT1|GSPT2|GTPBP2|HBS1L|HELZ2|LSM1|LSM2|LSM3|LSM4|LSM5|LSM6|LSM7|MAGOH|MAGOHB|MLH1|MRTO4|MTPAP|NBAS|NBDY|NCBP1|NCBP2|NOCT|NT5C3B|PABPC1|PA…	DOWN	hiPSC_vs_ESC
protein localization to endoplasmic reticulum	GO:0070972	134	1.24908501	6.544e-10	1.92e-7	0.002117	0.23496807	0.473	NA	ANK2|ANKRD13C|BCAP29|BCAP31|CHMP4A|CHMP4B|CRYZL2P-SEC16B|GBF1|GPAA1|GRIK5|HSPA5|INSIG1|KDELR1|KDELR2|KDELR3|LRRK2|MIA3|OS9|PDIA2|PMM1|PMM2|PPP1R15A|RAB10|RAB3GAP1|RAB3GAP2|RER1|RPL10|RPL10A|RPL11|RPL12|RPL13|RPL13A|RPL14|RPL15|RPL17|RPL18|RPL18A|RPL19|RPL21|RPL22|RPL23|RPL23A|RPL24|RPL26|RPL27|RPL27A|RPL28|RPL29|RPL3|RPL30|RPL31|RPL32|RPL34|RPL35|RPL35A|RPL36|RPL36A|RPL37|RPL37A|RPL38|RPL39|RPL4|…	DOWN	hiPSC_vs_ESC
protein targeting to membrane	GO:0006612	150	1.20235534	2.281e-9	6.246e-7	0.006504	0.38715646	0.243	NA	ADORA1|ARL6|ARL6IP1|ATG3|CHM|CHMP4A|CHMP4B|EXOC4|GOLGA7|GOLGA7B|HSPA5|ICMT|MICALL1|MYO1C|PARD3|PEX16|PEX19|PEX26|PEX3|PEX5|PRKCI|RAB3IP|RAB8B|RABGEF1|RPL10|RPL10A|RPL11|RPL12|RPL13|RPL13A|RPL14|RPL15|RPL17|RPL18|RPL18A|RPL19|RPL21|RPL22|RPL23|RPL23A|RPL24|RPL26|RPL27|RPL27A|RPL28|RPL29|RPL3|RPL30|RPL31|RPL32|RPL34|RPL35|RPL35A|RPL36|RPL36A|RPL37|RPL37A|RPL38|RPL39|RPL4|RPL41|RPL5|RPL6|RPL7|RPL7A|…	DOWN	hiPSC_vs_ESC
transition metal ion transmembrane transporter activity	GO:0046915	34	1.79891588	1.594e-8	9.352e-6	0.008316	0.92309776	0.493	NA	ATP13A1|ATP2C1|ATP2C2|ATP7A|ATP7B|MCOLN1|MMGT1|SLC11A2|SLC25A28|SLC25A37|SLC30A1|SLC30A10|SLC30A2|SLC30A3|SLC30A4|SLC30A5|SLC30A6|SLC31A1|SLC31A2|SLC39A1|SLC39A10|SLC39A11|SLC39A13|SLC39A14|SLC39A2|SLC39A3|SLC39A4|SLC39A5|SLC39A6|SLC39A7|SLC39A8|SLC40A1|TF|TTYH1|	UP	hiPSC_vs_ESC
detoxification	GO:0098754	81	1.4143344	1.127e-7	5.785e-5	1.338e-6	0.001099	0.95	NA	ABCC2|ABCG2|ACAA1|ADH5|AKR1A1|AKR7A3|APOE|APOM|ATP7A|CAT|CCS|DUOX1|ESD|FANCC|GPX1|GPX3|GPX4|GPX7|GPX8|GSR|GSTK1|GSTM1|GSTM2|GSTM3|GSTO1|GSTO2|GSTP1|GSTZ1|HBA1|HBA2|HBE1|HBQ1|IPCEF1|KDM3B|LOXHD1|LTC4S|MARC1|MARC2|MGST1|MGST2|MGST3|MT1E|MT1F|MT1G|MT1H|MT1X|MT2A|NFE2L2|NNT|NOS3|NQO1|NXN|PARK7|PIM1|PRDX1|PRDX2|PRDX3|PRDX4|PRDX5|PRDX6|PTGS1|PXDN|RDH11|RDH12|SELENOS|SELENOT|SELENOW|SESN1|SESN2|SLC30A1|…	UP	hiPSC_vs_ESC
cytosolic small ribosomal subunit	GO:0022627	42	1.48924138	4.4710000000000003e-07	1.148e-4	0.0229752	0.62489498	0.14	NA	DDX3X|EIF2A|EIF2D|HBA1|HBA2|LARP4|MCTS1|RACK1|RPS10|RPS11|RPS12|RPS13|RPS14|RPS15|RPS15A|RPS16|RPS17|RPS18|RPS19|RPS2|RPS20|RPS21|RPS23|RPS24|RPS25|RPS26|RPS27|RPS27A|RPS27L|RPS28|RPS29|RPS3|RPS3A|RPS4X|RPS4Y1|RPS5|RPS6|RPS7|RPS8|RPS9|RPSA|UBA52|	DOWN	hiPSC_vs_ESC
large ribosomal subunit	GO:0015934	116	1.16929301	6.081e-7	1.469e-4	0.01443114	0.533952	7.76e-4	NA	C12orf65|FXR2|MALSU1|MPV17L2|MRPL1|MRPL10|MRPL11|MRPL12|MRPL13|MRPL14|MRPL15|MRPL16|MRPL17|MRPL18|MRPL19|MRPL2|MRPL20|MRPL21|MRPL22|MRPL23|MRPL24|MRPL27|MRPL28|MRPL3|MRPL30|MRPL32|MRPL33|MRPL34|MRPL35|MRPL36|MRPL37|MRPL38|MRPL39|MRPL4|MRPL40|MRPL41|MRPL42|MRPL43|MRPL44|MRPL45|MRPL46|MRPL47|MRPL48|MRPL49|MRPL50|MRPL51|MRPL52|MRPL53|MRPL54|MRPL55|MRPL57|MRPL58|MRPL9|MRPS18A|MRPS30|MTERF4|NDUFAB1|NP…	DOWN	hiPSC_vs_ESC
small ribosomal subunit	GO:0015935	71	1.27720141	1.076e-6	2.454e-4	0.02623915	0.63390695	0.013	NA	DAP3|DDX3X|EIF2A|EIF2D|HBA1|HBA2|LARP4|MCTS1|MRPL42|MRPS10|MRPS11|MRPS12|MRPS14|MRPS15|MRPS16|MRPS17|MRPS18A|MRPS18B|MRPS18C|MRPS2|MRPS21|MRPS22|MRPS24|MRPS26|MRPS27|MRPS28|MRPS31|MRPS33|MRPS34|MRPS35|MRPS36|MRPS5|MRPS6|MRPS7|MRPS9|NPM1|RACK1|RPS10|RPS11|RPS12|RPS13|RPS14|RPS15|RPS15A|RPS16|RPS17|RPS18|RPS19|RPS2|RPS20|RPS21|RPS23|RPS24|RPS25|RPS26|RPS27|RPS27A|RPS27L|RPS28|RPS29|RPS3|RPS3A|RPS4X…	DOWN	hiPSC_vs_ESC
protein-lipid complex subunit organization	GO:0071825	33	1.6546301	8.263e-7	3.394e-4	0.01799699	1	0.836	NA	ABCA1|ABCA5|ABCA7|ABCG1|ACSL3|AGT|APOA1|APOA2|APOB|APOC1|APOE|APOM|ARF1|BIN1|BMP1|DGAT1|LCAT|LIPG|LPL|MTTP|P4HB|PCDHGA3|PLA2G2A|PLA2G7|PLAGL2|PRKACA|PRKACB|SCARB1|SH3GL2|SNX9|SOAT1|SOAT2|ZDHHC8|	UP	hiPSC_vs_ESC
cellular response to metal ion	GO:0071248	158	1.17665803	7.482e-7	3.414e-4	2.237e-5	0.01531281	0.979	NA	ADCY1|ADCY7|ADCY8|ADD1|ADGRV1|AKR1C3|AKT1|ALAD|ALOX15|ANK3|ANXA5|APP|AQP1|ATF4|ATP13A2|ATP7A|B2M|BACE1|BECN1|BNIP3|BRAF|CACNA1H|CACYBP|CALR|CAMK2D|CAPN3|CARF|CCNB1|CDH1|CDKN1B|CEBPA|CHP2|CHUK|CLDN1|CLIC4|CPNE1|CPNE2|CPNE3|CPNE4|CPNE5|CPNE7|CPNE8|CPNE9|CREB1|CRHBP|CYBB|DAXX|DLG2|DLG4|DMTN|DPEP1|ECT2|EDN1|EEF2K|EGFR|EIF2AK3|EIF2S1|ENDOG|FBP1|FOS|FOSB|FSTL3|FUS|GPLD1|GSK3A|GSN|GUCA1A|HFE|HMOX1|HPCA|…	UP	hiPSC_vs_ESC
Golgi-associated vesicle membrane	GO:0030660	99	1.29074734	1.036e-6	3.867e-4	0.006489	0.88841223	0.746	NA	AFTPH|AP1G1|AP1G2|AP1S1|AP2A1|ARCN1|ARFGAP2|ARFGAP3|B2M|CD59|CD74|CFTR|CLBA1|CLTA|CLTB|CLTC|CLTCL1|CNIH1|CNIH2|CNIH3|COPA|COPB1|COPB2|COPE|COPG1|COPG2|COPZ1|COPZ2|CRYZL2P-SEC16B|CSPG5|FOLR1|GJA1|GOPC|GOSR2|GPR89A|GRIA1|HLA-DPA1|HLA-DPB1|HLA-DQB1|HLA-DRA|HLA-DRB1|HLA-DRB5|HLA-E|HLA-F|HLA-G|HLA-H|ITM2B|KDELR1|KDELR2|KDELR3|KLHL12|LMAN1|MCFD2|NCALD|NRGN|PDCD6|PEF1|PI4KA|PKD1|RASSF9|RHOQ|SAR1A|SAR1B|…	UP	hiPSC_vs_ESC
extracellular matrix component	GO:0044420	50	1.49733274	1.263e-6	4.323e-4	0.06519749	0.79930179	0.639	NA	ACAN|ADAMTS10|ADAMTSL5|COL11A1|COL11A2|COL12A1|COL14A1|COL15A1|COL1A1|COL1A2|COL23A1|COL27A1|COL2A1|COL3A1|COL4A1|COL4A2|COL4A3|COL4A4|COL4A5|COL4A6|COL5A1|COL5A2|COL5A3|COL7A1|COL8A1|ELN|EMILIN1|FBLN1|FBLN5|FBN1|FBN2|LAMA1|LAMA3|LAMA5|LAMB1|LAMB2|LAMB3|LAMC1|LAMC2|LTBP1|LUM|MEGF9|MFAP1|MFAP2|MFAP4|MFAP5|NTN4|PTPRZ1|THSD4|TNC|	UP	hiPSC_vs_ESC
chromatin remodeling at centromere	GO:0031055	40	1.41866652	3.924e-6	8.482e-4	0.00147	0.17245648	0.255	NA	CENPA|CENPC|CENPH|CENPI|CENPK|CENPL|CENPM|CENPN|CENPO|CENPP|CENPQ|CENPS|CENPT|CENPU|CENPV|CENPW|CENPX|H3F3A|H3F3B|HELLS|HIST1H4H|HIST1H4I|HIST1H4J|HIST2H4A|HIST2H4B|HIST4H4|HJURP|ITGB3BP|KNL1|MIS18A|MIS18BP1|NASP|NPM1|OIP5|POLE3|RBBP4|RBBP7|RSF1|RUVBL1|SMARCA5|	DOWN	hiPSC_vs_ESC
ligase activity, forming carbon-nitrogen bonds	GO:0016879	45	1.37857929	4.393e-6	9.021e-4	2.18e-12	8.952e-9	0.743	NA	ACACA|ACACB|ADSS|ADSSL1|ASNS|ASNSD1|ASS1|CAD|CARNS1|CPS1|CTPS1|CTPS2|DPH6|FPGS|GART|GATB|GATC|GCLC|GCLM|GHDC|GLUL|GMPS|GSS|HLCS|MCCC1|MTHFD1|MTHFD1L|MTHFS|NADSYN1|NAPRT|PAICS|PFAS|PPCS|QRSL1|RIMKLA|RIMKLB|TPGS1|TTL|TTLL1|TTLL10|TTLL12|TTLL3|TTLL4|TTLL6|TTLL7|	DOWN	hiPSC_vs_ESC
protein-DNA complex assembly	GO:0065004	177	1.04893904	5.167e-6	0.001011	0.002608	0.26123394	0.814	NA	ANP32B|ASF1A|ASF1B|ATRX|BAZ2A|BDP1|BRD2|BRF1|BRF2|CABIN1|CCNH|CDC45|CDK7|CDT1|CENPA|CENPC|CENPE|CENPF|CENPH|CENPI|CENPK|CENPL|CENPM|CENPN|CENPO|CENPP|CENPQ|CENPS|CENPT|CENPU|CENPV|CENPW|CENPX|CETN2|CHAF1A|CHAF1B|CHD1L|CUL4A|CUL4B|DAXX|DDB1|DDB2|DMC1|ERCC2|ERCC3|ERCC5|GMNN|GRWD1|GTF2A2|GTF2B|GTF2H1|GTF2H2|GTF2H3|GTF2H4|GTF2H5|GTF3C3|GTF3C5|H1F0|H1FX|H2AFX|H2AFY|H2AFY2|H2BFS|H3F3A|H3F3B|HAT1|HELLS|…	DOWN	hiPSC_vs_ESC
coated vesicle membrane	GO:0030662	157	1.14578381	3.708e-6	0.001171	0.006807	0.90185071000000006	0.927	NA	ADCY8|ADRB2|AFTPH|AP1B1|AP1G1|AP1G2|AP1M1|AP1M2|AP1S1|AP2A1|AP2A2|AP2B1|AP2M1|AP2S1|AP3B1|AP3B2|APOB|APOE|ARCN1|ARFGAP2|ARFGAP3|B2M|CD4|CD59|CD74|CD9|CEMIP|CFTR|CHRM2|CLBA1|CLTA|CLTB|CLTC|CLTCL1|CNIH1|CNIH2|CNIH3|COPA|COPB1|COPB2|COPE|COPG1|COPG2|COPZ1|COPZ2|CRYZL2P-SEC16B|DAB2|DBNL|DENND1A|DNAJC5|EGF|EGFR|EPN2|EPS15|FOLR1|FZD2|FZD4|FZD5|GAD1|GAD2|GOSR2|GRIA1|HBEGF|HIP1|HIP1R|HLA-DPA1|HLA-DPB1|HL…	UP	hiPSC_vs_ESC
positive regulation of cell-substrate adhesion	GO:0010811	101	1.25251847	4.81e-6	0.001411	0.05591195	0.80855771	0.959	NA	ABI3BP|ABL1|ALOX15|APOA1|ARHGEF7|ARL2|ARPC2|C1QBP|CALR|CARMIL1|CCDC80|CCL28|CD36|CDC42|CDH13|CDK6|CIB1|COL16A1|COL26A1|COL8A1|CRK|CRKL|CSF1|CSPG5|CX3CL1|DAG1|DISC1|DMTN|DNM2|DOCK1|DOCK5|EDIL3|EGFL6|EGFLAM|EMILIN1|EMP2|EPB41L5|EPHA1|FBLN2|FERMT1|FGA|FGB|FGG|FLNA|FMN1|FN1|FOXF1|GSK3B|HAS2|HSD17B12|ILK|IQGAP1|ITGA3|ITGA5|ITGA6|ITGB1BP1|JAK2|JUP|KDR|LIMS1|LIMS2|MAP4K4|MDK|MYADM|NDNF|NEDD9|NID1|NINJ1|…	UP	hiPSC_vs_ESC
cellular response to inorganic substance	GO:0071241	183	1.12163672	5.917e-6	0.00162	1.057e-4	0.06202548	0.984	NA	ADCY1|ADCY10|ADCY7|ADCY8|ADD1|ADGRV1|AIFM1|AKR1C3|AKT1|ALAD|ALOX15|ANK3|ANXA5|APP|AQP1|ATF4|ATP13A2|ATP7A|ATRX|B2M|BACE1|BAD|BECN1|BLM|BNIP3|BRAF|CACNA1H|CACYBP|CALR|CAMK2D|CAPN3|CARF|CCNA2|CCNB1|CDH1|CDK2|CDKN1B|CEBPA|CFLAR|CHP2|CHUK|CLDN1|CLIC4|CPNE1|CPNE2|CPNE3|CPNE4|CPNE5|CPNE7|CPNE8|CPNE9|CREB1|CRHBP|CRK|CYBB|DAXX|DDI2|DDX11|DLG2|DLG4|DMTN|DNM2|DPEP1|ECT2|EDN1|EEF2K|EGFR|EIF2AK3|EIF2S1|EIF4A…	UP	hiPSC_vs_ESC
cytokine receptor binding	GO:0005126	158	1.12627102	9.659e-6	0.002204	0.0562968	0.81126651	0.96	NA	ADAM17|AMH|BABAM2|BAMBI|BEX3|BID|BMP10|BMP2|BMP4|BMP5|BMP7|BMP8A|BMP8B|C5|CADM4|CASP3|CASP8|CASP8AP2|CCL2|CCL26|CCL28|CD2AP|CD70|CDH5|CFLAR|CKLF|CLCF1|CNIH4|CNTF|CRLF1|CSF1|CTF1|CX3CL1|CXCL1|CXCL12|CXCL14|CXCL16|CXCL3|CXCL5|CXCL6|DAB2IP|DDT|EBI3|ECM1|EDA|EFNA5|ENG|EPO|ERAP1|FADD|FEM1B|FKBP1A|FRS2|GATA3|GDF1|GDF10|GDF11|GDF15|GDF3|GDF6|GDF7|GH2|GRB2|GREM1|IL11|IL15|IL18|IL1RAP|IL23A|IL34|IL6R|IL6S…	UP	hiPSC_vs_ESC
extracellular matrix structural constituent	GO:0005201	134	1.1628044	8.808e-6	0.002261	0.12083516	0.72132265	0.415	NA	ABI3BP|ACAN|AEBP1|AGRN|ANOS1|BGN|CD4|CHADL|CHI3L1|COL11A1|COL11A2|COL12A1|COL13A1|COL14A1|COL15A1|COL16A1|COL17A1|COL18A1|COL19A1|COL1A1|COL1A2|COL21A1|COL22A1|COL23A1|COL24A1|COL25A1|COL27A1|COL28A1|COL2A1|COL3A1|COL4A1|COL4A2|COL4A3|COL4A4|COL4A5|COL4A6|COL5A1|COL5A2|COL5A3|COL6A1|COL6A2|COL6A3|COL6A6|COL7A1|COL8A1|COL8A2|COL9A1|COL9A2|COL9A3|COLQ|CRELD1|CTHRC1|DCN|ECM1|EDIL3|EFEMP1|EFEMP2|ELN|…	UP	hiPSC_vs_ESC
centromere complex assembly	GO:0034508	44	1.37766847	1.27e-5	0.002268	0.003103	0.27117293	0.314	NA	CENPA|CENPC|CENPE|CENPF|CENPH|CENPI|CENPK|CENPL|CENPM|CENPN|CENPO|CENPP|CENPQ|CENPS|CENPT|CENPU|CENPV|CENPW|CENPX|H3F3A|H3F3B|HELLS|HIST1H4H|HIST1H4I|HIST1H4J|HIST2H4A|HIST2H4B|HIST4H4|HJURP|ITGB3BP|KNL1|MIS12|MIS18A|MIS18BP1|NASP|NPM1|OIP5|POGZ|POLE3|RBBP4|RBBP7|RSF1|RUVBL1|SMARCA5|	DOWN	hiPSC_vs_ESC
cytoplasmic translation	GO:0002181	70	1.21497918	1.217e-5	0.002272	0.02462293	0.63601491	0.0926	NA	DENR|DRG1|DRG2|EIF2D|EIF2S2|EIF2S3|EIF2S3B|EIF3A|EIF3B|EIF3C|EIF3CL|EIF3D|EIF3E|EIF3F|EIF3G|EIF3H|EIF3I|EIF3J|EIF3K|EIF3L|EIF3M|EIF4A1|EIF4A2|EIF4EBP1|EIF4G1|EIF5|ETF1|FTSJ1|GSPT1|GSPT2|HSPA14|MCTS1|RBM4|RPL10A|RPL11|RPL15|RPL17|RPL18|RPL18A|RPL19|RPL22|RPL22L1|RPL24|RPL26|RPL26L1|RPL29|RPL30|RPL31|RPL32|RPL35A|RPL36|RPL36A|RPL38|RPL39|RPL41|RPL6|RPL8|RPL9|RPLP0|RPLP0P6|RPLP1|RPS21|RPS23|RPS26|RP…	DOWN	hiPSC_vs_ESC
Golgi-associated vesicle	GO:0005798	159	1.12629794	9.646e-6	0.00233	0.01565507	1	0.777	NA	ACTR1A|ADAM10|AFTPH|AP1G1|AP1G2|AP1S1|AP2A1|APP|ARCN1|ARF1|ARFGAP2|ARFGAP3|ATP7A|B2M|BACE1|CCDC115|CCDC88A|CD59|CD74|CFTR|CHIC2|CLBA1|CLTA|CLTB|CLTC|CLTCL1|CNIH1|CNIH2|CNIH3|COL7A1|COPA|COPB1|COPB2|COPE|COPG1|COPG2|COPZ1|COPZ2|CRYZL2P-SEC16B|CSPG5|CTSC|CTSZ|DDHD2|ECPAS|ERGIC1|ERGIC2|ERGIC3|F8|FOLR1|FURIN|GJA1|GNRH1|GOLGA2|GOPC|GOSR2|GPR89A|GRIA1|HLA-DPA1|HLA-DPB1|HLA-DQB1|HLA-DRA|HLA-DRB1|HLA-DRB…	UP	hiPSC_vs_ESC
ligase activity	GO:0016874	136	1.08123824	1.439e-5	0.002463	6.556e-10	8.976e-7	0.933	NA	AACS|AARS|AARS2|AARSD1|AASDH|ACACA|ACACB|ACSBG1|ACSF2|ACSF3|ACSL1|ACSL3|ACSL4|ACSL6|ACSM3|ACSS1|ACSS2|ACSS3|ADSS|ADSSL1|ASNS|ASNSD1|ASS1|ATG7|BTRC|CAD|CARNS1|CARS|CARS2|CPS1|CTPS1|CTPS2|DALRD3|DARS|DARS2|DPH6|EARS2|EPRS|FARS2|FARSA|FARSB|FPGS|GARS|GART|GATB|GATC|GCLC|GCLM|GHDC|GLUL|GMPS|GSS|HARS|HARS2|HLCS|IARS|IARS2|KARS|LARS|LARS2|LIG1|LIG3|LIG4|LIPT2|LRRC47|MARS|MARS2|MCCC1|MCCC2|MDM2|MOCS3|MT…	DOWN	hiPSC_vs_ESC
CENP-A containing nucleosome assembly	GO:0034080	36	1.40401842	1.594e-5	0.002619	0.003754	0.2855235	0.157	GO:0061641|CENP-A containing chromatin organization,	CENPA|CENPC|CENPH|CENPI|CENPK|CENPL|CENPM|CENPN|CENPO|CENPP|CENPQ|CENPS|CENPT|CENPU|CENPW|CENPX|HIST1H4H|HIST1H4I|HIST1H4J|HIST2H4A|HIST2H4B|HIST4H4|HJURP|ITGB3BP|KNL1|MIS18A|MIS18BP1|NASP|NPM1|OIP5|POLE3|RBBP4|RBBP7|RSF1|RUVBL1|SMARCA5|	DOWN	hiPSC_vs_ESC
CENP-A containing chromatin organization	GO:0061641	36	1.40401842	1.594e-5	0.002619	0.003754	0.2855235	0.157	GO:0034080|CENP-A containing nucleosome assembly,	CENPA|CENPC|CENPH|CENPI|CENPK|CENPL|CENPM|CENPN|CENPO|CENPP|CENPQ|CENPS|CENPT|CENPU|CENPW|CENPX|HIST1H4H|HIST1H4I|HIST1H4J|HIST2H4A|HIST2H4B|HIST4H4|HJURP|ITGB3BP|KNL1|MIS18A|MIS18BP1|NASP|NPM1|OIP5|POLE3|RBBP4|RBBP7|RSF1|RUVBL1|SMARCA5|	DOWN	hiPSC_vs_ESC
histone exchange	GO:0043486	47	1.30878233	3.4e-5	0.00537	0.007109	0.41120402	0.138	NA	ACTR6|ANP32E|CENPA|CENPC|CENPH|CENPI|CENPK|CENPL|CENPM|CENPN|CENPO|CENPP|CENPQ|CENPS|CENPT|CENPU|CENPW|CENPX|CHD5|DMAP1|HIST1H4H|HIST1H4I|HIST1H4J|HIST2H4A|HIST2H4B|HIST4H4|HJURP|ITGB3BP|KNL1|MIS18A|MIS18BP1|NASP|NPM1|OIP5|POLE3|PSME4|PTMA|RBBP4|RBBP7|RNF8|RSF1|RUVBL1|SMARCA5|SPTY2D1|SRCAP|VPS72|ZNHIT1|	DOWN	hiPSC_vs_ESC
negative regulation of epithelial cell apoptotic process	GO:1904036	35	1.51061417	2.515e-5	0.005435	0.10265414	0.76794269	0.841	NA	ABL1|ANGPT1|ANGPTL4|CAST|CFLAR|FGA|FGB|FGG|GAS6|GATA2|GATA3|HMOX1|ICAM1|IL11|KDR|KRIT1|MAPK7|MDK|MTOR|NDNF|NFE2L2|PAK4|PDPK1|PDX1|RAMP2|SCG2|SEMA5A|SERPINE1|SRSF6|TCF7L2|TEK|TERT|TNFAIP3|TNIP2|WFS1|	UP	hiPSC_vs_ESC
ER to Golgi vesicle-mediated transport	GO:0006888	188	1.06034219	3.04e-5	0.006243	0.19234902	0.71620801	0.525	NA	ACTR10|ACTR1A|ANK1|ANK2|ANK3|ANKRD28|ARCN1|ARF4|ARFGAP1|ARFGAP2|ARFGAP3|ATL2|ATL3|BCAP29|BCAP31|BET1|BET1L|BGLAP|CAPZA1|CAPZA2|CAPZB|CD55|CD59|CNIH1|CNIH2|CNIH3|CNIH4|COG1|COG2|COG3|COG4|COG5|COG6|COG7|COG8|COL7A1|COPA|COPB1|COPB2|COPE|COPG1|COPG2|COPZ1|COPZ2|CREB3L2|CRYZL2P-SEC16B|CSNK1D|CTAGE3P|CTAGE4|CTAGE8|CTSC|CTSZ|CUL3|DCTN1|DCTN2|DCTN3|DCTN4|DCTN5|DCTN6|DDHD2|DYNC1H1|DYNC1I1|DYNC1I2|DYNC1L…	UP	hiPSC_vs_ESC
ATP metabolic process	GO:0046034	172	1.01086972	4.482e-5	0.006817	0.03207768	0.65871514	0.924	NA	ADPGK|AFG1L|AK1|AK2|AK4|AK5|AK9|ALDOA|ALDOC|AMPD3|ATP1A2|ATP1B1|ATP5F1A|ATP5F1B|ATP5F1C|ATP5F1D|ATP5F1E|ATP5MC1|ATP5MC2|ATP5MC3|ATP5ME|ATP5MF|ATP5MG|ATP5PB|ATP5PD|ATP5PF|ATP5PO|ATP6V1A|ATP6V1B1|ATP6V1B2|BAD|BID|BPGM|CHCHD10|CLPX|COA6|COQ9|COX10|COX15|COX4I1|COX5A|COX5B|COX6A1|COX6B1|COX6C|COX7A2L|COX7B|COX7C|COX8A|CTNS|CYC1|CYCS|DHTKD1|DLD|DNAJC30|ENO1|ENO2|ENO3|ENO4|ENPP1|ENTPD5|FAM20C|FIGNL1|FO…	DOWN	hiPSC_vs_ESC
vesicle targeting, to, from or within Golgi	GO:0048199	70	1.25504406	4.118e-5	0.007354	0.11206704	0.72481786	0.5	NA	ANKRD28|AP1AR|ARFGAP2|ARFGAP3|BET1|CD59|CEP19|CNIH1|CNIH2|CNIH3|COL7A1|CRYZL2P-SEC16B|CSNK1D|CTSC|CTSZ|CUL3|F8|FOLR1|GBF1|GOLGA2|GORASP1|GOSR2|GRIA1|KLHL12|KLHL21|LMAN1|MCFD2|NAPA|NSF|PDCD6|PEF1|PPP6C|PPP6R1|PPP6R3|PREB|RAB1A|RAB1B|SAR1B|SCFD1|SEC13|SEC16A|SEC16B|SEC22B|SEC23A|SEC23IP|SEC24A|SEC24B|SEC24C|SEC24D|SEC31A|SERPINA1|STX5|TBC1D20|TFG|TGFA|TMED10|TMED2|TMED9|TRAPPC1|TRAPPC10|TRAPPC2|TRA…	UP	hiPSC_vs_ESC
response to copper ion	GO:0046688	29	2.94188777	4e-05	0.007467	0.00201	0.550338	0.818	NA	APP|AQP1|ATP5F1D|ATP7A|ATP7B|BACE1|BECN1|CDK1|DAXX|HSF1|ICAM1|LOXL2|MAP1LC3A|MT1E|MT1F|MT1G|MT1H|MT1X|MT2A|NFE2L1|NFE2L2|PAM|PARK7|PRNP|S100A13|SNCA|SOD1|SOD3|SORD|	UP	hiPSC_vs_ESC
nucleosome assembly	GO:0006334	97	1.10875473	5.134e-5	0.007531	0.009251	0.48091424	0.162	NA	ANP32B|ASF1A|ASF1B|ATRX|BRD2|CABIN1|CENPA|CENPC|CENPH|CENPI|CENPK|CENPL|CENPM|CENPN|CENPO|CENPP|CENPQ|CENPS|CENPT|CENPU|CENPW|CENPX|CHAF1A|CHAF1B|DAXX|GRWD1|H1F0|H1FX|H2AFX|H2AFY|H2AFY2|H2BFS|H3F3A|H3F3B|HAT1|HIRA|HIST1H1C|HIST1H1D|HIST1H1E|HIST1H2BC|HIST1H2BD|HIST1H2BE|HIST1H2BG|HIST1H2BH|HIST1H2BJ|HIST1H2BK|HIST1H3E|HIST1H3G|HIST1H3H|HIST1H4H|HIST1H4I|HIST1H4J|HIST2H2BD|HIST2H2BE|HIST2H2BF|HIST…	DOWN	hiPSC_vs_ESC
retrograde vesicle-mediated transport, Golgi to ER	GO:0006890	79	1.25119799	3.934e-5	0.007694	0.19800173	0.72027734	0.284	NA	ARCN1|ARF3|ARF4|ARF5|ARFGAP1|ARFGAP2|ARFGAP3|ATP9A|ATP9B|BICD2|BNIP1|CENPE|COG3|COG4|COG7|COPA|COPB1|COPB2|COPE|COPG1|COPG2|COPZ1|COPZ2|DNAJC28|ERGIC1|ERGIC2|ERGIC3|GBF1|GOLPH3|GOLPH3L|HTT|KDELR1|KDELR2|KDELR3|KIF11|KIF15|KIF18A|KIF1C|KIF22|KIF23|KIF26A|KIF2A|KIF2C|KIF3A|KIF3B|KIF3C|KIF4A|KIF5A|KIFAP3|KLC1|KLC2|LMAN2|NAPA|NBAS|NSF|PICK1|PITPNB|RAB1A|RAB1B|RAB6A|RAB6B|RACGAP1|RER1|RINT1|SCFD1|SCYL…	UP	hiPSC_vs_ESC
vesicle coating	GO:0006901	67	1.29625091	4.557e-5	0.007798	0.11086571	0.72159347	0.485	NA	ANKRD28|ARFGAP2|ARFGAP3|BET1|CD59|CNIH1|CNIH2|CNIH3|COL7A1|CRYZL2P-SEC16B|CSNK1D|CTSC|CTSZ|CUL3|F8|FOLR1|GBF1|GOLGA2|GORASP1|GOSR2|GRIA1|KLHL12|KLHL21|LMAN1|MCFD2|NAPA|NSF|PDCD6|PEF1|PPP6C|PPP6R1|PPP6R3|PREB|RAB1A|RAB1B|SAR1B|SCFD1|SEC13|SEC16A|SEC16B|SEC22B|SEC23A|SEC23IP|SEC24A|SEC24B|SEC24C|SEC24D|SEC31A|SERPINA1|STX5|TBC1D20|TFG|TGFA|TMED10|TMED2|TMED9|TRAPPC1|TRAPPC10|TRAPPC2|TRAPPC2L|TRAPPC…	UP	hiPSC_vs_ESC
SMAD protein signal transduction	GO:0060395	47	1.40719826	5.035e-5	0.007954	0.10018636	0.79741354	0.755	NA	AFP|ATOH8|BMP10|BMP2|BMP4|BMP5|BMP7|BMP8A|BMP8B|BTBD11|CITED1|FOS|GDF1|GDF10|GDF11|GDF15|GDF3|GDF6|GDF7|HIPK2|HNF4A|INHA|INHBA|INHBE|JUN|LEFTY1|LEFTY2|LNPEP|MAGI2|NODAL|NUP93|RBM14|ROR2|SKI|SLC33A1|SMAD1|SMAD2|SMAD3|SMAD4|SMAD5|SMAD9|SUB1|TF|TGFB1|TGFB2|TGFB3|VIM|	UP	hiPSC_vs_ESC
early endosome membrane	GO:0031901	137	1.12233697	4.896e-5	0.008043	0.01045191	0.95391116	0.809	NA	ABCA7|ANXA1|APPL1|APPL2|ARC|ARF6|ATP9A|B2M|BAIAP3|BOK|CAV1|CD274|CD8B|CFTR|CLCN3|CLCN4|CLIP3|CLVS1|CLVS2|CMTM6|DKK1|DNAJC13|DTX3L|EEA1|EGFR|EHD1|EHD4|EPHA4|EPHA8|EPHB1|EPS15|FIG4|FZD5|GGA1|GGA2|GGA3|GPNMB|GRIA1|GRIPAP1|HGS|HLA-E|HLA-F|HLA-G|HLA-H|HPS6|HSD17B6|INPP4A|INPP5B|INPP5F|ITCH|KCNH1|KIAA0319|KIF16B|KREMEN2|LAMP5|LDLRAD4|LITAF|LLGL1|LRP6|MARCH1|MARCH3|MARCH8|MCOLN3|MMGT1|MTMR2|MTMR4|NAPEPL…	UP	hiPSC_vs_ESC
endocrine system development	GO:0035270	95	1.17997992	6.758e-5	0.01027961	0.024927210000000002	1	0.898	NA	AKT1|ALDH1A2|ANXA1|APOA1|ARID5B|BAK1|BMP2|BMP4|BMP5|BMPR1A|CDH1|CDK6|CDKN1C|CITED2|CREB1|CRKL|DKK3|DLL1|DRD2|EIF2AK3|ETS1|FGF10|FGF8|FOXA2|FOXO1|FSTL3|GATA2|GATA3|GATA6|GHRHR|GIPR|GLI1|GLI2|HES1|HESX1|HNF4A|HOXA3|HOXB3|IL6R|INSM1|INSR|ISL1|MAP2K1|MAP2K2|MAPK1|MAPK3|MDK|MEN1|MSX1|NF1|NKX2-5|NOG|NR5A1|ONECUT1|ONECUT2|PAX1|PAX6|PAX8|PBX1|PDGFRA|PDPK1|PDX1|PITX1|PITX2|POU3F2|RAF1|RBPJ|RFX3|RFX6|SALL1…	UP	hiPSC_vs_ESC
organic hydroxy compound transport	GO:0015850	94	1.17174499	8.921e-5	0.01308509	0.05208827	0.81964181	0.989	NA	ABCA1|ABCA5|ABCA7|ABCB11|ABCC2|ABCC3|ABCG1|ABCG4|AKR1C1|APOA1|APOA2|APOB|APOC1|APOE|APOM|AQP1|AQP10|AQP11|AQP3|AQP7|ARV1|ASIC3|ATP8B1|CAV1|CD36|CEACAM1|CEL|CES1|CFTR|CLU|EMB|GRAMD1A|GRAMD1B|GRAMD1C|LCAT|LDLR|LDLRAP1|LIMA1|LIPG|LRP6|MAPK15|MECP2|MFSD10|NCOA1|NCOA2|NISCH|NPC1|NPC1L1|NPC2|OSBP|OSBPL2|OSBPL5|P2RX1|PARK7|PGAP1|PRKN|RALBP1|RBP4|RXRA|SCARB1|SELENOM|SERAC1|SLC10A3|SLC10A4|SLC10A7|SLC16A1…	UP	hiPSC_vs_ESC
vesicle targeting, rough ER to cis-Golgi	GO:0048207	63	1.26996267	9.467e-5	0.0134075	0.11311846	0.72817793	0.448	GO:0048208|COPII vesicle coating,	ANKRD28|BET1|CD59|CNIH1|CNIH2|CNIH3|COL7A1|CRYZL2P-SEC16B|CSNK1D|CTSC|CTSZ|CUL3|F8|FOLR1|GOLGA2|GORASP1|GOSR2|GRIA1|KLHL12|KLHL21|LMAN1|MCFD2|NAPA|NSF|PDCD6|PEF1|PPP6C|PPP6R1|PPP6R3|PREB|RAB1A|RAB1B|SAR1B|SCFD1|SEC13|SEC16A|SEC16B|SEC22B|SEC23A|SEC23IP|SEC24A|SEC24B|SEC24C|SEC24D|SEC31A|SERPINA1|STX5|TBC1D20|TFG|TGFA|TMED10|TMED2|TRAPPC1|TRAPPC10|TRAPPC2|TRAPPC2L|TRAPPC3|TRAPPC4|TRAPPC5|TRAPPC6A|…	UP	hiPSC_vs_ESC
COPII vesicle coating	GO:0048208	63	1.26996267	9.467e-5	0.0134075	0.11311846	0.72817793	0.448	GO:0048207|vesicle targeting, rough ER to cis-Golgi,	ANKRD28|BET1|CD59|CNIH1|CNIH2|CNIH3|COL7A1|CRYZL2P-SEC16B|CSNK1D|CTSC|CTSZ|CUL3|F8|FOLR1|GOLGA2|GORASP1|GOSR2|GRIA1|KLHL12|KLHL21|LMAN1|MCFD2|NAPA|NSF|PDCD6|PEF1|PPP6C|PPP6R1|PPP6R3|PREB|RAB1A|RAB1B|SAR1B|SCFD1|SEC13|SEC16A|SEC16B|SEC22B|SEC23A|SEC23IP|SEC24A|SEC24B|SEC24C|SEC24D|SEC31A|SERPINA1|STX5|TBC1D20|TFG|TGFA|TMED10|TMED2|TRAPPC1|TRAPPC10|TRAPPC2|TRAPPC2L|TRAPPC3|TRAPPC4|TRAPPC5|TRAPPC6A|…	UP	hiPSC_vs_ESC
recycling endosome membrane	GO:0055038	80	1.21665109	1.129e-4	0.01496098	8.018e-4	0.36588413	0.769	NA	ABHD17A|ABHD17B|ABHD17C|ACAP1|ARF6|ATP11B|B2M|BAIAP3|BOK|CD274|CFTR|CLIP3|CMTM6|EHD1|EHD2|EHD3|EHD4|FZD7|GGA3|GRIA1|GRIPAP1|HLA-E|HLA-F|HLA-G|HLA-H|INPP4A|LAMP5|LZTR1|MCOLN2|MICALL1|NDRG1|NSG1|NTRK1|OPTN|PACSIN2|PDIA3|PDLIM4|PLEKHB2|RAB10|RAB11A|RAB11B|RAB11FIP2|RAB11FIP3|RAB11FIP4|RAB11FIP5|RAB12|RAB13|RAB14|RAB17|RAB35|RAB4A|RAB8A|RAB8B|RAC1|RAP2A|RAP2B|RAP2C|RFFL|SCAMP1|SCAMP2|SCAMP3|SCAMP4|SC…	UP	hiPSC_vs_ESC
DNA replication-independent nucleosome organization	GO:0034724	47	1.26545448	1.093e-4	0.01496467	0.01218541	0.51593279	0.227	NA	ASF1A|ASF1B|ATRX|CABIN1|CENPA|CENPC|CENPH|CENPI|CENPK|CENPL|CENPM|CENPN|CENPO|CENPP|CENPQ|CENPS|CENPT|CENPU|CENPW|CENPX|H3F3A|H3F3B|HAT1|HIRA|HIST1H4H|HIST1H4I|HIST1H4J|HIST2H4A|HIST2H4B|HIST4H4|HJURP|IPO4|ITGB3BP|KNL1|MIS18A|MIS18BP1|NASP|NPM1|OIP5|POLE3|RBBP4|RBBP7|RSF1|RUVBL1|SMARCA5|SUPT16H|UBN1|	DOWN	hiPSC_vs_ESC
chromatin assembly or disassembly	GO:0006333	131	1.03671365	1.152e-4	0.01525615	0.01371395	0.53135094	0.402	NA	ANP32B|ARID1A|ARID2|ASF1A|ASF1B|ATRX|BAHD1|BAZ1B|BRD2|CABIN1|CDAN1|CENPA|CENPC|CENPH|CENPI|CENPK|CENPL|CENPM|CENPN|CENPO|CENPP|CENPQ|CENPS|CENPT|CENPU|CENPV|CENPW|CENPX|CHAF1A|CHAF1B|CHD3|CTCF|DAXX|GATAD1|GRWD1|H1F0|H1FX|H2AFX|H2AFY|H2AFY2|H2BFS|H3F3A|H3F3B|HAT1|HDAC8|HELLS|HIRA|HIRIP3|HIST1H1C|HIST1H1D|HIST1H1E|HIST1H2BC|HIST1H2BD|HIST1H2BE|HIST1H2BG|HIST1H2BH|HIST1H2BJ|HIST1H2BK|HIST1H3E|HIST1H…	DOWN	hiPSC_vs_ESC
regulation of cell-substrate adhesion	GO:0010810	181	1.05919633	1.124e-4	0.01538531	0.05876561	0.79653583	0.966	NA	ABI3BP|ABL1|ACER2|ACTN4|ACVRL1|ADAM15|AJAP1|ALOX15|ANGPT2|AP1AR|APOA1|ARHGAP6|ARHGEF7|ARL2|ARPC2|ATXN3|BCAS3|BCL2|BCL6|BST1|C1QBP|CALR|CAMSAP3|CARMIL1|CASK|CCDC80|CCL28|CD36|CDC42|CDH13|CDK6|CIB1|CLASP1|CLASP2|COL16A1|COL1A1|COL26A1|COL8A1|CORO1C|CORO2B|CRK|CRKL|CSF1|CSPG5|CX3CL1|DAG1|DAPK3|DDR1|DISC1|DLC1|DMTN|DNM2|DOCK1|DOCK5|DUSP22|DUSP3|EDIL3|EFNA5|EGFL6|EGFLAM|EMILIN1|EMP2|EPB41L5|EPHA1|EPHA…	UP	hiPSC_vs_ESC
cellular response to cadmium ion	GO:0071276	28	2.98492637	1.2e-4	0.01540125	0.00193	0.56617929	0.844	NA	AKR1C3|AKT1|ATP7A|CHUK|CYBB|DAXX|EGFR|FOS|GSN|HMOX1|HSF1|JUN|MAPK1|MAPK3|MAPK8|MAPK9|MMP9|MT1E|MT1F|MT1G|MT1H|MT1X|MT2A|OGG1|PPP5C|SOD1|STAR|SUMO1|	UP	hiPSC_vs_ESC
chromatin assembly	GO:0031497	111	1.07109149	1.09e-4	0.01543571	0.009199	0.48438038	0.299	NA	ANP32B|ASF1A|ASF1B|ATRX|BAHD1|BRD2|CABIN1|CDAN1|CENPA|CENPC|CENPH|CENPI|CENPK|CENPL|CENPM|CENPN|CENPO|CENPP|CENPQ|CENPS|CENPT|CENPU|CENPV|CENPW|CENPX|CHAF1A|CHAF1B|CTCF|DAXX|GATAD1|GRWD1|H1F0|H1FX|H2AFX|H2AFY|H2AFY2|H2BFS|H3F3A|H3F3B|HAT1|HELLS|HIRA|HIST1H1C|HIST1H1D|HIST1H1E|HIST1H2BC|HIST1H2BD|HIST1H2BE|HIST1H2BG|HIST1H2BH|HIST1H2BJ|HIST1H2BK|HIST1H3E|HIST1H3G|HIST1H3H|HIST1H4H|HIST1H4I|HIST1H4…	DOWN	hiPSC_vs_ESC
regulation of plasma lipoprotein particle levels	GO:0097006	54	1.3221622	1.38e-4	0.0171747	0.02728258	1	0.867	NA	ABCA1|ABCA5|ABCA7|ABCG1|ACSL3|AGT|AMN|AP2A1|AP2A2|AP2B1|AP2M1|AP2S1|APOA1|APOA2|APOB|APOC1|APOE|APOM|ARF1|BMP1|CD36|CES3|CLTA|CLTC|CUBN|DGAT1|DGAT2|EHD1|HDLBP|HMOX1|LCAT|LDLR|LDLRAP1|LIPA|LIPG|LMF1|LPCAT3|LPL|MTTP|NCEH1|NPC1|NPC2|P4HB|PCSK9|PLA2G2A|PLA2G7|PLAGL2|PRKACA|PRKACB|SCARB1|SOAT1|SOAT2|VLDLR|ZDHHC8|	UP	hiPSC_vs_ESC
DNA replication-independent nucleosome assembly	GO:0006336	46	1.25678286	1.368e-4	0.01755822	0.0118663	0.51299901	0.224	NA	ASF1A|ASF1B|ATRX|CABIN1|CENPA|CENPC|CENPH|CENPI|CENPK|CENPL|CENPM|CENPN|CENPO|CENPP|CENPQ|CENPS|CENPT|CENPU|CENPW|CENPX|H3F3A|H3F3B|HAT1|HIRA|HIST1H4H|HIST1H4I|HIST1H4J|HIST2H4A|HIST2H4B|HIST4H4|HJURP|IPO4|ITGB3BP|KNL1|MIS18A|MIS18BP1|NASP|NPM1|OIP5|POLE3|RBBP4|RBBP7|RSF1|RUVBL1|SMARCA5|UBN1|	DOWN	hiPSC_vs_ESC
peroxisomal matrix	GO:0005782	43	1.28528835	1.42e-4	0.01766856	9.456e-4	0.12527582	0.723	GO:0031907|microbody lumen,	ABCD3|ACAA1|ACOT2|ACOT4|ACOT8|ACOX1|ACOX2|ACOX3|ACOXL|AGPS|AMACR|CAT|CRAT|CROT|CRYM|DHRS4|ECH1|ECI2|EHHADH|EPHX2|FAR1|FAR2|GNPAT|GRHPR|GSTK1|HACL1|HMGCL|HSD17B4|IDE|IDH1|LONP2|MLYCD|NOS2|NUDT12|NUDT19|NUDT7|PAOX|PEX7|PHYH|PIPOX|PRDX5|SCP2|TYSND1|	DOWN	hiPSC_vs_ESC
microbody lumen	GO:0031907	43	1.28528835	1.42e-4	0.01766856	9.456e-4	0.12527582	0.723	GO:0005782|peroxisomal matrix,	ABCD3|ACAA1|ACOT2|ACOT4|ACOT8|ACOX1|ACOX2|ACOX3|ACOXL|AGPS|AMACR|CAT|CRAT|CROT|CRYM|DHRS4|ECH1|ECI2|EHHADH|EPHX2|FAR1|FAR2|GNPAT|GRHPR|GSTK1|HACL1|HMGCL|HSD17B4|IDE|IDH1|LONP2|MLYCD|NOS2|NUDT12|NUDT19|NUDT7|PAOX|PEX7|PHYH|PIPOX|PRDX5|SCP2|TYSND1|	DOWN	hiPSC_vs_ESC
purine ribonucleoside triphosphate metabolic process	GO:0009205	199	0.97457337	1.693e-4	0.01987195	0.06286798	0.82491622	0.93	NA	ADPGK|AFG1L|AK1|AK2|AK3|AK4|AK5|AK9|ALDOA|ALDOC|AMPD3|ATP1A2|ATP1B1|ATP5F1A|ATP5F1B|ATP5F1C|ATP5F1D|ATP5F1E|ATP5MC1|ATP5MC2|ATP5MC3|ATP5ME|ATP5MF|ATP5MG|ATP5PB|ATP5PD|ATP5PF|ATP5PO|ATP6V1A|ATP6V1B1|ATP6V1B2|BAD|BID|BPGM|CHCHD10|CLPX|COA6|COQ9|COX10|COX15|COX4I1|COX5A|COX5B|COX6A1|COX6B1|COX6C|COX7A2L|COX7B|COX7C|COX8A|CTNS|CYC1|CYCS|DHTKD1|DLD|DNAJC30|EFL1|ENO1|ENO2|ENO3|ENO4|ENPP1|ENTPD5|FAM20C|…	DOWN	hiPSC_vs_ESC
DNA packaging	GO:0006323	144	1.01052404	1.684e-4	0.02034645	0.02000351	0.60407645	0.605	NA	ACIN1|AIFM1|AKAP8|AKAP8L|ANP32B|ASF1A|ASF1B|ASH1L|ATRX|BAHD1|BANF1|BRD2|CABIN1|CCNB1|CDAN1|CDCA5|CDK1|CENPA|CENPC|CENPH|CENPI|CENPK|CENPL|CENPM|CENPN|CENPO|CENPP|CENPQ|CENPS|CENPT|CENPU|CENPV|CENPW|CENPX|CHAF1A|CHAF1B|CHD5|CHMP1A|CTCF|DAXX|DFFB|ERN2|GATAD1|GPER1|GRWD1|H1F0|H1FX|H2AFX|H2AFY|H2AFY2|H2BFS|H3F3A|H3F3B|HAT1|HELLS|HIRA|HIST1H1C|HIST1H1D|HIST1H1E|HIST1H2BC|HIST1H2BD|HIST1H2BE|HIST1H2BG|…	DOWN	hiPSC_vs_ESC
COPII-coated vesicle budding	GO:0090114	69	1.20647486	1.74e-4	0.02101482	0.12701378	0.73887478	0.492	NA	ANKRD28|BET1|CD59|CNIH1|CNIH2|CNIH3|COL7A1|CRYZL2P-SEC16B|CSNK1D|CTSC|CTSZ|CUL3|F8|FOLR1|GOLGA2|GORASP1|GOSR2|GRIA1|KLHL12|KLHL21|LMAN1|MCFD2|MIA3|NAPA|NSF|PDCD6|PEF1|PPP6C|PPP6R1|PPP6R3|PREB|RAB1A|RAB1B|SAR1A|SAR1B|SCFD1|SEC13|SEC16A|SEC16B|SEC22B|SEC23A|SEC23B|SEC23IP|SEC24A|SEC24B|SEC24C|SEC24D|SEC31A|SEC31B|SERPINA1|STX5|TBC1D20|TFG|TGFA|TMED10|TMED2|TRAPPC1|TRAPPC10|TRAPPC2|TRAPPC2L|TRAPPC3|…	UP	hiPSC_vs_ESC
ER to Golgi transport vesicle membrane	GO:0012507	53	1.30336091	2.141e-4	0.02442287	0.001802	0.61681074	0.693	NA	B2M|CD59|CD74|CNIH1|CNIH2|CNIH3|CRYZL2P-SEC16B|FOLR1|GOSR2|GRIA1|HLA-DPA1|HLA-DPB1|HLA-DQB1|HLA-DRA|HLA-DRB1|HLA-DRB5|HLA-E|HLA-F|HLA-G|HLA-H|KLHL12|LMAN1|MCFD2|PDCD6|PEF1|SAR1A|SAR1B|SCAP|SEC13|SEC16A|SEC16B|SEC22B|SEC23A|SEC23B|SEC23IP|SEC24A|SEC24B|SEC24C|SEC24D|SEC31A|SEC31B|SREBF1|SREBF2|STX17|STX5|TGFA|TMED10|TMED2|TMED7|USO1|VMA21|VTI1A|VTI1B|	UP	hiPSC_vs_ESC
transforming growth factor beta receptor binding	GO:0005160	40	1.36218549	2.221e-4	0.02465509	0.12547795	0.73514686	0.723	NA	AMH|BAMBI|BMP10|BMP2|BMP4|BMP5|BMP7|BMP8A|BMP8B|ENG|FKBP1A|GDF1|GDF10|GDF11|GDF15|GDF3|GDF6|GDF7|INHA|INHBA|INHBE|LEFTY1|LEFTY2|LRG1|NODAL|RASL11B|SMAD2|SMAD3|SMAD6|SMAD7|SMURF2|SNX25|TGFB1|TGFB2|TGFB3|TGFBR1|TGFBR2|TGFBR3|TGFBRAP1|USP15|	UP	hiPSC_vs_ESC
cytokine activity	GO:0005125	97	1.14522444	2.116e-4	0.02482492	0.03331051	0.93702914	0.838	NA	AIMP1|BMP1|BMP10|BMP2|BMP4|BMP5|BMP7|BMP8A|BMP8B|C1QTNF4|C5|CCL2|CCL26|CCL28|CD70|CER1|CKLF|CLCF1|CMTM1|CMTM3|CMTM5|CMTM7|CMTM8|CNTF|CRLF1|CSF1|CTF1|CX3CL1|CXCL1|CXCL12|CXCL14|CXCL16|CXCL3|CXCL5|CXCL6|EBI3|EDN1|EPO|FAM3B|FAM3C|FGF2|FLT3LG|GDF1|GDF10|GDF11|GDF15|GDF3|GDF6|GDF7|GPI|GREM1|GREM2|GRN|HMGB1|IL11|IL15|IL17C|IL17D|IL18|IL23A|IL32|IL34|INHA|INHBA|INHBE|KITLG|LEFTY1|LEFTY2|LIF|LTB|MIF|NAMP…	UP	hiPSC_vs_ESC
regulation of endothelial cell apoptotic process	GO:2000351	40	1.35583007	2.533e-4	0.02537567	0.09648343	0.78466818	0.845	NA	ABL1|AKR1C3|ANGPT1|ANGPTL4|ANO6|CCL2|CD248|CD40|COL18A1|ECSCR|FGA|FGB|FGG|GAS6|GATA2|GATA3|GPER1|HLA-G|ICAM1|IL11|ITGA4|KDR|KRIT1|MAPK7|NDNF|NFE2L2|PAK4|PDCD4|PDPK1|PLCG1|PRKCI|RAMP2|SCG2|SEMA5A|SERPINE1|TEK|TERT|THBS1|TNFAIP3|TNIP2|	UP	hiPSC_vs_ESC
nucleosome organization	GO:0034728	129	1.02098801	2.268e-4	0.02587458	0.02162379	0.61672852	0.4	NA	ACTR6|ANP32B|ANP32E|ARID1A|ARID2|ASF1A|ASF1B|ATRX|BRD2|CABIN1|CENPA|CENPC|CENPH|CENPI|CENPK|CENPL|CENPM|CENPN|CENPO|CENPP|CENPQ|CENPS|CENPT|CENPU|CENPW|CENPX|CHAF1A|CHAF1B|CHD5|CTCF|DAXX|DMAP1|GRWD1|H1F0|H1FX|H2AFX|H2AFY|H2AFY2|H2BFS|H3F3A|H3F3B|HAT1|HIRA|HIST1H1C|HIST1H1D|HIST1H1E|HIST1H2BC|HIST1H2BD|HIST1H2BE|HIST1H2BG|HIST1H2BH|HIST1H2BJ|HIST1H2BK|HIST1H3E|HIST1H3G|HIST1H3H|HIST1H4H|HIST1H4I|H…	DOWN	hiPSC_vs_ESC
negative regulation of macroautophagy	GO:0016242	32	1.39819418	2.521e-4	0.02588454	0.18927763	0.71121977	0.686	NA	AKT1|BECN1|CHMP4A|CHMP4B|CLEC16A|FEZ1|FEZ2|HMOX1|HTRA2|LRRK2|LZTS1|MTM1|MTOR|NPC1|NRBP2|PHF23|PIK3CA|PINK1|POLDIP2|QSOX1|RNF41|RUBCN|SCFD1|SEC22B|SMCR8|TIGAR|TP53|TSC1|TSC2|UBQLN4|USP30|USP36|	UP	hiPSC_vs_ESC
interferon-gamma-mediated signaling pathway	GO:0060333	55	1.29658813	2.5e-4	0.02632728	1.195e-4	0.06137205	0.726	NA	B2M|CAMK2A|CAMK2B|CAMK2D|CAMK2G|CD44|GBP2|HCK|HLA-DPA1|HLA-DPB1|HLA-DQB1|HLA-DRA|HLA-DRB1|HLA-DRB5|HLA-E|HLA-F|HLA-G|HLA-H|ICAM1|IFI30|IFNGR1|IFNGR2|IRF1|IRF2|IRF3|IRF4|IRF5|IRF6|IRF7|IRF8|IRF9|JAK1|JAK2|MID1|MT2A|NCAM1|NMI|OAS3|PML|PRKCD|PTAFR|SP100|STAT1|TP53|TRIM21|TRIM22|TRIM25|TRIM26|TRIM34|TRIM38|TRIM5|TRIM62|TRIM68|TRIM8|VCAM1|	UP	hiPSC_vs_ESC
biomineral tissue development	GO:0031214	60	1.26153801	2.838e-4	0.0264945	0.08768159	0.73341813	0.841	NA	ALOX15|ALPL|ANO6|ANXA2|ANXA9|AXIN2|BGLAP|BMP2|CCDC154|CER1|CNNM4|COL1A1|COL1A2|CYP27B1|DDR2|ECM1|EIF2AK3|ENPP1|ERCC2|FAM20A|FAM20C|FAM83H|FBXL15|FGFR2|FGFR3|FOXO1|GPC3|GPNMB|ITGB1BP1|KLF10|LGR4|LOX|MINPP1|MSX2|NECTIN1|ODAM|PKDCC|PPARA|PTH1R|PTN|ROR2|RSPO2|SBDS|SBNO2|SLC20A1|SMPD3|SNX10|SPP1|STIM1|TBX1|TCIRG1|TFIP11|TMEM119|TMEM38B|TSPEAR|TUFT1|WDR72|WNT11|ZBTB40|ZMPSTE24|	UP	hiPSC_vs_ESC
Golgi vesicle budding	GO:0048194	77	1.18533632	2.779e-4	0.02654069	0.11459479	0.73422901	0.549	NA	ANKRD28|ARFGAP2|ARFGAP3|BET1|CD59|CNIH1|CNIH2|CNIH3|COL7A1|CRYZL2P-SEC16B|CSNK1D|CTSC|CTSZ|CUL3|F8|FOLR1|GBF1|GOLGA2|GOLPH3|GOLPH3L|GORASP1|GOSR2|GRIA1|KLHL12|KLHL21|LMAN1|MCFD2|MIA3|MYO18A|NAPA|NSF|PDCD6|PEF1|PPP6C|PPP6R1|PPP6R3|PREB|PRKCI|RAB1A|RAB1B|SAR1A|SAR1B|SCFD1|SEC13|SEC16A|SEC16B|SEC22B|SEC23A|SEC23B|SEC23IP|SEC24A|SEC24B|SEC24C|SEC24D|SEC31A|SEC31B|SERPINA1|STX5|TBC1D20|TFG|TGFA|TMED10…	UP	hiPSC_vs_ESC
DNA recombination	GO:0006310	191	0.96716909	2.47e-4	0.02669462	0.01180176	0.51563642	0.926	NA	ACTL6A|ACTR5|ACTR8|AP5S1|AP5Z1|APEX1|APEX2|ATAD5|ATM|AUNIP|BCL11B|BLM|BRCA1|BRCA2|BRIP1|C11orf80|C14orf39|CCNB1IP1|CDC45|CDC7|CENPS|CENPX|DCAF1|DCLRE1C|DMC1|EID3|EME1|EME2|ENDOG|ERCC1|ERCC4|EXD2|EXO1|EXOSC3|EXOSC6|FAN1|FANCB|FANCM|FBH1|FEN1|GEN1|GINS2|GINS4|H2AFX|HDAC10|HELQ|HFM1|HMGB1|HMGB2|HMGB3|HSPD1|HUS1|IGHMBP2|INO80|INO80B|INO80C|INO80D|INO80E|KDM4D|KIN|KLHDC3|LEF1|LIG1|LIG3|LIG4|MCM2|MCM3|…	DOWN	hiPSC_vs_ESC
heart valve morphogenesis	GO:0003179	50	1.29253329	2.741e-4	0.02680536	0.07371569	0.78841233	0.894	NA	ACVR1|ADAMTS9|BMP2|BMP4|BMPR1A|BMPR2|DCHS1|EFNA1|ELN|EMILIN1|FGFRL1|GATA3|GATA4|GATA5|GJA5|HEY1|HEY2|HEYL|JAG1|MDM2|MDM4|MEF2C|MTOR|NFATC1|NOS3|NOTCH1|NOTCH2|OLFM1|RB1|ROBO1|ROBO2|ROCK1|ROCK2|SCX|SLIT2|SLIT3|SMAD4|SMAD6|SNAI1|SNAI2|SOX4|SOX9|STRA6|TBX20|TBX5|TGFB1|TGFB2|TGFBR2|TWIST1|ZFPM1|	UP	hiPSC_vs_ESC
external side of plasma membrane	GO:0009897	189	1.01632766	2.485e-4	0.02685609	0.01140914	1	0.939	NA	ABCA1|ABCB1|ABCC4|ABCG1|ABCG2|ACE|ACKR3|ADA|ADAM9|ADGRA3|ALCAM|AMOT|ANPEP|ANTXR1|ANTXR2|ANXA1|ANXA5|AQP4|ASTN1|ATP6AP2|B4GALT1|BCAM|BMPR1A|BTN2A1|BTN2A2|BTN2A3P|BTN3A1|BTN3A2|BTN3A3|BTNL9|CA4|CALR|CAPN2|CCR10|CD19|CD1D|CD24|CD244|CD248|CD274|CD276|CD34|CD36|CD4|CD40|CD59|CD74|CD79A|CD79B|CD83|CD9|CDH13|CDH5|CLCN3|CLPTM1|CNTFR|CRLF1|CSF2RA|CSF3R|CTSV|CUBN|CXCL12|CXCR2|CXCR4|DAG1|EBI3|ECE1|EFNA5|EN…	UP	hiPSC_vs_ESC
NAD biosynthetic process	GO:0009435	46	1.23341958	2.466e-4	0.02736722	1.062e-10	2.181e-7	0.822	NA	ADPGK|AFMID|ALDOA|ALDOC|BPGM|ENO1|ENO2|ENO3|FOXK1|FOXK2|GAPDH|GCK|GPI|HAAO|HK1|HK2|IDO1|KYNU|NADSYN1|NAMPT|NAPRT|NAXD|NAXE|NMNAT1|NMNAT2|NMNAT3|NMRK1|NMRK2|NNMT|NUDT12|PARP10|PARP16|PARP9|PFKL|PFKM|PFKP|PGAM1|PGAM2|PGK1|PGM2L1|PKLR|PKM|PTGIS|QPRT|RNLS|TPI1|	DOWN	hiPSC_vs_ESC
cartilage development	GO:0051216	146	1.05632392	3.008e-4	0.02744983	0.03674797	0.94920701	0.962	NA	ACAN|ALX1|ANXA2|ANXA6|ANXA9|ATP7A|AXIN2|BARX2|BBS2|BGN|BMP1|BMP2|BMP4|BMP5|BMP7|BMP8A|BMP8B|BMPR1A|BMPR1B|BMPR2|CD44|CER1|CHI3L1|CHRDL2|CHST11|CHSY1|CNMD|COCH|COL11A1|COL11A2|COL12A1|COL14A1|COL1A1|COL20A1|COL27A1|COL2A1|COL6A1|COL6A2|COL6A3|COL7A1|CREB3L2|CSGALNACT1|CYTL1|DDRGK1|DLX2|ECM1|EDN1|EIF2AK3|ESRRA|EVC|FGF18|FGF2|FGF4|FGF9|FGFR1|FGFR3|GLI2|GNAS|GPLD1|HAND1|HAND2|HIF1A|HMGA2|HOXA3|HOXB3|…	UP	hiPSC_vs_ESC
heart valve development	GO:0003170	58	1.25648463	3.201e-4	0.02797316	0.07395355	0.78685814	0.892	NA	ACVR1|ADAMTS9|BMP2|BMP4|BMPR1A|BMPR2|DCHS1|EFNA1|ELN|EMILIN1|FGFRL1|GATA3|GATA4|GATA5|GJA5|HECTD1|HEY1|HEY2|HEYL|JAG1|MATR3|MDM2|MDM4|MEF2C|MTOR|NFATC1|NOS3|NOTCH1|NOTCH2|OLFM1|PDE2A|PRDM1|RB1|RBPJ|ROBO1|ROBO2|ROCK1|ROCK2|SCX|SLIT2|SLIT3|SMAD4|SMAD6|SNAI1|SNAI2|SOX4|SOX9|STRA6|TBX20|TBX5|TGFB1|TGFB2|TGFBR2|TNFRSF1A|TNFRSF1B|TWIST1|ZBTB14|ZFPM1|	UP	hiPSC_vs_ESC
response to interferon-gamma	GO:0034341	127	1.07268093	3.272e-4	0.02799705	0.001573	0.58724526	0.94	NA	ACTG1|ACTR2|ACTR3|ADAMTS13|AIF1|AQP4|ASS1|B2M|BST2|CALCOCO2|CAMK2A|CAMK2B|CAMK2D|CAMK2G|CCL2|CCL26|CD40|CD44|CD47|CD58|CDC42|CDC42EP2|CDC42EP4|CITED1|CLDN1|CX3CL1|CXCL16|CYP27B1|DAPK1|DAPK3|EDN1|EPRS|EVL|FLNB|GAPDH|GBP2|GBP4|GCH1|GSN|HCK|HLA-DPA1|HLA-DPB1|HLA-DQB1|HLA-DRA|HLA-DRB1|HLA-DRB5|HLA-E|HLA-F|HLA-G|HLA-H|ICAM1|IFI30|IFITM1|IFITM2|IFITM3|IFNGR1|IFNGR2|IRF1|IRF2|IRF3|IRF4|IRF5|IRF6|IRF7|IR…	UP	hiPSC_vs_ESC
vesicle budding from membrane	GO:0006900	98	1.13207463	3.19e-4	0.02848484	0.13450794	0.76091476	0.76	NA	ANKRD28|ANXA2|ANXA9|AP2M1|AP3B1|AP3D1|ARF1|ARFGAP2|ARFGAP3|BET1|CD59|CHMP4A|CNIH1|CNIH2|CNIH3|COL7A1|CRYZL2P-SEC16B|CSNK1D|CTSC|CTSZ|CUL3|DNM1|DNM2|DNM3|F8|FNBP1L|FOLR1|GBF1|GOLGA2|GOLPH3|GOLPH3L|GORASP1|GOSR2|GRIA1|KLHL12|KLHL21|LMAN1|MCFD2|MIA3|MX1|MX2|MYO18A|NAPA|NSF|P2RX7|PDCD6|PEF1|PICALM|PPP6C|PPP6R1|PPP6R3|PREB|PRKCI|RAB1A|RAB1B|RILP|S100A10|SAR1A|SAR1B|SCFD1|SEC13|SEC16A|SEC16B|SEC22B|SEC…	UP	hiPSC_vs_ESC
reciprocal meiotic recombination	GO:0007131	43	1.25655479	2.817e-4	0.0296677	0.01147542	0.51790702	0.714	NA	ATM|BRIP1|C11orf80|C14orf39|CCNB1IP1|CENPS|CENPX|DMC1|EME1|EME2|ERCC4|FANCM|HFM1|KLHDC3|MCMDC2|MEIOB|MLH1|MLH3|MND1|MRE11|MSH3|MSH5|MUS81|PSMC3IP|RAD21|RAD50|RAD51|RAD51B|RAD51C|RAD51D|RAD54B|RAD54L|REC8|RMI1|RNF212|SLX4|TEX11|TEX19|TOP2A|TOP2B|TRIP13|UBE2B|UBR2|	DOWN	hiPSC_vs_ESC
regulation of sprouting angiogenesis	GO:1903670	58	1.25146373	3.604e-4	0.03020701	0.05728357	0.78160677	0.85	NA	ABL1|ADAMTS9|AKT3|ANXA1|APLNR|BMPER|CARD10|CEACAM1|CEMIP2|CIB1|CREB3L1|DLL1|E2F2|EPN1|EPN2|FBXW7|FGF1|FGF16|FGF18|FGF2|FOXC2|GATA2|GLUL|HDAC5|HDAC7|HDAC9|HMOX1|ITGA5|ITGB1BP1|JAK1|JCAD|JMJD8|KDR|KLF2|KLF4|MAP2K5|MAP3K3|MMRN2|NGFR|NOTCH1|NRP1|PDCD10|PDPK1|PIK3C2A|PKM|PLK2|PPP1R16B|RHOA|RHOJ|S100A1|SEMA6A|SMAD1|SPRED1|STARD13|SYNJ2BP|TBXA2R|THBS1|VEGFA|	UP	hiPSC_vs_ESC
regulation of extracellular matrix organization	GO:1903053	33	1.37624369	3.812e-4	0.03131198	0.1468884	0.7844872	0.837	NA	ABL1|AEBP1|AGT|ANTXR1|CARMIL2|CFLAR|CHADL|CLASP1|CLASP2|COLGALT1|CST3|DAG1|DDR1|DDR2|DPP4|EMILIN1|ETS1|FGFR4|FSCN1|HAS2|LRP1|MELTF|NOTCH1|PDPN|PHLDB1|PHLDB2|RB1|SMAD3|SOX9|TCF15|TGFB1|TNFRSF1A|TNFRSF1B|	UP	hiPSC_vs_ESC
nucleosomal DNA binding	GO:0031492	33	1.32703762	3.148e-4	0.03153128	0.01179744	0.52099026	0.485	NA	ACTB|ACTL6A|CHD4|GATAD2B|H1F0|H1FX|H2AFY|H2AFZ|H3F3A|H3F3B|HDAC1|HDAC2|HIST1H1C|HIST1H1D|HIST1H1E|HMGA2|HMGN1|HMGN2|HMGN3|HMGN4|HMGN5|HNRNPC|MBD2|MBD3|MTA2|RBBP4|RCC1|SMARCA4|SMARCB1|SMARCC1|SMARCC2|SMARCD2|SMARCE1|	DOWN	hiPSC_vs_ESC
DNA damage response, detection of DNA damage	GO:0042769	38	1.28077106	3.093e-4	0.03175319	0.01445604	0.53009799	0.725	NA	CUL4A|CUL4B|DDB1|DNAJA1|DTL|HMGA2|MRPS11|MRPS26|MRPS35|MRPS9|NEK1|PARP1|PCNA|PNKP|POLD1|POLD2|POLD3|POLD4|RAD18|RBX1|RFC1|RFC2|RFC3|RFC4|RFC5|RPA1|RPA2|RPA3|RPS27A|RPS3|SOX4|TREX1|UBA52|UBB|UBC|UBE2B|USP1|WDR48|	DOWN	hiPSC_vs_ESC
pyridine-containing compound biosynthetic process	GO:0072525	62	1.14410063	3.599e-4	0.03437219	1.359e-9	1.395e-6	0.86	NA	ADPGK|AFMID|ALDOA|ALDOC|BPGM|DHTKD1|ENO1|ENO2|ENO3|ENO4|FOXK1|FOXK2|GALK1|GAPDH|GCK|GPI|HAAO|HK1|HK2|IDH2|IDO1|KYNU|LDHA|NADK|NADK2|NADSYN1|NAMPT|NAPRT|NAXD|NAXE|NMNAT1|NMNAT2|NMNAT3|NMRK1|NMRK2|NNMT|NUDT12|OGDH|OGDHL|PARP10|PARP16|PARP9|PDXK|PFKFB1|PFKFB2|PFKL|PFKM|PFKP|PGAM1|PGAM2|PGAM4|PGK1|PGM1|PGM2L1|PKLR|PKM|PNPO|PSAT1|PTGIS|QPRT|RNLS|TPI1|	DOWN	hiPSC_vs_ESC
nicotinamide nucleotide biosynthetic process	GO:0019359	59	1.16535785	3.519e-4	0.03441322	4.431e-9	3.64e-6	0.852	GO:0019363|pyridine nucleotide biosynthetic process,	ADPGK|AFMID|ALDOA|ALDOC|BPGM|DHTKD1|ENO1|ENO2|ENO3|ENO4|FOXK1|FOXK2|GALK1|GAPDH|GCK|GPI|HAAO|HK1|HK2|IDH2|IDO1|KYNU|LDHA|NADK|NADK2|NADSYN1|NAMPT|NAPRT|NAXD|NAXE|NMNAT1|NMNAT2|NMNAT3|NMRK1|NMRK2|NNMT|NUDT12|OGDH|OGDHL|PARP10|PARP16|PARP9|PFKFB1|PFKFB2|PFKL|PFKM|PFKP|PGAM1|PGAM2|PGAM4|PGK1|PGM1|PGM2L1|PKLR|PKM|PTGIS|QPRT|RNLS|TPI1|	DOWN	hiPSC_vs_ESC
pyridine nucleotide biosynthetic process	GO:0019363	59	1.16535785	3.519e-4	0.03441322	4.431e-9	3.64e-6	0.852	GO:0019359|nicotinamide nucleotide biosynthetic process,	ADPGK|AFMID|ALDOA|ALDOC|BPGM|DHTKD1|ENO1|ENO2|ENO3|ENO4|FOXK1|FOXK2|GALK1|GAPDH|GCK|GPI|HAAO|HK1|HK2|IDH2|IDO1|KYNU|LDHA|NADK|NADK2|NADSYN1|NAMPT|NAPRT|NAXD|NAXE|NMNAT1|NMNAT2|NMNAT3|NMRK1|NMRK2|NNMT|NUDT12|OGDH|OGDHL|PARP10|PARP16|PARP9|PFKFB1|PFKFB2|PFKL|PFKM|PFKP|PGAM1|PGAM2|PGAM4|PGK1|PGM1|PGM2L1|PKLR|PKM|PTGIS|QPRT|RNLS|TPI1|	DOWN	hiPSC_vs_ESC
positive regulation of endothelial cell migration	GO:0010595	94	1.12028834	4.566e-4	0.03676953	0.05770733	0.78478146	0.994	NA	AAMP|ABL1|ADAM17|ADGRA2|AGT|AKT1|AKT3|ALOX12|AMOTL1|ANGPT1|ANGPT4|ANXA1|ANXA3|ATOH8|ATP5F1A|ATP5F1B|BCAR1|BCAS3|BMP4|BMPR2|CALR|CCBE1|CD40|CIB1|EDN1|EMC10|ETS1|FGF1|FGF16|FGF18|FGF2|FGFR1|FLT4|FOXC2|FOXP1|GATA2|GATA3|GPI|GPLD1|GRN|HDAC7|HDAC9|HIF1A|HMGB1|HMOX1|HSPB1|ITGB1BP1|ITGB3|JCAD|KDR|LGMN|MAP2K3|MAP3K3|MAPK14|MET|NFE2L2|NOS3|NRP1|NRP2|NUS1|P2RX4|PDCD6|PDGFB|PDPK1|PIK3C2A|PLCG1|PLK2|PLPP3|PR…	UP	hiPSC_vs_ESC
negative regulation of cytokine production	GO:0001818	189	1.00195277	4.662e-4	0.03682004	0.05039263	0.88445529	0.99	NA	ABCD1|ACP5|ADCY7|AGER|AKAP8|ANGPT1|ANXA1|ANXA4|APOA1|APOA2|APPL2|ARG1|ARG2|ARRB1|ARRB2|ASB1|ATP2B1|AXL|BANK1|BCL3|BCL6|BST2|BTK|BTN2A2|C1QBP|C1QTNF3|C5orf30|CACTIN|CARD8|CD200|CD24|CD274|CD2AP|CD34|CD83|CDH3|CEACAM1|CHID1|CHRNA7|CMKLR1|CPTP|CSK|CUEDC2|CX3CL1|CYLD|DDX58|DHX58|DICER1|DLL1|EPHA2|ERBIN|ERRFI1|EZR|F2|F2RL1|FGFR1|FN1|FOXJ1|FOXP3|FURIN|GAS6|GATA3|GATA6|GBA|GPATCH3|GPNMB|GSTP1|HDAC7|HDAC…	UP	hiPSC_vs_ESC
positive regulation of cell-cell adhesion	GO:0022409	193	1.00029199	5.004e-4	0.03736936	0.02842321	1	0.994	NA	ADA|ADAM19|ADAM8|AFDN|AGER|AIF1|AKT1|ALOX15|ANK3|ANXA1|AP3B1|AP3D1|BAD|BCL10|BCL6|BMP7|BTN2A2|CARD11|CAV1|CBFB|CCDC88B|CCL2|CD1D|CD24|CD274|CD276|CD4|CD44|CD46|CD47|CD55|CD70|CD74|CD81|CD83|CDC42|CITED2|CORO1A|CSK|CX3CL1|CYLD|DENND6A|DMTN|DNAJA3|DOCK8|DPP4|DUSP10|EBI3|EFNB1|EFNB2|EFNB3|EGR3|EPO|ETS1|F11R|FADD|FAM49B|FGA|FGB|FGG|FLOT1|FLOT2|FOXA1|FOXA2|FOXP3|FSTL3|FYN|GATA3|GCNT2|GLI2|GLI3|GPAM|GR…	UP	hiPSC_vs_ESC
ameboidal-type cell migration	GO:0001667	148	1.04177425	5.193e-4	0.03741771	0.04369054	0.91549523	0.975	NA	ABL1|ACVR1|ADGRA2|AKT1|ALX1|AMOT|AMOTL1|AMOTL2|ANLN|APOA1|ARID5B|ARSB|CAP1|CDH13|CENPV|CER1|CFL1|CORO1B|CORO1C|CRB2|CYP1B1|DPP4|EDN3|EDNRB|EFNB1|EFNB2|EGR3|EMP2|EPB41L5|EPHB4|ERBB4|FAT2|FERMT1|FGF2|FGF8|FN1|FOLR1|GBX2|GDNF|GIPC1|GPC3|GPLD1|GPX1|GREM1|HAND2|HIF1A|ID1|ILK|ISL1|ITGA4|ITGB1|ITGB2|KANK1|KANK2|KDR|KIT|KITLG|LAMA5|LGALS8|LOXL2|LTB4R2|MEGF8|MIA3|MMRN2|MYH9|NANOS1|NODAL|NOS3|NR4A1|NRP1|NR…	UP	hiPSC_vs_ESC
homophilic cell adhesion via plasma membrane adhesion molecules	GO:0007156	148	1.04371576	4.834e-4	0.03745953	0.06534782	0.79876036	1.79e-4	NA	AMIGO1|AMIGO2|BSG|CADM1|CADM3|CDH1|CDH10|CDH11|CDH13|CDH15|CDH18|CDH2|CDH20|CDH22|CDH23|CDH24|CDH26|CDH3|CDH4|CDH5|CDH6|CDH7|CDH8|CDH9|CDHR1|CDHR3|CEACAM1|CELSR1|CELSR2|CELSR3|CLSTN1|CLSTN2|CLSTN3|CNTN2|CNTN4|CNTN6|DCHS1|DCHS2|DSC2|DSC3|DSCAM|DSCAML1|DSG2|EMB|ESAM|FAT1|FAT2|FAT3|FAT4|HMCN1|IGSF11|IGSF21|IGSF9|IGSF9B|ITGB1|KIRREL3|L1CAM|MPZL2|NECTIN1|NECTIN2|NECTIN3|NECTIN4|NEXN|NPTN|PALLD|PCDH1|P…	UP	hiPSC_vs_ESC
negative regulation of protein kinase B signaling	GO:0051898	42	1.32258826	4.944e-4	0.03760358	0.07559053	0.79602643	0.82	NA	AKT1|ARRB2|BANK1|BTN2A2|CIB1|DAG1|DDIT3|DLG1|DRD2|EPHA2|FLCN|GPER1|HLA-G|HYAL2|INPP5K|KLF4|LEMD2|MAGI2|MTM1|MUL1|NOP53|OTUD3|PDCD6|PHLDA3|PHLPP1|PHLPP2|PKHD1|PLEKHA1|PPP2R5B|PPP2R5C|PTEN|PTPRJ|RACK1|RAPGEF1|SFRP5|SH2B3|SIRT1|SLC9A3R1|THEM4|TRIB3|TSC2|XDH|	UP	hiPSC_vs_ESC
connective tissue development	GO:0061448	196	0.99961658	5.15e-4	0.03777168	0.04058544	0.89136044	0.968	NA	AACS|ACAN|ACAT1|ACTA2|ALX1|AMER1|ANXA2|ANXA6|ANXA9|ARID5B|ARRDC3|ATF2|ATP7A|AXIN2|BARX2|BBS2|BBS4|BGN|BMP1|BMP2|BMP4|BMP5|BMP7|BMP8A|BMP8B|BMPR1A|BMPR1B|BMPR2|CASR|CD34|CD44|CDK4|CER1|CHI3L1|CHRDL2|CHST11|CHSY1|CNMD|COCH|COL11A1|COL11A2|COL12A1|COL14A1|COL1A1|COL20A1|COL27A1|COL2A1|COL5A1|COL6A1|COL6A2|COL6A3|COL7A1|CREB3L2|CRIP1|CSF1|CSGALNACT1|CYTL1|DDRGK1|DGAT2|DLX2|DYRK1B|EBF2|ECM1|EDN1|EGR1|…	UP	hiPSC_vs_ESC
lipid transporter activity	GO:0005319	89	1.13210074	5.898e-4	0.04037296	0.079187370000000007	0.76522944	0.817	NA	ABCA1|ABCA2|ABCA3|ABCA4|ABCA5|ABCA7|ABCA8|ABCB1|ABCB11|ABCB4|ABCC1|ABCC3|ABCD1|ABCD3|ABCG1|ANO4|ANO6|ANO7|ANO9|APOA1|APOA2|APOB|APOE|APOM|ARV1|ATP8A2|ATP8B1|C2CD2L|CEACAM1|CPTP|FABP3|GLTP|GM2A|GRAMD1A|GRAMD1B|GRAMD1C|MFSD2A|MFSD2B|MTTP|NPC1|NPC2|OSBP|OSBPL10|OSBPL2|OSBPL5|OSBPL8|PCTP|PITPNA|PITPNB|PITPNC1|PITPNM1|PITPNM2|PLEKHA3|PLEKHA8|PLEKHA8P1|PLSCR1|PLSCR3|PLSCR4|PLSCR5|PRELID1|PRELID2|PRELID…	UP	hiPSC_vs_ESC
BMP signaling pathway	GO:0030509	80	1.15764938	5.897e-4	0.04105117	0.0887647	0.7394658	0.836	NA	ACVR1|ACVR2A|ACVR2B|ACVRL1|AMH|AMHR2|BMP10|BMP2|BMP4|BMP7|BMPR1A|BMPR1B|BMPR2|CER1|CFC1|CHRD|CHRDL1|DDX5|DLX5|EGR1|ENG|ETV2|FAM83G|FST|FSTL1|GDF1|GDF10|GDF15|GDF3|GDF6|GDF7|GREM2|HFE|HIVEP1|ID1|LEF1|LEFTY1|LEFTY2|MAPK3|MEGF8|MSX1|MSX2|NODAL|NOG|PDCD4|RGMA|RGMB|ROR2|RUNX2|SCX|SKI|SLC33A1|SLC39A5|SMAD1|SMAD4|SMAD5|SMAD6|SMAD7|SMAD9|SMPD3|SMURF1|SMURF2|SOSTDC1|TDGF1|TDGF1P3|TGFB1|TGFB2|TGFB3|TGFBR3|…	UP	hiPSC_vs_ESC
extracellular matrix structural constituent conferring tensile strength	GO:0030020	39	1.35591199	5.811e-4	0.04114861	0.21288924	0.72740107	0.177	NA	COL11A1|COL11A2|COL12A1|COL13A1|COL14A1|COL15A1|COL16A1|COL17A1|COL18A1|COL19A1|COL1A1|COL1A2|COL21A1|COL23A1|COL24A1|COL25A1|COL27A1|COL28A1|COL2A1|COL3A1|COL4A1|COL4A2|COL4A3|COL4A4|COL4A5|COL4A6|COL5A1|COL5A2|COL5A3|COL6A1|COL6A2|COL6A3|COL6A6|COL7A1|COL8A1|COL8A2|COL9A1|COL9A2|COL9A3|	UP	hiPSC_vs_ESC
positive regulation of smooth muscle cell migration	GO:0014911	35	1.34845256	6.326e-4	0.04190395	0.16562941	0.67685569	0.872	NA	ADAMTS1|AGT|AIF1|ATP7A|BCL2|CRK|DOCK4|DOCK5|DOCK7|FGF9|FOXO4|HAS2|HDAC4|IGFBP5|IQGAP1|ITGA2|LPAR1|LRP1|MDK|MDM2|NOX4|NR4A3|NRP1|P2RY6|PAK1|PDGFB|PDGFD|PDGFRB|POSTN|RPS6KB1|SEMA6D|SRC|SSH1|TERT|VTN|	UP	hiPSC_vs_ESC
positive regulation of epithelial cell migration	GO:0010634	134	1.05435436	6.233e-4	0.04196557	0.04646524	0.84067284	0.991	NA	AAMP|ABL1|ADAM17|ADAM9|ADGRA2|AGT|AKT1|AKT3|ALOX12|AMOTL1|ANGPT1|ANGPT4|ANXA1|ANXA3|ARF6|ATOH8|ATP5F1A|ATP5F1B|BCAR1|BCAS3|BMP4|BMPR2|CALR|CAPN7|CCBE1|CD40|CIB1|CLASP1|CLASP2|CTSH|DOCK1|DOCK5|EDN1|EMC10|ENPP2|EPB41L4B|EPB41L5|ETS1|FGF1|FGF10|FGF16|FGF18|FGF2|FGFR1|FLT4|FOXC2|FOXP1|GATA2|GATA3|GLIPR2|GPI|GPLD1|GRN|HAS2|HBEGF|HDAC6|HDAC7|HDAC9|HIF1A|HMGB1|HMOX1|HSPB1|HYAL1|INSL3|IQSEC1|ITGA2|ITGA3|…	UP	hiPSC_vs_ESC
cellular response to vascular endothelial growth factor stimulus	GO:0035924	38	1.34661587	6.87e-4	0.04478323	0.01275135	1	0.849	NA	AKT1|ANXA1|DAB2IP|EGR3|ERN1|FLT1|FLT3|FLT4|FOXC1|GAB1|GAS1|HSPB1|ITGB1BP1|KDR|MAP2K3|MAPK14|MAPKAPK2|MT1G|MYO1C|NOTCH1|NR4A1|NRP1|NRP2|NUS1|PDGFRA|PDGFRB|PGF|PRKD1|PRKD2|RAMP2|RELA|SEMA6A|SPHK1|SPRY2|VCAM1|VEGFA|VEGFB|VEGFC|	UP	hiPSC_vs_ESC
COPII-coated ER to Golgi transport vesicle	GO:0030134	81	1.15107703	7.009e-4	0.04497501	0.0100003	0.93343734	0.573	NA	APP|B2M|CD59|CD74|CNIH1|CNIH2|CNIH3|COL7A1|CRYZL2P-SEC16B|CTSC|CTSZ|DDHD2|ECPAS|ERGIC1|ERGIC2|ERGIC3|F8|FOLR1|GOLGA2|GOSR2|GRIA1|HLA-DPA1|HLA-DPB1|HLA-DQB1|HLA-DRA|HLA-DRB1|HLA-DRB5|HLA-E|HLA-F|HLA-G|HLA-H|IER3IP1|KLHL12|KLHL21|LMAN1|LMAN2|LMAN2L|MCFD2|PCSK9|PDCD6|PEF1|SAR1A|SAR1B|SCAP|SEC13|SEC16A|SEC16B|SEC22B|SEC23A|SEC23B|SEC23IP|SEC24A|SEC24B|SEC24C|SEC24D|SEC31A|SEC31B|SERPINA1|SREBF1|SREBF…	UP	hiPSC_vs_ESC
artery morphogenesis	GO:0048844	57	1.21622236	8.053e-4	0.04793172	0.05000566	0.88522953	0.896	NA	ACVRL1|ADAMTS9|APOB|APOE|ARID2|BMP4|BMPR1A|BMPR2|CHD7|COL3A1|ENG|EYA1|FGF8|FOLR1|FOXC1|FOXC2|FOXF1|FOXH1|GJA5|HAND2|HES1|HEY1|HEY2|HOXA1|HPGD|JAG1|LDLR|LRP1|LRP2|MYLK|MYOCD|NF1|NOG|NOTCH1|NOTCH3|NPRL3|NRP1|PDGFRB|PKD2|PRDM1|PROX1|PRRX1|RBPJ|SEC24B|SIX1|SMAD7|SOX4|SRF|STRA6|TBX1|TBX2|TFAP2B|TGFB2|TGFBR1|VEGFA|WNT11|ZMIZ1|	UP	hiPSC_vs_ESC
azurophil granule membrane	GO:0035577	49	1.27887368	8.028e-4	0.04848436	0.009865	0.9422646	0.561	NA	ACPP|ARL8A|ATP11B|ATP6V0C|ATP8A1|AZU1|B4GALT1|BRI3|BST2|CD63|CKAP4|CMTM6|CPNE1|CPNE3|DDOST|DNAJC13|DNAJC5|GAA|GLIPR1|HLA-H|LAMP1|LAMP2|LAMTOR1|LPCAT1|MAGT1|MANBA|MGST1|NCSTN|NDUFC2|NFAM1|PRCP|PSAP|PSEN1|RAB37|RAB3D|RAB5C|RAP1B|SLCO4C1|SNAP29|STOM|SURF4|SYNGR1|TMEM179B|TMEM30A|TOM1|VAMP1|VAMP7|VAMP8|VAPA|	UP	hiPSC_vs_ESC
homologous recombination	GO:0035825	44	1.22957778	5.213e-4	0.04865745	0.01433275	0.54004242	0.725	NA	ATM|BRIP1|C11orf80|C14orf39|CCNB1IP1|CENPS|CENPX|DMC1|EME1|EME2|ERCC4|FANCM|HDAC10|HFM1|KLHDC3|MCMDC2|MEIOB|MLH1|MLH3|MND1|MRE11|MSH3|MSH5|MUS81|PSMC3IP|RAD21|RAD50|RAD51|RAD51B|RAD51C|RAD51D|RAD54B|RAD54L|REC8|RMI1|RNF212|SLX4|TEX11|TEX19|TOP2A|TOP2B|TRIP13|UBE2B|UBR2|	DOWN	hiPSC_vs_ESC
intrinsic component of endoplasmic reticulum membrane	GO:0031227	148	1.03083247	7.721e-4	0.04878609	0.03000384	1	0.83	NA	ABCB9|ACER3|ALG3|AMFR|ANKLE2|ARL6IP1|ATF6|ATF6B|AUP1|B2M|BCAP31|BFAR|BNIP1|BSCL2|CALR|CANX|CD74|CLN3|CPT1C|CYP2E1|DERL1|DERL2|DERL3|DGAT2|DHCR7|DNAJB12|DNAJB2|DOLK|DOLPP1|DPAGT1|DPM2|DPM3|EDEM1|EIF2AK3|ELOVL1|ELOVL2|ELOVL4|ELOVL5|ELOVL6|ELOVL7|EMC1|EMC10|EMC2|EMC3|EMC4|EMC6|EMC7|EMC8|EMC9|ERGIC1|ERGIC2|ERGIC3|ERN1|ESYT1|ESYT2|ESYT3|EXT1|FICD|FITM1|FITM2|FKBP8|GPAA1|GRAMD1A|GRAMD2A|HACD1|HACD2|HAC…	UP	hiPSC_vs_ESC
body morphogenesis	GO:0010171	43	1.29771218	7.988e-4	0.04896682	0.09088124	0.75251862	0.79	NA	ANKRD11|ARID5B|ASPH|ATP6AP2|CDON|CLDN5|COL1A1|CRISPLD1|CRISPLD2|CSRNP1|DKK1|DLX5|EP300|FLVCR1|FUZ|GNAS|GPC3|GREM2|IFT122|IHH|LEF1|LRP6|MAB21L2|MMP2|MSX1|MYH3|NIPBL|NOG|PDGFRA|PLEKHA1|PTPN11|RAB3GAP1|RRAS|SCX|SGPL1|SKI|SSBP3|STRA6|TBX1|TGFB3|TIPARP|WNT3|ZNF281|	UP	hiPSC_vs_ESC
regulation of smooth muscle cell migration	GO:0014910	57	1.21457977	8.35e-4	0.04899312	0.10884462	0.75383616	0.893	NA	ACE|ADAMTS1|AGT|AIF1|APEX1|ATP7A|BCL2|BMPR1A|CORO1B|CRK|DOCK4|DOCK5|DOCK7|FGF9|FOXO4|GSTP1|HAS2|HDAC4|IGFBP3|IGFBP5|ILK|IQGAP1|ITGA2|LPAR1|LRP1|MDK|MDM2|MEF2C|MYOCD|NDRG4|NFE2L2|NOX4|NR4A3|NRP1|P2RY6|PAK1|PDGFA|PDGFB|PDGFD|PDGFRB|PLAU|PLXNA1|POSTN|PPARD|PPARGC1A|PRKG1|RPS6KB1|SEMA6D|SERPINE1|SLIT2|SORL1|SRC|SSH1|TERT|TPM1|TRIB1|VTN|	UP	hiPSC_vs_ESC
positive regulation of leukocyte differentiation	GO:1902107	115	1.06304693	7.959e-4	0.04952447	0.06733032	0.77458163	0.999	NA	ACIN1|ADA|ADAM8|AGER|ANXA1|AP3B1|AP3D1|ATP11C|ATP6AP1|AXL|BAD|BCL6|BTK|BTN2A2|CA2|CASP8|CBFB|CD101|CD4|CD46|CD74|CD83|CREB1|CSF1|CTNNBIP1|CYLD|DUSP10|EGR3|FADD|FES|FLT3LG|FOS|FOXP3|GAS6|GATA3|GLI2|GLI3|GNAS|GPR68|HAX1|HCLS1|HLA-G|HLX|HMGB1|ID2|IHH|IL15|IL18|IL23A|IL34|IL4R|INPP5D|ITPKB|JUN|KITLG|KLF10|LEF1|LGALS1|LGALS3|LGALS9|LIF|MALT1|MDK|MMP14|MYB|NCKAP1L|NFKBID|NFKBIZ|NKAP|NOTCH2|PCID2|PF4|PN…	UP	hiPSC_vs_ESC
regulation of endothelial cell migration	GO:0010594	143	1.02773899	8.619e-4	0.04985415	0.04543541	0.88437546	0.991	NA	AAMP|ABL1|ACVRL1|ADAM17|ADAMTS9|ADGRA2|ADGRB1|AGT|AKT1|AKT3|ALOX12|AMOTL1|ANGPT1|ANGPT2|ANGPT4|ANXA1|ANXA3|APOE|ATOH8|ATP5F1A|ATP5F1B|BCAR1|BCAS3|BMP10|BMP4|BMPER|BMPR2|CALR|CARD10|CCBE1|CD40|CEACAM1|CIB1|CSNK2B|DAB2IP|DCN|DNAJA4|EDN1|EFNA1|EMC10|EMP2|EPHA2|ETS1|FBXW7|FGF1|FGF16|FGF18|FGF2|FGF4|FGFR1|FLT4|FOXC2|FOXP1|GATA2|GATA3|GLUL|GPI|GPLD1|GRN|HDAC5|HDAC7|HDAC9|HIF1A|HMGB1|HMOX1|HSPB1|ITGB1BP…	UP	hiPSC_vs_ESC
neuron maturation	GO:0042551	35	1.29819119	5.597e-4	0.0510837	0.01195782	0.51157036	0.702	NA	ACTL6B|ADGRB3|AGRN|ANKS1A|APP|B4GALT5|B4GALT6|C1QL1|C3|CDKN1C|CLN5|CNTN2|CNTNAP2|CX3CL1|EPHA8|FARP2|GLDN|IRX5|KCNIP2|KDM1A|LGI4|MECP2|MTCH1|NFASC|NR4A2|NRCAM|NTN4|PICK1|RB1|RET|RND1|SCARF1|SCLT1|SPTBN4|SRRM4|	DOWN	hiPSC_vs_ESC
response to BMP	GO:0071772	94	1.09691466	9.047e-4	0.05160483	0.10715806	0.74974134	0.948	GO:0071773|cellular response to BMP stimulus,	ACVR1|ACVR2A|ACVR2B|ACVRL1|ADAMTS12|ADAMTS7|AMH|AMHR2|BMP10|BMP2|BMP4|BMP7|BMPR1A|BMPR1B|BMPR2|CER1|CFC1|CHRD|CHRDL1|COL2A1|DDX5|DLX1|DLX5|EGR1|ENG|ETV2|FAM83G|FST|FSTL1|GATA3|GATA5|GATA6|GDF1|GDF10|GDF15|GDF3|GDF6|GDF7|GREM2|HEYL|HFE|HIVEP1|ID1|LEF1|LEFTY1|LEFTY2|MAPK3|MEGF8|MSX1|MSX2|NODAL|NOG|PDCD4|RGMA|RGMB|ROR2|RUNX2|SCX|SFRP1|SKI|SLC33A1|SLC39A5|SMAD1|SMAD4|SMAD5|SMAD6|SMAD7|SMAD9|SMPD3|SMU…	UP	hiPSC_vs_ESC
cellular response to BMP stimulus	GO:0071773	94	1.09691466	9.047e-4	0.05160483	0.10715806	0.74974134	0.948	GO:0071772|response to BMP,	ACVR1|ACVR2A|ACVR2B|ACVRL1|ADAMTS12|ADAMTS7|AMH|AMHR2|BMP10|BMP2|BMP4|BMP7|BMPR1A|BMPR1B|BMPR2|CER1|CFC1|CHRD|CHRDL1|COL2A1|DDX5|DLX1|DLX5|EGR1|ENG|ETV2|FAM83G|FST|FSTL1|GATA3|GATA5|GATA6|GDF1|GDF10|GDF15|GDF3|GDF6|GDF7|GREM2|HEYL|HFE|HIVEP1|ID1|LEF1|LEFTY1|LEFTY2|MAPK3|MEGF8|MSX1|MSX2|NODAL|NOG|PDCD4|RGMA|RGMB|ROR2|RUNX2|SCX|SFRP1|SKI|SLC33A1|SLC39A5|SMAD1|SMAD4|SMAD5|SMAD6|SMAD7|SMAD9|SMPD3|SMU…	UP	hiPSC_vs_ESC
regulation of postsynapse organization	GO:0099175	92	1.06575764	5.832e-4	0.05207131	0.001414	0.17079799	0.963	NA	ABHD17A|ABHD17B|ABHD17C|ABI2|ACTR2|ADAM10|APOE|ARC|ARF4|ARHGAP22|ARHGAP33|ARHGAP44|ARMCX5-GPRASP2|BAIAP2|BHLHB9|CAMK2B|CAPRIN1|CAPRIN2|CBLN1|CDH2|CDK5|CDK5R1|CDKL5|CFL1|CHMP2B|CRIPT|CRKL|CTTN|CUX2|DBN1|DBNL|DGKB|DHX36|DNM1L|DNM3|EEF2K|EFNA1|EPHA4|EPHA7|FYN|FZD9|GAP43|GRID2|GRIN2B|HCLS1|HOMER1|IL1RAP|IL1RAPL1|ITPKA|KALRN|LRFN1|LRFN2|LRFN4|LRP4|LRP8|LRRC4B|LRRK2|LRRTM1|LZTS3|MESD|NGEF|NLGN1|NLGN3|N…	DOWN	hiPSC_vs_ESC
transmembrane receptor protein serine/threonine kinase signaling pathway	GO:0007178	178	1.00676577	9.385e-4	0.05280057	0.09129397	0.75441519	0.945	NA	ACVR1|ACVR1B|ACVR1C|ACVR2A|ACVR2B|ACVRL1|ADAM9|AFP|AKAP3|AMH|AMHR2|APOA1|APPL1|APPL2|ARHGEF18|ARRB2|ATOH8|BAMBI|BMP10|BMP2|BMP4|BMP5|BMP7|BMP8A|BMP8B|BMPR1A|BMPR1B|BMPR2|BTBD11|CBL|CDH5|CER1|CFC1|CGN|CHRD|CHRDL1|CITED1|CITED2|CLDN5|COL1A2|COL3A1|CREB1|DDX5|DLX5|DUSP15|DUSP22|EGR1|EID2|ENG|ETV2|F11R|FAM83G|FERMT2|FKBP1A|FMOD|FNTA|FOS|FOXH1|FST|FSTL1|FURIN|FUT8|GCNT2|GDF1|GDF10|GDF11|GDF15|GDF3|GDF…	UP	hiPSC_vs_ESC
purine nucleoside monophosphate biosynthetic process	GO:0009127	84	1.06349573	6.268e-4	0.05477226	0.05274104	0.79053814	0.976	GO:0009168|purine ribonucleoside monophosphate biosynthetic process,	ADA|ADK|ADPGK|ADSL|ADSS|ADSSL1|AK1|AK2|AK3|AK4|AK5|AK9|ALDOA|ALDOC|AMPD2|AMPD3|APRT|ATIC|ATP5F1A|ATP5F1B|ATP5F1C|ATP5F1D|ATP5F1E|ATP5MC1|ATP5MC2|ATP5MC3|ATP5ME|ATP5MF|ATP5MG|ATP5PB|ATP5PD|ATP5PF|ATP5PO|BPGM|COX5B|CYC1|DHTKD1|DNAJC30|ENO1|ENO2|ENO3|ENO4|FOXK1|FOXK2|GALK1|GAPDH|GART|GCK|GMPS|GPI|HK1|HK2|HPRT1|IMPDH1|IMPDH2|LDHA|LDHC|LHPP|OGDH|OGDHL|PAICS|PFAS|PFKFB1|PFKFB2|PFKL|PFKM|PFKP|PGAM1|PGAM…	DOWN	hiPSC_vs_ESC
purine ribonucleoside monophosphate biosynthetic process	GO:0009168	84	1.06349573	6.268e-4	0.05477226	0.05274104	0.79053814	0.976	GO:0009127|purine nucleoside monophosphate biosynthetic process,	ADA|ADK|ADPGK|ADSL|ADSS|ADSSL1|AK1|AK2|AK3|AK4|AK5|AK9|ALDOA|ALDOC|AMPD2|AMPD3|APRT|ATIC|ATP5F1A|ATP5F1B|ATP5F1C|ATP5F1D|ATP5F1E|ATP5MC1|ATP5MC2|ATP5MC3|ATP5ME|ATP5MF|ATP5MG|ATP5PB|ATP5PD|ATP5PF|ATP5PO|BPGM|COX5B|CYC1|DHTKD1|DNAJC30|ENO1|ENO2|ENO3|ENO4|FOXK1|FOXK2|GALK1|GAPDH|GART|GCK|GMPS|GPI|HK1|HK2|HPRT1|IMPDH1|IMPDH2|LDHA|LDHC|LHPP|OGDH|OGDHL|PAICS|PFAS|PFKFB1|PFKFB2|PFKL|PFKM|PFKP|PGAM1|PGAM…	DOWN	hiPSC_vs_ESC
purine-containing compound catabolic process	GO:0072523	46	1.19167483	6.678e-4	0.05597025	0.06264855	0.82467179	0.857	NA	ABCD1|ACAT1|ACOT7|ADA|ADA2|ADAL|AHCY|AMPD3|AOX1|DNPH1|DPYD|ENPP4|GDA|GPX1|HINT1|HPRT1|ITPA|MLYCD|NT5C|NT5C2|NT5E|NUDT1|NUDT10|NUDT11|NUDT15|NUDT16|NUDT18|NUDT3|NUDT4|NUDT7|NUDT9|PDE10A|PDE2A|PDE4A|PDE4B|PDE4C|PDE4D|PDE5A|PDE7A|PDE8A|PDE8B|PDE9A|PNP|PRTFDC1|SAMHD1|XDH|	DOWN	hiPSC_vs_ESC
integral component of endoplasmic reticulum membrane	GO:0030176	140	1.02308911	0.001015	0.05632688	0.03668366	0.95354311	0.831	NA	ABCB9|ACER3|ALG3|AMFR|ANKLE2|ARL6IP1|ATF6|ATF6B|AUP1|B2M|BCAP31|BFAR|BNIP1|BSCL2|CALR|CANX|CD74|CLN3|CPT1C|DERL1|DERL2|DERL3|DGAT2|DHCR7|DNAJB12|DOLK|DOLPP1|DPAGT1|DPM2|DPM3|EDEM1|EIF2AK3|ELOVL1|ELOVL2|ELOVL4|ELOVL5|ELOVL6|ELOVL7|EMC1|EMC10|EMC2|EMC3|EMC4|EMC6|EMC7|EMC8|EMC9|ERGIC1|ERGIC2|ERGIC3|ERN1|ESYT1|EXT1|FICD|FITM1|FITM2|FKBP8|GPAA1|HACD1|HACD2|HACD3|HACD4|HLA-DPA1|HLA-DPB1|HLA-DQB1|HLA-DR…	UP	hiPSC_vs_ESC
nucleotide-excision repair, DNA incision, 5'-to lesion	GO:0006296	37	1.24541056	6.587e-4	0.0563639	0.02627548	0.63107257	0.786	NA	CHD1L|CUL4A|CUL4B|DDB1|DDB2|ERCC1|ERCC2|ERCC3|ERCC4|ERCC5|GTF2H1|GTF2H2|GTF2H3|GTF2H4|GTF2H5|NTHL1|PARP1|PCNA|POLD1|POLD2|POLD3|POLD4|POLK|RBX1|RFC1|RFC2|RFC3|RFC4|RFC5|RPA1|RPA2|RPA3|RPS27A|UBA52|UBB|UBC|XPA|	DOWN	hiPSC_vs_ESC
single-stranded DNA binding	GO:0003697	110	1.02241639	6.877e-4	0.05648509	0.01276553	0.51908953	0.927	NA	ANXA1|APTX|BIVM|BLM|BRCA2|CDC45|CNBP|CRY2|CTC1|DDX11|DHX36|DHX9|DMC1|ERCC1|ERCC4|ERCC5|FBH1|FUBP1|HMCES|HMGB1|HMGB2|HNRNPA1|HNRNPA2B1|HNRNPK|HNRNPU|HSF1|HSPD1|IGHMBP2|LONP1|LRPPRC|MAPT|MCM10|MCM2|MCM3|MCM4|MCM5|MCM6|MCM7|MCM8|MCM9|MCMDC2|MEIOB|MLH1|MSH2|MSH3|MYEF2|NABP1|NABP2|NEIL3|NME1|NUCKS1|NUP35|PARK7|PCBP1|PCBP2|PCBP3|PMS2|POLA1|POLR2D|POLR2G|POLR2H|POLR3C|POT1|POU4F1|PRIM1|PURA|PURB|RAD18|R…	DOWN	hiPSC_vs_ESC
regulation of adaptive immune response	GO:0002819	109	1.06641095	0.00105	0.05752085	0.009503	0.92925436	1	NA	ADA|ADCY7|AGER|ALOX15|ANXA1|APLF|ARG1|ATAD5|B2M|BCL6|BTK|C3|CD1D|CD274|CD4|CD40|CD48|CD81|CEACAM1|CLC|CLCF1|CLEC4G|CR1|DUSP10|DUSP22|EIF2AK4|EXOSC3|EXOSC6|FADD|FAM49B|FBXO38|FCGRT|FOXJ1|FOXP3|FZD5|GATA3|HFE|HLA-E|HLA-F|HLA-G|HLA-H|HLX|HMGB1|HPX|HSPD1|IL18|IL18R1|IL1R1|IL20RB|IL23A|IL27RA|IL4R|IL6ST|IRF1|IRF7|JAK3|LOXL3|MAD2L2|MALT1|MAP3K7|MEF2C|MICA|MICB|MLH1|MSH2|NDFIP1|NECTIN2|NFKBID|NFKBIZ|NSD…	UP	hiPSC_vs_ESC
vesicle coat	GO:0030120	52	1.22813682	0.001096	0.05844683	0.27059357	0.66786526	0.403	NA	AFTPH|AP1G1|AP1G2|AP1S1|AP2A1|AP2A2|AP2B1|AP2M1|AP2S1|ARCN1|ARFGAP2|ARFGAP3|CLBA1|CLTA|CLTB|CLTC|CLTCL1|COPA|COPB1|COPB2|COPE|COPG1|COPG2|COPZ1|COPZ2|EPN2|EPS15|KLHL12|NCALD|NECAP1|NECAP2|PDCD6|PEF1|PICALM|SAR1A|SAR1B|SCYL1|SEC13|SEC23A|SEC23B|SEC24A|SEC24B|SEC24C|SEC24D|SEC31A|SEC31B|SGIP1|SLC18A3|SYNRG|TBC1D5|TMED3|TMED7|	UP	hiPSC_vs_ESC
positive regulation of ERK1 and ERK2 cascade	GO:0070374	143	1.02030389	0.001118	0.05887375	0.03747265	0.96187606	0.998	NA	ABCA7|ABL1|ACKR3|AGER|AKAP12|ALKAL2|ALOX15|ANGPT1|APOE|APP|ARHGAP8|ARRB1|ARRB2|ATP6AP1|BMP2|BMP4|BMPER|BRAF|CALCR|CASR|CCL2|CCL26|CD36|CD4|CD44|CD74|CFLAR|CHI3L1|CHRNA7|CIB1|CRKL|CX3CL1|DDT|DNAJC27|DRD2|DSTYK|EGFR|EPO|ERBB4|F2R|F2RL1|FBXW7|FGA|FGB|FGF10|FGF18|FGF19|FGF2|FGF23|FGF4|FGF8|FGFR2|FGFR3|FGFR4|FGG|FLT4|FSHR|GAREM1|GAS6|GATA4|GCNT2|GLIPR2|GNAI2|GPER1|GPNMB|GPR183|HAND2|HMGB1|HMGCR|HRAS|H…	UP	hiPSC_vs_ESC
regulation of pathway-restricted SMAD protein phosphorylation	GO:0060393	52	1.22835832	0.001091	0.0589489	0.14041323	0.77406326	0.824	NA	ACVR1|ACVR1B|ACVR2A|ACVRL1|BMP10|BMP2|BMP4|BMP5|BMP7|BMP8A|BMP8B|BMPER|BMPR1A|BMPR2|CSNK2B|DAB2|DKK1|EMILIN1|ENG|GDF1|GDF10|GDF11|GDF15|GDF3|GDF6|GDF7|GREM1|HFE|INHA|INHBA|INHBE|LDLRAD4|LEFTY1|LEFTY2|NODAL|NOG|PBLD|PIN1|PMEPA1|RBPMS|SDCBP|SMAD4|SMAD6|SMAD7|SNX25|STRAP|TGFB1|TGFB2|TGFB3|TGFBR1|TTK|TWSG1|	UP	hiPSC_vs_ESC
basolateral plasma membrane	GO:0016323	184	1.00123797	0.001152	0.05991312	0.10020568	0.79602464	0.955	NA	ABCC1|ABCC4|ABCC5|ABCC6|ADAM9|ADCY8|ADORA1|ADRA2A|AJAP1|ALPK2|ANK1|ANK2|ANK3|ANXA1|ANXA2|AP2A1|AQP1|AQP3|AQP4|AQP5|ARRB1|ARRB2|ATP12A|ATP1A1|ATP1B1|ATP2B1|ATP2B4|ATP6V1B1|ATP7A|ATP7B|B4GALT1|BEST1|BMPR2|BSND|CA11|CA2|CA4|CA9|CADM1|CASK|CASR|CD1D|CD34|CD38|CD44|CD81|CDH2|CEACAM1|CHRM3|CLDN1|CLDN19|CLDN4|CLDN7|CNNM2|CNNM4|CTNNA2|CTNNB1|CXADR|DAG1|DISP1|DLG1|DLG2|DLG3|DSP|DST|DSTYK|EGFR|ENPP1|EPB41|…	UP	hiPSC_vs_ESC
regulation of T cell mediated immunity	GO:0002709	47	1.25914803	0.001175	0.06030945	0.002366	0.60719833	0.892	NA	AGER|ARG1|B2M|CD1D|CD81|CEACAM1|CLC|CLEC4G|DUSP22|FADD|FAM49B|FBXO38|FCGRT|FOXP3|FZD5|GATA3|HFE|HLA-E|HLA-F|HLA-G|HLA-H|HMGB1|HSPD1|IL18|IL18R1|IL1R1|IL20RB|IL23A|MALT1|MAP3K7|MICA|MICB|NECTIN2|P2RX7|PPP3CB|PRKCZ|PVR|SMAD7|STX7|TNFRSF1B|TNFSF4|TRAF2|TRAF6|TRPM4|WAS|ZBTB1|ZP3|	UP	hiPSC_vs_ESC
negative regulation of autophagy	GO:0010507	72	1.13385703	0.001193	0.06049111	0.1979746	0.72081711	0.81	NA	AKT1|ATG7|BCL2|BECN1|BMF|CHMP4A|CHMP4B|CLEC16A|CPTP|CTSA|DAP|EIF4E|EIF4G1|EIF4G2|EIF4G3|FEZ1|FEZ2|FOXK1|FOXK2|GATA4|GOLGA2|HERC1|HMOX1|HTRA2|KDM4A|KIF25|KLHL22|LARS|LEPR|LRRK2|LZTS1|MCL1|MET|MTM1|MTMR9|MTOR|NAMPT|NPC1|NRBP2|PHF23|PIK3CA|PINK1|POLDIP2|PTK2|QSOX1|RASIP1|RNF41|RNF5|RRAGA|RUBCN|SCFD1|SEC22B|SIRT2|SMCR8|SNCA|SNRNP70|STAT3|TAB2|TAB3|TBC1D14|TIGAR|TLK2|TP53|TSC1|TSC2|TSPO|UBQLN4|USP30|U…	UP	hiPSC_vs_ESC
regulation of epithelial cell apoptotic process	GO:1904035	63	1.16671341	0.001243	0.06227049	0.1089017	0.75296177	0.886	NA	ABL1|AKR1C3|ANGPT1|ANGPTL4|ANO6|ARRB2|BAD|BOK|CAPN10|CAST|CCL2|CD248|CD40|CFLAR|COL18A1|ECSCR|EIF2S1|FGA|FGB|FGG|GAS6|GATA2|GATA3|GPER1|GSN|HLA-G|HMOX1|ICAM1|IL11|ITGA4|JAK2|KDR|KRIT1|MAPK7|MDK|MTOR|NDNF|NFE2L2|PAK4|PDCD4|PDPK1|PDX1|PIAS4|PLCG1|PPARGC1A|PRKCI|RAMP2|SCG2|SEMA5A|SERPINE1|SORT1|SPOP|SRSF6|TCF7L2|TEK|TERT|THBS1|TIA1|TNFAIP3|TNIP2|WFS1|ZFP36|ZFP36L1|	UP	hiPSC_vs_ESC
bone mineralization	GO:0030282	34	1.30619629	0.001318	0.06442531	0.20983969	0.72849672	0.765	NA	ALOX15|ANO6|AXIN2|BGLAP|BMP2|CCDC154|CER1|COL1A2|CYP27B1|EIF2AK3|ERCC2|FBXL15|FGFR2|FGFR3|GPC3|GPNMB|KLF10|LGR4|LOX|MINPP1|PKDCC|PTH1R|PTN|ROR2|RSPO2|SBDS|SBNO2|SMPD3|SNX10|TMEM38B|TUFT1|WNT11|ZBTB40|ZMPSTE24|	UP	hiPSC_vs_ESC
transforming growth factor beta receptor signaling pathway	GO:0007179	92	1.10262325	0.001313	0.06495221	0.1366499	0.76985065	0.964	NA	ACVR1|ACVRL1|ADAM9|AMHR2|APOA1|APPL1|APPL2|ARHGEF18|ARRB2|BAMBI|BMPR1A|CBL|CDH5|CGN|CITED1|CLDN5|COL1A2|COL3A1|CREB1|DUSP15|DUSP22|EID2|F11R|FERMT2|FMOD|FNTA|FOS|FOXH1|FURIN|FUT8|GCNT2|GDF10|GDF15|HIPK2|HPGD|ID1|ITGB1|ITGB5|JUN|LEFTY1|LEFTY2|LRRC32|LTBP2|LTBP3|LTBP4|MAP3K7|MTMR4|NLK|NODAL|NRROS|PARD3|PARD6A|PARP1|PML|PRKCZ|PTK2|PTPRK|PXN|RHOA|RPS27A|SIRT1|SKI|SKIL|SMAD1|SMAD2|SMAD3|SMAD4|SMAD5|SM…	UP	hiPSC_vs_ESC
phagocytic vesicle	GO:0045335	114	1.04461901	0.001416	0.06843336	0.01889482	1	0.97	NA	ABCA1|ACTG1|ADAM8|AMBRA1|ANXA11|ANXA3|APPL1|APPL2|ATG12|ATG14|ATG5|ATP6V0A1|ATP6V0A2|ATP6V0A4|ATP6V0B|ATP6V0C|ATP6V0D1|ATP6V0D2|ATP6V0E1|ATP6V0E2|ATP7A|B2M|BECN1|CALR|CD36|CDC42|CDC42EP2|CDC42EP4|CLCN3|CORO1A|CYBA|CYBB|DNM2|EVL|FLNB|FMNL1|GSN|HLA-E|HLA-F|HLA-G|HLA-H|HVCN1|INPP5B|ITGAV|ITGB5|KIF16B|KIF5B|LAMP1|LAMP2|LTF|MCOLN1|MYO1C|OCRL|PDIA3|PIK3C3|PIK3R4|PIP4P1|PIP4P2|RAB10|RAB11A|RAB11B|RAB11F…	UP	hiPSC_vs_ESC
vesicle targeting	GO:0006903	88	1.0978415	0.001487	0.0694125	0.15417263	0.72613187	0.638	NA	ANKRD28|AP1AR|AP1M2|ARFGAP2|ARFGAP3|BET1|C17orf75|CD59|CEP19|CLASP1|CLASP2|CNIH1|CNIH2|CNIH3|COL7A1|CRYZL2P-SEC16B|CSNK1D|CTSC|CTSZ|CUL3|EXOC4|F8|FAM91A1|FOLR1|GBF1|GOLGA2|GORASP1|GOSR2|GRIA1|KLHL12|KLHL21|LMAN1|MAP4K2|MCFD2|NAPA|NLGN1|NSF|PDCD6|PEF1|PPP6C|PPP6R1|PPP6R3|PREB|PSEN1|RAB1A|RAB1B|SAR1B|SCFD1|SCRIB|SEC13|SEC16A|SEC16B|SEC22B|SEC23A|SEC23IP|SEC24A|SEC24B|SEC24C|SEC24D|SEC31A|SERPINA1|S…	UP	hiPSC_vs_ESC
regulation of signaling receptor activity	GO:0010469	129	0.98764302	8.664e-4	0.06976978	1.714e-7	7.823e-5	0.968	NA	ACTN2|ADAM17|ADORA1|ADRA2A|ADRA2B|ADRA2C|ADRB2|AKAP9|APP|ARC|BICD1|BUD31|CACNG4|CACNG5|CACNG7|CACNG8|CALCR|CAPN1|CBL|CBLB|CBLC|CCL2|CDK5|CGA|CHMP6|CNIH2|CNIH3|CNRIP1|CRHBP|DAPK1|DKK1|DKK3|DKKL1|DLG1|DLG2|DLG3|DLG4|EGF|EPHB2|ERRFI1|FBXW7|FNTA|GPRC5A|GREM1|GREM2|GRIA1|GRIA3|GRIN1|GRIN2A|GRIN2B|GSG1L|HDAC6|HFE|HMGB1|HOMER1|IL18BP|ITGB1|KLHL24|LDOC1|LRPAP1|LRRC7|LY6E|LY6H|LYNX1|LYPD1|LYPD6|LYPD6B|MAP…	DOWN	hiPSC_vs_ESC
growth factor binding	GO:0019838	113	1.05479824	0.001484	0.07003263	0.12170227	0.72334473	0.963	NA	A2M|ACVR1|ACVR1B|ACVR1C|ACVR2A|ACVR2B|ACVRL1|API5|BMPR2|CD109|CD36|CD93|CEP57|COL1A1|COL1A2|COL2A1|COL3A1|COL4A1|COL5A1|COL6A1|CRIM1|DUSP1|EGFR|ENG|ERBB2|ERBB3|FGFBP3|FGFR1|FGFR2|FGFR3|FGFR4|FGFRL1|FIBP|FLT1|FLT4|FSTL4|FURIN|GHR|GHRHR|GLG1|GPC1|HAP1|HAX1|HTRA1|HTRA3|HYAL2|IGF1R|IGF2R|IGFBP2|IGFBP3|IGFBP4|IGFBP5|IGFBP6|IGFBP7|IGFBPL1|IL11RA|IL13RA1|IL1R1|IL1RAPL1|IL2RB|IL6R|IL6ST|INSR|ITGA6|ITGAV|…	UP	hiPSC_vs_ESC
collagen trimer	GO:0005581	68	1.15908754	0.001476	0.07048839	0.2371989	0.65556922	0.249	NA	C1QL1|C1QL3|C1QL4|C1QTNF1|C1QTNF2|C1QTNF3|C1QTNF5|C1QTNF6|CCBE1|COL11A1|COL11A2|COL12A1|COL13A1|COL14A1|COL15A1|COL16A1|COL17A1|COL18A1|COL19A1|COL1A1|COL1A2|COL20A1|COL21A1|COL22A1|COL23A1|COL24A1|COL25A1|COL26A1|COL27A1|COL28A1|COL2A1|COL3A1|COL4A1|COL4A2|COL4A3|COL4A4|COL4A5|COL4A6|COL5A1|COL5A2|COL5A3|COL6A1|COL6A2|COL6A3|COL6A6|COL7A1|COL8A1|COL8A2|COL9A1|COL9A2|COL9A3|COLEC10|COLEC11|COLEC1…	UP	hiPSC_vs_ESC
glycosaminoglycan binding	GO:0005539	160	1.00216465	0.001616	0.07455552	0.13303564	0.75570866	0.841	NA	AAMP|ABI3BP|ACAN|ADA2|ADAMTS1|ADAMTS15|ADAMTS3|ADAMTS5|ADAMTS8|ADAMTSL5|ADGRE2|ADGRG1|AGRN|ANG|ANOS1|ANXA4|ANXA5|ANXA6|APLP1|APLP2|APOB|APOE|APP|AZU1|BCAN|BGN|BMP4|BMP7|C1QBP|CCDC80|CD44|CEL|CEMIP|CHODL|CHRD|COL11A1|COL13A1|COL16A1|COL19A1|COL25A1|COL5A1|COL5A3|COLQ|CRISPLD2|CXCL6|DCN|DPYSL3|EGFLAM|ENG|EVA1C|EXTL2|F11|F2|FBLN7|FBN1|FGF1|FGF10|FGF2|FGF4|FGF9|FGFBP3|FGFR1|FGFR2|FGFR4|FGFRL1|FN1|FST…	UP	hiPSC_vs_ESC
metaphase plate congression	GO:0051310	54	1.15446464	9.643e-4	0.0761581	0.002273	0.23934428	0.79	NA	ANKRD53|BECN1|BOD1|CCNB1|CDC23|CDCA5|CDCA8|CDT1|CENPC|CENPE|CENPF|CENPQ|CEP55|CHAMP1|CHMP1A|CHMP1B|CHMP2A|CHMP2B|CHMP3|CHMP4A|CHMP4B|CHMP4C|CHMP5|CHMP6|CHMP7|CUL3|FAM83D|GEM|KIF14|KIF18A|KIF22|KIF2C|KIFC1|KPNB1|MAD1L1|MEIOC|MIS12|MLH1|NDC80|NUF2|NUP62|PDCD6IP|PIBF1|PINX1|PSRC1|RAB11A|RRS1|SEH1L|SPDL1|SPICE1|TRAPPC12|VPS4A|VPS4B|ZW10|	DOWN	hiPSC_vs_ESC
polysome	GO:0005844	71	1.07937628	9.934e-4	0.07697873	0.07085191	0.90089409	0.469	NA	AGO1|AGO2|ATXN2|BTF3|CALR|DAZL|DHX9|DIS3L2|DRG1|EEF2|EIF2AK4|EIF2S1|EIF3H|EIF4B|EIF4G1|EIF4H|FMR1|FUS|FXR1|FXR2|GCN1|HSPA14|IMPACT|LARP1|LARP4|LARP4B|LARP6|LIN28A|MCRS1|MSI1|MSI2|MYH10|NAA30|NAA35|NAA38|NUFIP2|PNPT1|PSMA1|PSMA6|RPL10A|RPL11|RPL18|RPL18A|RPL19|RPL24|RPL30|RPL31|RPL32|RPL36|RPL36A|RPL38|RPL39|RPL41|RPL6|RPL7|RPL7A|RPL8|RPS21|RPS23|RPS26|RPS28|RPS29|RPS3|RPS4X|RPS4Y1|RPS6|RWDD1|UNK|…	DOWN	hiPSC_vs_ESC
vacuolar transport	GO:0007034	134	1.02414975	0.001688	0.07700746	0.09581528	0.78078044	0.922	NA	ADRB2|AKTIP|ANKFY1|AP1G1|AP3B1|AP3D1|AP3M1|AP4M1|ARSB|ATG14|ATP6V0D1|ATP6V0D2|BECN1|BIN1|C9orf72|CACNG4|CACNG8|CCDC91|CHMP1A|CHMP1B|CHMP2A|CHMP2B|CHMP3|CHMP4A|CHMP4B|CHMP4C|CHMP5|CHMP6|CHMP7|CLEC16A|CLU|DENND3|DTX3L|EHD3|EPG5|FAM160A2|GAK|GCC2|GNPTAB|GOSR2|GPRASP1|GRN|HGS|HGSNAT|HMGXB4|HOOK1|HOOK2|HOOK3|HSPA1A|HSPA8|IGF2R|KIF13A|LAMP1|LAMP2|LARS|LEPROT|LEPROTL1|LRP1|LYST|M6PR|MGRN1|MON1A|MON1B|MT…	UP	hiPSC_vs_ESC
condensed chromosome, centromeric region	GO:0000779	112	1.01089549	0.001028	0.07817983	0.05393559	0.78273313	0.649	NA	AHCTF1|ANAPC16|ATRX|AURKA|AURKB|AURKC|BIRC5|BOD1|BOD1L1|BUB1|BUB1B|BUB3|CBX3|CCNB1|CDT1|CEBPB|CENPA|CENPB|CENPC|CENPE|CENPF|CENPH|CENPK|CENPM|CENPN|CENPO|CENPS|CENPT|CENPU|CENPV|CENPW|CENPX|CFDP1|CHAMP1|CKAP5|CLASP1|CLASP2|CSNK1A1|DCTN3|DCTN5|DCTN6|DSN1|DYNC1I1|DYNC1LI1|DYNLT3|ERCC6L|FBXO28|GPATCH11|HJURP|HNRNPU|HSF1|INCENP|ITGB3BP|KANSL1|KIF2C|KMT5B|KMT5C|KNL1|KNSTRN|KNTC1|LRWD1|MAD1L1|MAD2L1|ME…	DOWN	hiPSC_vs_ESC
NAD metabolic process	GO:0019674	61	1.12235883	0.001074	0.07876918	1.283e-8	8.782e-6	0.854	NA	ADPGK|AFMID|ALDOA|ALDOC|BPGM|BST1|CD38|ENO1|ENO2|ENO3|FOXK1|FOXK2|GAPDH|GCK|GPD1|GPD1L|GPD2|GPI|HAAO|HK1|HK2|IDO1|KYNU|LDHA|MDH1|MDH1B|MDH2|NADK|NADK2|NADSYN1|NAMPT|NAPRT|NAXD|NAXE|NMNAT1|NMNAT2|NMNAT3|NMRK1|NMRK2|NNMT|NT5E|NUDT12|NUDT13|NUDT17|PARP10|PARP16|PARP9|PFKL|PFKM|PFKP|PGAM1|PGAM2|PGK1|PGM2L1|PKLR|PKM|PTGIS|QPRT|RNLS|TPI1|VCP|	DOWN	hiPSC_vs_ESC
epidermal cell differentiation	GO:0009913	108	1.04794897	0.00181	0.07907867	0.16254796	0.70868842	0.947	NA	ADAM9|AKR1C3|ANXA1|ASAH1|ATOH1|BCL11B|BCR|CAPN1|CAPNS1|CASP3|CDH3|CLIC4|CNFN|CTNNB1|CYP26B1|DNASE1L2|DSC2|DSC3|DSG2|DSP|EPHA2|ERCC2|ERCC3|EVPL|EXPH5|FA2H|FGFR1|FLNB|FOSL2|FURIN|GLI1|HDAC1|HDAC2|IFT74|INTU|IRF6|JAG1|JAG2|JUP|KAZN|KDF1|KLF4|KLK13|KLK14|KLK5|KRT10|KRT15|KRT18|KRT19|KRT7|KRT8|KRT80|LATS1|LRTOMT|MAP2K1|MCOLN3|MED1|MYO7A|NOTCH1|OVOL1|OVOL2|PAFAH1B1|PALLD|PAX6|PCSK6|PDZD7|PERP|PIP5K1A|P…	UP	hiPSC_vs_ESC
negative regulation of cellular response to growth factor stimulus	GO:0090288	132	1.0219679	0.001808	0.07982915	0.08745661	0.73302915	0.948	NA	ABL1|ADAM17|ADAMTS12|ADAMTSL2|ADGRA2|AGT|APLN|BAMBI|BCL9L|BMPER|CADM4|CASK|CAV1|CAV2|CD109|CER1|CFLAR|CHRD|CHRDL1|CHST11|CNMD|CREB3L1|CTDSPL2|DAB2IP|DCN|DKK1|DLX1|DNM2|EID2|EMILIN1|EPN2|FAM89B|FBN1|FBN2|FSTL3|FUZ|FZD1|GATA3|GDF3|GLG1|GPC1|GREM1|GREM2|HGS|HHEX|HIPK2|HSPA1A|HSPA5|HTRA1|HTRA3|LDLRAD4|LEMD2|LEMD3|LRP2|LTBP1|MIR17HG|MMRN2|MTMR4|NBL1|NEDD4|NOG|NOTCH1|NRROS|ONECUT1|ONECUT2|PBLD|PDCD6|PD…	UP	hiPSC_vs_ESC
polysomal ribosome	GO:0042788	31	1.43678441	0.00107	0.07989982	0.0385	0.69047817	0.0677	NA	BTF3|DHX9|EEF2|EIF3H|FMR1|LARP1|LARP4B|NUFIP2|PNPT1|RPL10A|RPL11|RPL18|RPL18A|RPL19|RPL24|RPL30|RPL31|RPL32|RPL36|RPL36A|RPL38|RPL39|RPL41|RPL6|RPL7A|RPL8|RPS21|RPS23|RPS26|RPS28|RPS29|	DOWN	hiPSC_vs_ESC
negative regulation of cell activation	GO:0050866	142	1.00630591	0.001798	0.08026819	0.04459783	0.92506706	0.998	NA	ABAT|ABR|ADAMTS18|ADORA2A|ALOX12|ANXA1|APOE|ARG1|ARG2|ATM|AXL|BANK1|BCL6|BCR|BMP4|BTK|BTN2A2|C1QTNF1|CASP3|CBFB|CD200|CD274|CD300A|CD74|CD9|CEACAM1|CEBPB|CLEC4G|CNR1|CX3CL1|DLG1|DLG5|DTX1|DUSP22|DUSP3|EMILIN1|ERBB2|F2|FBXO7|FER|FGG|FOXF1|FOXJ1|FOXP3|GAL|GCLC|GLI3|GLMN|GNRH1|GPER1|GPNMB|GRN|HFE|HLA-F|HLA-G|HLX|HMGB1|HMGB3|HMOX1|ID2|IDO1|IHH|IL20RB|IL4R|INHA|INHBA|INPP5D|IRF1|JAK3|LAG3|LDLR|LGALS3|…	UP	hiPSC_vs_ESC
outflow tract morphogenesis	GO:0003151	75	1.11730991	0.001781	0.08038178	0.06408698	0.79518191	0.899	NA	ACVR1|ATF2|BMP4|BMPR1A|BMPR2|CITED2|CLDN5|CRKL|DHRS3|DVL2|ELN|ENG|EYA1|FGF8|FGFR2|FOLR1|FOXH1|FZD1|FZD2|GATA6|GJA5|HAND2|HES1|HEY2|HEYL|HIF1A|ILK|ISL1|JAG1|JUN|LRP2|MEF2C|MIR17HG|MSX2|NEDD4|NIPBL|NKX2-5|NOG|NOTCH1|NPY1R|NPY2R|NPY5R|NRP1|NRP2|PARVA|PITX2|PLXND1|RARA|RARB|RBPJ|ROBO1|ROBO2|RYR1|SEC24B|SEMA3C|SFRP2|SIX1|SMAD4|SMAD6|SOX11|SOX17|SOX18|TBX1|TBX2|TBX20|TBX3|TGFB2|TGFBR2|TGFBR3|TWIST1|VEG…	UP	hiPSC_vs_ESC
regulation of interleukin-8 production	GO:0032677	44	1.25141846	0.001861	0.08047242	0.10802313	0.75067847	0.87	NA	AFAP1L2|ANXA1|ANXA4|APOA2|ARRB1|BCL10|BCL3|CACTIN|CD244|CD58|CD74|DDIT3|DDX58|F2R|F2RL1|FADD|HSPA1A|HSPA1B|HYAL2|IL17D|KLF4|LGALS9|MAP2K5|MAPKBP1|MAVS|MYD88|NOD2|OTUD7B|PARK7|PRKD2|PYCARD|RIPK1|SERPINE1|SSC5D|SYK|TIRAP|TLR2|TLR3|TLR4|TLR5|TLR6|TMSB4X|WNT5A|ZNF580|	UP	hiPSC_vs_ESC
regulation of microtubule cytoskeleton organization	GO:0070507	179	0.94395818	0.001142	0.08087057	0.009476	0.48648984	0.932	NA	ABL1|AKAP9|ALMS1|ANKRD53|APC|APC2|ARHGEF2|ARL2|ATAT1|ATF5|AURKA|BICD1|BICD2|BORA|BRCA1|CAMSAP1|CAMSAP2|CAMSAP3|CCNF|CCSAP|CDH5|CDK2AP2|CDK5R1|CDK5RAP2|CDKN1B|CENPJ|CEP120|CEP131|CEP250|CEP295|CEP70|CEP76|CEP85|CEP97|CHEK1|CHMP1A|CHMP1B|CHMP2A|CHMP2B|CHMP3|CHMP4B|CHMP4C|CHMP5|CHORDC1|CIB1|CKAP2|CLASP1|CLASP2|CLIP1|CLIP3|CLTC|CTNNB1|CYLD|DCTN1|DIXDC1|DRG1|DYNC1H1|DYRK1A|EFNA5|EML2|EPHA3|FAM107A|FBX…	DOWN	hiPSC_vs_ESC
ATP-dependent chromatin remodeling	GO:0043044	76	1.06222699	0.001137	0.08190996	0.03607	0.68902088	0.448	NA	ACTB|ACTL6A|ACTL6B|ACTR5|ACTR6|ACTR8|ANP32E|ARID1A|CECR2|CENPA|CENPC|CENPH|CENPI|CENPK|CENPL|CENPM|CENPN|CENPO|CENPP|CENPQ|CENPS|CENPT|CENPU|CENPW|CENPX|CHD3|CHD4|CHD5|CHD8|DMAP1|ERCC6|GATAD2B|HDAC1|HDAC2|HIST1H4H|HIST1H4I|HIST1H4J|HIST2H4A|HIST2H4B|HIST4H4|HJURP|HNRNPC|INO80|ITGB3BP|KNL1|MBD2|MBD3|MIS18A|MIS18BP1|MTA2|NASP|NPM1|OIP5|PBRM1|POLE3|PSME4|PTMA|RBBP4|RBBP7|RNF8|RSF1|RUVBL1|SMARCA1|SMA…	DOWN	hiPSC_vs_ESC
myeloid cell differentiation	GO:0030099	187	0.96697653	0.001919	0.0821012	0.0476568	0.84730085	0.959	NA	ABI1|ACIN1|ACTN1|ADAR|ADD1|AHSP|ALAS2|ANXA2|ANXA9|APP|ARID4A|ATP5IF1|BATF2|BATF3|BCL6|BMP4|BPGM|C15orf41|CAMK4|CASP3|CASP8|CASP9|CBFA2T3|CBFB|CD109|CD4|CD81|CDC42|CDKN1C|CDKN2B|CEBPA|CEBPG|CIB1|CSF1|CTNNB1|DHRS2|DHRS7B|DMTN|DNASE2|DYRK3|EFNA2|EFNA4|EIF2AK1|EP300|EPAS1|EPHA2|EPO|ERCC2|ETV2|F2RL1|FAM20C|FAM210B|FARP2|FASN|FLI1|FLVCR1|FOXP1|G6PD|GAB2|GAB3|GATA2|GATA3|GLO1|GPC3|GPR183|HCLS1|HIPK2|HOX…	UP	hiPSC_vs_ESC
zinc ion transmembrane transport	GO:0071577	20	2.03464374	0.00203	0.0833721	0.00619	0.90794036	0.0962	NA	SLC30A1|SLC30A2|SLC30A3|SLC30A4|SLC30A5|SLC30A6|SLC39A1|SLC39A10|SLC39A11|SLC39A13|SLC39A14|SLC39A2|SLC39A3|SLC39A4|SLC39A5|SLC39A6|SLC39A7|SLC39A8|TMEM163|TRPM2|	UP	hiPSC_vs_ESC
cellular response to interferon-gamma	GO:0071346	113	1.04425534	0.002012	0.08346291	0.004918	0.87816852	0.941	NA	ACTG1|ACTR2|ACTR3|ADAMTS13|AIF1|AQP4|ASS1|B2M|CAMK2A|CAMK2B|CAMK2D|CAMK2G|CCL2|CCL26|CD44|CD47|CD58|CDC42|CDC42EP2|CDC42EP4|CLDN1|CX3CL1|DAPK1|DAPK3|EDN1|EPRS|EVL|FLNB|GAPDH|GBP2|GBP4|GSN|HCK|HLA-DPA1|HLA-DPB1|HLA-DQB1|HLA-DRA|HLA-DRB1|HLA-DRB5|HLA-E|HLA-F|HLA-G|HLA-H|ICAM1|IFI30|IFNGR1|IFNGR2|IRF1|IRF2|IRF3|IRF4|IRF5|IRF6|IRF7|IRF8|IRF9|JAK1|JAK2|KIF16B|KIF5B|LGALS9|MID1|MRC1|MT2A|MYO1C|NCAM1|NM…	UP	hiPSC_vs_ESC
regulation of lipase activity	GO:0060191	67	1.14526888	0.002001	0.08387227	0.10250042	0.76819199	0.889	NA	ABHD5|ABL1|ABL2|ADCYAP1R1|AGT|ANG|ANGPTL4|ANXA1|ANXA8|ANXA8L1|APOA1|APOA2|APOC1|ARF4|ARHGAP6|ARL1|BDNF|BICD1|EDNRA|EGFR|FGF2|FGFR1|FGFR2|FGFR3|FLT1|FURIN|GNA13|GNA15|GNAQ|HDAC9|HPCA|HRAS|KIT|LMF1|LPAR1|LPAR2|LPL|LRP1|NMUR1|NR1H2|NR1H3|NTF3|NTF4|NTRK2|NTRK3|P2RY6|PCSK5|PCSK6|PDGFRA|PDGFRB|PDPK1|PLA2R1|PLAA|PLCB2|PLCG1|PLIN5|POR|PPT1|PRKCZ|PTAFR|RASGRP1|RASGRP4|RGS2|RHOA|RHOC|SNCA|SORT1|	UP	hiPSC_vs_ESC
head morphogenesis	GO:0060323	35	1.28122459	0.001992	0.08433318	0.19566902	0.71943838	0.773	NA	ANKRD11|ARID5B|ASPH|ATP6AP2|CLDN5|COL1A1|CRISPLD1|CRISPLD2|CSRNP1|DKK1|DLX5|EP300|FLVCR1|IHH|LEF1|LRP6|MMP2|MSX1|MYH3|NIPBL|NOG|PDGFRA|PLEKHA1|PTPN11|RAB3GAP1|RRAS|SCX|SGPL1|SKI|SSBP3|STRA6|TBX1|TGFB3|TIPARP|WNT3|	UP	hiPSC_vs_ESC
digestive system development	GO:0055123	121	1.03186945	0.002077	0.08444195	0.07660074	0.74904584	0.992	NA	ACVR2B|ADA|AHI1|ALDH1A2|ALX4|ASS1|BARX1|BBS7|BCL2|BMP4|C1GALT1|CBFA2T2|CCDC103|CCDC39|CCDC40|CCKBR|CCNB1|CDKN1A|CDKN1C|CHD8|CLMP|COBL|COL3A1|CPS1|CRKL|CTNNB1|DAB1|DACT1|DCHS1|DNAAF1|EDNRB|EGFR|EPB41L5|EPHB3|FAT4|FGF10|FGF9|FGFR2|FOXF1|FOXF2|FOXL1|GATA4|GATA5|GATA6|GLI1|GLI2|GLI3|HIF1A|HIP1R|HLX|HNF1B|HRH2|ID2|IFT172|IGF2|IHH|INSR|ITGA6|ITGB4|KIT|KLF5|LGR4|MEGF8|MYOCD|NIPBL|NKX2-3|NKX2-6|NKX3-2|NO…	UP	hiPSC_vs_ESC
nucleotide-excision repair, DNA incision	GO:0033683	40	1.19043036	0.001213	0.08446938	0.02901957	0.65485364	0.783	NA	BIVM|CHD1L|CUL4A|CUL4B|DDB1|DDB2|ERCC1|ERCC2|ERCC3|ERCC4|ERCC5|FAN1|GTF2H1|GTF2H2|GTF2H3|GTF2H4|GTF2H5|NTHL1|OGG1|PARP1|PCNA|POLD1|POLD2|POLD3|POLD4|POLK|RBX1|RFC1|RFC2|RFC3|RFC4|RFC5|RPA1|RPA2|RPA3|RPS27A|UBA52|UBB|UBC|XPA|	DOWN	hiPSC_vs_ESC
artery development	GO:0060840	81	1.10682655	0.002111	0.08501678	0.07435835	0.78912082	0.896	NA	ACVR2B|ACVRL1|ADAMTS6|ADAMTS9|AP2B1|APOB|APOE|ARID2|BMP4|BMPR1A|BMPR2|CHD7|COL3A1|DCTN5|DNM2|ENG|EYA1|FGF8|FOLR1|FOXC1|FOXC2|FOXF1|FOXH1|GJA5|GLI3|HAND2|HECTD1|HES1|HEY1|HEY2|HOXA1|HPGD|JAG1|LDLR|LOX|LOXL1|LRP1|LRP2|LTBP1|LUZP1|MYH10|MYLK|MYOCD|NDST1|NF1|NKX3-1|NOG|NOTCH1|NOTCH3|NPRL3|NRP1|PDE2A|PDGFRB|PKD2|PLXND1|PRDM1|PRICKLE1|PROX1|PRRX1|RBPJ|ROBO1|ROBO2|SEC24B|SHH|SIX1|SMAD6|SMAD7|SNX17|SOX4|…	UP	hiPSC_vs_ESC
endothelial cell migration	GO:0043542	57	1.16960393	0.002166	0.08552328	0.07215405	0.81635447	0.873	NA	ABL1|ADGRA2|AKT1|AMOT|APOA1|CDH13|CORO1B|CYP1B1|DPP4|EFNB2|EGR3|EMP2|EPHB4|FGF2|GIPC1|GPLD1|GPX1|GREM1|ID1|ITGB1|ITGB2|KDR|LGALS8|LOXL2|MIA3|MMRN2|MYH9|NOS3|NR4A1|NRP1|PAXIP1|PECAM1|PIK3CA|PIK3R3|PLEKHG5|PLXND1|PRKX|PTEN|PTK2|PTK2B|PTP4A3|PXN|RAB13|RHOA|ROBO1|SCARB1|SCG2|SLIT2|SOX18|SRF|STARD13|STAT1|TDGF1|TGFB1I1|TGFBR1|TNFSF12|VEGFA|	UP	hiPSC_vs_ESC
negative regulation of coagulation	GO:0050819	42	1.24218433	0.002188	0.08556845	0.1841595	0.70488638	0.847	NA	ABAT|ADAMTS18|ALOX12|ANXA2|ANXA5|ANXA9|APOE|C1QTNF1|CD34|CD9|CEACAM1|EDN1|F11|F12|F2|FGA|FGB|FGG|HS3ST5|KLKB1|NOS3|PDGFA|PDGFB|PDGFRA|PLAT|PLAU|PLAUR|PLG|PRKCD|PRKG1|PROC|PROCR|PROS1|SERPINE1|SERPINE2|SERPINF2|SERPING1|SH2B3|TFPI|THBD|UBASH3B|VTN|	UP	hiPSC_vs_ESC
divalent inorganic cation transmembrane transporter activity	GO:0072509	23	1.91792811	0.00222	0.08601453	0.0079	0.90125833	0.127	NA	MMGT1|SLC11A2|SLC30A1|SLC30A2|SLC30A3|SLC30A4|SLC30A5|SLC30A6|SLC39A1|SLC39A10|SLC39A11|SLC39A13|SLC39A14|SLC39A2|SLC39A3|SLC39A4|SLC39A5|SLC39A6|SLC39A7|SLC39A8|SLC40A1|SLC41A1|SLC41A2|	UP	hiPSC_vs_ESC
plasma lipoprotein particle assembly	GO:0034377	20	2.00104774	0.00216	0.08612738	0.00696	0.8932725	0.762	NA	ABCA1|ABCA7|ACSL3|APOA1|APOA2|APOB|APOC1|APOE|APOM|ARF1|BMP1|DGAT1|MTTP|P4HB|PLAGL2|PRKACA|PRKACB|SOAT1|SOAT2|ZDHHC8|	UP	hiPSC_vs_ESC
pyridine-containing compound metabolic process	GO:0072524	103	1.00472332	0.001268	0.08680793	8.922e-7	3.664e-4	0.977	NA	ADPGK|AFMID|ALDOA|ALDOC|AOX1|BPGM|BST1|CD38|DCXR|DERA|DHTKD1|DLD|ENO1|ENO2|ENO3|ENO4|FMO1|FOXK1|FOXK2|G6PD|GALK1|GAPDH|GCK|GPD1|GPD1L|GPD2|GPI|H6PD|HAAO|HK1|HK2|IDH1|IDH2|IDO1|KCNAB2|KYNU|LDHA|MDH1|MDH1B|MDH2|MPC1|MPC2|MTAP|NADK|NADK2|NADSYN1|NAMPT|NAPRT|NAXD|NAXE|NMNAT1|NMNAT2|NMNAT3|NMRK1|NMRK2|NNMT|NNT|NOCT|NT5E|NUDT12|NUDT13|NUDT17|OGDH|OGDHL|PARP10|PARP16|PARP9|PDHA1|PDHB|PDHX|PDXK|PDXP|PFKF…	DOWN	hiPSC_vs_ESC
regulation of adherens junction organization	GO:1903391	64	1.1396034	0.002262	0.08682192	0.08724169	0.73272312	0.878	NA	ABL1|ACVRL1|ADD1|ARF6|ARHGAP6|BCAS3|CAMSAP3|CLASP1|CLASP2|COL16A1|CORO1C|DAPK3|DLC1|DMTN|DUSP22|DUSP3|EFNA5|EPB41L5|EPHA3|FAM107A|FMN1|GPM6B|GREM1|IQGAP1|IQSEC1|ITGB1BP1|KDR|LDB1|LIMCH1|LIMS1|LRP1|MACF1|MAP4K4|MAPRE2|MMP14|NRP1|PEAK1|PHLDB2|PPM1F|PTEN|PTK2|PTPN23|PTPRJ|RAC1|RCC2|RDX|RHOA|RHOD|ROCK1|ROCK2|S100A10|SDC4|SFRP1|SLC9A1|SLK|SMAD3|SRC|TEK|THBS1|THY1|TSC1|VEGFA|WDPCP|WNT4|	UP	hiPSC_vs_ESC
regulation of collagen metabolic process	GO:0010712	32	1.2707801	0.002357	0.08720564	0.13852412	0.77193834	0.857	NA	ARRB2|BMP4|CBX8|CREB3L1|CST3|EMILIN1|ENG|ERRFI1|F2|F2R|GOT1|HDAC2|IHH|ITGA2|ITGB1|LARP6|MFAP4|MYB|NPPC|PDGFRB|PPARD|PPARG|RAP1A|SCX|SERPINF2|SUCO|TGFB1|TGFB3|UCN|VIM|VSIR|WNT4|	UP	hiPSC_vs_ESC
protein-lipid complex assembly	GO:0065005	24	1.88066072	0.00235	0.08774045	0.00842	0.88669077	0.775	NA	ABCA1|ABCA7|ACSL3|APOA1|APOA2|APOB|APOC1|APOE|APOM|ARF1|BIN1|BMP1|DGAT1|MTTP|P4HB|PCDHGA3|PLAGL2|PRKACA|PRKACB|SH3GL2|SNX9|SOAT1|SOAT2|ZDHHC8|	UP	hiPSC_vs_ESC
nuclear chromosome segregation	GO:0098813	189	0.93154054	0.001332	0.08824924	0.02608003	0.6375637	0.924	NA	ABRAXAS1|ABRAXAS2|ACTR2|ACTR3|AGO4|AKAP8|AKAP8L|ANKRD53|ATM|AURKB|AURKC|BAG6|BECN1|BOD1|BRIP1|BUB1|BUB1B|BUB3|C14orf39|CCNB1|CCNB1IP1|CCNE1|CCNE2|CDC20|CDC23|CDCA5|CDCA8|CDT1|CENPC|CENPE|CENPF|CENPK|CENPQ|CENPS|CENPX|CEP55|CHAMP1|CHMP1A|CHMP1B|CHMP2A|CHMP2B|CHMP3|CHMP4A|CHMP4B|CHMP4C|CHMP5|CHMP6|CHMP7|CHTF8|CUL3|DDX11|DDX12P|DIS3L2|DLGAP5|DMC1|DSCC1|DSN1|EME1|EME2|ERCC4|ESCO1|ESCO2|ESPL1|FAM83D|F…	DOWN	hiPSC_vs_ESC
zinc ion transport	GO:0006829	24	1.88277111	0.00235	0.08854541	0.00842	0.91002474	0.0673	NA	SLC30A1|SLC30A10|SLC30A2|SLC30A3|SLC30A4|SLC30A5|SLC30A6|SLC30A7|SLC30A9|SLC39A1|SLC39A10|SLC39A11|SLC39A13|SLC39A14|SLC39A2|SLC39A3|SLC39A4|SLC39A5|SLC39A6|SLC39A7|SLC39A8|SLC39A9|TMEM163|TRPM2|	UP	hiPSC_vs_ESC
cellular amino acid catabolic process	GO:0009063	103	1.00350126	0.001321	0.08897164	0.02246788	0.62772495	0.974	NA	AADAT|AASS|ABAT|ACAD8|ACADSB|ACAT1|ADHFE1|ADO|AFMID|AHCY|ALDH4A1|ALDH5A1|ALDH6A1|ALDH7A1|ALDH8A1|AMDHD1|AMT|ARG1|ARG2|ASRGL1|AUH|BCAT1|BCAT2|BCKDHA|BCKDHB|BCKDK|BLMH|CARNMT1|CARNS1|CBS|CDO1|CRYM|CSAD|CTH|DBT|DDAH1|DDAH2|DLD|DLST|ENOSF1|FAH|FTCD|GAD1|GAD2|GCAT|GCDH|GCSH|GLDC|GLS|GLS2|GLUD1|GLUD2|GLUL|GOT1|GOT2|GPT|GPT2|GSTZ1|HAAO|HIBADH|HIBCH|HMGCL|HMGCLL1|HNMT|HOGA1|HPD|HSD17B10|HYKK|IDO1|IL4I1|I…	DOWN	hiPSC_vs_ESC
organic hydroxy compound transmembrane transporter activity	GO:1901618	29	1.75660575	0.00235	0.08936528	0.01282	1	0.765	NA	ABCB11|ABCC3|ABCG1|AQP1|AQP10|AQP3|AQP7|ASIC3|CEACAM1|MFSD10|RBP4|SLC10A3|SLC10A4|SLC10A7|SLC16A1|SLC16A3|SLC16A7|SLC16A8|SLC18A2|SLC22A3|SLC2A13|SLC51A|SLC5A3|SLC6A2|SLC6A3|SLC6A4|SLCO1A2|SLCO2B1|STRA6|	UP	hiPSC_vs_ESC
positive regulation of substrate adhesion-dependent cell spreading	GO:1900026	34	1.2684642	0.002446	0.08968136	0.21237114	0.72927112	0.804	NA	ABL1|APOA1|ARHGEF7|ARPC2|C1QBP|CALR|CARMIL1|CDC42|CIB1|CRK|CRKL|CSPG5|DMTN|DNM2|DOCK1|DOCK5|FGA|FGB|FGG|FLNA|HAS2|LIMS1|LIMS2|MDK|MYADM|NEDD9|NRP1|PREX1|RAC1|RAC3|RREB1|S100A10|TRIOBP|UNC13D|	UP	hiPSC_vs_ESC
negative regulation of hemostasis	GO:1900047	40	1.23208955	0.002603	0.09059324	0.18064095	0.70254959	0.856	NA	ABAT|ADAMTS18|ALOX12|ANXA2|ANXA5|ANXA9|APOE|C1QTNF1|CD34|CD9|CEACAM1|EDN1|F11|F12|F2|FGA|FGB|FGG|KLKB1|NOS3|PDGFA|PDGFB|PDGFRA|PLAT|PLAU|PLAUR|PLG|PRKCD|PRKG1|PROC|PROS1|SERPINE1|SERPINE2|SERPINF2|SERPING1|SH2B3|TFPI|THBD|UBASH3B|VTN|	UP	hiPSC_vs_ESC
positive regulation of T cell mediated immunity	GO:0002711	34	1.2670716	0.0025	0.09087981	0.003621	0.7827777	0.882	NA	B2M|CD1D|CD81|FADD|FAM49B|FBXO38|FCGRT|FOXP3|FZD5|GATA3|HFE|HLA-E|HLA-F|HLA-G|HLA-H|HSPD1|IL18|IL18R1|IL1R1|IL23A|MALT1|MAP3K7|MICA|MICB|NECTIN2|P2RX7|PRKCZ|PVR|STX7|TNFSF4|TRAF2|TRAF6|ZBTB1|ZP3|	UP	hiPSC_vs_ESC
zymogen activation	GO:0031638	35	1.26568009	0.002556	0.09129473	0.20941848	0.72826561	0.718	NA	ASPH|BAD|BAK1|C1R|C1RL|CASP8|CIDEB|CTSH|CUZD1|CYFIP2|DHCR24|F11|F12|FADD|FGA|FGB|FGG|FURIN|GGT1|GGT2|GRIN2A|IFI16|KLK1|KLKB1|LGMN|MMP14|PERP|PGK1|PLAT|PLAU|PRSS12|PYCARD|RIPK2|TBC1D10A|VSIR|	UP	hiPSC_vs_ESC
negative regulation of blood coagulation	GO:0030195	40	1.23208955	0.002603	0.09136754	0.18064095	0.70321551	0.856	NA	ABAT|ADAMTS18|ALOX12|ANXA2|ANXA5|ANXA9|APOE|C1QTNF1|CD34|CD9|CEACAM1|EDN1|F11|F12|F2|FGA|FGB|FGG|KLKB1|NOS3|PDGFA|PDGFB|PDGFRA|PLAT|PLAU|PLAUR|PLG|PRKCD|PRKG1|PROC|PROS1|SERPINE1|SERPINE2|SERPINF2|SERPING1|SH2B3|TFPI|THBD|UBASH3B|VTN|	UP	hiPSC_vs_ESC
plasma lipoprotein particle organization	GO:0071827	29	1.70647899	0.00254	0.09150684	0.00938	0.93960146	0.83	NA	ABCA1|ABCA5|ABCA7|ABCG1|ACSL3|AGT|APOA1|APOA2|APOB|APOC1|APOE|APOM|ARF1|BMP1|DGAT1|LCAT|LIPG|LPL|MTTP|P4HB|PLA2G2A|PLA2G7|PLAGL2|PRKACA|PRKACB|SCARB1|SOAT1|SOAT2|ZDHHC8|	UP	hiPSC_vs_ESC
bone development	GO:0060348	172	0.97847861	0.002588	0.09161915	0.0986967	0.78708223	0.952	NA	ABI1|ACP5|AKAP13|ALPL|AMER1|ANKRD11|ANO6|ANXA2|ANXA6|ANXA9|ASXL1|AXIN2|BBX|BGLAP|BGN|BMP2|BMP4|BMPR1B|BMPR2|CARM1|CCDC154|CER1|CHSY1|COCH|COL12A1|COL13A1|COL14A1|COL1A1|COL20A1|COL27A1|COL2A1|COL6A1|COL6A2|COL6A3|COL7A1|CSGALNACT1|CTC1|CYP26B1|DCHS1|DHRS3|DLX5|DYM|ENG|EP300|FAM20C|FAT4|FGF18|FGF4|FGF8|FGFR2|FGFR3|FLI1|FOXC1|FOXN3|FOXP1|FREM1|GJA1|GLG1|GLI3|GNAS|HAS2|HOXB4|IFT172|IFT80|IHH|IMPAD1|…	UP	hiPSC_vs_ESC
metalloendopeptidase activity	GO:0004222	78	1.09605395	0.002719	0.09383917	0.083958	0.76286618	0.018	NA	ADAM10|ADAM11|ADAM12|ADAM15|ADAM17|ADAM19|ADAM22|ADAM23|ADAM28|ADAM32|ADAM33|ADAM8|ADAM9|ADAMTS1|ADAMTS10|ADAMTS12|ADAMTS13|ADAMTS14|ADAMTS15|ADAMTS16|ADAMTS17|ADAMTS18|ADAMTS19|ADAMTS2|ADAMTS20|ADAMTS3|ADAMTS4|ADAMTS5|ADAMTS6|ADAMTS7|ADAMTS8|ADAMTS9|AFG3L2|ATP23|BMP1|COPS5|ECE1|ECE2|ECEL1|EEF1AKMT4-ECE2|IDE|KEL|LMLN|LMLN2|MBTPS2|MIPEP|MME|MMP11|MMP14|MMP15|MMP16|MMP17|MMP19|MMP2|MMP23B|MMP24|MMP…	UP	hiPSC_vs_ESC
cellular response to transforming growth factor beta stimulus	GO:0071560	137	1.0082296	0.00276	0.09447092	0.114338	0.73487663	0.981	NA	ACVR1|ACVRL1|ADAM9|AMHR2|ANKRD1|APAF1|APOA1|APPL1|APPL2|ARG1|ARHGEF18|ARRB2|BAMBI|BMPR1A|CAV1|CBL|CDH5|CGN|CITED1|CLDN1|CLDN5|COL1A1|COL1A2|COL3A1|COL4A2|CREB1|CRK|CRKL|DLX1|DUSP15|DUSP22|EDN1|EID2|EPB41L5|F11R|FBN1|FERMT2|FGFR2|FMOD|FNTA|FOS|FOXH1|FURIN|FUT8|FYN|GCNT2|GDF10|GDF15|HDAC2|HIPK2|HPGD|HYAL2|ID1|ITGB1|ITGB5|JUN|LEFTY1|LEFTY2|LIMS1|LRRC32|LTBP2|LTBP3|LTBP4|MAP3K7|MAPK7|MEF2C|MTMR4|NLK|…	UP	hiPSC_vs_ESC
regulation of T cell proliferation	GO:0042129	110	1.03215817	0.002825	0.09587499	0.06268035	0.78484203	0.995	NA	AGER|AIF1|ANXA1|ARG1|ARG2|BMP4|BTN2A2|CARD11|CASP3|CCDC88B|CD1D|CD24|CD274|CD276|CD4|CD46|CD55|CD70|CD81|CEBPB|CLC|CLEC4G|CORO1A|CTNNB1|DLG1|DLG5|DNAJA3|EBI3|EFNB1|EPO|ERBB2|FADD|FOXJ1|FOXP3|GLMN|GNRH1|GPAM|GPNMB|HES1|HHLA2|HLA-DMB|HLA-DPA1|HLA-DPB1|HLA-E|HLA-G|HMGB1|ICOSLG|IDO1|IGF2|IGFBP2|IHH|IL15|IL18|IL20RB|IL23A|IL6ST|IRF1|JAK3|LGALS3|LGALS9|LMO1|LRRC32|MAD1L1|MAPK8IP1|MARCH7|NCK1|NCK2|NCKAP…	UP	hiPSC_vs_ESC
nucleotide-excision repair	GO:0006289	108	0.99981493	0.001495	0.09744662	0.01278854	0.5149266	0.933	NA	AQR|ATXN3|BIVM|BRCA2|BRIP1|CCNH|CDK7|CETN2|CHD1L|COPS2|COPS3|COPS4|COPS5|COPS6|COPS7A|COPS7B|COPS8|CUL4A|CUL4B|DDB1|DDB2|EP300|ERCC1|ERCC2|ERCC3|ERCC4|ERCC5|ERCC6|ERCC8|FAN1|FANCC|GPS1|GTF2H1|GTF2H2|GTF2H2C|GTF2H3|GTF2H4|GTF2H5|HMGN1|HUS1|ISY1|LIG1|LIG3|LIG4|MMS19|MNAT1|NEIL1|NEIL2|NEIL3|NTHL1|OGG1|PARP1|PCNA|PNKP|POLA1|POLB|POLD1|POLD2|POLD3|POLD4|POLE|POLK|POLL|POLR2A|POLR2B|POLR2C|POLR2D|POLR2…	DOWN	hiPSC_vs_ESC
digestive tract development	GO:0048565	112	1.03039878	0.002965	0.09980852	0.08805251	0.7350237	0.994	NA	ACVR2B|ADA|AHI1|ALDH1A2|ALX4|ASS1|BBS7|BCL2|BMP4|C1GALT1|CBFA2T2|CCDC103|CCDC39|CCDC40|CCKBR|CCNB1|CDKN1A|CHD8|CLMP|COBL|COL3A1|CPS1|CRKL|CTNNB1|DAB1|DACT1|DCHS1|DNAAF1|EDNRB|EGFR|EPB41L5|EPHB3|FAT4|FGF10|FGF9|FGFR2|FOXF1|FOXF2|FOXL1|GATA4|GATA5|GATA6|GLI1|GLI2|GLI3|HIF1A|HLX|HNF1B|HRH2|ID2|IFT172|IHH|ITGA6|ITGB4|KIT|KLF5|LGR4|MEGF8|MYOCD|NIPBL|NKX2-3|NKX2-6|NKX3-2|NODAL|NOTCH1|NPHP3|NPY|OVOL2|OX…	UP	hiPSC_vs_ESC
negative regulation of extrinsic apoptotic signaling pathway via death domain receptors	GO:1902042	34	1.25513159	0.003018	0.09995787	0.18616657	0.70598902	0.795	NA	ARHGEF2|BCL2L1|BMP5|BRCA1|CASP8|CFLAR|FADD|FAIM|FAIM2|FAS|FGA|FGB|FGG|GPX1|HMGB2|HMOX1|ICAM1|ITPRIP|NOS3|PARK7|PEA15|RAF1|RFFL|RIPK1|RNF34|SCRT2|SERPINE1|SFRP2|TMBIM1|TNFAIP3|TNFRSF10A|TNFRSF10B|TRADD|TRAF2|	UP	hiPSC_vs_ESC
negative regulation of leukocyte cell-cell adhesion	GO:1903038	88	1.06984233	0.003008	0.10043886	0.07380448	0.78731169	0.897	NA	ADORA2A|AKT1|ANXA1|ARG1|ARG2|ASS1|BCL6|BMP4|BTN2A2|CASP3|CBFB|CCL28|CD274|CD300A|CD74|CEACAM1|CEBPB|CLEC4G|CXCL12|DLG1|DLG5|DTX1|DUSP22|DUSP3|ERBB2|FOXJ1|FOXP3|GLI3|GLMN|GNRH1|GPNMB|HFE|HLA-G|HLX|HMGB1|IDO1|IHH|IL20RB|IL4R|IRF1|JAK3|KLF4|LAG3|LGALS3|LGALS9|LOXL3|LRRC32|MAD1L1|MARCH7|MDK|MIA3|NDFIP1|NFKBID|NRARP|PAG1|PAWR|PDE5A|PELI1|PLA2G2A|PPARA|PRDX2|PRKAR1A|PRNP|PTPN2|PTPN6|RC3H1|RC3H2|RIPOR2|…	UP	hiPSC_vs_ESC
lipid droplet	GO:0005811	70	1.09360126	0.003086	0.10140123	0.18424937	0.70391829	0.683	NA	ABHD4|ABHD5|ACSL3|ACSL4|AIFM2|ALDH3B2|ALOX15|ANXA2|AQP10|AQP7|ATG2A|ATG2B|BCAP31|CAV1|CIDEB|CKAP4|CLDN11|CTDNEP1|CYB5R3|DGAT2|DHRS3|EDA|EHD1|FAAH2|FAF2|FIG4|G0S2|GAPDH|GBF1|HILPDA|HSD17B11|HSD3B7|IRAK1|LDAH|LIPE|LMLN|LPCAT1|LPCAT2|LSS|METTL7A|NSDHL|OSBPL2|PITPNM1|PLA2G4A|PLIN2|PLIN3|PLIN4|PLIN5|PNPLA2|PNPLA3|PNPLA4|PNPLA5|PRPF19|RAB3GAP1|RAB5C|RAB7A|RAP1B|RBP1|RDH10|SCCPDH|SET|SIGMAR1|SPART|SPAST…	UP	hiPSC_vs_ESC
lung alveolus development	GO:0048286	37	1.25515049	0.00318	0.10284277	0.16826528	0.68085273	0.835	NA	ADA|ASXL1|ATP7A|ATXN1L|BMP4|BMPR2|CIC|CREB1|ERRFI1|FGF10|FGFR2|FLT4|FOXA1|FOXF1|FOXP2|GATA6|HS6ST1|IGFBP5|LIF|LTBP3|MAN1A2|MAN2A1|MYOCD|PDGFA|PHF14|PKDCC|RC3H2|SELENON|SFTPD|SLC7A11|SMPD3|STK40|STRA6|TCF21|TGFB3|TMEM38B|TNS3|	UP	hiPSC_vs_ESC
positive regulation of adaptive immune response	GO:0002821	69	1.09230956	0.003177	0.10356996	0.005287	0.86860762	0.898	NA	ADA|ANXA1|ATAD5|B2M|BTK|C3|CD1D|CD274|CD4|CD40|CD81|CLCF1|EIF2AK4|EXOSC3|EXOSC6|FADD|FAM49B|FBXO38|FCGRT|FOXP3|FZD5|GATA3|HFE|HLA-E|HLA-F|HLA-G|HLA-H|HLX|HPX|HSPD1|IL18|IL18R1|IL1R1|IL23A|IL27RA|IL6ST|MAD2L2|MALT1|MAP3K7|MICA|MICB|MLH1|MSH2|NECTIN2|NFKBID|NFKBIZ|NSD2|P2RX7|PAXIP1|PRKCQ|PRKCZ|PVR|PYCARD|RIF1|RIPK2|SHLD3|SIRT1|SOCS5|STAT6|STX7|TFRC|TGFB1|TNFSF13|TNFSF4|TP53BP1|TRAF2|TRAF6|ZBTB1|ZP3|	UP	hiPSC_vs_ESC
oxidative phosphorylation	GO:0006119	99	1.01186272	0.001621	0.10401859	0.17220388	1	0.631	NA	AFG1L|ATP5F1A|ATP5F1B|ATP5F1C|ATP5F1D|ATP5F1E|ATP5MC1|ATP5MC2|ATP5MC3|ATP5ME|ATP5MF|ATP5MG|ATP5PB|ATP5PD|ATP5PF|ATP5PO|BID|CHCHD10|COA6|COQ9|COX10|COX15|COX4I1|COX5A|COX5B|COX6A1|COX6B1|COX6C|COX7A2L|COX7B|COX7C|COX8A|CYC1|CYCS|DLD|FXN|MECP2|MSH2|MTCO2P12|NDUFA1|NDUFA10|NDUFA11|NDUFA12|NDUFA13|NDUFA2|NDUFA3|NDUFA4|NDUFA5|NDUFA6|NDUFA7|NDUFA8|NDUFA9|NDUFAB1|NDUFAF1|NDUFB1|NDUFB10|NDUFB11|NDUFB2|ND…	DOWN	hiPSC_vs_ESC
negative regulation of cell-cell adhesion	GO:0022408	133	1.0025523	0.003272	0.10416651	0.05032311	0.88702576	0.998	NA	ABAT|ABL1|ADAMTS18|ADORA2A|AKNA|AKT1|ALOX12|ANXA1|APOA1|ARG1|ARG2|ASS1|BCL6|BMP2|BMP4|BTN2A2|C1QTNF1|CASP3|CBFB|CCL28|CCM2L|CD274|CD300A|CD74|CD9|CDH1|CEACAM1|CEBPB|CLEC4G|CXCL12|DLG1|DLG5|DTX1|DUSP22|DUSP3|EPB41L5|EPCAM|ERBB2|FGG|FOXJ1|FOXP3|FXYD5|GLI3|GLMN|GNRH1|GPNMB|GTPBP4|HFE|HLA-G|HLX|HMGB1|IDO1|IHH|IL20RB|IL4R|IRF1|JAG1|JAK2|JAK3|KLF4|LAG3|LGALS3|LGALS9|LOXL3|LRRC32|MAD1L1|MAD2L2|MAP2K5|MA…	UP	hiPSC_vs_ESC
terpenoid metabolic process	GO:0006721	80	1.08582959	0.003437	0.10456729	0.07106175	0.8062172	0.882	NA	ABCA4|ADH5|AGRN|AKR1B1|AKR1B15|AKR1C1|AKR1C3|ALDH1A1|ALDH1A2|ALDH1A3|ALDH3A2|ALDH8A1|APOA1|APOA2|APOB|APOE|APOM|BCO1|BCO2|CRABP1|CRABP2|CYP1B1|CYP26A1|CYP26B1|CYP26C1|CYP27C1|CYP2C8|CYP2D6|CYP2E1|CYP2S1|CYP3A5|CYP4V2|DGAT1|DGAT2|DHRS3|EGFR|FDFT1|FDPS|GGPS1|GPC1|GPC2|GPC3|GPC4|GPC5|GPC6|HMGCS1|HMGCS2|HSPG2|HTRA2|LPL|LRAT|LRP1|LRP2|LRP8|LSS|NAPEPLD|OPN1SW|PECR|PLB1|PNPLA4|PPARD|RARRES2|RBP1|RBP4|RD…	UP	hiPSC_vs_ESC
skeletal system morphogenesis	GO:0048705	200	0.95268386	0.003265	0.10475088	0.0654941	0.7981729	0.951	NA	ACAN|ACP5|ACVR2B|ALPL|ALX1|ALX3|ALX4|ANKRD11|ANXA2|ANXA6|ANXA9|ARID5B|AXIN2|BARX2|BMP1|BMP4|BMP7|BMPR1B|BMPR2|CARM1|CER1|CHST11|CHSY1|COCH|COL11A1|COL12A1|COL13A1|COL14A1|COL1A1|COL20A1|COL27A1|COL2A1|COL6A1|COL6A2|COL6A3|COL7A1|CSGALNACT1|CSRNP1|CTNNB1|CYP26B1|DHRS3|DLG1|DLX2|DLX5|DSCAML1|EIF4A3|EYA1|FBN2|FGF18|FGF4|FGFR1|FGFR2|FGFR3|FLVCR1|FMN1|FOXC1|FOXC2|FOXN3|FREM1|FUZ|GLG1|GLI3|GNAS|GRHL2|G…	UP	hiPSC_vs_ESC
transition metal ion transport	GO:0000041	94	1.04724264	0.003435	0.10528689	0.06055873	0.76527607	0.792	NA	ABCC2|ARHGAP1|ATOX1|ATP13A1|ATP2C1|ATP2C2|ATP6AP1|ATP6V0A1|ATP6V0A2|ATP6V0A4|ATP6V0B|ATP6V0C|ATP6V0D1|ATP6V0D2|ATP6V0E1|ATP6V0E2|ATP6V1A|ATP6V1B1|ATP6V1B2|ATP6V1C1|ATP6V1C2|ATP6V1D|ATP6V1E1|ATP6V1E2|ATP6V1F|ATP6V1G1|ATP6V1G2|ATP6V1H|ATP7A|ATP7B|CLTC|COX17|CP|CUTC|DNM2|FKBP4|FTH1|FTL|HEPH|HFE|IREB2|LMTK2|MCOLN1|MELTF|MMGT1|NECTIN1|RAB11B|SCARA5|SCO1|SCO2|SFXN1|SLC11A2|SLC25A28|SLC25A37|SLC30A1|SLC…	UP	hiPSC_vs_ESC
phagocytic vesicle membrane	GO:0030670	68	1.12004796	0.003415	0.10544762	0.01344111	1	0.873	NA	ANXA3|APPL2|ATG12|ATG5|ATP6V0A1|ATP6V0A2|ATP6V0A4|ATP6V0B|ATP6V0C|ATP6V0D1|ATP6V0D2|ATP6V0E1|ATP6V0E2|ATP7A|B2M|CALR|CORO1A|CYBA|CYBB|DNM2|HLA-E|HLA-F|HLA-G|HLA-H|HVCN1|INPP5B|LAMP1|LAMP2|MCOLN1|OCRL|PIK3C3|PIK3R4|PIP4P1|PIP4P2|RAB10|RAB11B|RAB11FIP1|RAB20|RAB22A|RAB23|RAB31|RAB32|RAB38|RAB39A|RAB43|RAB5A|RAB7A|RAB7B|RAB8A|RAB8B|RAB9A|RAB9B|RAC2|RAPGEF1|RILP|SEC22B|SNAP23|STX4|SYT7|TAP1|TAP2|TAPB…	UP	hiPSC_vs_ESC
positive regulation of sprouting angiogenesis	GO:1903672	31	1.58703229	0.0034	0.10578636	0.01705	1	0.784	NA	ABL1|AKT3|ANXA1|APLNR|BMPER|CIB1|DLL1|FGF1|FGF2|FOXC2|GATA2|HDAC7|HDAC9|HMOX1|ITGA5|JAK1|JCAD|JMJD8|KDR|KLF4|MAP3K3|NRP1|PDPK1|PIK3C2A|PKM|PLK2|PPP1R16B|RHOJ|S100A1|SMAD1|VEGFA|	UP	hiPSC_vs_ESC
collagen binding	GO:0005518	59	1.14729479	0.003375	0.10581719	0.24353243	0.65758558	0.672	NA	ABI3BP|ACHE|ADAM9|ADGRG1|ADGRG6|AEBP1|ANTXR1|C1QTNF1|CCBE1|CD44|CHADL|COCH|COL14A1|COL5A3|COL6A1|COL6A2|CTSB|CTSK|CTSL|DCN|DDR1|DDR2|FN1|HSD17B12|ITGA1|ITGA10|ITGA11|ITGA2|ITGA3|ITGA9|ITGB1|LOX|LRRC15|LUM|MMP9|MRC2|NID1|NID2|P3H1|PAK1|PCOLCE|PCOLCE2|PDGFA|PDGFB|PODN|PPIB|RELL2|SERPINH1|SMAD3|SMAD4|SMAD7|SPARC|SPARCL1|SPOCK1|SPOCK2|SPOCK3|TGFBI|THBS1|VWF|	UP	hiPSC_vs_ESC
response to estrogen	GO:0043627	62	1.12073707	0.003367	0.10635648	0.11935366	0.71980248	0.882	NA	ABCC2|APOA1|APOA2|ARID5A|ARPC1B|ARSB|ASH2L|BCAS3|BGLAP|BRCA1|CA2|CAV1|CCND1|CD24|CITED1|CITED2|CITED4|COMT|CRHBP|CTNNA1|CYP27B1|DTYMK|EP300|EPO|F7|GAL|GATA3|GATA6|GBA|GHRHR|GLI3|GSTM3|HMOX1|IGFBP2|IL4R|KMT2D|KRT19|LDHA|MAPK1|MDM2|MMP14|PDGFRB|PELP1|PPARG|PTPRN|RARA|RBBP5|SERPINB9|SFR1|SFRP1|SLC34A2|SMAD6|SRA1|SRD5A1|STAR|TEK|TGFB3|TGFBR2|TNFRSF11B|TRIM24|TRIM25|WBP2|	UP	hiPSC_vs_ESC
positive regulation of adaptive immune response based on somatic recombination of immune receptors built from immunoglobulin superfamily domains	GO:0002824	65	1.11555775	0.003745	0.1090755	0.005727	0.87118509	0.897	NA	ADA|ANXA1|ATAD5|B2M|BTK|C3|CD1D|CD274|CD4|CD40|CD81|CLCF1|EXOSC3|EXOSC6|FADD|FAM49B|FBXO38|FCGRT|FOXP3|FZD5|GATA3|HFE|HLA-E|HLA-F|HLA-G|HLA-H|HLX|HPX|HSPD1|IL18|IL18R1|IL1R1|IL23A|IL27RA|MAD2L2|MALT1|MAP3K7|MICA|MICB|MLH1|MSH2|NECTIN2|NFKBID|NFKBIZ|NSD2|P2RX7|PAXIP1|PRKCQ|PRKCZ|PVR|RIF1|RIPK2|SHLD3|SOCS5|STAT6|STX7|TFRC|TGFB1|TNFSF13|TNFSF4|TP53BP1|TRAF2|TRAF6|ZBTB1|ZP3|	UP	hiPSC_vs_ESC
odontogenesis	GO:0042476	104	1.02250292	0.003674	0.10935164	0.12098994	0.72119839	0.976	NA	ACVR2B|ADAMTS5|ADM|ALPL|ANKRD11|AQP1|AQP3|AQP5|ATF2|AXIN2|BAX|BCL11B|BCL2L11|BCOR|BGLAP|BMP2|BMP4|BMP7|BMPR1A|BSG|CA2|CCDC154|CNNM4|COL1A1|COL1A2|CSF3R|CTNNA1|CTNNB1|DLX1|DLX2|DLX3|EDA|FAM20A|FAM20C|FGF10|FGF4|FGF8|FGFR2|FOXC1|FOXO1|FST|GLI2|GLI3|GNAO1|HAND1|HAND2|HDAC1|HDAC2|HTRA1|ID3|INHBA|ITGA6|ITGB4|JAG2|KLK5|LAMA5|LAMB1|LEF1|LHX8|LRP4|LRP6|MSX1|MSX2|MYO5A|NECTIN1|NF2|NFIC|NKX2-3|ODAM|OSR1|PA…	UP	hiPSC_vs_ESC
bone growth	GO:0098868	39	1.24487193	0.00373	0.10941004	0.23927195	0.65643949	0.69	NA	ANXA2|ANXA6|ANXA9|BNC2|CER1|COCH|COL12A1|COL14A1|COL20A1|COL27A1|COL6A1|COL6A2|COL6A3|COL7A1|DDR2|ECM1|EVC|FGFR2|FGFR3|LEPR|MATN1|MATN2|MATN3|MATN4|MSX2|NPPC|POC1A|RARA|RARB|RARG|SCARA3|SMPD3|STC1|TGFBR2|THBS3|VIT|VWA1|VWA2|ZMPSTE24|	UP	hiPSC_vs_ESC
cell-substrate adhesion	GO:0031589	165	0.97720604	0.003705	0.10948024	0.16029701	0.70486064	0.923	NA	ABL1|ACTN1|ACTN2|ACTN3|ADAM15|ADAM9|ADAMTS12|ADAMTS13|ADAMTS9|AJUBA|AKIP1|ANGPT1|ANTXR1|ARHGAP6|ARHGEF7|AXL|BCAM|BCL2|BCL2L11|BCR|BVES|CD34|CD44|CD63|CDK5|COL13A1|COL16A1|COL17A1|COL19A1|COL3A1|COL5A3|CORO1A|CORO2B|CTNNB1|CTTN|CUZD1|DAG1|DDR1|DLC1|EDA|EFNA1|EMILIN1|EMP2|EPB41L5|EPDR1|EPHA1|EPHB1|EPHB3|FAT2|FBLN5|FER|FERMT2|FERMT3|FGA|FGB|FGFRL1|FGG|FN1|FREM1|FZD4|FZD7|GAS6|HPSE|ID1|ILK|ITGA1|ITGA…	UP	hiPSC_vs_ESC
response to transforming growth factor beta	GO:0071559	145	0.98408642	0.003672	0.1100688	0.11457003	0.73521737	0.976	NA	ACVR1|ACVRL1|ADAM9|AMHR2|ANKRD1|APAF1|APOA1|APPL1|APPL2|ARG1|ARHGEF18|ARRB2|BAMBI|BMPR1A|CAV1|CBL|CDH5|CGN|CITED1|CLDN1|CLDN5|COL1A1|COL1A2|COL3A1|COL4A2|CREB1|CRK|CRKL|DLX1|DUSP15|DUSP22|EDN1|EID2|ENG|EPB41L5|F11R|FBN1|FERMT2|FGFR2|FMOD|FNDC4|FNTA|FOS|FOXH1|FURIN|FUT8|FYN|GCNT2|GDF10|GDF15|HDAC2|HIPK2|HPGD|HYAL2|ID1|ITGB1|ITGB5|JUN|LEFTY1|LEFTY2|LIMS1|LRRC32|LTBP2|LTBP3|LTBP4|MAP3K7|MAPK7|MEF2C|…	UP	hiPSC_vs_ESC
positive regulation of phosphatidylinositol 3-kinase signaling	GO:0014068	69	1.08616575	0.003645	0.11008691	0.09819153	0.78764178	0.884	NA	AGT|ANGPT1|BECN1|CAT|CBL|DCN|EPO|EPOR|ERBB3|ERBB4|F2|F2R|F2RL1|FGFR1|FLT1|FLT3|FSHR|FYN|GAB1|GPER1|HAX1|HCLS1|HCST|IGF1R|IL18|INSR|IRS2|JAK2|KDR|KIT|LYN|MAZ|MYDGF|NEDD4|NKX3-1|NTF3|NTRK1|NTRK2|NTRK3|PDGFA|PDGFB|PDGFC|PDGFD|PDGFRA|PDGFRB|PIK3AP1|PIK3CA|PIK3CB|PIK3CD|PIK3R1|PIK3R5|PLXNB1|PPARD|PRR5|PRR5L|PTK2|PTPN6|RELN|RGL2|ROR1|ROR2|SEMA4D|SIRT1|SOX9|SRC|TEK|TGFB2|UBE3A|UNC5B|	UP	hiPSC_vs_ESC
regulation of gastrulation	GO:0010470	33	1.23971481	0.003828	0.11071839	0.16292514	0.70882793	0.851	NA	APOA1|BMPR1A|CLASP1|CLASP2|COL5A1|COL5A2|CRB2|DAG1|DKK1|FGFR1|FOXA2|FZD7|GJA1|HNF4A|KLF4|LHX1|MAP2K5|MAPK7|MBP|MYADM|NODAL|OSR1|OTX2|PHLDB1|PHLDB2|POGLUT1|RACK1|SCX|SFRP2|TENM4|TGIF2|WNK1|WNT3A|	UP	hiPSC_vs_ESC
positive regulation of cell-matrix adhesion	GO:0001954	43	1.20691131	0.003965	0.11154642	0.12529682	0.73513436	0.863	NA	ABL1|CCL28|CD36|CDH13|CDK6|CIB1|COL16A1|CSF1|CX3CL1|DAG1|DISC1|EMP2|EPB41L5|EPHA1|FERMT1|FMN1|GSK3B|ILK|IQGAP1|ITGB1BP1|JUP|KDR|LIMS1|MAP4K4|NINJ1|NRP1|PLEKHA2|PPM1F|PRKCZ|PTK2B|PTPRJ|RAC1|ROCK1|S100A10|SDC4|SFRP1|SMAD3|TEK|THY1|TSC1|UTRN|VEGFA|WNT4|	UP	hiPSC_vs_ESC
negative regulation of endothelial cell apoptotic process	GO:2000352	26	1.59812086	0.00402	0.111555	0.01982	1	0.774	NA	ABL1|ANGPT1|ANGPTL4|FGA|FGB|FGG|GAS6|GATA2|GATA3|ICAM1|IL11|KDR|KRIT1|MAPK7|NDNF|NFE2L2|PAK4|PDPK1|RAMP2|SCG2|SEMA5A|SERPINE1|TEK|TERT|TNFAIP3|TNIP2|	UP	hiPSC_vs_ESC
endochondral bone growth	GO:0003416	37	1.23771299	0.004161	0.11169533	0.23817612	0.65562288	0.669	NA	ANXA2|ANXA6|ANXA9|BNC2|CER1|COCH|COL12A1|COL14A1|COL20A1|COL27A1|COL6A1|COL6A2|COL6A3|COL7A1|DDR2|ECM1|EVC|FGFR2|FGFR3|MATN1|MATN2|MATN3|MATN4|MSX2|NPPC|POC1A|RARA|RARB|RARG|SCARA3|STC1|TGFBR2|THBS3|VIT|VWA1|VWA2|ZMPSTE24|	UP	hiPSC_vs_ESC
endoplasmic reticulum-Golgi intermediate compartment	GO:0005793	119	1.00892953	0.004	0.11175464	0.28046302	0.67124803	0.634	NA	ANPEP|ASPSCR1|ATP6AP1|AZIN2|BCAP31|BET1|CA4|CALR|CCDC115|CD55|CD59|CHP1|CLN8|CNIH1|CNIH2|CNIH3|CNIH4|COL7A1|COPB1|COPG1|COPG2|COPZ2|CSNK1D|CTSC|CTSZ|DDHD2|DICER1|ECPAS|ERGIC1|ERGIC2|ERGIC3|ERP44|F8|FN1|FOLR1|FTCD|GBF1|GJB2|GNPNAT1|GOLGA2|GOLGB1|GORASP1|GOSR2|GRIA1|HMGB1|HSPA5|INPP5B|IST1|KDELR1|LAMP5|LMAN1|LMAN2|LMAN2L|LRPAP1|MAN1A1|MCFD2|MGAT4A|MGAT4B|MPP5|MPPE1|MTMR6|MYDGF|MYO18A|NUCB1|NUCB2|P4…	UP	hiPSC_vs_ESC
protease binding	GO:0002020	111	1.01798561	0.004146	0.11201161	0.18122008	0.70280536	0.965	NA	A2M|A2ML1|ADAMTS4|ADAMTSL4|ADRM1|AMFR|ANXA2|ANXA9|BAG6|BCL10|BCL2|BCL2L10|BDKRB2|BFAR|BIN1|BRCA2|CASP3|CAST|CCBE1|CD177|CD70|CDK5R1|CFLAR|CHL1|CHMP3|CLTC|COL1A1|COL1A2|COL3A1|CRADD|CST3|CSTB|DERL1|DERL2|DERL3|DPP4|DVL3|ECM1|F3|FADD|FLOT1|FLOT2|FN1|FURIN|GSK3B|IL1R1|INSL3|ITGA3|ITGAV|ITGB1|ITGB3|KIT|LCN2|LDLR|LONP2|LRP1|MALT1|MARCH6|MBP|MIF|NDUFS7|NFRKB|NLRP7|NOL3|OS9|PANX1|PARK7|PDZD3|PINK1|POLG|…	UP	hiPSC_vs_ESC
meiotic nuclear division	GO:0140013	112	0.99461251	0.001775	0.1121399	0.05440878	0.78405916	0.938	NA	ACTR2|ACTR3|AGO4|ASPM|ATM|AURKA|BAG6|BRCA2|BRIP1|BUB1|BUB1B|C11orf80|C14orf39|CCNA1|CCNB1IP1|CCNE1|CCNE2|CDC25B|CENPC|CENPS|CENPX|CKS2|CYP26B1|DAZL|DMC1|DPEP3|EME1|EME2|ERCC4|ESPL1|FANCA|FANCD2|FANCM|FBXO5|FIGNL1|FMN2|GOLGA2|HFM1|HSF1|HSPA2|ING2|KIF18A|KLHDC3|M1AP|MARF1|MASTL|MCMDC2|MEI4|MEIOB|MEIOC|MLH1|MLH3|MND1|MOV10L1|MRE11|MSH3|MSH5|MUS81|MYBL1|NCAPH|NCAPH2|NDC1|NUF2|P3H4|PLK1|PPP2R1A|PRKAR1…	DOWN	hiPSC_vs_ESC
regulation of cellular response to transforming growth factor beta stimulus	GO:1903844	104	1.01696182	0.00426	0.11214164	0.15361467	0.72600166	0.958	NA	ADAM17|ADAMTSL2|BAMBI|BCL9|BCL9L|CAV1|CAV2|CD109|CDKN1C|CDKN2B|CFLAR|CHST11|CITED1|CITED2|CREBBP|DAB2|DKK3|DLX1|DNM2|EID2|EMILIN1|ENG|EP300|FAM89B|FBN1|FBN2|FERMT1|FLCN|FOLR1|GIPC1|GLG1|GOT1|HIPK2|HSP90AB1|HSPA1A|HSPA5|HTRA1|HTRA3|ING2|ITGA3|ITGA8|LDLRAD4|LEMD3|LOX|LRG1|LTBP1|LTBP4|MEN1|MIR17HG|MTMR4|MYOCD|NPNT|NREP|NRROS|ONECUT1|ONECUT2|PBLD|PDPK1|PEG10|PIN1|PMEPA1|PPM1A|PRDM16|RASL11B|RNF111|RP…	UP	hiPSC_vs_ESC
Rho protein signal transduction	GO:0007266	73	1.08237357	0.003964	0.11228523	0.28016849	0.67210981	0.527	NA	ADGRG1|ADRA2A|ARHGAP1|ARHGAP29|ARHGAP4|ARHGAP5|ARHGAP6|ARHGDIA|ARHGDIB|ARHGDIG|ARHGEF1|ARHGEF11|ARHGEF12|ARHGEF3|BCL6|C15orf62|CDC42|CDC42EP1|CDC42EP2|CDC42EP3|CDC42EP4|CDC42EP5|CDH13|CELSR1|CFL1|CHUK|CNKSR1|COL1A2|CTNNAL1|EPS8|EPS8L1|EPS8L2|GNA12|GNA13|HACD3|LIMK1|MYO9B|NGFR|NTN1|PDPN|PECAM1|PHACTR4|RAC1|RAC2|RAC3|RHOA|RHOB|RHOBTB1|RHOBTB2|RHOBTB3|RHOC|RHOD|RHOF|RHOG|RHOH|RHOJ|RHOQ|RHOT1|RHOT2|R…	UP	hiPSC_vs_ESC
glycosaminoglycan catabolic process	GO:0006027	50	1.15980332	0.004074	0.11228951	0.10744271	0.74918031	0.696	NA	ACAN|AGRN|ARSB|BCAN|BGN|CD44|CEMIP|CEMIP2|CHP1|CSPG4|CSPG5|DCN|FGF2|FMOD|FUCA1|GALNS|GLB1|GNS|GPC1|GPC2|GPC3|GPC4|GPC5|GPC6|GUSB|HEXA|HEXB|HGSNAT|HMMR|HPSE|HPSE2|HSPG2|HYAL1|HYAL2|HYAL3|IDS|IDUA|LUM|LYG1|NAGLU|NCAN|PRELP|SDC1|SDC2|SDC3|SDC4|SGSH|SLC9A1|TGFB1|VCAN|	UP	hiPSC_vs_ESC
heparin binding	GO:0008201	117	1.00774797	0.004133	0.1124019	0.16991769	0.68349849	0.811	NA	AAMP|ABI3BP|ADA2|ADAMTS1|ADAMTS15|ADAMTS3|ADAMTS5|ADAMTS8|ADAMTSL5|ADGRG1|ANG|ANOS1|ANXA4|ANXA5|APLP1|APLP2|APOB|APOE|APP|AZU1|BMP4|BMP7|CCDC80|CEL|CHRD|COL11A1|COL13A1|COL16A1|COL19A1|COL25A1|COL5A1|COL5A3|COLQ|CRISPLD2|CXCL6|EVA1C|F11|F2|FBLN7|FBN1|FGF1|FGF10|FGF2|FGF4|FGF9|FGFBP3|FGFR1|FGFR2|FGFR4|FGFRL1|FN1|FSTL1|GPNMB|GREM2|HBEGF|HDGF|HSD17B12|LAMC2|LGR6|LIPG|LIPH|LPL|LRPAP1|LTBP2|LTF|LXN|MD…	UP	hiPSC_vs_ESC
chondrocyte differentiation	GO:0002062	74	1.0828962	0.003919	0.11255235	0.17451577	0.69451188	0.855	NA	ACAN|ANXA6|AXIN2|BMP2|BMP4|BMPR1A|BMPR1B|BMPR2|CHST11|CHSY1|COCH|COL11A1|COL12A1|COL14A1|COL20A1|COL27A1|COL2A1|COL6A1|COL6A2|COL6A3|COL7A1|CREB3L2|CYTL1|ECM1|EIF2AK3|FGF18|FGF9|FGFR1|FGFR3|GLI2|GPLD1|HMGA2|IFT80|IHH|IMPAD1|MAPK14|MATN1|MATN2|MATN3|MATN4|MEF2C|MEF2D|MEX3C|MSX2|MUSTN1|NFIB|NPPC|OSR1|POC1A|PTH1R|RARG|RUNX1|RUNX2|RUNX3|SCARA3|SCX|SERPINH1|SFRP2|SIX2|SMPD3|SNX19|SOX9|SULF1|SULF2|TGFB…	UP	hiPSC_vs_ESC
positive regulation of hemopoiesis	GO:1903708	149	0.97934599	0.004249	0.11257639	0.0777131	0.7563216	0.996	NA	ACIN1|ACVR1B|ACVR2A|ADA|ADAM8|AGER|ANKRD54|ANXA1|AP3B1|AP3D1|ARNT|ATP11C|ATP6AP1|ATXN1L|AXL|BAD|BCL6|BTK|BTN2A2|CA2|CASP8|CBFB|CD101|CD4|CD46|CD74|CD83|CREB1|CSF1|CTNNBIP1|CYLD|DHX36|DUSP10|EGR3|ETS1|FADD|FAM210B|FES|FLT3LG|FOS|FOXC1|FOXO3|FOXP3|GAS6|GATA2|GATA3|GLI2|GLI3|GNAS|GPR68|HAX1|HCLS1|HIF1A|HLA-G|HLX|HMGB1|HMGB2|HSPA1A|HSPA1B|ID2|IHH|IL15|IL18|IL23A|IL34|IL4R|INHBA|INPP5D|ISG15|ITPKB|JAG…	UP	hiPSC_vs_ESC
digestive tract morphogenesis	GO:0048546	44	1.20305212	0.004223	0.11262364	0.12130645	0.72203709	0.893	NA	ACVR2B|AHI1|BBS7|BCL2|BMP4|CTNNB1|DACT1|EGFR|EPB41L5|EPHB3|FGF10|FGFR2|FOXF1|GATA4|GLI1|GLI2|GLI3|HIF1A|HLX|HNF1B|ID2|IHH|NIPBL|NKX2-3|NODAL|NOTCH1|OVOL2|PDGFRA|RBPMS2|SFRP1|SFRP2|SHH|SIX2|SMAD2|SMAD3|SOX10|SOX11|SOX17|STRA6|TCF21|TCF7|VANGL2|WNT11|WNT5A|	UP	hiPSC_vs_ESC
aminoglycan catabolic process	GO:0006026	52	1.15914046	0.004123	0.11288205	0.11232161	0.72532211	0.72	NA	ACAN|AGRN|ARSB|BCAN|BGN|CD44|CEMIP|CEMIP2|CHP1|CSPG4|CSPG5|CTBS|DCN|FGF2|FMOD|FUCA1|GALNS|GLB1|GNS|GPC1|GPC2|GPC3|GPC4|GPC5|GPC6|GUSB|HEXA|HEXB|HGSNAT|HMMR|HPSE|HPSE2|HSPG2|HYAL1|HYAL2|HYAL3|IDS|IDUA|LUM|LYG1|NAGLU|NCAN|OVGP1|PRELP|SDC1|SDC2|SDC3|SDC4|SGSH|SLC9A1|TGFB1|VCAN|	UP	hiPSC_vs_ESC
regulation of leukocyte mediated cytotoxicity	GO:0001910	39	1.24097561	0.003959	0.1129184	0.003058	0.73878619	0.875	NA	AGER|AP1G1|ARG1|ARRB2|CADM1|CD1D|CEACAM1|CRK|CXCL6|DNASE1|F2RL1|FADD|FAM49B|FCGRT|HFE|HLA-E|HLA-F|HLA-G|HLA-H|ICAM1|IL23A|ITGAM|LAG3|LAMP1|LGALS9|MICA|MICB|NCR1|NECTIN2|NOS2|P2RX7|PPP3CB|PVR|RASGRP1|SERPINB4|SERPINB9|STAT5B|STX7|VAV1|	UP	hiPSC_vs_ESC
epidermis development	GO:0008544	190	0.94473152	0.004337	0.11344308	0.10627796	0.74868542	0.947	NA	ACVR1B|ADAM9|AGPAT2|AKR1C3|ALDH3A2|ALX4|ANXA1|APCDD1|ASAH1|ATOH1|ATP2A2|ATP2C1|ATP7A|BCL11B|BCL2|BCR|BNC1|CAPN1|CAPNS1|CASP3|CD109|CDH3|CELSR1|CLIC4|CNFN|COL17A1|COL7A1|CRABP2|CTNNB1|CYP26B1|DKK1|DLL1|DNASE1L2|DSC2|DSC3|DSG2|DSP|EDA|EDA2R|EGFR|ELF3|EMP1|EPHA2|ERCC2|ERCC3|EVPL|EXPH5|FA2H|FABP5|FGF10|FGFR1|FGFR2|FLNB|FLOT2|FOSL2|FST|FURIN|FUZ|FZD3|FZD6|GLI1|GORAB|GRHL1|GRHL2|GRHL3|HDAC1|HDAC2|HOXC1…	UP	hiPSC_vs_ESC
negative regulation of extrinsic apoptotic signaling pathway	GO:2001237	90	1.05423318	0.004366	0.11350057	0.12330479	0.72970142	0.983	NA	ACVR1|AKT1|AR|ARHGEF2|BCL2|BCL2L1|BIRC6|BMP4|BMP5|BRCA1|CASP8|CFLAR|COL2A1|CTNNA1|CTTN|CX3CL1|EYA1|EYA2|EYA3|FADD|FAIM|FAIM2|FAS|FGA|FGB|FGF10|FGG|FYN|GCLC|GCLM|GDNF|GPX1|GSTP1|HMGB2|HMOX1|HSPA1A|HSPA1B|HTT|ICAM1|IFI6|ITGA6|ITGAV|ITPRIP|LGALS3|LMNA|MAP2K5|MAPK7|MCL1|NOL3|NOS3|NRP1|PAK5|PARK7|PEA15|PELI3|PF4|PHIP|PRDX2|PSME3|RAF1|RB1CC1|RELA|RFFL|RIPK1|RNF34|RPS6KB1|SCG2|SCRT2|SERPINE1|SFRP2|SGK3|…	UP	hiPSC_vs_ESC
double-strand break repair via homologous recombination	GO:0000724	95	1.00785524	0.001837	0.11429188	0.02887193	0.65512155	0.838	NA	AP5S1|AP5Z1|ATM|AUNIP|BLM|BRCA1|BRCA2|CDC45|CDC7|DMC1|ERCC4|EXD2|FAN1|FANCB|FBH1|FEN1|GEN1|GINS2|GINS4|H2AFX|HELQ|HUS1|INO80|KDM4D|LIG3|MCM2|MCM3|MCM4|MCM5|MCM6|MCM7|MCM8|MCM9|MCMDC2|MEIOB|MMS22L|MORF4L1|MRE11|MUS81|NABP1|NABP2|NBN|NIPBL|NSMCE1|NSMCE2|NUCKS1|PALB2|PARP1|POLL|POLN|POLQ|PSMD14|RAD21L1|RAD50|RAD51|RAD51AP1|RAD51B|RAD51C|RAD51D|RAD52|RAD54B|RAD54L|RBBP8|REC8|RECQL|RECQL4|RECQL5|REV3L…	DOWN	hiPSC_vs_ESC
mitochondrial ATP synthesis coupled electron transport	GO:0042775	76	1.04444087	0.001873	0.11481938	0.1411927	1	0.397	NA	AFG1L|BID|COQ9|COX10|COX15|COX4I1|COX5A|COX5B|COX6A1|COX6B1|COX6C|COX7A2L|COX7B|COX7C|COX8A|CYC1|CYCS|DLD|MECP2|MTCO2P12|NDUFA1|NDUFA10|NDUFA11|NDUFA12|NDUFA13|NDUFA2|NDUFA3|NDUFA4|NDUFA5|NDUFA6|NDUFA7|NDUFA8|NDUFA9|NDUFAB1|NDUFAF1|NDUFB1|NDUFB10|NDUFB11|NDUFB2|NDUFB3|NDUFB4|NDUFB5|NDUFB6|NDUFB7|NDUFB8|NDUFB9|NDUFC1|NDUFC2|NDUFC2-KCTD14|NDUFS1|NDUFS2|NDUFS3|NDUFS4|NDUFS5|NDUFS6|NDUFS7|NDUFS8|NDUF…	DOWN	hiPSC_vs_ESC
regulation of mitochondrial fission	GO:0090140	23	1.59965556	0.00476	0.11776699	0.0173	1	0.584	NA	BNIP3|DCN|DDHD1|DDHD2|DHODH|DNM1L|FIS1|INF2|KDR|LRRK2|MAPT|MARCH5|MFF|MIEF1|MIEF2|MUL1|MYO19|PINK1|PPARGC1A|PRKN|STAT2|TMEM135|VPS35|	UP	hiPSC_vs_ESC
branching involved in ureteric bud morphogenesis	GO:0001658	42	1.19711468	0.004649	0.11785506	0.04672999	0.83807891	0.881	NA	ADAMTS16|BCL2|BMP2|BMP4|CITED1|CTNNB1|CTNNBIP1|DCHS1|DLG1|EYA1|FAT4|FGF1|FGF2|FGF8|FOXD1|GDNF|GLI3|GPC3|GREB1L|GZF1|ILK|LAMA5|LHX1|MYC|NPNT|PAX2|PAX8|PBX1|PGF|PKD2|PTCH1|SALL1|SHH|SIX1|SMAD4|SOX9|TCF21|WNT1|WNT4|WNT6|WNT9B|WT1|	UP	hiPSC_vs_ESC
endoplasmic reticulum-Golgi intermediate compartment membrane	GO:0033116	65	1.10545418	0.004594	0.11791827	0.25033505	0.66159977	0.537	NA	ASPSCR1|ATP6AP1|AZIN2|BCAP31|BET1|CALR|CD55|CD59|CLN8|CNIH1|CNIH2|CNIH3|COL7A1|COPZ2|CSNK1D|CTSC|CTSZ|ERGIC1|ERGIC2|ERGIC3|F8|FOLR1|GOLGA2|GORASP1|GOSR2|GRIA1|KDELR1|LAMP5|LMAN1|LMAN2|MCFD2|MPPE1|PIEZO1|PRRG4|RAB1B|RAB2A|ROBO1|SEC22B|SERPINA1|SLC35C2|SPPL3|STX17|STX5|SURF4|TAP1|TAP2|TAPBP|TBC1D20|TGFA|TM6SF2|TMED1|TMED10|TMED2|TMED3|TMED5|TMED7|TMED9|TMEM173|TMEM199|TRIP11|VMA21|VMP1|WHAMM|WHAMMP…	UP	hiPSC_vs_ESC
regulation of hemostasis	GO:1900046	65	1.10386709	0.004742	0.1180281	0.17745594	0.69742733	0.892	NA	ABAT|ADAMTS18|ALOX12|ANO6|ANXA2|ANXA5|ANXA9|APOE|C1QTNF1|CAV1|CD34|CD36|CD9|CEACAM1|DMTN|EDN1|ENPP4|F11|F11R|F12|F2|F2R|F2RL1|F3|F7|FGA|FGB|FGG|FOXA2|HPSE|KLKB1|LYN|NFE2L2|NOS3|PDGFA|PDGFB|PDGFRA|PDPN|PLAT|PLAU|PLAUR|PLG|PRDX2|PRKCA|PRKCD|PRKCQ|PRKG1|PROC|PROS1|SERPINE1|SERPINE2|SERPINF2|SERPING1|SH2B3|SYK|TBXA2R|TEC|TFPI|THBD|THBS1|TLR4|UBASH3B|USF1|VKORC1|VTN|	UP	hiPSC_vs_ESC
regulation of stress fiber assembly	GO:0051492	74	1.07586784	0.00457	0.11804069	0.13637276	0.76934468	0.868	NA	ABL1|ALMS1|APOA1|ARAP1|ARHGAP28|ARHGAP6|ARHGEF10|ARHGEF10L|ARHGEF15|ARHGEF5|ASAP3|BAG4|BBS4|CARMIL1|CD47|CDC42|CLASP1|CLASP2|CORO2B|DLC1|EPHA1|EVL|FHOD1|INPP5K|ITGB1BP1|LIMCH1|LIMK1|LPAR1|MET|MKKS|MTOR|NF2|NOX4|NRP1|PAK1|PFN1|PFN2|PHLDB2|PIK3R1|PPFIA1|PPM1E|PPM1F|PPP1R9A|PTGER4|PXN|RAC1|RAPGEF3|RHOA|RHOC|ROCK1|ROCK2|S100A10|S1PR1|SDC4|SERPINF2|SFRP1|SH3PXD2B|SLC9A1|SMAD3|SORBS3|STMN1|SYNPO2L|TAC1…	UP	hiPSC_vs_ESC
T cell costimulation	GO:0031295	36	1.22811541	0.004809	0.11827564	0.1476495	0.78447155	0.782	NA	AKT1|CARD11|CAV1|CD24|CD274|CD81|CDC42|CSK|DPP4|EFNB1|EFNB2|EFNB3|FYN|GRAP2|GRB2|HHLA2|ICOSLG|LCK|LGALS1|LYN|MAP3K8|PAK1|PAK2|PAK3|PDCD1|PDPK1|PIK3CA|PIK3R1|PTPN11|PTPN6|RAC1|SRC|TMIGD2|TNFRSF13C|VAV1|YES1|	UP	hiPSC_vs_ESC
protein kinase B signaling	GO:0043491	31	1.50785125	0.00464	0.11836323	0.01554	1	0.824	NA	AKT1|AXL|CCL2|CD40|EPHA2|GAS6|ILK|KDR|LOX|MERTK|NKX3-1|PAX2|PEAR1|PIK3C2B|PIK3CA|PIK3R3|PLK3|PTEN|RPS6KB1|RPS6KB2|SESN2|SETX|SIRT2|SMPD3|SOX9|TGFB1|THEM4|TMEM100|TSC2|TYRO3|ZFP36L1|	UP	hiPSC_vs_ESC
complex of collagen trimers	GO:0098644	20	1.68165544	0.00485	0.11856518	0.02183	1	0.49	NA	COL11A1|COL11A2|COL1A1|COL1A2|COL23A1|COL27A1|COL2A1|COL3A1|COL4A1|COL4A2|COL4A3|COL4A4|COL4A5|COL4A6|COL5A1|COL5A2|COL5A3|COL7A1|COL8A1|LUM|	UP	hiPSC_vs_ESC
regulation of blood coagulation	GO:0030193	65	1.10386709	0.004742	0.11874778	0.17745594	0.69809536	0.892	NA	ABAT|ADAMTS18|ALOX12|ANO6|ANXA2|ANXA5|ANXA9|APOE|C1QTNF1|CAV1|CD34|CD36|CD9|CEACAM1|DMTN|EDN1|ENPP4|F11|F11R|F12|F2|F2R|F2RL1|F3|F7|FGA|FGB|FGG|FOXA2|HPSE|KLKB1|LYN|NFE2L2|NOS3|PDGFA|PDGFB|PDGFRA|PDPN|PLAT|PLAU|PLAUR|PLG|PRDX2|PRKCA|PRKCD|PRKCQ|PRKG1|PROC|PROS1|SERPINE1|SERPINE2|SERPINF2|SERPING1|SH2B3|SYK|TBXA2R|TEC|TFPI|THBD|THBS1|TLR4|UBASH3B|USF1|VKORC1|VTN|	UP	hiPSC_vs_ESC
fatty-acyl-CoA binding	GO:0000062	20	1.55199127	0.00197	0.11898221	0.02392	0.64208784	0.36	NA	ACAD9|ACADL|ACADVL|ACBD3|ACBD4|ACBD5|ACBD6|ACBD7|ACOT11|ACOT7|ALDH6A1|DBI|ECI2|GCDH|HADHA|HMGCL|PNPLA3|SCP2|SOAT1|SOAT2|	DOWN	hiPSC_vs_ESC
regulation of adaptive immune response based on somatic recombination of immune receptors built from immunoglobulin superfamily domains	GO:0002822	97	1.03433918	0.004732	0.1192412	0.01141135	0.9971574	0.899	NA	ADA|AGER|ANXA1|APLF|ARG1|ATAD5|B2M|BCL6|BTK|C3|CD1D|CD274|CD4|CD40|CD81|CEACAM1|CLC|CLCF1|CLEC4G|CR1|DUSP22|EXOSC3|EXOSC6|FADD|FAM49B|FBXO38|FCGRT|FOXJ1|FOXP3|FZD5|GATA3|HFE|HLA-E|HLA-F|HLA-G|HLA-H|HLX|HMGB1|HPX|HSPD1|IL18|IL18R1|IL1R1|IL20RB|IL23A|IL27RA|IL4R|JAK3|LOXL3|MAD2L2|MALT1|MAP3K7|MEF2C|MICA|MICB|MLH1|MSH2|NDFIP1|NECTIN2|NFKBID|NFKBIZ|NSD2|P2RX7|PARP3|PAXIP1|PKN1|PPP3CB|PRKCQ|PRKCZ|PTPN…	UP	hiPSC_vs_ESC
damaged DNA binding	GO:0003684	64	1.07873353	0.002036	0.11944239	0.01436839	0.53646362	0.85	NA	APEX1|APTX|AUNIP|BLM|BRCA1|CREBBP|CRY2|CUL4B|DCLRE1A|DCLRE1B|DCLRE1C|DDB1|DDB2|EP300|ERCC1|ERCC2|ERCC3|ERCC4|FANCG|FEN1|H2AFX|HMGB1|HMGB2|KDM4D|MPG|MSH2|MSH3|MSH6|MUTYH|NBN|NEIL1|NEIL2|NEIL3|OGG1|PCNA|PNKP|POLB|POLD1|POLH|POLI|POLK|POLQ|POT1|RAD1|RAD18|RAD23A|RAD23B|RBBP8|RECQL4|REV1|RPA1|RPA2|RPA3|RPS3|SDE2|TDG|TP53BP1|UNG|WRN|XPA|XPC|XRCC1|XRCC5|XRCC6|	DOWN	hiPSC_vs_ESC
regulation of the force of heart contraction	GO:0002026	23	1.47411646	0.00201	0.1196387	0.00509	0.33717145	0.835	NA	ADM|APLN|ATP1A1|ATP1A2|ATP2A2|ATP2B4|CAMK2D|CAV1|CHGA|CSRP3|GAA|GLRX3|GRK2|MYH6|MYH7|MYL3|MYL4|NOS1|NOS3|PLN|RYR2|SLC8A1|SLC9A1|	DOWN	hiPSC_vs_ESC
regulation of coagulation	GO:0050818	68	1.10197298	0.004924	0.11966107	0.18297588	0.7049549	0.89	NA	ABAT|ADAMTS18|ALOX12|ANO6|ANXA2|ANXA5|ANXA9|APOE|C1QTNF1|CAV1|CD34|CD36|CD9|CEACAM1|DMTN|EDN1|ENPP4|F11|F11R|F12|F2|F2R|F2RL1|F3|F7|FGA|FGB|FGG|FOXA2|HPSE|HS3ST5|KLKB1|LYN|NFE2L2|NOS3|PDGFA|PDGFB|PDGFRA|PDPN|PLAT|PLAU|PLAUR|PLG|PRDX2|PRKCA|PRKCD|PRKCQ|PRKG1|PROC|PROCR|PROS1|PSEN1|SERPINE1|SERPINE2|SERPINF2|SERPING1|SH2B3|SYK|TBXA2R|TEC|TFPI|THBD|THBS1|TLR4|UBASH3B|USF1|VKORC1|VTN|	UP	hiPSC_vs_ESC
endocrine pancreas development	GO:0031018	28	1.54194949	0.00498	0.12031094	0.01589	1	0.829	NA	AKT1|ANXA1|BAK1|BMP4|BMP5|CDK6|DLL1|EIF2AK3|FOXA2|FOXO1|GATA6|GIPR|HNF4A|IL6R|INSM1|MEN1|ONECUT1|ONECUT2|PAX6|PDPK1|PDX1|RFX3|RFX6|SIDT2|SMO|SOX4|SOX9|WNT5A|	UP	hiPSC_vs_ESC
regulation of kidney development	GO:0090183	52	1.14751845	0.005072	0.12180696	0.05943717	0.80298833	0.894	NA	AGT|BASP1|BMP4|BMP7|CD24|CFLAR|CITED1|CTNNB1|EGR1|FAT4|FLCN|FOXD1|GATA3|GDNF|GREM1|HNF1B|HOXB7|IL6R|LGR4|LHX1|LIF|LIN28A|MAGED1|MMP9|MYC|NOG|OSR1|PAX2|PAX8|PDGFA|PDGFB|PDGFD|PDGFRB|PRKX|PROM1|RET|SHH|SIX1|SIX2|SIX4|SMO|SOX8|SOX9|STAT1|TACSTD2|VEGFA|WNT2B|WNT4|WNT9B|WT1|WWTR1|YAP1|	UP	hiPSC_vs_ESC
chondrocyte development	GO:0002063	39	1.22386629	0.005124	0.12235277	0.2104972	0.72893086	0.73	NA	ACAN|BMPR1B|BMPR2|CHST11|CHSY1|COCH|COL11A1|COL12A1|COL14A1|COL20A1|COL27A1|COL6A1|COL6A2|COL6A3|COL7A1|ECM1|EIF2AK3|FGF18|IMPAD1|MATN1|MATN2|MATN3|MATN4|MEX3C|MSX2|POC1A|RARG|RUNX2|SCARA3|SERPINH1|SFRP2|SMPD3|SOX9|SULF1|SULF2|TGFBR2|VIT|VWA1|VWA2|	UP	hiPSC_vs_ESC
adult behavior	GO:0030534	115	0.97840801	0.002274	0.12291265	0.01502215	0.54119268	0.967	NA	ABAT|ABHD12|ADAM22|ALK|APP|ARCN1|ARRB2|ATP1A2|ATP6V1B1|BBS2|BBS4|BTBD9|CDK5|CEND1|CHD7|CHL1|CHRNA3|CHRNA5|CHRNB1|CHRNB4|CLN8|CNP|CNTN2|CNTNAP2|CRHBP|CSTB|CTNS|CXCL12|DAB1|DMBX1|DMRT3|DRD2|DRD4|EFNB3|EN1|EPHA4|EPS8|FADD|FGF12|FOXA2|FXN|GABRG2|GDNF|GIGYF2|GLRB|GRIN1|GRIN2D|HDAC2|HIPK2|HOMER1|HOMER2|HOXB8|HTRA2|ID2|INPP5F|KALRN|KCNJ10|LGI4|MAFG|MECP2|NCSTN|NLGN3|NLGN4X|NPC1|NPY|NR4A2|NR4A3|NRXN1|NRX…	DOWN	hiPSC_vs_ESC
recombinational repair	GO:0000725	96	1.00309673	0.002127	0.12301248	0.03152383	0.66736278	0.836	NA	AP5S1|AP5Z1|ATM|AUNIP|BLM|BRCA1|BRCA2|CDC45|CDC7|DMC1|ERCC4|EXD2|FAN1|FANCB|FBH1|FEN1|GEN1|GINS2|GINS4|H2AFX|HELQ|HUS1|INO80|KDM4D|LIG3|MCM2|MCM3|MCM4|MCM5|MCM6|MCM7|MCM8|MCM9|MCMDC2|MEIOB|MMS22L|MORF4L1|MRE11|MUS81|NABP1|NABP2|NBN|NIPBL|NSMCE1|NSMCE2|NUCKS1|PALB2|PARP1|POLL|POLN|POLQ|PSMD14|RAD21L1|RAD50|RAD51|RAD51AP1|RAD51B|RAD51C|RAD51D|RAD52|RAD54B|RAD54L|RBBP8|REC8|RECQL|RECQL4|RECQL5|REV3L…	DOWN	hiPSC_vs_ESC
meiosis I cell cycle process	GO:0061982	81	1.03776768	0.002246	0.12301619	0.04249899	0.71828536	0.828	NA	AGO4|ATM|AURKA|BAG6|BRCA2|BRIP1|C11orf80|C14orf39|CCNA1|CCNB1IP1|CCNE1|CCNE2|CDC25B|CENPC|CENPS|CENPX|CKS2|DMC1|EME1|EME2|ERCC1|ERCC4|ESPL1|FANCD2|FANCM|FBXO5|FMN2|HFM1|HSPA2|ING2|KLHDC3|M1AP|MCMDC2|MEI4|MEIOB|MEIOC|MLH1|MLH3|MND1|MOV10L1|MRE11|MSH3|MSH5|MSH6|MUS81|MYBL1|NDC1|P3H4|PLK1|PSMC3IP|PSMD13|PTTG1|RAD21|RAD21L1|RAD50|RAD51|RAD51B|RAD51C|RAD51D|RAD54B|RAD54L|REC8|RMI1|RNF212|SLC2A8|SLX4|S…	DOWN	hiPSC_vs_ESC
ATP synthesis coupled electron transport	GO:0042773	77	1.03674272	0.002309	0.12317967	0.15058193	1	0.384	NA	AFG1L|BID|COA6|COQ9|COX10|COX15|COX4I1|COX5A|COX5B|COX6A1|COX6B1|COX6C|COX7A2L|COX7B|COX7C|COX8A|CYC1|CYCS|DLD|MECP2|MTCO2P12|NDUFA1|NDUFA10|NDUFA11|NDUFA12|NDUFA13|NDUFA2|NDUFA3|NDUFA4|NDUFA5|NDUFA6|NDUFA7|NDUFA8|NDUFA9|NDUFAB1|NDUFAF1|NDUFB1|NDUFB10|NDUFB11|NDUFB2|NDUFB3|NDUFB4|NDUFB5|NDUFB6|NDUFB7|NDUFB8|NDUFB9|NDUFC1|NDUFC2|NDUFC2-KCTD14|NDUFS1|NDUFS2|NDUFS3|NDUFS4|NDUFS5|NDUFS6|NDUFS7|NDUFS8…	DOWN	hiPSC_vs_ESC
condensed chromosome kinetochore	GO:0000777	99	0.99996359	0.002339	0.12318363	0.0815227	0.94048802	0.581	NA	AHCTF1|ANAPC16|BIRC5|BOD1|BOD1L1|BUB1|BUB1B|BUB3|CCNB1|CDT1|CENPA|CENPC|CENPE|CENPF|CENPH|CENPK|CENPM|CENPN|CENPO|CENPS|CENPT|CENPU|CENPV|CENPW|CENPX|CFDP1|CHAMP1|CKAP5|CLASP1|CLASP2|CSNK1A1|DCTN3|DCTN5|DCTN6|DSN1|DYNC1I1|DYNC1LI1|DYNLT3|ERCC6L|FBXO28|GPATCH11|HJURP|HNRNPU|HSF1|INCENP|ITGB3BP|KANSL1|KIF2C|KNL1|KNSTRN|KNTC1|LRWD1|MAD1L1|MAD2L1|MEAF6|MIS12|MIS18BP1|NDC80|NDE1|NDEL1|NEK2|NSL1|NUDCD2…	DOWN	hiPSC_vs_ESC
meiosis I	GO:0007127	79	1.0382054	0.00222	0.12321255	0.03972464	0.70322888	0.82	NA	AGO4|ATM|AURKA|BAG6|BRCA2|BRIP1|C11orf80|C14orf39|CCNA1|CCNB1IP1|CCNE1|CCNE2|CDC25B|CENPC|CENPS|CENPX|CKS2|DMC1|EME1|EME2|ERCC4|ESPL1|FANCD2|FANCM|FBXO5|FMN2|HFM1|HSPA2|ING2|KLHDC3|M1AP|MCMDC2|MEI4|MEIOB|MEIOC|MLH1|MLH3|MND1|MOV10L1|MRE11|MSH3|MSH5|MUS81|MYBL1|NDC1|P3H4|PLK1|PSMC3IP|PSMD13|PTTG1|RAD21|RAD21L1|RAD50|RAD51|RAD51B|RAD51C|RAD51D|RAD54B|RAD54L|REC8|RMI1|RNF212|SLC2A8|SLX4|STAG3|SUN1|S…	DOWN	hiPSC_vs_ESC
nuclear replication fork	GO:0043596	41	1.1613225	0.002193	0.12335306	0.04453564	0.72582493	0.592	NA	BAZ1B|BCAS2|CDC45|CDC5L|ERCC5|ETAA1|GINS2|GINS4|HELB|MCM10|MCM3|MMS22L|PCNA|PLRG1|POLA1|POLA2|POLD1|POLD2|POLD3|POLD4|PRIM1|PRIM2|PRPF19|PURA|PURB|RPA1|RPA2|RPA3|SMARCA5|SMARCAD1|SMARCAL1|STN1|TIMELESS|TIPIN|TONSL|TOP1|TREX1|WDHD1|XPA|ZMIZ2|ZRANB3|	DOWN	hiPSC_vs_ESC
protein exit from endoplasmic reticulum	GO:0032527	25	1.57373739	0.00524	0.12439699	0.02215	1	0.616	NA	AUP1|DERL1|DERL2|ERLEC1|FAF2|HERPUD1|HM13|HSP90B1|LMAN1|NPLOC4|OS9|PREB|RANGRF|RHBDD1|SEC13|SEC16A|SEC61B|SEL1L|SELENOS|SURF4|SYVN1|TMED9|TMEM129|UFD1|VCP|	UP	hiPSC_vs_ESC
membrane coat	GO:0030117	89	1.04609655	0.005273	0.12445811	0.33777208	0.64672724	0.442	GO:0048475|coated membrane,	AFTPH|AP1B1|AP1G1|AP1G2|AP1M1|AP1M2|AP1S1|AP1S2|AP1S3|AP2A1|AP2A2|AP2B1|AP2M1|AP2S1|AP3B1|AP3B2|AP3D1|AP3M1|AP3M2|AP3S1|AP3S2|AP4B1|AP4E1|AP4M1|AP4S1|AP5B1|AP5M1|AP5S1|AP5Z1|ARCN1|ARFGAP2|ARFGAP3|ARL6|BAIAP2L2|CHMP1B|CHMP2A|CHMP4A|CHMP4B|CLBA1|CLTA|CLTB|CLTC|CLTCL1|COPA|COPB1|COPB2|COPE|COPG1|COPG2|COPZ1|COPZ2|DNM1|EPN2|EPS15|EPS15L1|IGF2R|KCNQ5|KLHL12|NCALD|NECAP1|NECAP2|PDCD6|PEF1|PICALM|SAR1A|…	UP	hiPSC_vs_ESC
coated membrane	GO:0048475	89	1.04609655	0.005273	0.12445811	0.33777208	0.64672724	0.442	GO:0030117|membrane coat,	AFTPH|AP1B1|AP1G1|AP1G2|AP1M1|AP1M2|AP1S1|AP1S2|AP1S3|AP2A1|AP2A2|AP2B1|AP2M1|AP2S1|AP3B1|AP3B2|AP3D1|AP3M1|AP3M2|AP3S1|AP3S2|AP4B1|AP4E1|AP4M1|AP4S1|AP5B1|AP5M1|AP5S1|AP5Z1|ARCN1|ARFGAP2|ARFGAP3|ARL6|BAIAP2L2|CHMP1B|CHMP2A|CHMP4A|CHMP4B|CLBA1|CLTA|CLTB|CLTC|CLTCL1|COPA|COPB1|COPB2|COPE|COPG1|COPG2|COPZ1|COPZ2|DNM1|EPN2|EPS15|EPS15L1|IGF2R|KCNQ5|KLHL12|NCALD|NECAP1|NECAP2|PDCD6|PEF1|PICALM|SAR1A|…	UP	hiPSC_vs_ESC
cell proliferation in forebrain	GO:0021846	23	1.46595308	0.00219	0.12492125	0.01165	0.5200712	0.72	NA	AKNA|CEP120|DISC1|DIXDC1|DOCK7|FABP7|FGF8|FGFR1|FGFR2|GLI3|HOOK3|IGF2BP1|KIF14|KIF1A|LHX5|NUMB|NUMBL|PCM1|POU3F2|RRM1|SIX3|WNT3A|ZEB2|	DOWN	hiPSC_vs_ESC
sterol homeostasis	GO:0055092	63	1.09754751	0.005374	0.1261213	0.15615931	0.72797534	0.865	NA	ABCA1|ABCA2|ABCD1|ABCG1|ACSM3|AKR1C1|APOA1|APOA2|APOB|APOE|APOM|CAV1|CD24|COMMD9|CYP39A1|CYP7B1|DGAT2|DISP3|EHD1|EPHX2|FABP3|FGFR4|GRAMD1B|HDAC9|HNF4A|IL18|INSIG1|LAMTOR1|LCAT|LDLR|LDLRAP1|LIMA1|LIPG|LPL|LRP5|LRP5L|MALL|MED13|MTTP|NFE2L1|NPC1|NPC2|NR1D1|NR1H2|NR1H3|NR1I2|NR5A2|NUS1|PCSK9|PLA2G12B|PLSCR3|RALY|RORA|SCARB1|SEC24A|SIRT1|SOAT1|SOAT2|SREBF2|TMEM97|TTC39B|VDR|XBP1|	UP	hiPSC_vs_ESC
aspartate family amino acid catabolic process	GO:0009068	20	1.52684321	0.00243	0.12632924	0.01047	0.50588576	0.646	NA	AADAT|AASS|ALDH7A1|ASRGL1|CRYM|DLD|DLST|GCAT|GCDH|GOT1|GOT2|HYKK|MAT1A|OGDH|PHYKPL|PIPOX|RIDA|SDSL|SLC25A21|TDH|	DOWN	hiPSC_vs_ESC
establishment of chromosome localization	GO:0051303	66	1.06753007	0.002674	0.12771104	0.003432	0.27638162	0.846	NA	ACTR2|ACTR3|ANKRD53|ATM|BECN1|BOD1|CCNB1|CDC23|CDCA5|CDCA8|CDT1|CENPC|CENPE|CENPF|CENPQ|CEP55|CHAMP1|CHMP1A|CHMP1B|CHMP2A|CHMP2B|CHMP3|CHMP4A|CHMP4B|CHMP4C|CHMP5|CHMP6|CHMP7|CUL3|DLGAP5|FAM83D|FMN2|GEM|KATNB1|KIF14|KIF18A|KIF22|KIF2C|KIFC1|KPNB1|MAD1L1|MEIOC|MIS12|MLH1|NDC80|NDE1|NDEL1|NUF2|NUP62|PDCD6IP|PIBF1|PINX1|PSRC1|RAB11A|RAD21L1|RRS1|SEH1L|SPDL1|SPICE1|SUN1|TERF1|TRAPPC12|UBE2B|VPS4A|VPS4…	DOWN	hiPSC_vs_ESC
pyridine nucleotide metabolic process	GO:0019362	96	0.99776306	0.0025	0.12836332	3.449e-6	0.00118	0.972	GO:0046496|nicotinamide nucleotide metabolic process,	ADPGK|AFMID|ALDOA|ALDOC|BPGM|BST1|CD38|DCXR|DERA|DHTKD1|DLD|ENO1|ENO2|ENO3|ENO4|FMO1|FOXK1|FOXK2|G6PD|GALK1|GAPDH|GCK|GPD1|GPD1L|GPD2|GPI|H6PD|HAAO|HK1|HK2|IDH1|IDH2|IDO1|KCNAB2|KYNU|LDHA|MDH1|MDH1B|MDH2|MPC1|MPC2|NADK|NADK2|NADSYN1|NAMPT|NAPRT|NAXD|NAXE|NMNAT1|NMNAT2|NMNAT3|NMRK1|NMRK2|NNMT|NNT|NOCT|NT5E|NUDT12|NUDT13|NUDT17|OGDH|OGDHL|PARP10|PARP16|PARP9|PDHA1|PDHB|PDHX|PFKFB1|PFKFB2|PFKL|PFKM|…	DOWN	hiPSC_vs_ESC
nicotinamide nucleotide metabolic process	GO:0046496	96	0.99776306	0.0025	0.12836332	3.449e-6	0.00118	0.972	GO:0019362|pyridine nucleotide metabolic process,	ADPGK|AFMID|ALDOA|ALDOC|BPGM|BST1|CD38|DCXR|DERA|DHTKD1|DLD|ENO1|ENO2|ENO3|ENO4|FMO1|FOXK1|FOXK2|G6PD|GALK1|GAPDH|GCK|GPD1|GPD1L|GPD2|GPI|H6PD|HAAO|HK1|HK2|IDH1|IDH2|IDO1|KCNAB2|KYNU|LDHA|MDH1|MDH1B|MDH2|MPC1|MPC2|NADK|NADK2|NADSYN1|NAMPT|NAPRT|NAXD|NAXE|NMNAT1|NMNAT2|NMNAT3|NMRK1|NMRK2|NNMT|NNT|NOCT|NT5E|NUDT12|NUDT13|NUDT17|OGDH|OGDHL|PARP10|PARP16|PARP9|PDHA1|PDHB|PDHX|PFKFB1|PFKFB2|PFKL|PFKM|…	DOWN	hiPSC_vs_ESC
peptide receptor activity	GO:0001653	80	1.06435922	0.005524	0.12891107	0.1053204	0.78502881	0.781	NA	ACKR3|ADCYAP1R1|AGTRAP|APLNR|BDKRB2|CALCR|CALCRL|CCKBR|CCR10|CMKLR1|CRCP|CRHR1|CRHR2|CXCR2|CXCR4|CYSLTR1|CYSLTR2|EDNRA|EDNRB|F2R|F2RL1|F2RL2|FSHR|GAL|GALR1|GCGR|GHRHR|GIPR|GLP1R|GPR143|GPR35|GPR37|GPR75|GPR83|GRPR|GUCY2C|GUCY2D|INPP5K|KISS1R|LGR4|LGR5|LTB4R|LTB4R2|MC1R|MCHR1|NMUR1|NPFFR2|NPR1|NPR2|NPR3|NPY1R|NPY2R|NPY5R|NTSR1|OGFR|OGFRL1|OPRD1|OPRK1|OPRL1|OXTR|PROKR1|PROKR2|PTH1R|PTH2R|QRFPR|RAMP…	UP	hiPSC_vs_ESC
regulation of microtubule-based movement	GO:0060632	27	1.41504997	0.00267	0.12900812	0.03383	0.66797986	0.643	NA	ARMC4|BBS2|BBS4|BORCS5|CCDC39|CCDC40|CCDC65|CCSAP|CFAP20|CFAP298|CNIH2|DNAAF1|DNAH11|FEZ1|HAP1|HDAC6|IGBP1|LAMP1|MAP2|MKKS|NEFH|RHOT1|TCTEX1D2|TRIM46|TRIM58|TTC21B|TTLL6|	DOWN	hiPSC_vs_ESC
nucleotide catabolic process	GO:0009166	93	0.9958901	0.002645	0.12932764	0.11192194	1	0.99	NA	ABCD1|ACAT1|ACOT7|ADA|ADPGK|ALDOA|ALDOC|AMPD3|BPGM|CNP|DCTPP1|DERA|DHTKD1|DNPH1|DUT|ENO1|ENO2|ENO3|ENO4|ENTPD4|FOXK1|FOXK2|GALK1|GAPDH|GCK|GDA|GPI|GPX1|HINT1|HK1|HK2|HPRT1|ITPA|LDHA|MBD4|MLYCD|NEIL1|NEIL2|NT5C|NT5C2|NT5E|NT5M|NTHL1|NUDT1|NUDT10|NUDT11|NUDT12|NUDT13|NUDT15|NUDT16|NUDT17|NUDT18|NUDT3|NUDT4|NUDT7|NUDT9|OGDH|OGDHL|OGG1|PDE10A|PDE2A|PDE4A|PDE4B|PDE4C|PDE4D|PDE5A|PDE7A|PDE8A|PDE8B|PDE9…	DOWN	hiPSC_vs_ESC
positive regulation of cell junction assembly	GO:1901890	33	1.21448183	0.00558	0.12947921	0.15663284	0.72852896	0.828	NA	ABL1|AGT|CAV1|CLDN1|CLDN19|CLDN3|CLDN5|COL16A1|EPB41L5|EPHA2|FLOT1|FMN1|IQGAP1|ITGB1BP1|KDR|LIMS1|MAP4K4|NPHP1|NPHP4|NRP1|PPM1F|PTPRJ|RAC1|ROCK1|S100A10|SDC4|SFRP1|SMAD3|TEK|THY1|TSC1|VEGFA|WNT4|	UP	hiPSC_vs_ESC
plasma lipoprotein particle clearance	GO:0034381	33	1.21395749	0.005623	0.129743	0.20054607	0.7224936	0.819	NA	AMN|AP2A1|AP2A2|AP2B1|AP2M1|AP2S1|APOA1|APOA2|APOB|APOC1|APOE|APOM|CD36|CES3|CLTA|CLTC|CUBN|DGAT2|EHD1|HDLBP|HMOX1|LDLR|LDLRAP1|LIPA|LMF1|NCEH1|NPC1|NPC2|PCSK9|SCARB1|SOAT1|SOAT2|VLDLR|	UP	hiPSC_vs_ESC
ribonucleoside monophosphate biosynthetic process	GO:0009156	95	0.99686664	0.002569	0.13024453	0.07571368	0.91457674	0.98	NA	ADA|ADK|ADPGK|ADSL|ADSS|ADSSL1|AK1|AK2|AK3|AK4|AK5|AK9|ALDOA|ALDOC|AMPD2|AMPD3|APRT|ATIC|ATP5F1A|ATP5F1B|ATP5F1C|ATP5F1D|ATP5F1E|ATP5MC1|ATP5MC2|ATP5MC3|ATP5ME|ATP5MF|ATP5MG|ATP5PB|ATP5PD|ATP5PF|ATP5PO|BPGM|CAD|CMPK1|COX5B|CYC1|DHODH|DHTKD1|DNAJC30|ENO1|ENO2|ENO3|ENO4|FOXK1|FOXK2|GALK1|GAPDH|GART|GCK|GMPS|GPI|HK1|HK2|HPRT1|IMPDH1|IMPDH2|LDHA|LDHC|LHPP|OGDH|OGDHL|PAICS|PFAS|PFKFB1|PFKFB2|PFKL|PFKM…	DOWN	hiPSC_vs_ESC
adult locomotory behavior	GO:0008344	70	1.04307537	0.002635	0.13037603	0.0112975	0.52133504	0.866	NA	ABHD12|ADAM22|APP|ARCN1|ARRB2|ATP1A2|BTBD9|CEND1|CHD7|CHL1|CLN8|CNP|CNTN2|CSTB|CTNS|CXCL12|DAB1|DMBX1|DMRT3|DRD2|DRD4|EFNB3|EN1|EPHA4|EPS8|FGF12|FOXA2|FXN|GDNF|GIGYF2|GLRB|GRIN1|GRIN2D|HIPK2|HOXB8|HTRA2|ID2|INPP5F|KALRN|KCNJ10|LGI4|MECP2|NPC1|NR4A2|NTAN1|NTF4|NTSR1|OPRD1|OTOG|OXR1|PAFAH1B1|PARK7|PBX3|PPT1|PREX2|PRKN|PUM1|SCN1A|SEZ6|SEZ6L|SLITRK6|SNCA|SNCG|SPTBN4|TMOD1|TRH|TSC1|UCHL1|ZIC1|ZMPSTE24|	DOWN	hiPSC_vs_ESC
secondary active transmembrane transporter activity	GO:0015291	173	0.9544614	0.005702	0.13083711	0.11918675	0.7198529	0.917	NA	ANKH|ATP1A3|CLCN3|CLCN4|CLCN5|CLCN6|CLCN7|LETM1|MCU|MFSD12|MFSD2A|MFSD2B|MFSD3|MFSD4B|SLC10A3|SLC10A4|SLC10A7|SLC11A2|SLC12A1|SLC12A2|SLC12A4|SLC12A5|SLC12A6|SLC12A7|SLC12A8|SLC12A9|SLC13A3|SLC13A5|SLC15A1|SLC15A2|SLC15A3|SLC15A4|SLC16A1|SLC16A10|SLC16A11|SLC16A12|SLC16A13|SLC16A14|SLC16A2|SLC16A3|SLC16A4|SLC16A5|SLC16A6|SLC16A7|SLC16A8|SLC16A9|SLC17A5|SLC17A7|SLC18A2|SLC19A1|SLC1A1|SLC1A2|SLC1A3…	UP	hiPSC_vs_ESC
protein targeting to peroxisome	GO:0006625	62	1.06847273	0.002614	0.13093709	0.019868	0.6044287	0.77	GO:0072662|protein localization to peroxisome, GO:0072663|establishment of protein localization to peroxisome,	ACAA1|ACOT2|ACOT4|ACOT8|ACOX1|ACOX2|ACOX3|AGPS|AMACR|CAT|CRAT|CROT|DECR2|DHRS4|ECH1|ECI2|EHHADH|EPHX2|GNPAT|GSTK1|HACL1|HMGCL|HSD17B4|IDE|IDH1|LONP2|MLYCD|MPV17|NOS2|NUDT19|NUDT7|PAOX|PECR|PEX1|PEX10|PEX12|PEX13|PEX14|PEX16|PEX19|PEX2|PEX26|PEX3|PEX5|PEX5L|PEX6|PEX7|PHYH|PIPOX|RAB8B|RPS27A|SCP2|SLC27A2|TYSND1|UBA52|UBB|UBC|UBE2D1|UBE2D2|UBE2D3|USP9X|ZFAND6|	DOWN	hiPSC_vs_ESC
protein localization to peroxisome	GO:0072662	62	1.06847273	0.002614	0.13093709	0.019868	0.6044287	0.769	GO:0072663|establishment of protein localization to peroxisome, GO:0006625|protein targeting to peroxisome,	ACAA1|ACOT2|ACOT4|ACOT8|ACOX1|ACOX2|ACOX3|AGPS|AMACR|CAT|CRAT|CROT|DECR2|DHRS4|ECH1|ECI2|EHHADH|EPHX2|GNPAT|GSTK1|HACL1|HMGCL|HSD17B4|IDE|IDH1|LONP2|MLYCD|MPV17|NOS2|NUDT19|NUDT7|PAOX|PECR|PEX1|PEX10|PEX12|PEX13|PEX14|PEX16|PEX19|PEX2|PEX26|PEX3|PEX5|PEX5L|PEX6|PEX7|PHYH|PIPOX|RAB8B|RPS27A|SCP2|SLC27A2|TYSND1|UBA52|UBB|UBC|UBE2D1|UBE2D2|UBE2D3|USP9X|ZFAND6|	DOWN	hiPSC_vs_ESC
establishment of protein localization to peroxisome	GO:0072663	62	1.06847273	0.002614	0.13093709	0.019868	0.6044287	0.769	GO:0072662|protein localization to peroxisome, GO:0006625|protein targeting to peroxisome,	ACAA1|ACOT2|ACOT4|ACOT8|ACOX1|ACOX2|ACOX3|AGPS|AMACR|CAT|CRAT|CROT|DECR2|DHRS4|ECH1|ECI2|EHHADH|EPHX2|GNPAT|GSTK1|HACL1|HMGCL|HSD17B4|IDE|IDH1|LONP2|MLYCD|MPV17|NOS2|NUDT19|NUDT7|PAOX|PECR|PEX1|PEX10|PEX12|PEX13|PEX14|PEX16|PEX19|PEX2|PEX26|PEX3|PEX5|PEX5L|PEX6|PEX7|PHYH|PIPOX|RAB8B|RPS27A|SCP2|SLC27A2|TYSND1|UBA52|UBB|UBC|UBE2D1|UBE2D2|UBE2D3|USP9X|ZFAND6|	DOWN	hiPSC_vs_ESC
positive regulation of adherens junction organization	GO:1903393	29	1.44204522	0.00585	0.13201071	0.01835	1	0.806	NA	ABL1|ADD1|ARF6|COL16A1|DUSP3|EPB41L5|FMN1|IQGAP1|IQSEC1|ITGB1BP1|KDR|LIMS1|MAP4K4|MAPRE2|NRP1|PPM1F|PTPN23|PTPRJ|RAC1|ROCK1|S100A10|SDC4|SFRP1|SMAD3|TEK|THY1|TSC1|VEGFA|WNT4|	UP	hiPSC_vs_ESC
positive regulation of vasculature development	GO:1904018	155	0.96291319	0.005787	0.13203482	0.1008639	0.79816575	0.986	NA	ABL1|ACVRL1|ADAM12|ADM|ADM2|AGGF1|AGO2|AKT3|ANGPT2|ANGPT4|ANGPTL4|ANXA1|ANXA3|APLNR|AQP1|BMPER|BRCA1|BTG1|C3|C5|CCBE1|CD34|CD40|CDH5|CEACAM1|CFLAR|CHI3L1|CHRNA7|CIB1|CTH|CTSH|CX3CL1|CXCR2|CXCR4|CYBB|CYP1B1|DDAH1|DLL1|ECM1|EFNB2|EGR1|EMC10|ENG|EPHA1|ERAP1|ETS1|F3|FGF1|FGF18|FGF2|FLT1|FOXC2|GAB1|GATA2|GATA4|GATA6|GPER1|GREM1|GRN|HDAC7|HDAC9|HIF1A|HIF1AN|HIPK1|HIPK2|HK2|HMGA2|HMOX1|HSPB1|HSPB6|HYAL1…	UP	hiPSC_vs_ESC
lysosomal transport	GO:0007041	99	1.02566315	0.005835	0.13239343	0.13067767	0.7454072	0.828	NA	ADRB2|AKTIP|ANKFY1|AP1G1|AP3B1|AP3D1|AP3M1|AP4M1|ARSB|ATG14|BIN1|C9orf72|CACNG4|CACNG8|CCDC91|CHMP2B|CHMP3|CHMP5|CLEC16A|CLU|DENND3|DTX3L|EHD3|EPG5|FAM160A2|GAK|GCC2|GNPTAB|GPRASP1|GRN|HGS|HGSNAT|HMGXB4|HOOK1|HOOK2|HOOK3|HSPA1A|HSPA8|IGF2R|KIF13A|LAMP1|LAMP2|LARS|LRP1|LYST|M6PR|MGRN1|MTM1|MVB12A|NAGPA|NCOA4|NEDD4|NPC1|PCDHGA3|PCSK9|PINK1|PRKN|PSAP|RAB12|RAB7A|RAB7B|RBSN|RHOB|RILP|SCARB2|SCYL2|SNA…	UP	hiPSC_vs_ESC
type I interferon signaling pathway	GO:0060337	45	1.16710803	0.005941	0.13333224	0.004584	0.85570554	0.671	GO:0071357|cellular response to type I interferon,	ADAR|BST2|EGR1|GBP2|HLA-E|HLA-F|HLA-G|HLA-H|IFI27|IFI35|IFI6|IFIT1|IFIT2|IFIT3|IFITM1|IFITM2|IFITM3|IFNAR1|IFNAR2|IP6K2|IRAK1|IRF1|IRF2|IRF3|IRF4|IRF5|IRF6|IRF7|IRF8|IRF9|ISG15|ISG20|JAK1|MX1|MX2|MYD88|OAS3|PSMB8|RNASEL|SAMHD1|SP100|STAT1|STAT2|TREX1|TYK2|	UP	hiPSC_vs_ESC
cellular response to type I interferon	GO:0071357	45	1.16710803	0.005941	0.13333224	0.004584	0.85570554	0.671	GO:0060337|type I interferon signaling pathway,	ADAR|BST2|EGR1|GBP2|HLA-E|HLA-F|HLA-G|HLA-H|IFI27|IFI35|IFI6|IFIT1|IFIT2|IFIT3|IFITM1|IFITM2|IFITM3|IFNAR1|IFNAR2|IP6K2|IRAK1|IRF1|IRF2|IRF3|IRF4|IRF5|IRF6|IRF7|IRF8|IRF9|ISG15|ISG20|JAK1|MX1|MX2|MYD88|OAS3|PSMB8|RNASEL|SAMHD1|SP100|STAT1|STAT2|TREX1|TYK2|	UP	hiPSC_vs_ESC
endoplasmic reticulum unfolded protein response	GO:0030968	99	1.02462271	0.005981	0.13350287	0.30329636	0.67919201	0.759	NA	ACADVL|ADD1|AMFR|ARFGAP1|ASNS|ATF3|ATF4|ATF6|ATF6B|ATP6V0D1|BHLHA15|CALR|CANX|CCL2|CCND1|CDK5RAP3|CLGN|CREB3|CREB3L1|CREB3L2|CREB3L3|CREB3L4|CREBRF|CTDSP2|CTH|CUL7|CXXC1|DCTN1|DDIT3|DDX11|DERL1|DERL2|DERL3|DNAJB11|DNAJB9|DNAJC3|EDEM1|EIF2AK2|EIF2AK3|EIF2S1|EP300|ERN1|ERN2|ERO1A|EXTL1|EXTL2|EXTL3|FKBP14|GFPT1|GOSR2|GSK3A|HDGF|HERPUD1|HERPUD2|HSP90B1|HSPA5|HYOU1|KDELR3|KLHDC3|LMNA|MBTPS1|MBTPS2|MYD…	UP	hiPSC_vs_ESC
cholesterol transport	GO:0030301	43	1.18035886	0.006064	0.13389533	0.16608961	0.67738831	0.861	NA	ABCA1|ABCA5|ABCA7|ABCG1|ABCG4|AKR1C1|APOA1|APOA2|APOB|APOC1|APOE|APOM|ARV1|CAV1|CD36|CEL|CES1|CFTR|CLU|LCAT|LDLR|LDLRAP1|LIMA1|LIPG|LRP6|NPC1|NPC1L1|NPC2|OSBP|OSBPL2|OSBPL5|SCARB1|SERAC1|SOAT1|SOAT2|STAR|STARD3|STARD4|STARD5|STX12|SYT7|VPS4A|VPS4B|	UP	hiPSC_vs_ESC
ovulation cycle	GO:0042698	55	1.13640428	0.006156	0.13448177	0.10742521	0.75033218	0.879	NA	ADAMTS1|ADNP|AFP|AMH|ANXA1|ARRB1|ARRB2|AXL|BMPR1B|CASP2|CASP3|EGFR|EGR1|ETS1|FSHR|FZD4|GABRB1|GAS2|GNRH1|HAS1|HAS2|HSPA5|INHBA|MAP2K6|MDK|MMP19|NCOA1|NCOR2|NHLH2|NOS3|NPY5R|NR5A1|NRIP1|OPRL1|OXTR|PAM|PCNA|PDGFRA|PLEKHA1|PTN|PTPRN|PTX3|ROBO2|SERPINF1|SGPL1|SIRT1|SLIT2|SLIT3|SRC|STAT5B|TGFB2|TGFB3|TIMP4|TYRO3|ZNF830|	UP	hiPSC_vs_ESC
regulation of wound healing	GO:0061041	117	0.99354588	0.006064	0.13461276	0.1273401	0.73868051	0.996	NA	ABAT|ADAMTS18|ADRA2A|AGER|AJAP1|ALOX12|ANO6|ANXA1|ANXA2|ANXA5|ANXA9|APOE|ARFGEF1|C1QTNF1|CADM4|CAPN3|CASK|CAV1|CD109|CD34|CD36|CD9|CDKN1A|CDKN1B|CEACAM1|CLASP1|CLASP2|CLDN1|CLDN3|CLDN4|CRK|CXCR4|DMTN|DUOX1|DUSP10|EDN1|ENPP4|EPPK1|F11|F11R|F12|F2|F2R|F2RL1|F3|F7|FGA|FGB|FGF2|FGG|FOXA2|FOXC2|GJA1|HBEGF|HMGCR|HPSE|HRAS|INSL3|KANK1|KLKB1|LYN|MTOR|MYH9|MYLK|MYOZ1|NFE2L2|NOS3|PDGFA|PDGFB|PDGFRA|PDPN|PH…	UP	hiPSC_vs_ESC
respiratory tube development	GO:0030323	157	0.96088253	0.006154	0.13516793	0.12765663	0.73843065	0.993	NA	AARD|ACVR2B|ADA|ADAMTS2|ADAMTSL2|AIMP2|ALDH1A2|ARG1|ASXL1|ATP7A|ATXN1L|BAG6|BMP4|BMPR1A|BMPR2|CCBE1|CCDC39|CCDC40|CEBPA|CELSR1|CHI3L1|CIC|CREB1|CRISPLD2|CTNNB1|CTSH|CTSZ|DAG1|DHCR7|DLG5|DNAAF1|EGFR|EIF4E|EIF4EBP1|EP300|EPAS1|ERRFI1|ESRP2|FBXW7|FGF1|FGF10|FGF18|FGF8|FGF9|FGFR1|FGFR2|FLT4|FOXA1|FOXF1|FOXJ1|FOXP2|FSTL3|GATA6|GLI1|GLI2|GLI3|GPC3|GRHL2|HECA|HEG1|HES1|HHIP|HIKESHI|HS6ST1|HSPB11|ID1|IGF…	UP	hiPSC_vs_ESC
import across plasma membrane	GO:0098739	77	1.05784244	0.00635	0.13654116	0.0356427	0.96943431	0.875	NA	ATP12A|ATP1A1|ATP1A2|ATP1A3|ATP1A4|ATP1B1|ATP1B2|ATP1B3|ATP2B4|ATP4A|CACNA2D1|CLN8|FAM155A|FAM155B|FOLR1|FXYD2|HCN2|HCN4|HFE|KCNE2|KCNH2|KCNJ10|KCNJ11|KCNJ12|KCNJ13|KCNJ14|KCNJ16|KCNJ2|KCNJ3|KCNJ4|KCNJ5|KCNJ6|KCNJ8|KCNK5|KCNK9|LRP2|NTSR1|SLC12A1|SLC12A2|SLC12A4|SLC12A5|SLC12A6|SLC12A7|SLC12A8|SLC12A9|SLC19A1|SLC1A1|SLC1A2|SLC1A3|SLC1A5|SLC1A6|SLC31A1|SLC36A4|SLC39A10|SLC39A14|SLC39A4|SLC39A5|SLC3…	UP	hiPSC_vs_ESC
positive regulation of blood vessel endothelial cell migration	GO:0043536	52	1.13504963	0.006301	0.13692788	0.06783309	0.77818581	0.883	NA	ABL1|ADAM17|AKT1|AKT3|ALOX12|AMOTL1|ANGPT1|ANGPT4|ANXA1|ATP5F1A|ATP5F1B|CD40|CIB1|ETS1|FGF18|FGF2|FGFR1|FOXC2|GATA2|HDAC7|HDAC9|HIF1A|HMGB1|HMOX1|HSPB1|JCAD|KDR|MAP2K3|MAP3K3|MAPK14|NFE2L2|NOS3|NRP1|NUS1|P2RX4|PDGFB|PDPK1|PIK3C2A|PLCG1|PLK2|PRKCA|PRKD1|PRKD2|RHOJ|SIRT1|SP1|STAT5A|TGFB1|THBS1|TMSB4X|VEGFA|VEGFC|	UP	hiPSC_vs_ESC
cytokine binding	GO:0019955	84	1.03801268	0.006335	0.13694573	0.11257955	0.72584647	0.983	NA	A2M|ACKR1|ACKR3|ACVR1|ACVRL1|BMPR2|CCR10|CD109|CD36|CD4|CD74|CD93|CER1|CHRD|CNTFR|COPS5|CRLF1|CSF2RA|CSF3R|CXCR2|CXCR4|EBI3|ENG|FZD4|GHR|GREM1|GREM2|HAX1|HMGB1|HYAL2|IFNAR1|IFNGR1|IL11RA|IL12RB2|IL13RA1|IL18BP|IL18R1|IL1R1|IL1RAPL1|IL20RA|IL20RB|IL27RA|IL2RB|IL6R|IL6ST|ITGA4|ITGAV|ITGB1|ITGB3|KIT|KLHL20|LEPR|LIFR|LRRC32|LTBP1|LTBP3|LTBP4|NBL1|NLRP7|NOG|NRP1|NRP2|NRROS|OSMR|PARK7|PDPN|PLP2|PRLR|PX…	UP	hiPSC_vs_ESC
anterior/posterior axis specification	GO:0009948	40	1.17634155	0.006455	0.13808438	0.14904808	0.75572898	0.87	NA	AURKA|BASP1|BMP4|CDX4|CER1|CTNNB1|DDIT3|EPB41L5|ETS2|FOXA2|FRS2|FZD5|GDF3|GPC3|HEY2|KDM6A|LDB1|LHX1|LRP6|NODAL|NRARP|OTX2|PCSK6|PGAP1|PLD6|RNF2|SHH|SIX2|SKI|SMAD4|SRF|TBX3|TBX6|TDGF1|TDRD5|TMED2|WLS|WNT3|WNT5A|WT1|	UP	hiPSC_vs_ESC
protein N-linked glycosylation	GO:0006487	74	1.05879345	0.006569	0.13979638	0.20244801	0.72363272	0.544	NA	ALG1|ALG10|ALG10B|ALG11|ALG12|ALG13|ALG14|ALG2|ALG3|ALG5|ALG6|ALG8|ALG9|ASGR1|B3GALNT1|B3GALT1|B3GALT5|B4GALT1|B4GALT7|DAD1|DDOST|DERL3|DHDDS|DOLK|DOLPP1|DPAGT1|DPM1|DPM2|DPM3|ENTPD5|FUT8|GAL3ST1|GFPT1|GFPT2|GORASP1|KRTCAP2|LMAN1|MAGT1|MAN1C1|MCFD2|MGAT1|MGAT2|MGAT3|MGAT4A|MGAT4B|MGAT4C|MGAT5|MGAT5B|MOGS|MPDU1|MVD|NUDT14|NUS1|OST4|OSTC|PGM3|PMM1|PMM2|RPN1|RPN2|SRD5A3|ST3GAL1|ST6GAL1|STT3A|STT3B|S…	UP	hiPSC_vs_ESC
ovulation cycle process	GO:0022602	34	1.20187004	0.006698	0.14107743	0.17920485	0.70028004	0.845	NA	ADAMTS1|AFP|AMH|ARRB1|ARRB2|BMPR1B|CASP2|CASP3|FSHR|FZD4|GAS2|HSPA5|INHBA|MAP2K6|MMP19|NOS3|NPY5R|NR5A1|NRIP1|PAM|PDGFRA|PLEKHA1|PTPRN|PTX3|ROBO2|SGPL1|SIRT1|SLIT2|SLIT3|SRC|STAT5B|TGFB2|TGFB3|ZNF830|	UP	hiPSC_vs_ESC
kinetochore	GO:0000776	129	0.95338772	0.002996	0.14144454	0.05012515	0.76814921	0.73	NA	AHCTF1|ANAPC16|APC|AURKB|BIRC5|BOD1|BOD1L1|BUB1|BUB1B|BUB3|CBX5|CCNB1|CDT1|CENPA|CENPC|CENPE|CENPF|CENPH|CENPI|CENPK|CENPM|CENPN|CENPO|CENPQ|CENPS|CENPT|CENPU|CENPV|CENPW|CENPX|CFDP1|CHAMP1|CKAP5|CLASP1|CLASP2|CLIP1|CSNK1A1|DCTN1|DCTN2|DCTN3|DCTN4|DCTN5|DCTN6|DSN1|DYNC1I1|DYNC1LI1|DYNC1LI2|DYNLL1|DYNLT3|ERCC6L|FBXO28|GPATCH11|HJURP|HNRNPU|HSF1|INCENP|ITGB3BP|KANSL1|KAT2B|KAT8|KIF18A|KIF22|KIF2C|K…	DOWN	hiPSC_vs_ESC
negative regulation of transmembrane receptor protein serine/threonine kinase signaling pathway	GO:0090101	103	0.99951228	0.006684	0.14150521	0.15952746	0.70449385	0.946	NA	ABL1|ACVR1|ADAM17|ADAMTSL2|BAMBI|BCL9L|BMPER|CAV1|CAV2|CD109|CER1|CHRD|CHRDL1|CHST11|CTDSPL2|DACT2|DKK1|DLX1|DNM2|EID2|EMILIN1|FAM89B|FBN1|FBN2|FST|FSTL3|FZD1|GDF3|GLG1|GREM1|GREM2|HIPK2|HSPA1A|HSPA5|HTRA1|HTRA3|IGSF1|LDLRAD4|LEMD2|LEMD3|LRP2|LTBP1|MAGI2|MIR17HG|MTMR4|NBL1|NOG|NOTCH1|NRROS|ONECUT1|ONECUT2|PBLD|PDPK1|PEG10|PIN1|PMEPA1|PPM1A|PRDM16|RASL11B|RBPMS2|RPS27A|SFRP1|SFRP2|SIRT1|SKI|SKIL|S…	UP	hiPSC_vs_ESC
positive regulation of stress fiber assembly	GO:0051496	47	1.15878984	0.006793	0.14160959	0.16754959	0.67996656	0.817	NA	ABL1|APOA1|ARHGEF10|ARHGEF10L|ARHGEF15|ARHGEF5|BAG4|CARMIL1|CD47|CDC42|EPHA1|EVL|FHOD1|ITGB1BP1|LIMCH1|LIMK1|LPAR1|MTOR|NF2|NOX4|NRP1|PAK1|PFN2|PPM1E|PPM1F|PXN|RAC1|RAPGEF3|RHOA|RHOC|ROCK2|S100A10|SDC4|SERPINF2|SFRP1|SH3PXD2B|SMAD3|SORBS3|SYNPO2L|TAC1|TESK1|TGFB3|TGFBR1|TPM1|TSC1|WNT11|WNT4|	UP	hiPSC_vs_ESC
regulation of protein kinase B signaling	GO:0051896	180	0.94898461	0.006767	0.14178919	0.10083301	0.7994617	0.984	NA	ADAM8|AKR1C2|AKR1C3|AKT1|ANGPT1|ARFGEF1|ARRB2|AXL|BAG4|BANK1|BTN2A2|C1QBP|C1QTNF1|C1QTNF12|CALCR|CD19|CHI3L1|CIB1|CPNE1|CX3CL1|DAG1|DDIT3|DLG1|DRD2|EGF|EGFR|ENG|EPHA2|ERBB2|ERBB3|ERBB4|F10|F3|F7|FAM110C|FGF1|FGF10|FGF16|FGF17|FGF18|FGF19|FGF2|FGF22|FGF23|FGF4|FGF8|FGF9|FGFR1|FGFR2|FGFR3|FGFR4|FLCN|FRS2|FYN|GAB1|GAS6|GATA3|GATA4|GCNT2|GDF15|GPER1|GPX1|GRB2|HAX1|HBEGF|HCLS1|HIP1|HLA-G|HPSE|HSP90AA1…	UP	hiPSC_vs_ESC
cargo loading into vesicle	GO:0035459	21	1.58001996	0.00687	0.14250045	0.04031	0.92487804	0.123	NA	CTAGE3P|CTAGE4|CTAGE8|KIF13A|MIA2|MIA3|PICALM|RAB1A|SAR1A|SEC13|SEC23A|SEC23B|SEC24A|SEC24B|SEC24C|SEC24D|SEC31A|SEC31B|TBC1D20|TMED10|TMED2|	UP	hiPSC_vs_ESC
positive regulation of cartilage development	GO:0061036	27	1.45521903	0.00701	0.14395035	0.01173	1	0.821	NA	ACVRL1|ANXA2|ANXA9|BMP1|BMP10|BMP2|BMP4|BMPR1B|BMPR2|FGF18|GDF6|GLI3|LOXL2|MDK|PKDCC|POR|RELA|RUNX2|SCX|SMAD3|SOX5|SOX6|SOX9|TAPT1|WNT5A|ZBTB16|ZNF219|	UP	hiPSC_vs_ESC
IRE1-mediated unfolded protein response	GO:0036498	54	1.1284399	0.007055	0.14414805	0.30835097	0.67976244	0.506	NA	ACADVL|ADD1|ARFGAP1|ATP6V0D1|CTDSP2|CUL7|CXXC1|DCTN1|DDX11|DNAJB11|DNAJB9|DNAJC3|EDEM1|ERN1|ERN2|EXTL1|EXTL2|EXTL3|FKBP14|GFPT1|GOSR2|GSK3A|HDGF|HSPA5|HYOU1|KDELR3|KLHDC3|LMNA|MYDGF|PARP16|PDIA5|PDIA6|PLA2G4B|PPP2R5B|PREB|PTPN1|SEC31A|SERP1|SHC1|SRPRA|SRPRB|SSR1|SULT1A3|SYVN1|TATDN2|TLN1|TPP1|TSPYL2|VAPB|WFS1|WIPI1|XBP1|YIF1A|ZBTB17|	UP	hiPSC_vs_ESC
SMAD binding	GO:0046332	72	1.05504302	0.007101	0.14436831	0.23502221	0.65484139	0.864	NA	ACVR1|ACVR1B|ACVRL1|ANKRD1|AXIN1|AXIN2|BMP2|BMPR1A|BMPR1B|CITED1|COL1A2|COL3A1|COL5A2|CREB3L1|CTNNB1|DAB2|DDX5|DROSHA|EID2|FKBP1A|FLNA|FOS|FOXH1|GATA4|HIPK2|HMGA2|IPO7|JUN|LDLRAD4|MAGI2|MEF2A|MEN1|MYOCD|PARP1|PAX6|PMEPA1|PML|PPM1A|PRDM16|PURA|PURB|RANBP3|RNF111|SKI|SKIL|SKOR1|SMAD1|SMAD2|SMAD3|SMAD4|SMAD6|SMAD7|SMURF1|SMURF2|SNW1|STUB1|TCF12|TGFB1I1|TGFBR1|TGFBR2|TGFBR3|TGFBRAP1|TGIF1|TOB1|TRIM33…	UP	hiPSC_vs_ESC
regulation of focal adhesion assembly	GO:0051893	58	1.10718841	0.007144	0.14453514	0.09546559	0.77947747	0.874	GO:0090109|regulation of cell-substrate junction assembly,	ABL1|ACVRL1|ARHGAP6|BCAS3|CAMSAP3|CLASP1|CLASP2|COL16A1|CORO1C|DAPK3|DLC1|DMTN|DUSP22|DUSP3|EFNA5|EPB41L5|EPHA3|FAM107A|FMN1|GPM6B|GREM1|IQGAP1|ITGB1BP1|KDR|LDB1|LIMCH1|LIMS1|LRP1|MACF1|MAP4K4|MMP14|NRP1|PEAK1|PHLDB2|PPM1F|PTEN|PTK2|PTPRJ|RAC1|RCC2|RHOA|RHOD|ROCK1|ROCK2|S100A10|SDC4|SFRP1|SLC9A1|SLK|SMAD3|SRC|TEK|THBS1|THY1|TSC1|VEGFA|WDPCP|WNT4|	UP	hiPSC_vs_ESC
regulation of cell-substrate junction assembly	GO:0090109	58	1.10718841	0.007144	0.14453514	0.09546559	0.77947747	0.874	GO:0051893|regulation of focal adhesion assembly,	ABL1|ACVRL1|ARHGAP6|BCAS3|CAMSAP3|CLASP1|CLASP2|COL16A1|CORO1C|DAPK3|DLC1|DMTN|DUSP22|DUSP3|EFNA5|EPB41L5|EPHA3|FAM107A|FMN1|GPM6B|GREM1|IQGAP1|ITGB1BP1|KDR|LDB1|LIMCH1|LIMS1|LRP1|MACF1|MAP4K4|MMP14|NRP1|PEAK1|PHLDB2|PPM1F|PTEN|PTK2|PTPRJ|RAC1|RCC2|RHOA|RHOD|ROCK1|ROCK2|S100A10|SDC4|SFRP1|SLC9A1|SLK|SMAD3|SRC|TEK|THBS1|THY1|TSC1|VEGFA|WDPCP|WNT4|	UP	hiPSC_vs_ESC
positive regulation of leukocyte mediated cytotoxicity	GO:0001912	27	1.45109586	0.00701	0.14467372	0.00509	0.87102625	0.859	NA	AP1G1|ARG1|CADM1|CD1D|F2RL1|FADD|FAM49B|FCGRT|HFE|HLA-E|HLA-F|HLA-G|HLA-H|IL23A|ITGAM|LAG3|LAMP1|MICA|MICB|NECTIN2|NOS2|P2RX7|PVR|RASGRP1|STAT5B|STX7|VAV1|	UP	hiPSC_vs_ESC
antigen processing and presentation of peptide antigen via MHC class I	GO:0002474	85	1.03210032	0.007228	0.14481655	0.02259894	1	0.949	NA	ABCB9|ACE|B2M|BCAP31|CALR|CANX|CD36|CHUK|CYBA|CYBB|ERAP1|FCGRT|HFE|HLA-E|HLA-F|HLA-G|HLA-H|IDE|IFI30|IKBKB|IKBKG|ITGAV|ITGB5|LNPEP|MICA|MICB|PDIA3|PSMA1|PSMA2|PSMA3|PSMA4|PSMA5|PSMA6|PSMA7|PSMB1|PSMB10|PSMB2|PSMB3|PSMB4|PSMB5|PSMB6|PSMB7|PSMB8|PSMB9|PSMC1|PSMC2|PSMC3|PSMC4|PSMC5|PSMC6|PSMD1|PSMD10|PSMD11|PSMD12|PSMD13|PSMD14|PSMD2|PSMD3|PSMD4|PSMD5|PSMD6|PSMD7|PSMD8|PSMD9|PSME1|PSME2|PSME3|PSME4|…	UP	hiPSC_vs_ESC
negative regulation of T cell activation	GO:0050868	80	1.05189632	0.007197	0.14488792	0.06830952	0.78146849	0.896	NA	ADORA2A|ANXA1|ARG1|ARG2|BCL6|BMP4|BTN2A2|CASP3|CBFB|CD274|CD300A|CD74|CEACAM1|CEBPB|CLEC4G|DLG1|DLG5|DTX1|DUSP22|DUSP3|ERBB2|FOXJ1|FOXP3|GLI3|GLMN|GNRH1|GPNMB|HFE|HLA-G|HLX|HMGB1|IDO1|IHH|IL20RB|IL4R|IRF1|JAK3|LAG3|LGALS3|LGALS9|LOXL3|LRRC32|MAD1L1|MARCH7|MDK|NDFIP1|NFKBID|NRARP|PAG1|PAWR|PDE5A|PELI1|PLA2G2A|PRDX2|PRKAR1A|PRNP|PTPN2|PTPN6|RC3H1|RC3H2|RIPOR2|RUNX1|RUNX3|SDC4|SFTPD|SHH|SMAD7|SOCS1|…	UP	hiPSC_vs_ESC
tertiary granule membrane	GO:0070821	54	1.12610592	0.007339	0.14561346	0.14683257	0.78521011	0.646	NA	ADAM10|ADAM8|ANO6|ATP11A|ATP6AP2|ATP6V0C|ATP8B4|CD177|CD300A|CD47|CD53|CD59|CD93|CEACAM1|CHRNB4|COPB1|CYBA|CYBB|CYSTM1|DYNLL1|FRMPD3|GAA|HGSNAT|ITGAM|ITGB2|KCNAB2|LAIR1|LAMTOR2|LAMTOR3|MGAM|NBEAL2|NRAS|PLAU|PLD1|PTAFR|PTPRB|RAB14|RAP2B|RAP2C|SERPINB6|SIRPA|SLC2A3|SNAP23|SNAP25|STBD1|STOM|SVIP|TMC6|TMEM63A|TRPM2|TSPAN14|UBR4|VAMP1|VAMP8|	UP	hiPSC_vs_ESC
mesonephros development	GO:0001823	84	1.02895136	0.007748	0.1459685	0.06381572	0.79421562	0.898	NA	ADAMTS16|ARG2|BCL2|BMP2|BMP4|BMP7|BMPER|CALB1|CAT|CER1|CITED1|CRLF1|CTNNB1|CTNNBIP1|DCHS1|DLG1|EPCAM|EYA1|FAT4|FGF1|FGF10|FGF2|FGF8|FGFR1|FGFR2|FMN1|FOXC1|FOXC2|FOXD1|FOXJ1|GATA3|GDF11|GDNF|GLI3|GPC3|GREB1L|GREM1|GZF1|HES1|HNF1B|ILK|KIF26B|LAMA5|LHX1|LZTS2|MYC|NOG|NPNT|OSR1|PAX2|PAX8|PBX1|PGF|PKD1|PKD2|PTCH1|RARA|RARB|RET|ROBO2|SALL1|SDC1|SDC4|SFRP1|SHH|SIX1|SLIT2|SMAD2|SMAD3|SMAD4|SMAD5|SMAD6|SM…	UP	hiPSC_vs_ESC
positive regulation of angiogenesis	GO:0045766	138	0.97385263	0.007398	0.14607352	0.12785056	0.73851231	0.979	NA	ABL1|ACVRL1|ADAM12|ADM|ADM2|AGGF1|AGO2|AKT3|ANGPT2|ANGPT4|ANGPTL4|ANXA1|ANXA3|APLNR|AQP1|BMPER|BRCA1|BTG1|C3|C5|CCBE1|CD34|CD40|CDH5|CHI3L1|CHRNA7|CIB1|CTSH|CX3CL1|CXCR2|CXCR4|CYBB|CYP1B1|DDAH1|DLL1|ECM1|EMC10|ENG|EPHA1|ERAP1|ETS1|F3|FGF1|FGF18|FGF2|FLT1|FOXC2|GAB1|GATA2|GATA4|GATA6|GREM1|GRN|HDAC7|HDAC9|HIF1A|HIPK1|HIPK2|HK2|HMGA2|HMOX1|HSPB1|HSPB6|HYAL1|ISL1|ITGA5|ITGB1|ITGB2|ITGB8|JAK1|JCAD|JM…	UP	hiPSC_vs_ESC
ureteric bud development	GO:0001657	81	1.05009574	0.007472	0.14613342000000001	0.05236217	0.82080703	0.898	NA	ADAMTS16|ARG2|BCL2|BMP2|BMP4|BMP7|BMPER|CALB1|CAT|CER1|CITED1|CRLF1|CTNNB1|CTNNBIP1|DCHS1|DLG1|EPCAM|EYA1|FAT4|FGF1|FGF2|FGF8|FGFR1|FGFR2|FMN1|FOXC1|FOXC2|FOXD1|FOXJ1|GATA3|GDF11|GDNF|GLI3|GPC3|GREB1L|GREM1|GZF1|HES1|HNF1B|ILK|KIF26B|LAMA5|LHX1|LZTS2|MYC|NOG|NPNT|OSR1|PAX2|PAX8|PBX1|PGF|PKD2|PTCH1|RARA|RARB|RET|ROBO2|SALL1|SDC1|SDC4|SFRP1|SHH|SIX1|SLIT2|SMAD2|SMAD3|SMAD4|SMAD5|SMAD6|SMAD7|SOX9|SP…	UP	hiPSC_vs_ESC
regulation of phospholipase activity	GO:0010517	49	1.15010598	0.007795	0.14618092	0.15054907	0.76052281	0.867	NA	ABL1|ABL2|ADCYAP1R1|AGT|ANG|ANXA1|ANXA8|ANXA8L1|ARF4|ARHGAP6|ARL1|BDNF|BICD1|EDNRA|EGFR|FGF2|FGFR1|FGFR2|FGFR3|FLT1|GNA13|GNA15|GNAQ|HPCA|HRAS|KIT|LPAR1|LPAR2|LRP1|NMUR1|NTF3|NTF4|NTRK2|NTRK3|P2RY6|PDGFRA|PDGFRB|PDPK1|PLA2R1|PLAA|PLCB2|PLCG1|PPT1|PRKCZ|PTAFR|RASGRP1|RASGRP4|RGS2|SNCA|	UP	hiPSC_vs_ESC
isoprenoid metabolic process	GO:0006720	95	1.01593126	0.007337	0.14627749	0.10604989	0.74836236	0.978	NA	ABCA4|ADH5|AGRN|AKR1B1|AKR1B15|AKR1C1|AKR1C3|ALDH1A1|ALDH1A2|ALDH1A3|ALDH3A2|ALDH8A1|APOA1|APOA2|APOB|APOE|APOM|BCO1|BCO2|COQ2|CRABP1|CRABP2|CYP1B1|CYP26A1|CYP26B1|CYP26C1|CYP27C1|CYP2C8|CYP2D6|CYP2E1|CYP2S1|CYP3A5|CYP4V2|DGAT1|DGAT2|DHDDS|DHRS3|DPAGT1|DPM1|DPM2|EGFR|FDFT1|FDPS|GGPS1|GPC1|GPC2|GPC3|GPC4|GPC5|GPC6|HMGCR|HMGCS1|HMGCS2|HSPG2|HTRA2|IDI1|LPL|LRAT|LRP1|LRP2|LRP8|LSS|MVD|MVK|NAPEPLD|NUS…	UP	hiPSC_vs_ESC
extrinsic apoptotic signaling pathway	GO:0097191	86	1.0289664	0.007745	0.14659279	0.20137633	0.72231666	0.957	NA	ACVR1B|APPL1|BAD|BAG3|BAK1|BAX|BCL2|BCL2L1|BCL2L10|BCL2L11|BCL2L2|BEX3|BID|BLOC1S2|BOK|CASP2|CASP3|CASP8|CASP8AP2|CASP9|CD70|CIB1|CRADD|DAB2IP|DAPK1|DAXX|DCC|DDX3X|DDX47|DEDD|DEDD2|DELE1|DIABLO|ERBB3|EYA2|FADD|FAS|FGFR3|G0S2|GABARAP|GSK3A|GSK3B|HIPK1|IFI27|IL6R|INHBA|ITGAV|JAK2|KITLG|KRT18|KRT8|LCN2|MCL1|MKNK2|MLLT11|MOAP1|NDUFA13|NF1|NGF|P2RX7|PARP2|PDPK1|PIDD1|PIK3R1|PML|PYCARD|RAF1|RIPK1|RNF41…	UP	hiPSC_vs_ESC
positive regulation of pathway-restricted SMAD protein phosphorylation	GO:0010862	39	1.1979964	0.007467	0.14672635	0.19237515	0.71565648	0.788	NA	ACVR1|ACVR1B|ACVR2A|ACVRL1|BMP10|BMP2|BMP4|BMP5|BMP7|BMP8A|BMP8B|BMPR1A|BMPR2|CSNK2B|DAB2|ENG|GDF1|GDF10|GDF11|GDF15|GDF3|GDF6|GDF7|HFE|INHA|INHBA|INHBE|LEFTY1|LEFTY2|NODAL|RBPMS|SDCBP|SMAD4|TGFB1|TGFB2|TGFB3|TGFBR1|TTK|TWSG1|	UP	hiPSC_vs_ESC
scavenger receptor activity	GO:0005044	34	1.1918447	0.007724	0.14686356	0.28039384	0.67147376	0.151	NA	ACKR3|AGER|CD36|COLEC12|CXCL16|ENPP1|ENPP2|HHIPL1|LGALS3BP|LOXL2|LOXL3|LOXL4|LRP1|MEGF10|PGBD1|PRSS12|SBSPON|SCARA3|SCARA5|SCARB1|SCARB2|SCARF1|SCARF2|SCART1|SSC4D|SSC5D|STAB1|SUSD2|TINAGL1|TMPRSS13|TMPRSS2|TMPRSS4|TMPRSS5|VTN|	UP	hiPSC_vs_ESC
lipoprotein particle receptor binding	GO:0070325	23	1.48379216	0.00756	0.14715128	0.02035	1	0.776	NA	ANKRA2|AP2A1|AP2M1|APOA1|APOA2|APOB|APOE|CLTC|CLU|DKK1|DNAJA1|HSP90B1|HSPG2|LANCL1|LDLRAP1|LRP1|LRPAP1|MESD|PCSK9|PICALM|RELN|SNX17|SYT1|	UP	hiPSC_vs_ESC
lymphocyte costimulation	GO:0031294	37	1.19570054	0.007714	0.14736269	0.15676367	0.7274897	0.787	NA	AKT1|CARD11|CAV1|CD24|CD274|CD320|CD81|CDC42|CSK|DPP4|EFNB1|EFNB2|EFNB3|FYN|GRAP2|GRB2|HHLA2|ICOSLG|LCK|LGALS1|LYN|MAP3K8|PAK1|PAK2|PAK3|PDCD1|PDPK1|PIK3CA|PIK3R1|PTPN11|PTPN6|RAC1|SRC|TMIGD2|TNFRSF13C|VAV1|YES1|	UP	hiPSC_vs_ESC
cardiac septum morphogenesis	GO:0060411	73	1.05155844	0.007628	0.14777096	0.09762024	0.78459163	0.899	NA	ACVR1|BMP4|BMP5|BMP7|BMPR1A|BMPR2|CHD7|CITED2|DHRS3|DNAH11|ENG|FGF8|FGFR2|FGFRL1|FZD1|FZD2|GATA4|GATA6|GJA5|HAND1|HES1|HEY1|HEY2|HEYL|ID2|ISL1|JAG1|LRP2|MDM2|MIR17HG|MKS1|MSX2|NKX2-5|NOG|NOS3|NOTCH1|NOTCH2|NRP1|NRP2|NSD2|PARVA|PROX1|RARA|RARB|RBM15|RBPJ|ROBO1|ROBO2|SAV1|SEMA3C|SLIT2|SLIT3|SMAD4|SMAD6|SMAD7|SMO|SOX11|SOX4|TBX1|TBX2|TBX20|TBX3|TBX5|TGFB2|TGFBR1|TGFBR2|TGFBR3|TP53|VANGL2|WNT11|WNT5A…	UP	hiPSC_vs_ESC
mesonephric epithelium development	GO:0072163	82	1.04859311	0.007709	0.14794753	0.05381559	0.84038259	0.898	GO:0072164|mesonephric tubule development,	ADAMTS16|ARG2|BCL2|BMP2|BMP4|BMP7|BMPER|CALB1|CAT|CER1|CITED1|CRLF1|CTNNB1|CTNNBIP1|DCHS1|DLG1|EPCAM|EYA1|FAT4|FGF1|FGF2|FGF8|FGFR1|FGFR2|FMN1|FOXC1|FOXC2|FOXD1|FOXJ1|GATA3|GDF11|GDNF|GLI3|GPC3|GREB1L|GREM1|GZF1|HES1|HNF1B|ILK|KIF26B|LAMA5|LHX1|LZTS2|MYC|NOG|NPNT|OSR1|PAX2|PAX8|PBX1|PGF|PKD1|PKD2|PTCH1|RARA|RARB|RET|ROBO2|SALL1|SDC1|SDC4|SFRP1|SHH|SIX1|SLIT2|SMAD2|SMAD3|SMAD4|SMAD5|SMAD6|SMAD7|SO…	UP	hiPSC_vs_ESC
mesonephric tubule development	GO:0072164	82	1.04859311	0.007709	0.14794753	0.05381559	0.84038259	0.898	GO:0072163|mesonephric epithelium development,	ADAMTS16|ARG2|BCL2|BMP2|BMP4|BMP7|BMPER|CALB1|CAT|CER1|CITED1|CRLF1|CTNNB1|CTNNBIP1|DCHS1|DLG1|EPCAM|EYA1|FAT4|FGF1|FGF2|FGF8|FGFR1|FGFR2|FMN1|FOXC1|FOXC2|FOXD1|FOXJ1|GATA3|GDF11|GDNF|GLI3|GPC3|GREB1L|GREM1|GZF1|HES1|HNF1B|ILK|KIF26B|LAMA5|LHX1|LZTS2|MYC|NOG|NPNT|OSR1|PAX2|PAX8|PBX1|PGF|PKD1|PKD2|PTCH1|RARA|RARB|RET|ROBO2|SALL1|SDC1|SDC4|SFRP1|SHH|SIX1|SLIT2|SMAD2|SMAD3|SMAD4|SMAD5|SMAD6|SMAD7|SO…	UP	hiPSC_vs_ESC
G protein-coupled peptide receptor activity	GO:0008528	75	1.05109853	0.0077	0.14846721	0.14405013	0.78463378	0.757	NA	ACKR3|ADCYAP1R1|AGTRAP|APLNR|BDKRB2|CALCR|CALCRL|CCKBR|CCR10|CMKLR1|CRCP|CXCR2|CXCR4|CYSLTR1|CYSLTR2|EDNRA|EDNRB|F2R|F2RL1|F2RL2|FSHR|GAL|GALR1|GCGR|GHRHR|GIPR|GLP1R|GPR143|GPR35|GPR37|GPR75|GPR83|GRPR|INPP5K|KISS1R|LGR4|LGR5|LTB4R|LTB4R2|MC1R|MCHR1|NMUR1|NPFFR2|NPR1|NPR3|NPY1R|NPY2R|NPY5R|NTSR1|OGFR|OGFRL1|OPRD1|OPRK1|OPRL1|OXTR|PROKR1|PROKR2|PTH1R|PTH2R|QRFPR|RAMP1|RAMP2|RAMP3|SIGMAR1|SORCS1|SO…	UP	hiPSC_vs_ESC
response to type I interferon	GO:0034340	49	1.14821129	0.00803	0.14990809	0.007695	0.90295394	0.707	NA	ADAR|BST2|EGR1|GBP2|HLA-E|HLA-F|HLA-G|HLA-H|IFI27|IFI35|IFI6|IFIT1|IFIT2|IFIT3|IFITM1|IFITM2|IFITM3|IFNAR1|IFNAR2|IKBKE|IP6K2|IRAK1|IRF1|IRF2|IRF3|IRF4|IRF5|IRF6|IRF7|IRF8|IRF9|ISG15|ISG20|JAK1|MX1|MX2|MYD88|OAS3|PSMB8|RNASEL|SAMHD1|SETD2|SHMT2|SP100|STAT1|STAT2|TREX1|TRIM56|TYK2|	UP	hiPSC_vs_ESC
response to reactive oxygen species	GO:0000302	171	0.94314915	0.00809	0.15034576	0.06154773	0.77538811	0.992	NA	ABL1|ADA|ADAM9|ADPRHL2|AGAP3|AIFM1|AKR1C3|AKT1|ANKZF1|ANXA1|APEX1|APOE|APTX|AQP1|ARG1|ATP7A|AXL|BAD|BAK1|BCL2|BECN1|BNIP3|BTK|CAMKK2|CAPN2|CASP3|CAT|CBX8|CCNA2|CCS|CDK1|CDK2|CFLAR|CHUK|COL1A1|CRK|CRYAB|CRYGD|CYP1B1|CYP2E1|DNM2|DPEP1|DUSP1|ECT2|EDN1|EEF2|EGFR|EGLN1|ERCC6|ERCC6L2|ETS1|EZH2|FANCC|FER|FKBP1B|FOS|FOSL1|FOXO1|FXN|FYN|GLRX2|GNAO1|GPX1|GSTP1|GUCY1B1|HBA1|HBA2|HDAC2|HDAC6|HMOX1|HNRNPD|HSF…	UP	hiPSC_vs_ESC
glutathione transferase activity	GO:0004364	20	1.52229794	0.00826	0.15212475	0.00346	0.78945667	0.301	NA	GSTA2|GSTA4|GSTK1|GSTM1|GSTM2|GSTM3|GSTM4|GSTM5|GSTO1|GSTO2|GSTP1|GSTT2|GSTT2B|GSTZ1|LANCL1|LTC4S|MGST1|MGST2|MGST3|PTGES|	UP	hiPSC_vs_ESC
regulation of cell killing	GO:0031341	49	1.14658449	0.008237	0.15238597	0.005501	0.86900942	0.884	NA	AGER|AP1G1|ARG1|ARRB2|BAD|BCL2L11|CADM1|CD1D|CD55|CD59|CEACAM1|CR1L|CRK|CXCL6|DNASE1|F2RL1|FADD|FAM49B|FCGRT|GAPDH|HFE|HLA-E|HLA-F|HLA-G|HLA-H|HSP90AB1|ICAM1|IL11|IL23A|ITGAM|LAG3|LAMP1|LGALS9|MICA|MICB|NCR1|NECTIN2|NOS2|P2RX7|PPP3CB|PVR|RASGRP1|SERPINB4|SERPINB9|STAT5B|STX7|SYK|TGFB2|VAV1|	UP	hiPSC_vs_ESC
mismatch repair	GO:0006298	32	1.20074272	0.003279	0.15304437	0.006165	0.3836477	0.725	NA	ABL1|ERCC1|EXO1|LIG1|MCM9|MLH1|MLH3|MSH2|MSH3|MSH5|MSH6|MUTYH|PCNA|PMS1|PMS2|PMS2P1|PMS2P3|PMS2P5|PMS2P6|POLD1|POLD2|POLD3|POLD4|RNASEH2A|RPA1|RPA2|RPA3|SETD2|TDG|TP73|TREX1|XPC|	DOWN	hiPSC_vs_ESC
antigen binding	GO:0003823	34	1.1845757	0.008552	0.15337198	0.006998	0.87088852	0.745	NA	ABO|CD1D|CD40|CD48|DHCR24|EP400|FCGRT|FCN3|HFE|HLA-DPA1|HLA-DPB1|HLA-DQB1|HLA-DRA|HLA-DRB1|HLA-DRB5|HLA-E|HLA-F|HLA-G|HLA-H|ITGA4|KLRD1|LAG3|MAML1|PLG|PPP2R1A|SIRPA|SLC7A5|SLC7A8|SPON2|TAP1|TAPBP|TGFB1|TOPORS|TSPAN4|	UP	hiPSC_vs_ESC
negative regulation of cytokine secretion	GO:0050710	38	1.18878367	0.008505	0.15387294	0.11970628	0.72087054	0.862	NA	ANGPT1|ANXA1|ANXA4|APOA1|APOA2|ARG2|BANK1|BTN2A2|C1QTNF3|CARD8|CD200|CD34|CPTP|CX3CL1|EZR|F2RL1|FN1|FOXP3|GAS6|HDAC9|IL27RA|LGR4|LRRC32|MAPKBP1|NLRP12|NLRP7|PML|PPP1R11|PTGER4|SERPINB1|SSC5D|SYT11|TLR6|TMSB4X|TNFAIP3|TNFRSF21|TRIM27|ZC3H12A|	UP	hiPSC_vs_ESC
organic anion transmembrane transporter activity	GO:0008514	156	0.95043282	0.008393	0.1538844	0.1285483	0.74149982	0.939	NA	ABCB11|ABCC1|ABCC2|ABCC3|ABCC5|ABCD1|ABCG2|ASIC3|ATP8A2|ATP8B1|CEACAM1|CFTR|CTNS|GJA1|MFSD10|MFSD2A|MPC1|MPC2|OCA2|PDPN|RTBDN|SFXN1|SFXN3|SFXN5|SLC10A3|SLC10A4|SLC10A7|SLC13A3|SLC13A5|SLC15A4|SLC16A1|SLC16A10|SLC16A11|SLC16A12|SLC16A13|SLC16A14|SLC16A2|SLC16A3|SLC16A4|SLC16A5|SLC16A6|SLC16A7|SLC16A8|SLC16A9|SLC17A5|SLC17A7|SLC19A1|SLC19A2|SLC1A1|SLC1A2|SLC1A3|SLC1A4|SLC1A5|SLC1A6|SLC23A2|SLC25A1|…	UP	hiPSC_vs_ESC
endochondral bone morphogenesis	GO:0060350	64	1.07332133	0.008547	0.15395242	0.19170256	0.71574764	0.837	NA	ALPL|ANXA2|ANXA6|ANXA9|AXIN2|BMP4|BMPR1B|BMPR2|CARM1|CER1|COCH|COL12A1|COL13A1|COL14A1|COL1A1|COL20A1|COL27A1|COL2A1|COL6A1|COL6A2|COL6A3|COL7A1|CSGALNACT1|DLX5|FGF18|FGFR3|FOXC1|GNAS|IHH|IMPAD1|INPPL1|MATN1|MATN2|MATN3|MATN4|MEF2C|MEF2D|MMP14|MMP16|NAB1|NAB2|NPPC|PEX7|POC1A|RARA|RARB|RARG|RUNX2|SCARA3|SCX|SERPINH1|SMPD3|SOX9|STC1|TEK|TGFBR2|THBS3|TMEM119|TRIP11|TRPV4|VIT|VWA1|VWA2|ZMPSTE24|	UP	hiPSC_vs_ESC
positive regulation of autophagy	GO:0010508	109	0.98982292	0.008502	0.15449534	0.17792831	0.69861527	0.949	NA	ADRB2|AMBRA1|ATP5IF1|BAD|BAG3|BCL2L11|BECN1|BNIP3|BNIP3L|C9orf72|CALCOCO2|CAMKK2|CDC37|CLEC16A|DAPK1|DCN|DHRSX|EIF2AK4|EPM2A|FBXO7|FLCN|FOXO1|FOXO3|FYCO1|GBA|GNAI3|GPSM1|GSK3A|GSK3B|HDAC6|HIF1A|HK2|HMGB1|HMOX1|HSPB8|HTT|IKBKG|KAT5|KDR|KIAA1324|LARP1|LRRK2|LRSAM1|MAP3K7|MAPK3|MFN2|MID2|MTDH|MUL1|NOD1|NPRL2|OPTN|PAFAH1B2|PARK7|PIK3CB|PIM2|PINK1|PIP4K2A|PIP4K2B|PIP4K2C|PLEKHF1|PLK2|PLK3|PRKAA1|PRKAA…	UP	hiPSC_vs_ESC
negative regulation of wound healing	GO:0061045	60	1.09752301	0.008481	0.15480828	0.1598364	0.70509999	0.884	NA	ABAT|ADAMTS18|AGER|AJAP1|ALOX12|ANXA2|ANXA5|ANXA9|APOE|C1QTNF1|CASK|CD109|CD34|CD9|CDKN1A|CDKN1B|CEACAM1|CLASP1|CLASP2|CRK|DUSP10|EDN1|EPPK1|F11|F12|F2|FGA|FGB|FGF2|FGG|GJA1|HMGCR|KLKB1|MYOZ1|NOS3|PDGFA|PDGFB|PDGFRA|PHLDB2|PLAT|PLAU|PLAUR|PLG|PRKCD|PRKG1|PROC|PROS1|PTEN|SERPINE1|SERPINE2|SERPINF2|SERPING1|SH2B3|SMAD3|TFPI|THBD|UBASH3B|VTN|WFDC1|WNT4|	UP	hiPSC_vs_ESC
specific granule membrane	GO:0035579	73	1.0452334	0.008673	0.15487351	0.16655525	0.67861352	0.688	NA	ADAM10|ADAM8|ADGRG3|AGPAT2|ALDH3B1|ANO6|AP1M1|ATP11A|ATP6V1D|ATP8A1|ATP8B4|BST1|CD177|CD36|CD47|CD53|CD59|CD93|CEACAM1|CHRNB4|CKAP4|CMTM6|CYBA|CYBB|DEGS1|DGAT1|DNAJC5|HGSNAT|HMOX2|HVCN1|ITGAM|ITGAV|ITGB2|KCNAB2|LAIR1|LAMTOR1|LAMTOR2|LAMTOR3|MLEC|MMP25|MOSPD2|ORMDL3|P2RX1|PGRMC1|PLAU|PLAUR|PLD1|PTPRB|PTPRJ|RAB37|RAP1A|RAP2B|SCAMP1|SLC15A4|SLC27A2|SLC2A3|SLC44A2|SLCO4C1|SNAP23|SNAP25|STK10|STOM|TMB…	UP	hiPSC_vs_ESC
inorganic cation import across plasma membrane	GO:0098659	60	1.09575088	0.008749	0.1555461	0.03959062	0.95086953	0.823	GO:0099587|inorganic ion import across plasma membrane,	ATP12A|ATP1A1|ATP1A2|ATP1A3|ATP1A4|ATP1B1|ATP1B2|ATP1B3|ATP2B4|ATP4A|CACNA2D1|FAM155A|FAM155B|FXYD2|HCN2|HCN4|HFE|KCNE2|KCNH2|KCNJ10|KCNJ11|KCNJ12|KCNJ13|KCNJ14|KCNJ16|KCNJ2|KCNJ3|KCNJ4|KCNJ5|KCNJ6|KCNJ8|KCNK5|KCNK9|SLC12A1|SLC12A2|SLC12A4|SLC12A5|SLC12A6|SLC12A7|SLC12A8|SLC12A9|SLC31A1|SLC39A10|SLC39A14|SLC39A4|SLC39A5|SLC39A6|SLC39A8|SLC8A1|SLC8A3|SLC9A1|SLC9A3|SLC9A5|SLC9A6|SLC9A7|SLC9A9|TRPM2…	UP	hiPSC_vs_ESC
inorganic ion import across plasma membrane	GO:0099587	60	1.09575088	0.008749	0.1555461	0.03959062	0.95086953	0.823	GO:0098659|inorganic cation import across plasma membrane,	ATP12A|ATP1A1|ATP1A2|ATP1A3|ATP1A4|ATP1B1|ATP1B2|ATP1B3|ATP2B4|ATP4A|CACNA2D1|FAM155A|FAM155B|FXYD2|HCN2|HCN4|HFE|KCNE2|KCNH2|KCNJ10|KCNJ11|KCNJ12|KCNJ13|KCNJ14|KCNJ16|KCNJ2|KCNJ3|KCNJ4|KCNJ5|KCNJ6|KCNJ8|KCNK5|KCNK9|SLC12A1|SLC12A2|SLC12A4|SLC12A5|SLC12A6|SLC12A7|SLC12A8|SLC12A9|SLC31A1|SLC39A10|SLC39A14|SLC39A4|SLC39A5|SLC39A6|SLC39A8|SLC8A1|SLC8A3|SLC9A1|SLC9A3|SLC9A5|SLC9A6|SLC9A7|SLC9A9|TRPM2…	UP	hiPSC_vs_ESC
outflow tract septum morphogenesis	GO:0003148	28	1.39746841	0.00889	0.1560309	0.01982	1	0.883	NA	ACVR1|BMP4|BMPR1A|BMPR2|ENG|FGF8|FGFR2|GATA6|ISL1|LRP2|MSX2|NKX2-5|NRP1|NRP2|PARVA|RARA|RARB|ROBO1|ROBO2|SEMA3C|SMAD4|SMAD6|TBX1|TBX2|TBX20|TGFB2|TGFBR2|ZFPM2|	UP	hiPSC_vs_ESC
peptide hormone binding	GO:0017046	38	1.18583637	0.008863	0.15621792	0.18422905	0.704496	0.807	NA	ACVR1|ADCYAP1R1|ANXA5|C2CD2L|CALCR|CALCRL|CCKBR|CRHBP|CRHR1|CRHR2|ECE1|EDNRB|GALR1|GCGR|GHR|GHRHR|GIPR|GLP1R|GUCY2C|GUCY2D|IDE|IGF1R|INHBA|INSR|LEPR|NPR1|NPR2|NPR3|OXTR|PIK3R1|PRLR|PTH1R|PTH2R|RAMP1|RAMP2|SLC40A1|VIPR1|VIPR2|	UP	hiPSC_vs_ESC
negative regulation of fat cell differentiation	GO:0045599	41	1.15489221	0.008947	0.15636675	0.19849705	0.71952989	0.769	NA	ANKRD26|ARNTL|ASXL1|BBS12|C1QL4|CCDC85B|DDIT3|E2F1|ENPP1|FOXO1|GATA2|GATA3|GPER1|GPS2|ID4|INSIG1|JAG1|JDP2|MMP11|MSX2|RORA|RUNX1T1|SIRT1|SIRT2|SMAD3|SORT1|TGFB1|TGFB1I1|TRIB2|TRIB3|TRIO|TRPV4|WNT1|WNT10B|WNT3A|WNT5A|WWTR1|ZADH2|ZFP36L2|ZFPM1|ZFPM2|	UP	hiPSC_vs_ESC
cellular response to unfolded protein	GO:0034620	119	0.97897437	0.008838	0.15644933	0.28421546	0.67433443	0.827	NA	ACADVL|ADD1|AMFR|ARFGAP1|ASNS|ATF3|ATF4|ATF6|ATF6B|ATP6V0D1|BAG3|BAK1|BAX|BHLHA15|CALR|CANX|CCL2|CCND1|CDK5RAP3|CLGN|CREB3|CREB3L1|CREB3L2|CREB3L3|CREB3L4|CREBRF|CTDSP2|CTH|CUL7|CXXC1|DAB2IP|DAXX|DCTN1|DDIT3|DDX11|DERL1|DERL2|DERL3|DNAJB11|DNAJB9|DNAJC3|EDEM1|EIF2AK2|EIF2AK3|EIF2S1|EP300|ERN1|ERN2|ERO1A|EXTL1|EXTL2|EXTL3|FKBP14|GFPT1|GOSR2|GSK3A|HDGF|HERPUD1|HERPUD2|HSF1|HSP90B1|HSPA13|HSPA14|HSP…	UP	hiPSC_vs_ESC
lung development	GO:0030324	153	0.94801804	0.009002	0.15666193	0.12883977	0.74213877	0.995	NA	AARD|ACVR2B|ADA|ADAMTS2|ADAMTSL2|AIMP2|ALDH1A2|ARG1|ASXL1|ATP7A|ATXN1L|BAG6|BMP4|BMPR1A|BMPR2|CCBE1|CCDC39|CCDC40|CEBPA|CELSR1|CHI3L1|CIC|CREB1|CRISPLD2|CTNNB1|CTSH|CTSZ|DAG1|DHCR7|DLG5|DNAAF1|EGFR|EIF4E|EIF4EBP1|EP300|EPAS1|ERRFI1|ESRP2|FBXW7|FGF1|FGF10|FGF18|FGF8|FGF9|FGFR1|FGFR2|FLT4|FOXA1|FOXF1|FOXJ1|FOXP2|FSTL3|GATA6|GLI1|GLI2|GLI3|GPC3|GRHL2|HEG1|HES1|HHIP|HIKESHI|HS6ST1|HSPB11|ID1|IGFBP5|I…	UP	hiPSC_vs_ESC
Rho GTPase binding	GO:0017048	165	0.94761999	0.009106	0.15714109	0.31630814	0.68193046	0.178	NA	ABI2|ABR|AKAP13|ALS2|ANLN|ARFIP2|ARHGAP17|ARHGAP4|ARHGAP44|ARHGDIA|ARHGDIB|ARHGDIG|ARHGEF1|ARHGEF10|ARHGEF10L|ARHGEF11|ARHGEF12|ARHGEF15|ARHGEF16|ARHGEF17|ARHGEF18|ARHGEF19|ARHGEF2|ARHGEF25|ARHGEF26|ARHGEF28|ARHGEF3|ARHGEF33|ARHGEF37|ARHGEF39|ARHGEF4|ARHGEF40|ARHGEF5|ARHGEF6|ARHGEF7|ARHGEF9|ATP7A|BCR|BRK1|C15orf62|CAV1|CDC42BPB|CDC42EP1|CDC42EP2|CDC42EP3|CDC42EP4|CDC42EP5|CDC42SE1|CDC42SE2|CDKL5|…	UP	hiPSC_vs_ESC
organic acid transmembrane transporter activity	GO:0005342	106	0.98713918	0.009076	0.15728112	0.14051555	0.77358896	0.936	GO:0046943|carboxylic acid transmembrane transporter activity,	ABCB11|ABCC2|ABCC3|ABCG2|CEACAM1|CTNS|MFSD2A|MPC1|MPC2|OCA2|PDPN|SFXN1|SFXN3|SFXN5|SLC10A3|SLC10A4|SLC10A7|SLC13A3|SLC13A5|SLC15A4|SLC16A1|SLC16A10|SLC16A11|SLC16A12|SLC16A13|SLC16A14|SLC16A2|SLC16A3|SLC16A4|SLC16A5|SLC16A6|SLC16A7|SLC16A8|SLC16A9|SLC17A5|SLC17A7|SLC19A1|SLC19A2|SLC1A1|SLC1A2|SLC1A3|SLC1A4|SLC1A5|SLC1A6|SLC23A2|SLC25A1|SLC25A10|SLC25A11|SLC25A12|SLC25A13|SLC25A15|SLC25A18|SLC25A2…	UP	hiPSC_vs_ESC
carboxylic acid transmembrane transporter activity	GO:0046943	106	0.98713918	0.009076	0.15728112	0.14051555	0.77358896	0.936	GO:0005342|organic acid transmembrane transporter activity,	ABCB11|ABCC2|ABCC3|ABCG2|CEACAM1|CTNS|MFSD2A|MPC1|MPC2|OCA2|PDPN|SFXN1|SFXN3|SFXN5|SLC10A3|SLC10A4|SLC10A7|SLC13A3|SLC13A5|SLC15A4|SLC16A1|SLC16A10|SLC16A11|SLC16A12|SLC16A13|SLC16A14|SLC16A2|SLC16A3|SLC16A4|SLC16A5|SLC16A6|SLC16A7|SLC16A8|SLC16A9|SLC17A5|SLC17A7|SLC19A1|SLC19A2|SLC1A1|SLC1A2|SLC1A3|SLC1A4|SLC1A5|SLC1A6|SLC23A2|SLC25A1|SLC25A10|SLC25A11|SLC25A12|SLC25A13|SLC25A15|SLC25A18|SLC25A2…	UP	hiPSC_vs_ESC
cornification	GO:0070268	33	1.17899839	0.009239	0.15875884	0.38626717	0.61823822	0.313	NA	CAPN1|CAPNS1|CYP26B1|DSC2|DSC3|DSG2|DSP|EVPL|FURIN|JUP|KAZN|KLK13|KLK14|KLK5|KRT10|KRT15|KRT18|KRT19|KRT7|KRT8|KRT80|PCSK6|PERP|PKP1|PKP2|PKP3|PKP4|PPL|PRSS8|SPINK5|ST14|TGM1|TMEM79|	UP	hiPSC_vs_ESC
diterpenoid metabolic process	GO:0016101	72	1.04129116	0.009387	0.16062787	0.1376987	0.77152599	0.873	NA	ABCA4|ADH5|AGRN|AKR1B1|AKR1B15|AKR1C1|AKR1C3|ALDH1A1|ALDH1A2|ALDH1A3|ALDH3A2|ALDH8A1|APOA1|APOA2|APOB|APOE|APOM|BCO1|BCO2|CRABP1|CRABP2|CYP1B1|CYP26A1|CYP26B1|CYP26C1|CYP27C1|CYP2C8|CYP2D6|CYP2S1|CYP3A5|CYP4V2|DGAT1|DGAT2|DHRS3|EGFR|GPC1|GPC2|GPC3|GPC4|GPC5|GPC6|HSPG2|LPL|LRAT|LRP1|LRP2|LRP8|NAPEPLD|OPN1SW|PECR|PLB1|PNPLA4|PPARD|RARRES2|RBP1|RBP4|RDH10|RDH11|RDH12|RDH13|RDH14|RDH16|RDH5|RETSAT|SC…	UP	hiPSC_vs_ESC
peroxisomal transport	GO:0043574	63	1.05151321	0.003902	0.16186841	0.02287523	0.62632373	0.779	NA	ABCD1|ACAA1|ACOT2|ACOT4|ACOT8|ACOX1|ACOX2|ACOX3|AGPS|AMACR|CAT|CRAT|CROT|DECR2|DHRS4|ECH1|ECI2|EHHADH|EPHX2|GNPAT|GSTK1|HACL1|HMGCL|HSD17B4|IDE|IDH1|LONP2|MLYCD|MPV17|NOS2|NUDT19|NUDT7|PAOX|PECR|PEX1|PEX10|PEX12|PEX13|PEX14|PEX16|PEX19|PEX2|PEX26|PEX3|PEX5|PEX5L|PEX6|PEX7|PHYH|PIPOX|RAB8B|RPS27A|SCP2|SLC27A2|TYSND1|UBA52|UBB|UBC|UBE2D1|UBE2D2|UBE2D3|USP9X|ZFAND6|	DOWN	hiPSC_vs_ESC
monocarboxylic acid catabolic process	GO:0072329	97	0.98228311	0.003945	0.16201552	0.01237514	0.5133807	0.836	NA	ABAT|ABCD1|ABCD3|ABHD16A|ACAA1|ACAA2|ACAD10|ACAD11|ACADL|ACADM|ACADS|ACADVL|ACAT1|ACAT2|ACBD5|ACOT8|ACOX1|ACOX2|ACOX3|ACOXL|AIG1|AKR1A1|AKR1D1|ALDH3A2|ALDH5A1|AMACR|ASRGL1|AUH|BDH2|CEL|CPT1A|CPT1B|CPT1C|CPT2|CRABP1|CRAT|CROT|CRYL1|CYP26A1|CYP26B1|CYP26C1|CYP39A1|DCXR|DECR1|DECR2|ECH1|ECHDC1|ECHDC2|ECHS1|ECI1|ECI2|EHHADH|ETFA|ETFB|ETFDH|FAAH|FAH|GCDH|GLYATL2|HACL1|HADH|HADHA|HADHB|HOGA1|HSD17B4|ID…	DOWN	hiPSC_vs_ESC
cardiac septum development	GO:0003279	108	0.98504966	0.009547	0.16269038	0.12266515	0.7280141	0.996	NA	ACVR1|ADAMTS6|ANK2|AP2B1|BMP4|BMP5|BMP7|BMPR1A|BMPR2|CHD7|CITED2|CPLANE1|CRELD1|DCTN5|DHRS3|DNAH11|DNM2|ENG|FGF8|FGFR2|FGFRL1|FRS2|FZD1|FZD2|GATA3|GATA4|GATA6|GJA5|HAND1|HECTD1|HEG1|HES1|HEY1|HEY2|HEYL|ID2|ISL1|JAG1|LMO4|LRP2|LTBP1|LUZP1|MAML1|MATR3|MDM2|MDM4|MIR17HG|MKS1|MSX2|MYH10|NDST1|NKX2-5|NOG|NOS3|NOTCH1|NOTCH2|NPHP3|NPRL3|NRP1|NRP2|NSD2|PARVA|PAX8|PCSK5|PDE2A|PLXND1|PRDM1|PROX1|PTK7|RARA|…	UP	hiPSC_vs_ESC
chromosome localization	GO:0050000	67	1.05164572	0.00389	0.1630194	0.004196	0.30769699	0.849	NA	ACTR2|ACTR3|ANKRD53|ATM|BECN1|BOD1|CCNB1|CDC23|CDCA5|CDCA8|CDT1|CENPC|CENPE|CENPF|CENPQ|CEP55|CHAMP1|CHMP1A|CHMP1B|CHMP2A|CHMP2B|CHMP3|CHMP4A|CHMP4B|CHMP4C|CHMP5|CHMP6|CHMP7|CUL3|DLGAP5|FAM83D|FMN2|GEM|KATNB1|KIF14|KIF18A|KIF22|KIF2C|KIFC1|KPNB1|MAD1L1|MEIOC|MIS12|MLH1|NDC80|NDE1|NDEL1|NUF2|NUP62|NUP98|PDCD6IP|PIBF1|PINX1|PSRC1|RAB11A|RAD21L1|RRS1|SEH1L|SPDL1|SPICE1|SUN1|TERF1|TRAPPC12|UBE2B|VPS4…	DOWN	hiPSC_vs_ESC
meiotic cell cycle process	GO:1903046	123	0.96199586	0.00386	0.16344865	0.07968967	0.93243728	0.939	NA	ACTR2|ACTR3|AGO4|ASPM|ATM|ATRX|AURKA|BAG6|BRCA2|BRIP1|BUB1|BUB1B|C11orf80|C14orf39|CCNA1|CCNB1IP1|CCNE1|CCNE2|CDC25B|CENPC|CENPS|CENPX|CKS2|CYP26B1|DAZL|DMC1|DPEP3|EME1|EME2|ERCC1|ERCC4|ESPL1|FANCA|FANCD2|FANCM|FBXO5|FIGNL1|FMN2|GOLGA2|HFM1|HSF1|HSPA2|HUS1|ING2|KIF18A|KLHDC3|M1AP|MARF1|MASTL|MCMDC2|MEI4|MEIOB|MEIOC|MLH1|MLH3|MND1|MOV10L1|MRE11|MSH3|MSH5|MSH6|MUS81|MYBL1|MYH9|NCAPD2|NCAPD3|NCAPH|N…	DOWN	hiPSC_vs_ESC
growth factor activity	GO:0008083	109	0.98461635	0.009647	0.16371892	0.11131215	0.72107096	0.838	NA	ADA2|AGT|AMH|ARTN|BDNF|BMP1|BMP10|BMP2|BMP4|BMP5|BMP7|BMP8A|BMP8B|CD320|CDNF|CLCF1|CLEC11A|CNTF|CSF1|CSPG5|CXCL1|CXCL12|DKK1|EFEMP1|EGF|F2|FGF1|FGF10|FGF11|FGF12|FGF13|FGF14|FGF16|FGF17|FGF18|FGF19|FGF2|FGF22|FGF23|FGF4|FGF8|FGF9|GDF1|GDF10|GDF11|GDF15|GDF3|GDF6|GDF7|GDNF|GFER|GH2|GMFB|GMFG|GPI|GRN|HBEGF|HDGF|HDGFL3|IGF2|IL11|IL34|INHA|INHBA|INHBE|JAG1|JAG2|KITLG|LEFTY1|LEFTY2|LIF|MACC1|MANF|MDK|…	UP	hiPSC_vs_ESC
monocarboxylic acid binding	GO:0033293	50	1.08965179	0.004038	0.16421363	0.04340467	0.72760408	0.845	NA	ACACB|ACOX1|ACOX2|ACOX3|ACOXL|ADH5|AFP|AKR1C1|AKR1C2|AKR1C3|APOC1|CRABP1|CRABP2|CYP26A1|CYP26B1|CYP26C1|CYP27C1|CYP4F11|DBT|FABP3|FABP5|HLCS|HNF4A|ID3|IGF2R|LCN12|LRAT|MCCC1|NDUFAB1|NME2|NR2F2|OXER1|PC|PCCA|PPARA|PPARD|PPARG|PRR7|PSAP|PTGDS|PYGL|RARA|RIDA|RXRA|SCP2|SERPINA5|SNCA|STARD5|STX3|VDR|	DOWN	hiPSC_vs_ESC
intrinsic component of postsynaptic membrane	GO:0098936	106	0.9681685	0.00408	0.16426869	0.01811933	0.59060396	0.939	NA	ABHD17A|ABHD17B|ABHD6|ADAM22|ADCY1|ADORA1|ADORA2A|ADRA2C|CACNG4|CACNG5|CACNG7|CANX|CDH10|CDH2|CDH9|CHRM2|CHRM3|CHRNA10|CHRNA9|CHRNB1|CHRNE|CLSTN1|CLSTN2|CLSTN3|CNIH2|CNTN1|CNTN2|CSPG5|DAGLA|DCC|DRD2|EFNB2|EFNB3|EPHA4|EPHA7|EPHB2|ERBB4|FLRT3|FXYD6|GABRA1|GABRA3|GABRA4|GABRA5|GABRB2|GABRD|GLRA4|GRIA1|GRID1|GRID2|GRIK5|GRIN1|GRIN2A|GRM2|GRM3|GSG1L|HTR3A|KCNA1|KCNC1|KCND2|KCND3|LRFN1|LRFN2|LRFN3|LRFN…	DOWN	hiPSC_vs_ESC
integral component of postsynaptic membrane	GO:0099055	101	0.98321782	0.00384	0.16427971	0.02537467	0.63544988	0.937	NA	ABHD6|ADAM22|ADCY1|ADORA1|ADORA2A|ADRA2C|CACNG4|CACNG5|CACNG7|CANX|CDH10|CDH2|CDH9|CHRM2|CHRM3|CHRNA10|CHRNA9|CHRNB1|CHRNE|CLSTN1|CLSTN2|CLSTN3|CNIH2|CSPG5|DAGLA|DCC|DRD2|EFNB2|EFNB3|EPHA4|EPHA7|EPHB2|ERBB4|FLRT3|FXYD6|GABRA1|GABRA3|GABRA4|GABRA5|GABRB2|GABRD|GLRA4|GRIA1|GRID1|GRID2|GRIK5|GRIN1|GRIN2A|GRM2|GRM3|GSG1L|HTR3A|KCNA1|KCNC1|KCND2|KCND3|LRFN1|LRFN2|LRFN3|LRFN4|LRFN5|LRRC4|LRRC4B|LRRC4C|…	DOWN	hiPSC_vs_ESC
negative regulation of STAT cascade	GO:1904893	20	1.48472274	0.00977	0.16444832	0.02802	1	0.722	NA	ADIPOR1|BCL3|CAV1|DAB1|GGNBP2|HGS|INPP5F|LEPROT|NF2|PARP14|PIBF1|PPP2CA|PPP2R1A|PTPN2|PTPRT|SH2B3|SOCS1|SOCS2|SOCS3|VHL|	UP	hiPSC_vs_ESC
chaperone-mediated protein folding	GO:0061077	52	1.08857341	0.004129	0.16464544	0.0156381	0.55366955	0.588	NA	BAG1|CCT2|CD74|CHORDC1|CLU|CRTAP|CSNK2A1|DFFA|DNAJB1|DNAJB12|DNAJB14|DNAJB2|DNAJB4|DNAJB5|DNAJC18|DNAJC24|DNAJC5|DNAJC7|ERO1A|FKBP1A|FKBP1B|FKBP4|FKBP5|GAK|HSPA13|HSPA14|HSPA1A|HSPA1B|HSPA1L|HSPA2|HSPA5|HSPA8|HSPA9|HSPB1|HSPB6|HSPE1|HSPH1|P3H1|PDCL3|PDIA4|PEX19|PPIB|PPID|PTGES3|SGTA|ST13|TOR1A|TOR1B|TOR2A|TRAP1|UNC45A|UNC45B|	DOWN	hiPSC_vs_ESC
integral component of lumenal side of endoplasmic reticulum membrane	GO:0071556	20	1.4903432	0.00977	0.16512506	0.00452	0.928182	0.676	GO:0098553|lumenal side of endoplasmic reticulum membrane,	BCAP31|CALR|CANX|CD74|HLA-DPA1|HLA-DPB1|HLA-DQB1|HLA-DRA|HLA-DRB1|HLA-DRB5|HLA-E|HLA-F|HLA-G|HLA-H|HM13|PKD2|SPPL2A|SPPL2B|SPPL3|TAPBP|	UP	hiPSC_vs_ESC
lumenal side of endoplasmic reticulum membrane	GO:0098553	20	1.4903432	0.00977	0.16512506	0.00452	0.928182	0.677	GO:0071556|integral component of lumenal side of endoplasmic reticulum membrane,	BCAP31|CALR|CANX|CD74|HLA-DPA1|HLA-DPB1|HLA-DQB1|HLA-DRA|HLA-DRB1|HLA-DRB5|HLA-E|HLA-F|HLA-G|HLA-H|HM13|PKD2|SPPL2A|SPPL2B|SPPL3|TAPBP|	UP	hiPSC_vs_ESC
nucleotide-excision repair, preincision complex stabilization	GO:0006293	21	1.46883259	0.00383	0.16557695	0.02285	0.62983188	0.669	NA	CHD1L|CUL4A|CUL4B|DDB1|DDB2|ERCC1|ERCC2|ERCC3|ERCC4|ERCC5|GTF2H1|GTF2H2|GTF2H3|GTF2H4|GTF2H5|PARP1|RBX1|RPA1|RPA2|RPA3|XPA|	DOWN	hiPSC_vs_ESC
transcription-coupled nucleotide-excision repair	GO:0006283	73	1.02827331	0.003828	0.1672511	0.01723615	0.5755194	0.8	NA	AQR|CCNH|CDK7|COPS2|COPS3|COPS4|COPS5|COPS6|COPS7A|COPS7B|COPS8|CUL4A|CUL4B|DDB1|EP300|ERCC1|ERCC2|ERCC3|ERCC4|ERCC5|ERCC6|ERCC8|GPS1|GTF2H1|GTF2H2|GTF2H3|GTF2H4|GTF2H5|HMGN1|ISY1|LIG1|LIG3|MNAT1|PCNA|POLD1|POLD2|POLD3|POLD4|POLK|POLR2A|POLR2B|POLR2C|POLR2D|POLR2E|POLR2F|POLR2G|POLR2H|POLR2I|POLR2J|POLR2K|POLR2L|PPIE|PRPF19|RBX1|RFC1|RFC2|RFC3|RFC4|RFC5|RPA1|RPA2|RPA3|RPS27A|TCEA1|UBA52|UBB|UBC|U…	DOWN	hiPSC_vs_ESC
glycosaminoglycan metabolic process	GO:0030203	133	0.96195705	0.01015683	0.16752651	0.1790869	0.7011534	0.823	NA	ABCC5|ACAN|AGRN|AKT1|ANGPT1|ARSB|B3GALT6|B3GAT1|B3GAT2|B3GAT3|B3GNT2|B3GNT3|B3GNT4|B3GNT7|B4GALT1|B4GALT2|B4GALT3|B4GALT4|B4GALT5|B4GALT6|B4GALT7|B4GAT1|BCAN|BGN|CD44|CEMIP|CEMIP2|CHP1|CHPF|CHPF2|CHST1|CHST11|CHST12|CHST13|CHST14|CHST15|CHST2|CHST3|CHST4|CHST6|CHST7|CHST9|CHSY1|CHSY3|CLN6|CSGALNACT1|CSGALNACT2|CSPG4|CSPG5|DCN|DSE|DSEL|EGFLAM|EXT1|EXT2|FGF2|FMOD|FOXC1|FUCA1|GALNS|GALNT5|GCNT2|GLB1…	UP	hiPSC_vs_ESC
brush border	GO:0005903	79	1.03585668	0.009996	0.16757306	0.22492374	0.70732145	0.827	NA	ABCC2|ABCG2|ACTN1|ACTN4|ACTR3|ADD3|AMN|AQP1|ATP6V0A4|ATP7A|ATP8B1|B4GALT1|CA4|CAPZA2|CD36|CLIC1|CUBN|CYBRD1|DAB1|DCXR|DNM1L|ENPEP|EPS8|ESPN|EZR|FLII|FLNB|FOLR1|GIPC1|GNA12|GNA13|HSP90AB1|ITPR3|KCNK1|LCTL|LIMA1|LRP2|MFSD10|MME|MYH10|MYH14|MYH9|MYL12B|MYL6|MYO1B|MYO1C|MYO1D|MYO1E|NPC1L1|PDZD3|PDZK1|PEMT|PEX19|PLB1|PLEC|PLS1|PTH1R|RALGDS|RGS19|SCART1|SCIN|SHANK2|SLC11A2|SLC15A1|SLC22A5|SLC26A6|SLC27…	UP	hiPSC_vs_ESC
endoplasmic reticulum exit site	GO:0070971	25	1.41606788	0.01013	0.1677577	0.03184	0.99065818	0.0845	NA	APOB|CRYZL2P-SEC16B|CTAGE3P|CTAGE4|CTAGE8|LRRK2|MIA2|MIA3|MPPE1|PDCD6|PDCD6IP|PREB|SAR1A|SAR1B|SEC16A|SEC16B|SEC23A|SEC23B|SEC31A|SEC31B|TFG|TMED5|VAPA|VAPB|YIPF5|	UP	hiPSC_vs_ESC
regulation of substrate adhesion-dependent cell spreading	GO:1900024	48	1.13343611	0.01008871	0.16843225	0.20843862	0.7273215	0.853	NA	ABL1|ACTN4|AP1AR|APOA1|ARHGEF7|ARPC2|C1QBP|CALR|CARMIL1|CDC42|CIB1|CORO1C|CRK|CRKL|CSPG5|DMTN|DNM2|DOCK1|DOCK5|EFNA5|FBLN1|FGA|FGB|FGG|FLNA|HAS2|ITGB1BP1|KANK1|LIMS1|LIMS2|MDK|MELTF|MYADM|NEDD9|NRP1|PDPN|POSTN|PREX1|PTK2|RAC1|RAC3|RCC2|RREB1|S100A10|TACSTD2|TRIOBP|UNC13D|WASHC2C|	UP	hiPSC_vs_ESC
protein localization to Golgi apparatus	GO:0034067	24	1.41381277	0.01013	0.16843688	0.02418	1	0.194	NA	ARFRP1|ARL1|ARL5A|ARL5B|BICD2|COG7|CSNK1D|GAK|GBF1|GCC2|GOLPH3|IFT20|OBSL1|OPTN|PACS1|PAQR3|RAB33B|RAB6A|RIPOR1|SORL1|SYS1|VPS13A|VPS13C|VPS13D|	UP	hiPSC_vs_ESC
dendritic shaft	GO:0043198	36	1.15431182	0.003815	0.16849354	0.02281828	0.6332074	0.754	NA	APP|ARHGEF2|BAIAP2|CNIH2|CNIH3|CRIPT|DLG3|EPHA4|FLNA|GIPC1|GPER1|GRM7|ILK|INPP5J|JPH4|KIRREL1|KIRREL3|LPAR1|LZTS1|MAP1A|MAP2|MPP2|NLGN1|NSF|NTSR1|PREX1|PRKAR2B|PSEN1|PSEN2|RTN4R|SEZ6|SLC8A1|SYNDIG1|SYNGAP1|ZMYND8|ZNF804A|	DOWN	hiPSC_vs_ESC
cellular lipid catabolic process	GO:0044242	150	0.92867044	0.004481	0.16885572	0.01697684	0.57623027	0.946	NA	ABCD1|ABCD3|ABHD12|ABHD16A|ABHD2|ABHD6|ACAA1|ACAA2|ACAD10|ACAD11|ACADL|ACADM|ACADS|ACADVL|ACAT1|ACAT2|ACBD5|ACER2|ACER3|ACOT8|ACOX1|ACOX2|ACOX3|ACOXL|AIG1|AKR1C3|ALDH3A2|AMACR|APOA2|APOB|ASAH1|ASAH2|ASAH2B|AUH|BCO1|BCO2|BDH2|CEL|CPS1|CPT1A|CPT1B|CPT1C|CPT2|CRABP1|CRAT|CROT|CYP1B1|CYP26A1|CYP26B1|CYP26C1|DAGLA|DAGLB|DDHD2|DECR1|DECR2|ECH1|ECHDC1|ECHDC2|ECHS1|ECI1|ECI2|EHHADH|ENPP2|ETFA|ETFB|ETFDH|…	DOWN	hiPSC_vs_ESC
regulation of glutamate receptor signaling pathway	GO:1900449	54	1.08498392	0.004445	0.16902197	0.04745653	0.74675854	0.861	NA	ACTN2|ADRB2|APP|ARC|CACNG4|CACNG5|CACNG7|CACNG8|CAPN1|CCL2|CNIH2|CNIH3|CRHBP|CX3CL1|DAPK1|DLG1|DLG2|DLG3|DLG4|EPHB2|FRRS1L|FYN|GRIA1|GRIA3|GRIN1|GRIN2A|GRIN2B|GSG1L|KLHL24|LRRC7|MAPK8IP2|MEF2C|MINK1|NECAB2|NEFL|NETO1|NETO2|NLGN1|NLGN2|NLGN3|PINK1|PPARGC1A|PRNP|PTK2B|RASGRF1|RELN|RGS9|SHANK1|SHANK2|SHANK3|SHISA6|SHISA7|SHISA9|UNC13A|	DOWN	hiPSC_vs_ESC
excitatory synapse	GO:0060076	43	1.12485016	0.004404	0.16904133	0.05624724	0.79933363	0.806	NA	ADCY8|AKAP5|BAIAP2|BSN|CADM3|CADPS2|CALB2|CBLN1|CNTN6|CTNNA2|CYFIP1|DGKI|DLG4|ELFN1|FGFR2|GRIA1|GRIA3|GRID2|GRIN1|IGSF11|ITGA3|KCNJ3|LRRC4|LRRTM1|NETO1|NLGN1|NLGN3|NLGN4X|NLGN4Y|P2RX6|PDE4B|PLCB4|SHANK1|SHISA6|SHISA7|SLC16A3|SLC17A7|SLC6A9|SPTBN2|SYNDIG1|SYP|SYT1|SYT11|	DOWN	hiPSC_vs_ESC
positive regulation of T cell differentiation	GO:0045582	60	1.0860469	0.01034969	0.1693474	0.08296369	0.75550303	0.893	NA	ADA|ADAM8|ANXA1|AP3B1|AP3D1|BAD|BCL6|BTN2A2|CBFB|CD46|CD74|CD83|CYLD|DUSP10|EGR3|FOXP3|GATA3|GLI2|GLI3|HLA-G|HLX|IHH|IL18|IL23A|IL4R|ITPKB|LGALS9|MALT1|MDK|MYB|NCKAP1L|NFKBID|NFKBIZ|NKAP|PNP|PRKCZ|RAG1|RARA|RASGRP1|RHOA|RHOH|RIPK2|RUNX1|RUNX3|SART1|SHH|SOCS1|SOCS5|STAT5B|SYK|TGFBR2|TNFSF4|TNFSF9|VSIR|XBP1|ZAP70|ZBTB1|ZBTB16|ZBTB7B|ZMIZ1|	UP	hiPSC_vs_ESC
chromosome, centromeric region	GO:0000775	184	0.91506809	0.0037200000000000002	0.16977723	0.06433816	0.83884709	0.799	NA	AHCTF1|ANAPC16|APC|ATRX|AURKA|AURKB|AURKC|BAZ1B|BIRC5|BOD1|BOD1L1|BUB1|BUB1B|BUB3|CBX1|CBX3|CBX5|CCNB1|CDCA5|CDCA8|CDT1|CEBPB|CENPA|CENPB|CENPC|CENPE|CENPF|CENPH|CENPI|CENPK|CENPL|CENPM|CENPN|CENPO|CENPP|CENPQ|CENPS|CENPT|CENPU|CENPV|CENPW|CENPX|CFDP1|CHAMP1|CKAP5|CLASP1|CLASP2|CLIP1|CSNK1A1|CTCF|DAXX|DCTN1|DCTN2|DCTN3|DCTN4|DCTN5|DCTN6|DNMT1|DNMT3A|DSCC1|DSN1|DYNC1I1|DYNC1LI1|DYNC1LI2|DYNLL1|DYN…	DOWN	hiPSC_vs_ESC
regulation of epithelial cell differentiation	GO:0030856	119	0.9727071	0.01033861	0.16984262	0.096521	0.78342245	0.987	NA	ACVRL1|ADD1|AHI1|AJAP1|ALOX15B|APOLD1|AQP3|ARNTL|ATOH1|ATOH8|BAD|BMP4|BTG1|CAV1|CBFB|CCND1|CD109|CD24|CDH5|CDKN1B|CDKN1C|CEACAM1|CEBPB|CITED1|CLDN5|CLOCK|CTNNB1|CTSK|CTSL|CTSV|CYP27B1|DLL1|ERRFI1|ESRP1|ETV2|EZH2|F11R|FAT4|FOXC1|FOXE3|FOXJ1|FOXJ2|FRZB|GATA3|GDF3|GDNF|GRHL1|GRHL2|GSK3A|GSK3B|H2AFY|H2AFY2|HES1|HEY2|ID1|IKBKB|JAG1|KDF1|KEAP1|KIAA1109|KLF7|LHX1|LIF|MAFF|MAFG|MED1|MMP9|MSX2|MYCL|NCOA3|…	UP	hiPSC_vs_ESC
'de novo' protein folding	GO:0006458	36	1.15441325	0.003809	0.17001812	0.0123434	0.5172893	0.498	NA	BAG1|CCT2|CD74|CHCHD4|DNAJB1|DNAJB12|DNAJB14|DNAJB4|DNAJB5|DNAJC18|DNAJC2|DNAJC7|ENTPD5|ERO1A|FKBP1A|FKBP1B|GAK|HSPA13|HSPA14|HSPA1A|HSPA1B|HSPA1L|HSPA2|HSPA5|HSPA8|HSPA9|HSPD1|HSPE1|HSPH1|PTGES3|SELENOF|ST13|TOR1A|TOR1B|TOR2A|UGGT1|	DOWN	hiPSC_vs_ESC
respiratory electron transport chain	GO:0022904	96	0.98383549	0.003772	0.1702406	0.14371583	1	0.585	NA	AFG1L|AIFM2|ALDH5A1|BID|COA6|COQ9|COX10|COX15|COX4I1|COX5A|COX5B|COX6A1|COX6B1|COX6C|COX7A2L|COX7B|COX7C|COX8A|CYC1|CYCS|DLD|ETFA|ETFB|ETFDH|ETFRF1|GPD1|GPD2|IMMP2L|MECP2|MTCO2P12|MYBBP1A|NDUFA1|NDUFA10|NDUFA11|NDUFA12|NDUFA13|NDUFA2|NDUFA3|NDUFA4|NDUFA5|NDUFA6|NDUFA7|NDUFA8|NDUFA9|NDUFAB1|NDUFAF1|NDUFAF2|NDUFB1|NDUFB10|NDUFB11|NDUFB2|NDUFB3|NDUFB4|NDUFB5|NDUFB6|NDUFB7|NDUFB8|NDUFB9|NDUFC1|NDUFC2…	DOWN	hiPSC_vs_ESC
inner ear morphogenesis	GO:0042472	90	0.99682887	0.004395	0.17028602	0.0629873	0.82384982	0.975	NA	ABR|ALDH1A3|ATOH1|ATP6V1B1|ATP8A2|BCR|CELSR1|CEP290|CHD7|CHRNA10|CHRNA9|COL11A1|COL2A1|CTHRC1|DLX5|DLX6|DVL1|DVL2|EPHB2|EYA1|FGF10|FGF8|FGF9|FGFR1|FGFR2|FOXG1|FRZB|FZD2|FZD3|FZD6|GATA2|GATA3|GBX2|GLI2|GRHL3|HESX1|HMX2|HOXA1|HPN|INSIG1|INSIG2|ITGA8|KCNQ4|LRIG1|LRIG3|MAFB|MYO15A|MYO3A|MYO3B|MYO7A|NR4A3|NTN1|OTX1|PAX2|PAX8|PDZD7|POU3F4|PROX1|PRRX1|PTK7|RIPOR2|ROR2|SCRIB|SEC24B|SIX1|SIX4|SLC44A4|SLC9…	DOWN	hiPSC_vs_ESC
regulation of tumor necrosis factor-mediated signaling pathway	GO:0010803	48	1.1311121	0.01045129	0.17033118	0.22775991	0.68377922	0.819	NA	ADAM17|APOA1|BIRC2|BIRC3|CARD8|CASP8|CCDC3|CHUK|CLIP3|CPNE1|CYLD|F2RL1|GAS6|GPS2|GSTP1|HIPK1|HIST1H2BJ|HSPA1A|HSPA1B|IKBKB|IKBKG|MADD|OTULIN|PELI3|PIAS4|PRKN|PTPN2|PYCARD|RACK1|RBCK1|RFFL|RIPK1|RNF31|SHARPIN|SPATA2|SPHK1|SPPL2A|SPPL2B|SYK|TAX1BP1|TNFAIP3|TNFRSF1A|TRADD|TRAF1|TRAF2|TRAIP|TRIM32|ZNF675|	UP	hiPSC_vs_ESC
postreplication repair	GO:0006301	51	1.08369875	0.004563	0.17035842	0.02556799	0.63641051	0.632	NA	BRCA1|DTL|FAAP20|ISG15|MAD2L2|MSH2|NPLOC4|NSMCE1|PARP10|PCLAF|PCNA|POLD1|POLD2|POLD3|POLD4|POLE2|POLH|POLI|POLK|POLN|PRIMPOL|RAD18|RCHY1|REV1|REV3L|RFC1|RFC2|RFC3|RFC4|RFC5|RPA1|RPA2|RPA3|RPS27A|SPRTN|TRIM25|UBA52|UBB|UBC|UBE2A|UBE2B|UBE2L6|UBE2N|UBE2V1|UBE2V2|UFD1|USP10|USP43|VCP|WDR33|ZBTB1|	DOWN	hiPSC_vs_ESC
alpha-amino acid catabolic process	GO:1901606	85	1.00322465	0.0037	0.17074424	0.02902042	0.65129441	0.984	NA	AADAT|AASS|ACAD8|ACAT1|ADHFE1|AFMID|AHCY|ALDH4A1|ALDH6A1|ALDH7A1|ALDH8A1|AMDHD1|AMT|ARG1|ARG2|ASRGL1|AUH|BCAT2|BLMH|CARNMT1|CARNS1|CBS|CDO1|CRYM|CSAD|DDAH1|DDAH2|DLD|DLST|FAH|FTCD|GAD1|GAD2|GCAT|GCDH|GCSH|GLDC|GLS|GLS2|GLUD1|GLUD2|GLUL|GOT1|GOT2|GPT|GPT2|GSTZ1|HAAO|HIBADH|HIBCH|HMGCL|HMGCLL1|HNMT|HOGA1|HPD|HYKK|IDO1|IL4I1|IVD|KYAT1|KYNU|MAT1A|MCCC1|MCCC2|MTRR|NOS1|NOS2|NOS3|OAT|OGDH|PAH|PCBD1|PHY…	DOWN	hiPSC_vs_ESC
replication fork	GO:0005657	69	1.023286	0.004328	0.1709059	0.09276447	0.96942409	0.785	NA	BAZ1B|BCAS2|BCL6|BLM|CDC45|CDC5L|DMAP1|DNMT1|DONSON|ERCC5|ETAA1|GINS2|GINS4|H2AFX|HELB|HMCES|MCM10|MCM3|MMS22L|MRE11|NBN|PCNA|PIF1|PLRG1|POLA1|POLA2|POLD1|POLD2|POLD3|POLD4|POLH|PRIM1|PRIM2|PRPF19|PURA|PURB|RAD18|RAD51B|RAD51C|RAD51D|RFC1|RFC2|RFC3|RFC4|RFC5|RPA1|RPA2|RPA3|RTF2|SMARCA5|SMARCAD1|SMARCAL1|STN1|TIMELESS|TIPIN|TONSL|TOP1|TP53|TP53BP1|TREX1|UBE2B|UHRF1|WDHD1|WRN|XPA|XRCC2|XRCC3|ZMIZ2|…	DOWN	hiPSC_vs_ESC
pancreas development	GO:0031016	60	1.08410428	0.01069923	0.17097951	0.09695033	0.78535502	0.879	NA	ACVR2B|AKT1|ALDH1A2|ANXA1|BAK1|BMP4|BMP5|CCDC39|CCDC40|CDK6|CTNNB1|DLL1|DNAAF1|EIF2AK3|FGF10|FOXA2|FOXF1|FOXO1|GATA6|GDF11|GIPR|HES1|HNF1A|HNF1B|HNF4A|IGF2|IHH|IL6R|ILDR2|INSM1|INSR|ISL1|MEIS2|MEN1|MET|MSLN|NKX3-2|NPHP3|NR5A2|ONECUT1|ONECUT2|PAX6|PDPK1|PDX1|PROX1|RFX3|RFX6|SELENOT|SHH|SIDT2|SMAD2|SMO|SOX4|SOX9|TCF7L2|WFS1|WLS|WNT5A|XBP1|ZIC3|	UP	hiPSC_vs_ESC
atrioventricular valve morphogenesis	GO:0003181	23	1.40650738	0.01063	0.17120553	0.02746	1	0.854	NA	ACVR1|BMP2|BMPR1A|BMPR2|DCHS1|EFNA1|GATA4|HEY1|HEY2|HEYL|MDM2|MDM4|NOTCH1|OLFM1|SLIT3|SMAD4|SMAD6|SOX4|TBX5|TGFB2|TGFBR2|TWIST1|ZFPM1|	UP	hiPSC_vs_ESC
regulation of synapse assembly	GO:0051963	96	0.97860758	0.004383	0.17142063	0.06169523	0.82534954	0.793	NA	ADGRB1|ADGRB2|ADGRB3|ADGRL1|ADGRL3|ADNP|AGRN|AMIGO1|AMIGO2|AMIGO3|APP|ARF6|ARMCX5-GPRASP2|ASIC2|BDNF|BHLHB9|CBLN1|CBLN2|CLSTN1|CLSTN2|CLSTN3|COLQ|CUX2|DKK1|DLG5|EEF2K|EFNA5|EIF4G1|EPHA7|EPHB1|EPHB2|EPHB3|FLRT2|FLRT3|FZD1|GAP43|GPC4|GPC6|GRID2|GRIN1|IL1RAP|IL1RAPL1|IL1RAPL2|LHFPL4|LINGO2|LRFN1|LRFN3|LRFN4|LRFN5|LRRC24|LRRC4B|LRRN1|LRRN3|LRRTM1|LRRTM3|MDGA1|MEF2C|NECTIN1|NLGN1|NLGN2|NLGN3|NRXN1|NTN…	DOWN	hiPSC_vs_ESC
GTP-Rho binding	GO:0017049	21	1.46130407	0.01061	0.17155618	0.05051	0.85018266	0.143	NA	ANLN|C15orf62|CDC42EP1|CDC42EP2|CDC42EP3|CDC42EP4|CDC42EP5|EXOC1|KCTD10|KCTD13|PKN1|PKN2|PKN3|ROCK1|ROCK2|RTKN|STXBP6|TNFAIP1|TRIOBP|WHAMM|WHAMMP3|	UP	hiPSC_vs_ESC
clathrin-coated pit	GO:0005905	65	1.06110084	0.01069827	0.17163206	0.26773931	0.66481582	0.753	NA	AAK1|ACKR3|ADCY8|AMN|AP1S1|AP1S2|AP1S3|AP2A1|AP2A2|AP2B1|AP2M1|AP2S1|APP|ARRB1|ARRB2|ATAT1|CEMIP|CLTA|CLTB|CLTC|CLTCL1|CTTN|CUBN|DAB2|DNM1L|DNM2|EPN1|EPN3|EPS15|EPS15L1|FCHO1|FCHO2|FCHSD2|FNBP1|HIP1R|HSPD1|INPP5F|ITSN1|LDLR|LRP1|LRP10|LRP12|LRP2|LRP3|MYO6|NECAP1|NECAP2|OCRL|PICALM|RAB35|RAMP2|REPS1|SGIP1|SH3BP4|SLC18A3|SLC2A4|SNAP91|SORT1|SPHK1|SYNJ1|TBC1D5|TF|TFRC|TNK2|VLDLR|	UP	hiPSC_vs_ESC
skin development	GO:0043588	173	0.93412724	0.01058463	0.17182242	0.15170426	0.76167406	0.947	NA	ABCB6|ACVR1B|ADAM9|ADAMTS2|AKR1C3|ALOX12|ALX4|ANXA1|APCDD1|ARRDC3|ASAH1|ASH1L|ASPRV1|ATP7A|ATP8A2|BCL11B|BCL2|BCR|CAPN1|CAPNS1|CASP3|CD109|CDH3|CELSR1|CLDN1|CLDN4|CLIC4|CNFN|COL1A1|COL1A2|COL3A1|COL5A1|COL5A2|COL5A3|CTNNB1|CYP26B1|DACT2|DHCR24|DKK1|DLL1|DNASE1L2|DSC2|DSC3|DSG2|DSP|EDA|EGFR|ELOVL1|EPHA2|ERCC2|ERRFI1|EVPL|EXPH5|FA2H|FGF10|FGFR2|FLNB|FOSL2|FRAS1|FST|FURIN|FUZ|FZD3|FZD6|GBA|GJB3|GNAS…	UP	hiPSC_vs_ESC
hormone binding	GO:0042562	78	1.03100164	0.01101315	0.17531399	0.16362002	0.70959603	0.879	NA	ABHD2|ACHE|ACVR1|ADCYAP1R1|ADIPOR1|ADIPOR2|ALDH1A1|ALDH1A3|AMHR2|ANXA5|AR|ATP1A1|ATP1A2|ATP1A3|C2CD2L|CALCR|CALCRL|CALR|CCKBR|CDH13|CHRFAM7A|CHRM3|CHRNA3|CHRNA5|CHRNA7|CHRNB1|CHRNB4|CHRNE|CRHBP|CRHR1|CRHR2|CRYM|CTSH|ECE1|EDNRB|EGFR|GALR1|GCGR|GHR|GHRHR|GIPR|GLP1R|GPER1|GUCY2C|GUCY2D|HSD17B1|IDE|IGF1R|INHBA|INSR|LEPR|MCHR1|MTNR1A|NPR1|NPR2|NPR3|NQO2|NR3C1|NRDC|OXTR|PIK3R1|PKM|PRLR|PTH1R|PTH2R|RAMP…	UP	hiPSC_vs_ESC
positive regulation of focal adhesion assembly	GO:0051894	23	1.39493772	0.01118	0.17728286	0.02035	1	0.801	NA	ABL1|COL16A1|EPB41L5|FMN1|IQGAP1|ITGB1BP1|KDR|LIMS1|MAP4K4|NRP1|PPM1F|PTPRJ|RAC1|ROCK1|S100A10|SDC4|SFRP1|SMAD3|TEK|THY1|TSC1|VEGFA|WNT4|	UP	hiPSC_vs_ESC
positive regulation of cell killing	GO:0031343	31	1.31888167	0.01133	0.17828471	0.00623	0.8822969	0.875	NA	AP1G1|ARG1|BAD|BCL2L11|CADM1|CD1D|F2RL1|FADD|FAM49B|FCGRT|GAPDH|HFE|HLA-E|HLA-F|HLA-G|HLA-H|IL23A|ITGAM|LAG3|LAMP1|MICA|MICB|NECTIN2|NOS2|P2RX7|PVR|RASGRP1|STAT5B|STX7|SYK|VAV1|	UP	hiPSC_vs_ESC
cellular response to topologically incorrect protein	GO:0035967	138	0.9578401	0.01130182	0.1785253	0.27120345	0.66616781	0.918	NA	ACADVL|ADD1|AMFR|ANKZF1|ARFGAP1|ASNS|ATF3|ATF4|ATF6|ATF6B|ATP6V0D1|ATXN3|BAG3|BAG6|BAK1|BAX|BHLHA15|CALR|CANX|CCL2|CCND1|CDK5RAP3|CLGN|CREB3|CREB3L1|CREB3L2|CREB3L3|CREB3L4|CREBRF|CTDSP2|CTH|CUL3|CUL7|CXXC1|DAB2IP|DAXX|DCTN1|DDIT3|DDX11|DERL1|DERL2|DERL3|DNAJB11|DNAJB12|DNAJB14|DNAJB9|DNAJC18|DNAJC3|EDEM1|EIF2AK2|EIF2AK3|EIF2S1|EP300|ERN1|ERN2|ERO1A|EXTL1|EXTL2|EXTL3|FKBP14|GFPT1|GOSR2|GSK3A|HDAC…	UP	hiPSC_vs_ESC
nucleotide-excision repair, DNA incision, 3'-to lesion	GO:0006295	22	1.43845928	0.00484	0.17908	0.026	0.64326506	0.635	NA	BIVM|CHD1L|CUL4A|CUL4B|DDB1|DDB2|ERCC1|ERCC2|ERCC3|ERCC4|ERCC5|GTF2H1|GTF2H2|GTF2H3|GTF2H4|GTF2H5|PARP1|RBX1|RPA1|RPA2|RPA3|XPA|	DOWN	hiPSC_vs_ESC
AMPA glutamate receptor complex	GO:0032281	20	1.43582811	0.00495	0.17990841	0.03805	0.68842004	0.491	NA	ABHD12|ABHD6|CACNG4|CACNG5|CACNG7|CACNG8|CNIH2|CNIH3|CPT1C|DLG3|DLG4|GRIA1|GRIA3|OLFM2|OLFM3|PORCN|SHISA6|SHISA7|SHISA9|VWC2|	DOWN	hiPSC_vs_ESC
nucleoside monophosphate biosynthetic process	GO:0009124	105	0.96133634	0.005004	0.18026149	0.07788622	0.91919169	0.984	NA	ADA|ADK|ADPGK|ADSL|ADSS|ADSSL1|AK1|AK2|AK3|AK4|AK5|AK9|ALDOA|ALDOC|AMPD2|AMPD3|APRT|ATIC|ATP5F1A|ATP5F1B|ATP5F1C|ATP5F1D|ATP5F1E|ATP5MC1|ATP5MC2|ATP5MC3|ATP5ME|ATP5MF|ATP5MG|ATP5PB|ATP5PD|ATP5PF|ATP5PO|BPGM|CAD|CDADC1|CMPK1|COX5B|CYC1|DCK|DCTD|DGUOK|DHODH|DHTKD1|DNAJC30|DUT|ENO1|ENO2|ENO3|ENO4|ENTPD8|FOXK1|FOXK2|GALK1|GAPDH|GART|GCK|GMPS|GPI|HK1|HK2|HPRT1|IMPDH1|IMPDH2|LDHA|LDHC|LHPP|OGDH|OGDHL|P…	DOWN	hiPSC_vs_ESC
nucleobase-containing small molecule biosynthetic process	GO:0034404	133	0.93840574	0.004939	0.18111094	0.12266263	1	0.991	NA	ABCD1|ACAT1|ACOT7|ADA|ADA2|ADAL|ADK|ADPGK|ALDOA|ALDOC|AMD1|AMPD3|APRT|BPGM|CAD|CDA|CMPK1|CNP|CTPS1|CTPS2|DCK|DCTPP1|DERA|DHFR2|DHODH|DHTKD1|DNPH1|DTYMK|DUT|ENO1|ENO2|ENO3|ENO4|ENPP1|ENTPD2|ENTPD3|ENTPD4|FOXK1|FOXK2|GALK1|GAPDH|GCK|GDA|GMPS|GPI|GPX1|GUK1|HINT1|HK1|HK2|HPRT1|IMPDH1|IMPDH2|ITPA|LDHA|MBD4|MLYCD|MTAP|NEIL1|NEIL2|NME1|NME2|NME3|NME4|NME5|NME6|NME7|NT5C|NT5C2|NT5E|NT5M|NTHL1|NUDT1|NUDT1…	DOWN	hiPSC_vs_ESC
regulation of actin cytoskeleton reorganization	GO:2000249	33	1.16248609	0.01156313	0.18125862	0.27106667	0.66742855	0.742	NA	ABL1|ABL2|ARHGDIA|ARHGDIB|BAIAP2|BAIAP2L1|BAIAP2L2|BCAS3|CD2AP|CDC42|CDK5|DAPK3|ESAM|F11R|FES|GMFG|HAX1|HCK|HCLS1|HRAS|MDK|NOTCH2|NRP1|NTF3|NTRK3|PDGFRA|PHPT1|PTK2B|RAPGEF3|RHOD|SEMA3E|TEK|TRPM2|	UP	hiPSC_vs_ESC
nucleoside phosphate catabolic process	GO:1901292	98	0.97306615	0.005125	0.18301693	0.12713308	1	0.99	NA	ABCD1|ACAT1|ACOT7|ADA|ADPGK|ALDOA|ALDOC|AMPD3|BPGM|CNP|DCTPP1|DERA|DHTKD1|DNPH1|DUT|ENO1|ENO2|ENO3|ENO4|ENPP1|ENTPD2|ENTPD3|ENTPD4|FOXK1|FOXK2|GALK1|GAPDH|GCK|GDA|GPI|GPX1|HINT1|HK1|HK2|HPRT1|ITPA|LDHA|MBD4|MLYCD|NEIL1|NEIL2|NT5C|NT5C2|NT5E|NT5M|NTHL1|NUDT1|NUDT10|NUDT11|NUDT12|NUDT13|NUDT15|NUDT16|NUDT17|NUDT18|NUDT3|NUDT4|NUDT5|NUDT7|NUDT9|OGDH|OGDHL|OGG1|PDE10A|PDE2A|PDE4A|PDE4B|PDE4C|PDE4D|PD…	DOWN	hiPSC_vs_ESC
positive regulation of T cell activation	GO:0050870	145	0.94329084	0.01199559	0.18382801	0.06409217	0.79285103	0.996	NA	ADA|ADAM8|AGER|AIF1|AKT1|ANXA1|AP3B1|AP3D1|BAD|BCL10|BCL6|BTN2A2|CARD11|CAV1|CBFB|CCDC88B|CCL2|CD1D|CD24|CD274|CD276|CD4|CD46|CD47|CD55|CD70|CD74|CD81|CD83|CDC42|CORO1A|CSK|CYLD|DNAJA3|DOCK8|DPP4|DUSP10|EBI3|EFNB1|EFNB2|EFNB3|EGR3|EPO|FADD|FAM49B|FLOT2|FOXP3|FYN|GATA3|GLI2|GLI3|GPAM|GRAP2|GRB2|HES1|HHLA2|HLA-DMB|HLA-DPA1|HLA-DPB1|HLA-E|HLA-G|HLX|HMGB1|HSPD1|HSPH1|ICOSLG|IGF2|IGFBP2|IHH|IL15|IL18|…	UP	hiPSC_vs_ESC
sterol transport	GO:0015918	46	1.12243158	0.01190787	0.18385572	0.18109534	0.70298541	0.855	NA	ABCA1|ABCA5|ABCA7|ABCG1|ABCG4|AKR1C1|APOA1|APOA2|APOB|APOC1|APOE|APOM|ARV1|CAV1|CD36|CEL|CES1|CFTR|CLU|GRAMD1A|GRAMD1B|GRAMD1C|LCAT|LDLR|LDLRAP1|LIMA1|LIPG|LRP6|NPC1|NPC1L1|NPC2|OSBP|OSBPL2|OSBPL5|SCARB1|SERAC1|SOAT1|SOAT2|STAR|STARD3|STARD4|STARD5|STX12|SYT7|VPS4A|VPS4B|	UP	hiPSC_vs_ESC
positive regulation of protein binding	GO:0032092	91	1.00935839	0.01178056	0.18396486	0.17075447	0.68552163	0.989	NA	ABL1|ACE|ADD1|ADD2|AKTIP|AMFR|ANXA2|ANXA9|APOE|APP|ARF6|ARRB1|B2M|BAMBI|BDNF|BMP2|BMP4|CAPRIN2|CAV1|CDK5|CLDN5|CRBN|CTHRC1|DACT1|DERL1|DTX3L|EP300|EPB41|EPB41L5|EPHA4|FKBP1A|FLOT1|GNL3L|GSK3B|HFE|HIP1R|HIPK2|HOXA3|HSF1|HSP90AB1|LFNG|LGALS3|LRP1|LRRK2|MAPRE1|MAPRE3|MARK3|MEF2C|MEN1|MFNG|MMP9|NMD3|NRP1|NVL|PARK7|PIN1|PKD1|PLCL1|PLCL2|PLK2|PLXND1|PPP2CA|PPP2CB|PRKN|PSEN1|RALB|RAN|RAPGEF2|RFNG|RIPK2|…	UP	hiPSC_vs_ESC
integrin-mediated signaling pathway	GO:0007229	78	1.02680896	0.01196237	0.18400551	0.20284209	0.72441085	0.833	NA	ABL1|ADAM10|ADAM11|ADAM15|ADAM9|ADAMTS1|ADAMTS13|APOA1|BCAR1|CCM2|CD47|CDC42|CEACAM1|COL16A1|COL3A1|CUL3|DAB2|DOCK1|DST|ERBIN|FBLN1|FERMT1|FERMT2|FERMT3|FUT8|FYB2|HCK|ILK|ISG15|ITGA1|ITGA10|ITGA11|ITGA2|ITGA2B|ITGA3|ITGA4|ITGA5|ITGA6|ITGA7|ITGA8|ITGA9|ITGAE|ITGAM|ITGAV|ITGB1|ITGB1BP1|ITGB2|ITGB3|ITGB4|ITGB5|ITGB8|LAMA3|LAMA5|LAT|MADCAM1|MYH9|NEDD9|NME2|NRP1|PLP1|PRAM1|PRKD1|PTK2|PTK2B|PTN|PTPN11|…	UP	hiPSC_vs_ESC
face morphogenesis	GO:0060325	30	1.31069132	0.01189	0.18427257	0.03033	0.99652248	0.726	NA	ANKRD11|ARID5B|ASPH|CLDN5|COL1A1|CRISPLD1|CRISPLD2|CSRNP1|DKK1|DLX5|EP300|LEF1|LRP6|MMP2|MSX1|MYH3|NIPBL|NOG|PDGFRA|PLEKHA1|PTPN11|RAB3GAP1|RRAS|SCX|SGPL1|SKI|STRA6|TBX1|TGFB3|TIPARP|	UP	hiPSC_vs_ESC
intra-Golgi vesicle-mediated transport	GO:0006891	29	1.31182207	0.01189	0.18497057	0.10133	0.79877603	0.00609	NA	COG1|COG2|COG3|COG5|COG6|COG8|COPA|COPB1|COPB2|COPE|COPG1|COPG2|COPZ1|COPZ2|CUX1|GABARAPL2|GOLGA3|GOLGA5|GOSR1|GOSR2|NAPA|NAPG|RAB33B|RAB6A|RAB6B|TRAPPC10|TRAPPC3|VTI1A|VTI1B|	UP	hiPSC_vs_ESC
regulation of lymphocyte mediated immunity	GO:0002706	90	1.00788141	0.01214774	0.1854675	0.016335680000000002	1	0.899	NA	AGER|AP1G1|APLF|ARG1|ARRB2|ATAD5|B2M|BCL6|BTK|C3|CADM1|CD1D|CD40|CD81|CEACAM1|CLC|CLCF1|CLEC4G|CR1|CRK|DUSP22|EXOSC3|EXOSC6|FADD|FAM49B|FBXO38|FCGRT|FOXJ1|FOXP3|FZD5|GATA3|HFE|HLA-E|HLA-F|HLA-G|HLA-H|HMGB1|HPX|HSPD1|IL18|IL18R1|IL1R1|IL20RB|IL23A|IL27RA|LAG3|LAMP1|LGALS9|MAD2L2|MALT1|MAP3K7|MICA|MICB|MLH1|MSH2|NCR1|NDFIP1|NECTIN2|NSD2|P2RX7|PARP3|PAXIP1|PPP3CB|PRKCZ|PTPN6|PVR|RASGRP1|RIF1|SERPINB…	UP	hiPSC_vs_ESC
ear morphogenesis	GO:0042471	108	0.95954337	0.005275	0.18676449	0.0625131	0.82553479	0.978	NA	ABR|ALDH1A3|ATOH1|ATP6V1B1|ATP8A2|BCR|CELSR1|CEP290|CHD7|CHRNA10|CHRNA9|COL11A1|COL2A1|CTHRC1|DLX5|DLX6|DVL1|DVL2|EDN1|EPHB2|EYA1|FGF10|FGF8|FGF9|FGFR1|FGFR2|FOXG1|FRZB|FZD2|FZD3|FZD6|GATA2|GATA3|GBX2|GLI2|GRHL3|GSC|HESX1|HMX2|HOXA1|HOXA2|HPN|INSIG1|INSIG2|ITGA8|KCNQ4|LRIG1|LRIG3|MAFB|MAPK1|MAPK3|MSX1|MYO15A|MYO3A|MYO3B|MYO7A|NAGLU|NIPBL|NKX3-2|NOG|NR4A3|NTN1|OSR1|OTX1|PAX2|PAX8|PDZD7|POU3F4|PRKR…	DOWN	hiPSC_vs_ESC
GABA-ergic synapse	GO:0098982	67	1.05312729	0.01234406	0.18707404	0.07016868	0.79829021	0.84	NA	ABHD6|ACAN|ATP2B1|ATP2B2|ATP2B3|BSN|C1QBP|CALB1|CDH10|CDH13|CLSTN1|CLSTN3|CNR1|CNTN5|CSPG5|CTBP1|CTBP2|DAG1|DRD2|EFNA5|ERBB4|ERC2|FLOT1|GABBR1|GABRA1|GABRA3|GABRA4|GABRA5|GABRB1|GABRB2|GABRB3|GABRD|GABRG2|GABRG3|GABRR1|GABRR2|GAP43|GLRB|GUCY1A1|IGSF9B|IQSEC3|KCND2|KCND3|LRFN4|LRFN5|LRRTM1|MDGA1|NLGN2|NLGN3|NLGN4X|NLGN4Y|NPTN|NRG1|NRXN1|PCDH17|PHB2|PLCB1|PTPRO|SLC32A1|SLC6A1|SLC6A11|SLC6A17|SLITRK…	UP	hiPSC_vs_ESC
negative regulation of amine transport	GO:0051953	21	1.41841882	0.00552	0.18736066	0.00455	0.32218707	0.864	NA	ABAT|ADORA1|ADRA2A|ADRA2B|ADRA2C|ARL6IP5|CHGA|CNR1|DRD2|GRM7|HRH3|NPY5R|OSR1|P2RY1|RGS2|RGS4|SNCA|STK39|SYT11|SYT4|TRH|	DOWN	hiPSC_vs_ESC
microbody part	GO:0044438	90	0.98848042	0.005477	0.18743439	0.03382122	0.67103267	0.813	GO:0044439|peroxisomal part,	ABCD1|ABCD3|ABCD4|ACAA1|ACBD5|ACOT2|ACOT4|ACOT8|ACOX1|ACOX2|ACOX3|ACOXL|ACSL1|ACSL3|ACSL4|ACSL6|AGPS|ALDH3A2|AMACR|ARF1|ATAD1|CAT|CRAT|CROT|CRYM|DECR2|DHRS4|ECH1|ECI2|EHHADH|EPHX2|FAR1|FAR2|FIS1|FNDC5|GNPAT|GRHPR|GSTK1|HACL1|HMGCL|HMGCR|HSD17B4|IDE|IDH1|IMPDH2|LONP2|MAP2K2|MAVS|MGST1|MLYCD|MPV17|MPV17L|NOS2|NUDT12|NUDT19|NUDT7|PAOX|PECR|PEX1|PEX10|PEX11A|PEX11B|PEX11G|PEX12|PEX13|PEX14|PEX16|PEX1…	DOWN	hiPSC_vs_ESC
peroxisomal part	GO:0044439	90	0.98848042	0.005477	0.18743439	0.03382122	0.67103267	0.813	GO:0044438|microbody part,	ABCD1|ABCD3|ABCD4|ACAA1|ACBD5|ACOT2|ACOT4|ACOT8|ACOX1|ACOX2|ACOX3|ACOXL|ACSL1|ACSL3|ACSL4|ACSL6|AGPS|ALDH3A2|AMACR|ARF1|ATAD1|CAT|CRAT|CROT|CRYM|DECR2|DHRS4|ECH1|ECI2|EHHADH|EPHX2|FAR1|FAR2|FIS1|FNDC5|GNPAT|GRHPR|GSTK1|HACL1|HMGCL|HMGCR|HSD17B4|IDE|IDH1|IMPDH2|LONP2|MAP2K2|MAVS|MGST1|MLYCD|MPV17|MPV17L|NOS2|NUDT12|NUDT19|NUDT7|PAOX|PECR|PEX1|PEX10|PEX11A|PEX11B|PEX11G|PEX12|PEX13|PEX14|PEX16|PEX1…	DOWN	hiPSC_vs_ESC
collagen fibril organization	GO:0030199	45	1.12003122	0.0123405	0.18771274	0.23537733	0.65538624	0.79	NA	ACAN|ADAMTS14|ADAMTS2|ADAMTS3|ANXA2|ANXA9|ATP7A|COL11A1|COL11A2|COL12A1|COL14A1|COL1A1|COL1A2|COL2A1|COL3A1|COL5A1|COL5A2|COL5A3|CYP1B1|DDR2|FMOD|FOXC1|FOXC2|GREM1|LOX|LOXL2|LOXL3|LOXL4|LUM|MMP11|NF1|P3H4|P4HA1|PLOD1|PLOD2|PLOD3|PXDN|SCX|SERPINF2|SERPINH1|SFRP2|TGFB2|TGFBR1|TNXB|VIPAS39|	UP	hiPSC_vs_ESC
DNA repair complex	GO:1990391	39	1.13372811	0.005463	0.18855689	0.01904901	0.60646746	0.728	NA	ATM|ATP23|CETN2|DCLRE1C|ERCC1|ERCC3|ERCC4|ERCC5|ERCC8|KDM1A|LIG4|MLH1|MLH3|MSH2|MSH3|MSH6|NHEJ1|PAXX|PHF21A|PMS1|PMS2|PMS2P1|PMS2P3|PMS2P5|PMS2P6|POLD1|PRKDC|RAD23B|RCOR1|SLX4|SWSAP1|TP53BP1|XPA|XPC|XRCC1|XRCC4|XRCC5|XRCC6|ZSWIM7|	DOWN	hiPSC_vs_ESC
aminoglycan metabolic process	GO:0006022	140	0.94170587	0.01251909	0.18902903	0.1786946	0.70028505	0.83	NA	ABCC5|ACAN|AGRN|AKT1|ANGPT1|ARSB|B3GALT6|B3GAT1|B3GAT2|B3GAT3|B3GNT10|B3GNT2|B3GNT3|B3GNT4|B3GNT5|B3GNT7|B3GNT8|B3GNT9|B4GALT1|B4GALT2|B4GALT3|B4GALT4|B4GALT5|B4GALT6|B4GALT7|B4GAT1|BCAN|BGN|CD44|CEMIP|CEMIP2|CHP1|CHPF|CHPF2|CHST1|CHST11|CHST12|CHST13|CHST14|CHST15|CHST2|CHST3|CHST4|CHST6|CHST7|CHST9|CHSY1|CHSY3|CLN6|CSGALNACT1|CSGALNACT2|CSPG4|CSPG5|CTBS|DCN|DSE|DSEL|EGFLAM|EXT1|EXT2|FGF2|FMOD|F…	UP	hiPSC_vs_ESC
regulation of vasoconstriction	GO:0019229	44	1.12987606	0.01288448	0.18966503	0.17506427	0.69400477	0.88	NA	ACE|ADM|ADRA1B|ADRA1D|ADRA2A|ADRA2B|ADRA2C|AGT|AKT1|APLN|ARHGAP42|ASIC2|ATP1A2|ATP2B1|BDKRB2|BMPR2|CASR|CAV1|CD38|CHRM3|DOCK4|DOCK5|ECE1|EDN1|EDN3|EGFR|F2R|FGA|FGB|FGG|GJA1|GJA5|HRH2|ICAM1|KCNA5|KCNMB4|OXTR|P2RX1|PER2|PTAFR|RHOA|SMTNL1|TBXA2R|TRPM4|	UP	hiPSC_vs_ESC
purine-containing compound biosynthetic process	GO:0072522	184	0.90495289	0.005457	0.18992741	0.08728801	0.96889692	0.981	NA	ACACA|ACACB|ACAT1|ACLY|ACOT7|ACSBG1|ACSF3|ACSL1|ACSL3|ACSL4|ACSL6|ACSS1|ACSS2|ADA|ADA2|ADAL|ADCY1|ADCY10|ADCY2|ADCY3|ADCY4|ADCY5|ADCY6|ADCY7|ADCY8|ADCY9|ADK|ADPGK|ADSL|ADSS|ADSSL1|AK1|AK2|AK3|AK4|AK5|AK9|ALDOA|ALDOC|AMD1|AMPD2|AMPD3|APRT|ATIC|ATP5F1A|ATP5F1B|ATP5F1C|ATP5F1D|ATP5F1E|ATP5MC1|ATP5MC2|ATP5MC3|ATP5ME|ATP5MF|ATP5MG|ATP5PB|ATP5PD|ATP5PF|ATP5PO|BPGM|CBR4|COASY|COX5B|CYC1|DCAKD|DCK|DGUOK|…	DOWN	hiPSC_vs_ESC
phosphatidylinositol-3,4,5-trisphosphate binding	GO:0005547	34	1.1544235	0.01287205	0.19016377	0.22181002	0.72703413	0.294	NA	ADAP1|ADAP2|AKT1|ANXA8|ARAP1|ARAP2|ARAP3|ARHGAP9|ASAP1|BTK|COMMD1|CYTH3|FCHSD2|FERMT2|GAB2|GBF1|HIP1R|IQGAP1|IQGAP2|JPH2|KIF16B|MAPKAP1|MYO10|MYO1B|NRGN|OBSCN|OGT|PARD3|PHLDA3|PLEKHB2|RACGAP1|WASHC2C|ZFYVE1|ZFYVE16|	UP	hiPSC_vs_ESC
positive regulation of lymphocyte differentiation	GO:0045621	71	1.02570386	0.01273336	0.19016689	0.11113929	0.72222954	0.895	NA	ADA|ADAM8|ANXA1|AP3B1|AP3D1|ATP11C|AXL|BAD|BCL6|BTK|BTN2A2|CBFB|CD46|CD74|CD83|CYLD|DUSP10|EGR3|FLT3LG|FOXP3|GAS6|GATA3|GLI2|GLI3|HLA-G|HLX|IHH|IL15|IL18|IL23A|IL4R|INPP5D|ITPKB|LGALS9|MALT1|MDK|MMP14|MYB|NCKAP1L|NFKBID|NFKBIZ|NKAP|PCID2|PNP|PPP2R3C|PRKCZ|RAG1|RARA|RASGRP1|RHOA|RHOH|RIPK2|RUNX1|RUNX3|SART1|SHH|SOCS1|SOCS5|STAT5B|SYK|TGFBR2|TNFSF4|TNFSF9|TOX|VSIR|XBP1|ZAP70|ZBTB1|ZBTB16|ZBTB7B|ZMI…	UP	hiPSC_vs_ESC
fatty acid derivative binding	GO:1901567	23	1.3627907	0.00542	0.1902559	0.03297	0.66376368	0.46	NA	ACAD9|ACADL|ACADVL|ACBD3|ACBD4|ACBD5|ACBD6|ACBD7|ACOT11|ACOT7|ALDH6A1|DBI|ECI2|GCDH|HADHA|HMGCL|OXER1|PNPLA3|PPARG|SCP2|SOAT1|SOAT2|STX3|	DOWN	hiPSC_vs_ESC
regulation of cardiac muscle hypertrophy	GO:0010611	50	1.0898313	0.01324955	0.19026535	0.15675871	0.72828964	0.89	NA	AGT|AKAP6|ATP2B4|BECN1|BMP10|CAMK2D|CDK9|CTDP1|DDX39B|EDN1|ERRFI1|FOXO1|G6PD|GATA5|GLRX3|GSK3A|HAND2|IL6ST|JARID2|LMCD1|LMNA|MEF2A|MIR25|MTOR|MTPN|NOTCH1|NR4A3|P2RX4|PAK1|PARP1|PARP2|PDE5A|PDE9A|PIN1|PPARA|PPP3CA|PRKCA|PTK2|RGS2|RGS4|ROCK1|ROCK2|SLC9A1|SMAD3|SMAD4|TNFRSF1A|TNFRSF1B|TRIM63|TRPC3|YY1|	UP	hiPSC_vs_ESC
regulation of phosphatidylinositol 3-kinase signaling	GO:0014066	101	0.99150741	0.01269608	0.19030225	0.13942093	0.77483322	0.977	NA	AGT|ANGPT1|BECN1|BTN2A2|CAT|CBL|CEACAM1|CEP55|DAB2IP|DCN|EGFR|ENTPD5|EPO|EPOR|ERBB3|ERBB4|F2|F2R|F2RL1|FBXL2|FGFR1|FLT1|FLT3|FSHR|FYN|GAB1|GPER1|HAX1|HCLS1|HCST|IER3|IGF1R|IL18|INSR|IRS2|JAK2|KDR|KIT|KLF4|LIME1|LYN|MAPK1|MAPK3|MAZ|MYDGF|NEDD4|NKX3-1|NLRC3|NOP53|NTF3|NTRK1|NTRK2|NTRK3|PDGFA|PDGFB|PDGFC|PDGFD|PDGFRA|PDGFRB|PIK3AP1|PIK3CA|PIK3CB|PIK3CD|PIK3IP1|PIK3R1|PIK3R5|PIP4K2A|PIP4K2B|PIP4K2C|P…	UP	hiPSC_vs_ESC
regulation of response to wounding	GO:1903034	143	0.94130216	0.01265555	0.19038953	0.11638214	0.7410565	0.995	NA	ABAT|ADAMTS18|ADRA2A|AGER|AJAP1|ALOX12|ANO6|ANXA1|ANXA2|ANXA5|ANXA9|APOE|ARFGEF1|ATP7A|C1QTNF1|CADM4|CAPN3|CASK|CAV1|CD109|CD34|CD36|CD9|CDKN1A|CDKN1B|CEACAM1|CERS2|CLASP1|CLASP2|CLDN1|CLDN3|CLDN4|CNTF|CRK|CXCR4|DMTN|DUOX1|DUSP10|EDN1|ENPP4|EPHA4|EPPK1|F11|F11R|F12|F2|F2R|F2RL1|F3|F7|FGA|FGB|FGF2|FGG|FKBP1B|FOXA2|FOXC2|GJA1|GRN|HBEGF|HMGCR|HPSE|HRAS|INPP5F|INSL3|KANK1|KLF4|KLK8|KLKB1|KREMEN1|LRIG…	UP	hiPSC_vs_ESC
regulation of Rho protein signal transduction	GO:0035023	126	0.95283096	0.01284486	0.19044712	0.29276044	0.67510787	0.384	NA	ABCA1|ABL1|ABL2|ABR|ABRA|ADGRG1|AKAP13|ALS2|APOA1|APOE|ARHGAP35|ARHGAP42|ARHGDIA|ARHGDIB|ARHGEF1|ARHGEF10|ARHGEF10L|ARHGEF11|ARHGEF12|ARHGEF15|ARHGEF16|ARHGEF17|ARHGEF18|ARHGEF19|ARHGEF2|ARHGEF25|ARHGEF26|ARHGEF28|ARHGEF3|ARHGEF33|ARHGEF37|ARHGEF39|ARHGEF4|ARHGEF40|ARHGEF5|ARHGEF6|ARHGEF7|ARHGEF9|ARRB1|BCL6|BCR|CAVIN4|CCDC125|CDC42SE1|CDC42SE2|COL3A1|CUL3|DLC1|DNMBP|ECT2|EPS8|EPS8L1|EPS8L2|F11R|F…	UP	hiPSC_vs_ESC
recycling endosome	GO:0055037	166	0.93552385	0.01281237	0.19065363	0.02169963	1	0.807	NA	ABCG1|ABHD17A|ABHD17B|ABHD17C|ACAP1|ACKR1|ACKR3|AMOTL2|ANK2|AP1G1|APP|ARF6|ARFGEF2|ARHGAP44|ATG9A|ATP11A|ATP11B|ATP11C|ATP9A|AVL9|B2M|BACE1|BAIAP3|BOK|C1orf210|CD22|CD274|CFTR|CLIP3|CLTCL1|CMTM6|COMMD1|DENND6A|DENND6B|DYNC1I1|EEA1|EHD1|EHD2|EHD3|EHD4|EIPR1|FCHSD1|FCHSD2|FIG4|FZD7|GGA3|GPER1|GPR161|GRIA1|GRIPAP1|HFE|HLA-E|HLA-F|HLA-G|HLA-H|INPP4A|INPP5F|ITGB1|ITSN1|KCNK1|LAMP5|LDLRAP1|LMTK2|LZTR1|…	UP	hiPSC_vs_ESC
semi-lunar valve development	GO:1905314	36	1.1563103	0.01323959	0.1907894	0.16758913	0.67945564	0.891	NA	BMP4|BMPR2|EFNA1|ELN|EMILIN1|GATA3|GATA4|GATA5|GJA5|HEY1|HEY2|HEYL|JAG1|NFATC1|NOS3|NOTCH1|NOTCH2|RB1|RBPJ|ROBO1|ROBO2|ROCK1|ROCK2|SLIT2|SLIT3|SMAD6|SNAI1|SNAI2|SOX9|STRA6|TBX20|TGFB1|TGFB2|TNFRSF1A|TNFRSF1B|TWIST1|	UP	hiPSC_vs_ESC
regulation of actin filament bundle assembly	GO:0032231	85	1.00451426	0.01302208	0.19100601	0.14706372	0.78440353	0.975	NA	ABL1|ALMS1|APOA1|ARAP1|ARHGAP28|ARHGAP6|ARHGEF10|ARHGEF10L|ARHGEF15|ARHGEF5|ASAP3|BAG4|BBS4|CARMIL1|CD47|CDC42|CLASP1|CLASP2|CORO2B|CX3CL1|DLC1|EPHA1|EVL|FHOD1|FLNA|ID1|INPP5K|ITGB1BP1|LIMCH1|LIMK1|LPAR1|MET|MKKS|MTOR|NF2|NOX4|NRP1|PAK1|PFN1|PFN2|PHLDB2|PIK3R1|PPFIA1|PPM1E|PPM1F|PPP1R9A|PRKN|PTGER4|PXN|RAC1|RAPGEF3|RDX|RHOA|RHOC|ROCK1|ROCK2|S100A10|S1PR1|SDC4|SERPINF2|SFRP1|SH3PXD2B|SHANK1|SHANK3…	UP	hiPSC_vs_ESC
lipid transport	GO:0006869	200	0.91125527	0.01308667	0.19127033	0.1077075	0.74975371	0.927	NA	ABCA1|ABCA2|ABCA3|ABCA4|ABCA5|ABCA7|ABCA8|ABCB1|ABCB11|ABCB4|ABCC1|ABCC2|ABCC3|ABCC4|ABCD1|ABCD3|ABCG1|ABCG4|ACACA|ACACB|ACE|ACSL1|ACSL3|ACSL4|AKR1C1|ANXA1|APOA1|APOA2|APOB|APOC1|APOE|APOL2|APOLD1|APOM|APOO|ARV1|ATP10A|ATP10B|ATP10D|ATP11A|ATP11B|ATP11C|ATP8A1|ATP8A2|ATP8B1|ATP8B2|ATP8B3|ATP8B4|ATP9A|ATP9B|BDKRB2|C2CD2L|CAV1|CD36|CEACAM1|CEL|CES1|CFTR|CHKA|CLN8|CLU|CPT1A|CPT1B|CPT2|CPTP|CROT|DRD2…	UP	hiPSC_vs_ESC
plasma membrane organization	GO:0007009	80	1.02163563	0.01323075	0.1913334	0.15603704	0.72906042	0.799	NA	A4GALT|ABCA7|ABCD1|AHNAK2|AKT1|AKT2|ANK2|ANK3|ANO4|ANO6|ANO7|ANO9|ANXA6|ARV1|ATP2A2|BAIAP2|BAIAP2L1|BAIAP2L2|BIN1|BIN3|CAV1|CAV2|CAVIN2|CHMP4A|CLU|COL5A1|CSRP3|CXCR4|DEGS1|DMKN|DYSF|EHD2|EMP2|EPB41L3|FA2H|FAT4|FLOT1|FNBP1L|MICALL1|MPP5|MTSS1|MYH10|MYH9|MYOF|MYRF|NDRG1|OSBPL2|P2RX7|PACSIN1|PACSIN2|PACSIN3|PLSCR1|PLSCR3|PLSCR4|PLSCR5|PSAP|PTEN|RAB3A|SERP1|SH3TC2|SNX33|SNX9|SOD1|SPTBN1|STX2|SYPL2|SY…	UP	hiPSC_vs_ESC
regulation of transforming growth factor beta receptor signaling pathway	GO:0017015	102	0.98967878	0.01320804	0.19167992	0.19973093	0.72145554	0.955	NA	ADAM17|ADAMTSL2|BAMBI|BCL9|BCL9L|CAV1|CAV2|CD109|CDKN1C|CDKN2B|CHST11|CITED1|CITED2|CREBBP|DAB2|DKK3|DNM2|EID2|EMILIN1|ENG|EP300|FAM89B|FBN1|FBN2|FERMT1|FLCN|FOLR1|GIPC1|GLG1|GOT1|HIPK2|HSP90AB1|HSPA1A|HSPA5|HTRA1|HTRA3|ING2|ITGA3|ITGA8|LDLRAD4|LEMD3|LOX|LRG1|LTBP1|LTBP4|MEN1|MIR17HG|MTMR4|MYOCD|NPNT|NREP|NRROS|ONECUT1|ONECUT2|PBLD|PDPK1|PEG10|PIN1|PMEPA1|PPM1A|PRDM16|RASL11B|RNF111|RPS27A|SDCBP|…	UP	hiPSC_vs_ESC
negative regulation of cellular response to transforming growth factor beta stimulus	GO:1903845	67	1.04849716	0.01339703	0.19171295	0.23575668	0.65511008	0.83	NA	ADAM17|ADAMTSL2|BAMBI|BCL9L|CAV1|CAV2|CD109|CFLAR|CHST11|DLX1|DNM2|EID2|EMILIN1|FAM89B|FBN1|FBN2|GLG1|HSPA1A|HSPA5|HTRA1|HTRA3|LDLRAD4|LEMD3|LTBP1|MIR17HG|MTMR4|NRROS|ONECUT1|ONECUT2|PBLD|PDPK1|PEG10|PIN1|PMEPA1|PPM1A|PRDM16|RASL11B|RPS27A|SIRT1|SKI|SKIL|SMAD2|SMAD3|SMAD6|SMAD7|SMURF1|SMURF2|SNX25|SNX6|STRAP|STUB1|TGFB1|TGFB1I1|TGFB3|TGFBR1|TGFBR2|TGFBR3|TP53|UBA52|UBB|UBC|VASN|VEPH1|WFIKKN1|WNT1…	UP	hiPSC_vs_ESC
regulation of cell migration involved in sprouting angiogenesis	GO:0090049	32	1.15247491	0.01320699	0.19234433	0.12508878	0.73601664	0.82	NA	ABL1|AKT3|ANXA1|CARD10|CIB1|FBXW7|FGF2|FOXC2|GATA2|HDAC5|HDAC7|HDAC9|HMOX1|ITGB1BP1|JCAD|KDR|KLF4|MAP2K5|MAP3K3|MMRN2|NOTCH1|NRP1|PDCD10|PIK3C2A|PLK2|RHOA|RHOJ|SPRED1|STARD13|TBXA2R|THBS1|VEGFA|	UP	hiPSC_vs_ESC
endocytic vesicle membrane	GO:0030666	137	0.95073199	0.01354374	0.19247102	0.02408665	1	0.983	NA	ANXA3|AP2A1|AP2A2|AP2B1|AP2M1|AP2S1|APOB|APOE|APPL2|ATG12|ATG5|ATP6V0A1|ATP6V0A2|ATP6V0A4|ATP6V0B|ATP6V0C|ATP6V0D1|ATP6V0D2|ATP6V0E1|ATP6V0E2|ATP7A|B2M|CACNG4|CACNG8|CALR|CAMK2A|CAMK2B|CAMK2D|CAMK2G|CAV1|CD36|CD74|CD9|CLTC|COLEC12|CORO1A|CYBA|CYBB|DLG4|DNM2|ENTPD7|EPN2|EPS15|FZD2|FZD4|FZD5|GPR161|GRIA1|GRIA3|HBEGF|HLA-DPA1|HLA-DPB1|HLA-DQB1|HLA-DRA|HLA-DRB1|HLA-DRB5|HLA-E|HLA-F|HLA-G|HLA-H|HVCN1|…	UP	hiPSC_vs_ESC
retinoid metabolic process	GO:0001523	67	1.04806927	0.01349815	0.19248923	0.14407753	0.78374361	0.864	NA	ABCA4|ADH5|AGRN|AKR1B1|AKR1B15|AKR1C1|AKR1C3|ALDH1A1|ALDH1A2|ALDH1A3|ALDH8A1|APOA1|APOA2|APOB|APOE|APOM|BCO1|BCO2|CRABP1|CRABP2|CYP1B1|CYP26A1|CYP26B1|CYP26C1|CYP27C1|CYP2C8|CYP2D6|CYP2S1|CYP3A5|CYP4V2|DGAT1|DGAT2|DHRS3|GPC1|GPC2|GPC3|GPC4|GPC5|GPC6|HSPG2|LPL|LRAT|LRP1|LRP2|LRP8|NAPEPLD|OPN1SW|PLB1|PNPLA4|PPARD|RARRES2|RBP1|RBP4|RDH10|RDH11|RDH12|RDH13|RDH14|RDH16|RDH5|RETSAT|SCPEP1|SDC1|SDC2|SDC…	UP	hiPSC_vs_ESC
basement membrane	GO:0005604	89	1.00225085	0.01363994	0.19316981	0.23350752	0.67252131	0.566	NA	ACAN|ACHE|ADAMTS1|AGRN|ANG|ANXA2|APLP1|CASK|CCDC80|CD151|COL15A1|COL17A1|COL18A1|COL23A1|COL28A1|COL2A1|COL4A1|COL4A2|COL4A3|COL4A4|COL4A5|COL4A6|COL5A1|COL7A1|COL8A1|COL8A2|COLQ|DAG1|DLG1|DST|EFEMP2|EFNA5|EGFL6|EGFLAM|ENTPD2|ERBIN|FBLN1|FBN1|FGF9|FN1|FRAS1|FREM1|FREM2|HMCN1|HMCN2|HSPG2|ITGA6|LAD1|LAMA1|LAMA2|LAMA3|LAMA4|LAMA5|LAMB1|LAMB2|LAMB3|LAMC1|LAMC2|LAMC3|LOXL1|LOXL2|MATN2|MEGF9|MMRN2|NID1…	UP	hiPSC_vs_ESC
cell-substrate junction assembly	GO:0007044	41	1.12523795	0.01375978	0.19419727	0.25183453	0.66046258	0.664	NA	ACTN1|ACTN2|ACTN3|AJUBA|ARHGAP6|ARHGEF7|BCL2|BCR|CD151|COL17A1|CORO2B|CTTN|DLC1|DST|FERMT2|FN1|ITGA2|ITGA5|ITGA6|ITGB4|LAMA3|LAMA5|LAMB3|LAMC1|LAMC2|PDPK1|PEAK1|PIP5K1A|PLEC|PTK2B|PTPRK|RCC2|RHOD|SORBS1|TAOK2|TESK2|THY1|TLN1|TNS1|TRIP6|WHAMM|	UP	hiPSC_vs_ESC
cholesterol homeostasis	GO:0042632	62	1.04613102	0.01396447	0.19441382	0.18979626	0.71251669	0.861	NA	ABCA1|ABCA2|ABCG1|ACSM3|AKR1C1|APOA1|APOA2|APOB|APOE|APOM|CAV1|CD24|COMMD9|CYP39A1|CYP7B1|DGAT2|DISP3|EHD1|EPHX2|FABP3|FGFR4|GRAMD1B|HDAC9|HNF4A|IL18|INSIG1|LAMTOR1|LCAT|LDLR|LDLRAP1|LIMA1|LIPG|LPL|LRP5|LRP5L|MALL|MED13|MTTP|NFE2L1|NPC1|NPC2|NR1D1|NR1H2|NR1H3|NR1I2|NR5A2|NUS1|PCSK9|PLA2G12B|PLSCR3|RALY|RORA|SCARB1|SEC24A|SIRT1|SOAT1|SOAT2|SREBF2|TMEM97|TTC39B|VDR|XBP1|	UP	hiPSC_vs_ESC
cell-matrix adhesion	GO:0007160	113	0.96901418	0.01392286	0.1944939	0.20761393	0.72815576	0.824	NA	ACTN1|ACTN2|ACTN3|ADAM15|ADAM9|ADAMTS12|ADAMTS13|ADAMTS9|AJUBA|ARHGAP6|ARHGEF7|BCAM|BCL2|BCL2L11|BCR|CD34|CD44|CD63|CDK5|COL13A1|COL16A1|COL17A1|COL19A1|COL3A1|COL5A3|CORO2B|CTNNB1|CTTN|DAG1|DDR1|DLC1|EDA|EMILIN1|EMP2|EPDR1|FBLN5|FERMT2|FGA|FGB|FGG|FN1|FREM1|HPSE|ILK|ITGA1|ITGA10|ITGA11|ITGA2|ITGA2B|ITGA3|ITGA4|ITGA6|ITGA7|ITGA8|ITGAV|ITGB1|ITGB1BP1|ITGB2|ITGB3|ITGB4|ITGB5|ITGB8|JAM3|L1CAM|LAMA5|…	UP	hiPSC_vs_ESC
ligand-gated ion channel activity	GO:0015276	102	0.98670037	0.01408009	0.19470346	0.10651309	0.74777651	0.953	GO:0022834|ligand-gated channel activity,	ANXA6|AQP1|ASIC1|ASIC2|ASIC3|CFTR|CHRFAM7A|CHRNA10|CHRNA3|CHRNA5|CHRNA7|CHRNA9|CHRNB1|CHRNB4|CHRNE|CNGA1|FKBP1B|GABRA1|GABRA2|GABRA3|GABRA4|GABRA5|GABRB1|GABRB2|GABRB3|GABRD|GABRE|GABRG1|GABRG2|GABRG3|GABRP|GABRQ|GABRR1|GABRR2|GLRA4|GLRB|GRIA1|GRIA3|GRID1|GRID2|GRIK1|GRIK2|GRIK3|GRIK5|GRIN1|GRIN2A|GRIN2B|GRIN2D|GRIN3B|HCN1|HCN2|HCN4|HTR3A|ITPR1|ITPR2|ITPR3|JPH1|JPH2|JPH3|JPH4|KCNE2|KCNH2|KCNJ10|K…	UP	hiPSC_vs_ESC
ligand-gated channel activity	GO:0022834	102	0.98670037	0.01408009	0.19470346	0.10651309	0.74777651	0.953	GO:0015276|ligand-gated ion channel activity,	ANXA6|AQP1|ASIC1|ASIC2|ASIC3|CFTR|CHRFAM7A|CHRNA10|CHRNA3|CHRNA5|CHRNA7|CHRNA9|CHRNB1|CHRNB4|CHRNE|CNGA1|FKBP1B|GABRA1|GABRA2|GABRA3|GABRA4|GABRA5|GABRB1|GABRB2|GABRB3|GABRD|GABRE|GABRG1|GABRG2|GABRG3|GABRP|GABRQ|GABRR1|GABRR2|GLRA4|GLRB|GRIA1|GRIA3|GRID1|GRID2|GRIK1|GRIK2|GRIK3|GRIK5|GRIN1|GRIN2A|GRIN2B|GRIN2D|GRIN3B|HCN1|HCN2|HCN4|HTR3A|ITPR1|ITPR2|ITPR3|JPH1|JPH2|JPH3|JPH4|KCNE2|KCNH2|KCNJ10|K…	UP	hiPSC_vs_ESC
regulation of cell cycle G1/S phase transition	GO:1902806	154	0.93254293	0.01390488	0.19490558	0.14134109	0.77501716	0.941	NA	ADAM17|ADAMTS1|AIF1|AKT1|ANKRD17|ANXA1|APEX1|ARID3A|ATM|ATP2B4|AURKA|BAX|BCL2|BID|BRD7|BTG2|BTN2A2|CARM1|CASP2|CCL2|CCNB1|CCND1|CCND2|CCND3|CCNE1|CDC25C|CDC45|CDC6|CDC73|CDK1|CDK10|CDK2|CDK2AP2|CDK4|CDK6|CDKN1A|CDKN1B|CDKN2B|CDKN2D|CHEK2|CNOT1|CNOT10|CNOT11|CNOT2|CNOT3|CNOT4|CNOT6|CNOT6L|CNOT7|CNOT8|CNOT9|CRADD|CTDSP1|CTDSP2|CTDSPL|CUL4A|CUL4B|DACT1|DCUN1D3|DDRGK1|DDX3X|E2F1|E2F4|E2F7|E2F8|ECD|EG…	UP	hiPSC_vs_ESC
negative regulation of cardiac muscle hypertrophy	GO:0010614	24	1.35218952	0.01386	0.19494185	0.02746	1	0.844	NA	ATP2B4|BMP10|CTDP1|ERRFI1|FOXO1|G6PD|GATA5|GLRX3|GSK3A|JARID2|LMNA|MIR25|NOTCH1|P2RX4|PAK1|PPARA|RGS2|RGS4|SMAD3|SMAD4|TNFRSF1A|TNFRSF1B|TRIM63|YY1|	UP	hiPSC_vs_ESC
intracellular ligand-gated ion channel activity	GO:0005217	27	1.30722245	0.01408	0.19536	0.03033	1	0.757	NA	AQP1|CFTR|CNGA1|FKBP1B|HCN1|HCN2|HCN4|ITPR1|ITPR2|ITPR3|JPH1|JPH2|JPH3|JPH4|MCOLN1|MCOLN2|MCOLN3|PKD2|RASA3|RYR1|RYR2|RYR3|TPCN1|TPCN2|TRPA1|TRPM2|TRPV1|	UP	hiPSC_vs_ESC
cell-cell adherens junction	GO:0005913	109	0.96796915	0.01426022	0.19587538	0.21268029	0.72972258	0.775	NA	ACTN1|ADD1|AFDN|AJAP1|ANXA1|ANXA2|APC|ARVCF|ATP2A2|BAIAP2|BAIAP2L1|BMPR2|CAMSAP3|CD99L2|CDC42EP1|CDC42EP4|CDCA3|CDH1|CDH10|CDH11|CDH13|CDH15|CDH18|CDH2|CDH23|CDH24|CDH26|CDH3|CDH4|CDH5|CDH6|CDH7|CDH8|CDH9|CDHR3|CNN3|CTNNA1|CTNNA2|CTNNA3|CTNNB1|CTNND1|CTNND2|CXADR|DAG1|DDX6|DES|DLG5|DSC2|DSP|EIF4G2|FAT2|FLOT1|FLOT2|FRS2|GJA1|HMCN1|IGSF21|ITGA6|JUP|KIFC3|KRT18|LDB3|LRRC1|LRRC7|LYN|MPP5|MYH9|NDRG1|N…	UP	hiPSC_vs_ESC
cellular response to epidermal growth factor stimulus	GO:0071364	43	1.12276856	0.01424638	0.19634196	0.14515435	0.78440645	0.868	NA	AKT1|BAG4|BAIAP2|BECN1|CAD|CBL|CFLAR|COL1A1|DAB2IP|DUSP22|DUSP3|EEF1A1|EGFR|ERBB2|ERBB4|ERRFI1|FOXC1|GAREM1|GSTP1|ID1|INPP5K|IQGAP1|MARS|MCM7|MED1|NCL|PAX2|PDE8A|PDPK1|PLCG1|PPP1R9B|PTPN11|PTPN12|SNAI2|SOX9|STAT5B|SYAP1|TDGF1|VIL1|ZFP36|ZFP36L1|ZFP36L2|ZPR1|	UP	hiPSC_vs_ESC
cellular response to ketone	GO:1901655	82	1.01717959	0.01441479	0.19733854	0.14363652	0.78341988	0.893	NA	AACS|ABCC2|ACACA|ADAM15|ADCY1|ADCY2|ADCY3|ADCY5|ADCY6|ADCY8|AHR|AIFM1|AKAP8|AKR1B1|AKR1C2|AKR1C3|AKT1|AQP1|AR|ARG1|ASS1|ATP2B1|CASP9|CBX3|CDC5L|CDK4|CFLAR|CFTR|DCPS|DDIT4|DNMT3B|EFNA5|EGFR|EIF4E|EIF4EBP1|ELK1|ERRFI1|FBXO32|FDX1|FECH|FOXO1|GJB2|GNAI1|GNB1|GNG2|ICAM1|KLF2|KLF4|KLF9|LARP1|MAP4K1|MSN|NDOR1|NPAS4|NR3C1|P2RY6|PARK7|PCK2|PPARG|PRKAA1|PRKAA2|PRKCE|PTGER2|PTGER4|ROCK2|RPS6KB1|RWDD1|SERPIN…	UP	hiPSC_vs_ESC
peroxisome	GO:0005777	123	0.94804203	0.005923	0.19777001	0.01109127	0.5176347	0.832	GO:0042579|microbody,	ABCD1|ABCD3|ABCD4|ACAA1|ACAD11|ACBD5|ACOT2|ACOT4|ACOT8|ACOX1|ACOX2|ACOX3|ACOXL|ACSL1|ACSL3|ACSL4|ACSL6|AGPS|AKAP11|ALDH3A2|AMACR|ARF1|ATAD1|CAT|CRAT|CROT|CRYM|DECR2|DEPP1|DHRS4|DNM1L|ECH1|ECI2|EHHADH|EPHX2|FAR1|FAR2|FIS1|FNDC5|GBF1|GNPAT|GRHPR|GSTK1|HACL1|HMGCL|HMGCR|HSD17B4|HSDL2|IDE|IDH1|IDH2|IDI1|IMPDH2|ISOC1|LACC1|LONP2|MAP2K2|MARC2|MARF1|MAVS|MFF|MGST1|MIEF1|MIEF2|MLYCD|MPV17|MPV17L|MUL1|MVD…	DOWN	hiPSC_vs_ESC
microbody	GO:0042579	123	0.94804203	0.005923	0.19777001	0.01109127	0.5176347	0.832	GO:0005777|peroxisome,	ABCD1|ABCD3|ABCD4|ACAA1|ACAD11|ACBD5|ACOT2|ACOT4|ACOT8|ACOX1|ACOX2|ACOX3|ACOXL|ACSL1|ACSL3|ACSL4|ACSL6|AGPS|AKAP11|ALDH3A2|AMACR|ARF1|ATAD1|CAT|CRAT|CROT|CRYM|DECR2|DEPP1|DHRS4|DNM1L|ECH1|ECI2|EHHADH|EPHX2|FAR1|FAR2|FIS1|FNDC5|GBF1|GNPAT|GRHPR|GSTK1|HACL1|HMGCL|HMGCR|HSD17B4|HSDL2|IDE|IDH1|IDH2|IDI1|IMPDH2|ISOC1|LACC1|LONP2|MAP2K2|MARC2|MARF1|MAVS|MFF|MGST1|MIEF1|MIEF2|MLYCD|MPV17|MPV17L|MUL1|MVD…	DOWN	hiPSC_vs_ESC
chromosome condensation	GO:0030261	32	1.164399	0.005918	0.19921855	0.08856166	0.96222949	0.599	NA	ACIN1|AIFM1|AKAP8|AKAP8L|BANF1|CCNB1|CDCA5|CDK1|CHMP1A|DFFB|ERN2|GPER1|H1F0|H1FX|HIST1H1C|HIST1H1D|HIST1H1E|HMGA2|NCAPD2|NCAPD3|NCAPG|NCAPG2|NCAPH|NCAPH2|NIPBL|NUSAP1|PHF13|PHF23|SMC2|SMC4|TOP2A|TTN|	DOWN	hiPSC_vs_ESC
Golgi organization	GO:0007030	120	0.95815463	0.01470539	0.19998353	0.26363144	0.66303388	0.393	NA	ARFGEF1|ARHGAP21|ARHGEF7|ARL1|ATL2|ATL3|ATP8B1|ATP8B2|ATP8B3|ATP8B4|BAG5|BCAS3|BHLHA15|BLZF1|CDC42|CDK1|CIT|CLASP1|CLASP2|COG1|COG2|COG3|COG4|COG7|CRYZL2P-SEC16B|CSNK1A1|CSNK1D|CUL7|DNAJC28|DYM|DYNC2H1|FBXW8|FHDC1|GAK|GBF1|GCC2|GOLGA2|GOLGA5|GOLGA6A|GOLGA6B|GOLGA6C|GOLGA6D|GOLGA8A|GOLGA8B|GOLGA8H|GOLGA8IP|GOLGA8N|GOLGA8O|GOLGA8R|GOLGA8S|GOLGA8T|GOLGB1|GOLPH3|GOLPH3L|GORASP1|GORASP2|HACE1|HIKESHI|…	UP	hiPSC_vs_ESC
atrioventricular valve development	GO:0003171	25	1.33918834	0.0147	0.20057442	0.02746	1	0.865	NA	ACVR1|BMP2|BMPR1A|BMPR2|DCHS1|EFNA1|GATA4|GJA5|HEY1|HEY2|HEYL|MDM2|MDM4|NOTCH1|OLFM1|SLIT3|SMAD4|SMAD6|SOX4|TBX20|TBX5|TGFB2|TGFBR2|TWIST1|ZFPM1|	UP	hiPSC_vs_ESC
DNA-dependent ATPase activity	GO:0008094	67	1.03189821	0.006078	0.20130341	0.02930453	0.6540963	0.834	NA	ATRX|BLM|BPTF|CCNH|CDK7|CHD3|CHD6|CHD8|CHTF18|CHTF8|DDX11|DHX36|DHX9|DMC1|DNA2|DSCC1|ERCC2|ERCC3|ERCC6|ERCC6L|ERCC8|FBH1|GTF2H1|GTF2H2|GTF2H3|GTF2H4|HELB|HLTF|IGHMBP2|INO80|MCM2|MCM5|MCM6|MCM7|MNAT1|MSH2|MSH3|MSH5|MSH6|PBRM1|PIF1|POLQ|RAD17|RAD51|RAD51B|RAD51C|RAD51D|RAD54B|RAD54L|RBBP4|RFC1|RFC2|RFC3|RFC4|RFC5|SMARCA1|SMARCA2|SMARCA4|SMARCA5|SMARCAD1|SMARCAL1|TOP2A|TOP2B|TTF2|XRCC2|XRCC3|ZRANB3|	DOWN	hiPSC_vs_ESC
intermediate filament cytoskeleton organization	GO:0045104	35	1.14319236	0.01490784	0.20140299	0.23697483	0.655391	0.669	NA	AGFG1|ATP8A2|ATXN3|CLN8|CSNK1A1|DES|DNAJB6|DSP|DST|EPPK1|ERBIN|EVPL|FAM83H|GFAP|INA|KLHL24|KRT18|MACF1|MTM1|NDEL1|NEFH|NEFL|NEFM|PKP1|PKP2|PLEC|PPL|PRPH|RAF1|SHH|SOD1|SYNM|TOR1A|VIM|VPS54|	UP	hiPSC_vs_ESC
COPI-coated vesicle	GO:0030137	26	1.29232163	0.014880000000000001	0.2016903	0.10535	0.76851234	0.133	NA	ACTR1A|ARCN1|ARF1|ARFGAP2|ARFGAP3|CCDC115|CCDC88A|COPA|COPB1|COPB2|COPE|COPG1|COPG2|COPZ1|COPZ2|KDELR1|KDELR2|KDELR3|PACS1|PACSIN1|SCYL1|TMED10|TMED2|TMED3|TMED7|TMEM199|	UP	hiPSC_vs_ESC
extrinsic component of organelle membrane	GO:0031312	45	1.1045241	0.01547706	0.20570962	0.22430318	0.70753697	0.665	NA	ANXA1|ATG14|ATP23|ATP6V1B1|CCDC115|COQ3|COQ4|COQ5|COQ6|COQ7|COQ8A|COQ8B|DOC2A|FKBP1A|GBA2|GOLGA3|GRIPAP1|HID1|NDUFAF5|NOA1|NUCB1|OPA1|OTULINL|PAM16|PML|PSD|RAB7A|SARM1|SGTA|SNX10|SNX16|SNX5|SOX10|SYN1|TAMM41|TEPSIN|TOR1A|ULK1|USP8|VAC14|WDFY3|WDR81|WDR91|ZC3H12A|ZFYVE1|	UP	hiPSC_vs_ESC
negative regulation of tumor necrosis factor production	GO:0032720	36	1.14454317	0.01544623	0.20596642	0.15704791	0.69956158	0.873	NA	ACP5|AKAP8|ARG2|ARRB2|AXL|BCL3|CACTIN|CD34|CHRNA7|CX3CL1|DICER1|ERRFI1|FOXP3|GAS6|GPNMB|GSTP1|HSF1|IL27RA|IRAK3|LGALS9|MC1R|NFKBIL1|NLRC3|POMC|PTPN6|RARA|SELENOS|SIRPA|SYT11|TLR4|TNFAIP3|TRIM27|TSPO|TWIST1|VSIR|ZC3H12A|	UP	hiPSC_vs_ESC
regulation of G1/S transition of mitotic cell cycle	GO:2000045	140	0.9334804	0.01556504	0.20621173	0.13791097	0.77166259	0.944	NA	ADAM17|ADAMTS1|AIF1|AKT1|ANKRD17|ANXA1|APEX1|ARID3A|ATM|AURKA|BAX|BCL2|BID|BRD7|BTG2|BTN2A2|CARM1|CASP2|CCL2|CCNB1|CCND1|CCND2|CCND3|CCNE1|CDC25C|CDC45|CDC6|CDC73|CDK1|CDK10|CDK2|CDK2AP2|CDK4|CDK6|CDKN1A|CDKN1B|CDKN2B|CDKN2D|CHEK2|CNOT1|CNOT10|CNOT11|CNOT2|CNOT3|CNOT4|CNOT6|CNOT6L|CNOT7|CNOT8|CNOT9|CRADD|CTDSP1|CTDSP2|CTDSPL|CUL4A|CUL4B|DACT1|DCUN1D3|DDX3X|E2F1|E2F4|E2F7|E2F8|ECD|EGFR|EIF4G1|EP30…	UP	hiPSC_vs_ESC
basal plasma membrane	GO:0009925	32	1.13956374	0.01562218	0.20630325	0.23969468	0.65672185	0.773	NA	ABCC1|ANK3|AQP1|AQP5|BMPR2|CD34|CEACAM1|CLDN4|DST|EGFR|EPS15|ERBB2|ERBB3|ERBB4|ERBIN|ITGA6|ITGA9|KCNQ4|LDLRAP1|MET|MST1R|MUC20|MYO1C|OSCP1|PKD2|SHROOM4|SLC23A2|SLC27A5|SLC7A5|TACSTD2|TEK|TF|	UP	hiPSC_vs_ESC
receptor-mediated endocytosis	GO:0006898	144	0.93317143	0.01569089	0.20654642	0.16071089	0.70592472	0.961	NA	ACHE|ACKR3|ADM|ADRB2|ADRB3|AMBP|AMN|AP1S1|AP2A1|AP2A2|AP2B1|AP2M1|AP2S1|APOA1|APOB|APOE|ARHGAP27|ARRB1|ARRB2|ASGR1|CACNG4|CACNG8|CALCRL|CALR|CALY|CANX|CAP1|CAV1|CAV2|CD36|CD81|CD9|CEACAM1|CLN3|CLTA|CLTB|CLTC|CLTCL1|CNTN2|COLEC11|COLEC12|CTTN|CUBN|CXCL16|CXCR2|DAB2|DBNL|DLL1|DNAJC13|DNAJC6|DNM1|DNM2|DNM3|DRD2|EPS15|EZR|FCHO1|FCHO2|FCHSD2|FNBP1L|FOLR1|GAK|GPR107|GRB2|GRIA1|GRK2|GRK3|GRK4|GTF2H2|HBA…	UP	hiPSC_vs_ESC
negative regulation of sequestering of calcium ion	GO:0051283	53	1.07994667	0.01544497	0.20662048	0.14466957	0.78384951	0.82	NA	ANXA5|ANXA6|CHERP|DDIT3|DRD2|ERO1A|F2R|FGF2|FKBP1B|HTR2C|IBTK|ITPR1|ITPR2|ITPR3|JPH1|JPH2|JPH3|JPH4|LCK|LETM1|MCOLN1|MCOLN2|MCOLN3|NOL3|P2RX7|PKD2|PLCB1|PLCB2|PLCB3|PLCB4|PLCD1|PLCD3|PLCD4|PLCE1|PLCG1|PLCG2|PLCH1|PLCH2|PLCL1|PLCL2|RASA3|RYR1|RYR2|RYR3|SLC8B1|TMEM38A|TMEM38B|TPCN1|TPCN2|TRDN|TRPA1|TRPM2|TRPV1|	UP	hiPSC_vs_ESC
negative regulation of tumor necrosis factor superfamily cytokine production	GO:1903556	38	1.14500503	0.01535401	0.2067505	0.16128073	0.70540997	0.879	NA	ACP5|AKAP8|ARG2|ARRB2|AXL|BCL3|CACTIN|CD274|CD34|CHRNA7|CX3CL1|DICER1|ERRFI1|FOXP3|GAS6|GPNMB|GSTP1|HSF1|IL27RA|IRAK3|LGALS9|LTF|MC1R|NFKBIL1|NLRC3|POMC|PTPN6|RARA|SELENOS|SIRPA|SYT11|TLR4|TNFAIP3|TRIM27|TSPO|TWIST1|VSIR|ZC3H12A|	UP	hiPSC_vs_ESC
anion homeostasis	GO:0055081	45	1.10480979	0.0154136	0.20687466	0.17473133	0.6946966	0.855	NA	ABCA1|ABCC2|ABCD1|ABCG1|ADORA1|APOA1|APOE|ATP6V1B1|CA12|CPS1|DGAT1|DGAT2|ENPP1|FABP3|FGF23|FGFR4|GLS|GOT1|GPAM|GRM2|HNF4A|KCTD7|LIPG|MLXIPL|POLD1|PRKAA1|PRKAA2|RCN3|SIRT1|SLC12A1|SLC12A2|SLC12A4|SLC12A5|SLC12A6|SLC12A7|SLC12A8|SLC12A9|SLC34A2|SLC7A11|SLC9A3R1|TFAP2B|TLCD1|TLCD2|XBP1|XPR1|	UP	hiPSC_vs_ESC
cartilage development involved in endochondral bone morphogenesis	GO:0060351	39	1.14188167	0.01598698	0.20910356	0.24262439	0.65686116	0.752	NA	ANXA2|ANXA6|ANXA9|AXIN2|CER1|COCH|COL12A1|COL14A1|COL1A1|COL20A1|COL27A1|COL2A1|COL6A1|COL6A2|COL6A3|COL7A1|IHH|MATN1|MATN2|MATN3|MATN4|NPPC|POC1A|RARA|RARB|RARG|SCARA3|SERPINH1|SMPD3|SOX9|STC1|TGFBR2|THBS3|TRIP11|TRPV4|VIT|VWA1|VWA2|ZMPSTE24|	UP	hiPSC_vs_ESC
regulation of cell-matrix adhesion	GO:0001952	100	0.98083974	0.01594164	0.2091767	0.1518035	0.72242987	0.985	NA	ABL1|ACER2|ACVRL1|ADAM15|AJAP1|ARHGAP6|BCAS3|BCL2|BCL6|BST1|CAMSAP3|CASK|CCL28|CD36|CDH13|CDK6|CIB1|CLASP1|CLASP2|COL16A1|CORO1C|CSF1|CX3CL1|DAG1|DAPK3|DDR1|DISC1|DLC1|DMTN|DUSP22|DUSP3|EFNA5|EMP2|EPB41L5|EPHA1|EPHA3|FAM107A|FERMT1|FMN1|GPM6B|GREM1|GSK3B|ILK|IQGAP1|ITGB1BP1|JAG1|JUP|KDR|LDB1|LIMCH1|LIMS1|LRP1|MACF1|MAP4K4|MINK1|MMP14|NEXMIF|NF1|NF2|NINJ1|NRP1|ONECUT1|ONECUT2|PEAK1|PHLDB2|PIK3CB|P…	UP	hiPSC_vs_ESC
response to fluid shear stress	GO:0034405	31	1.25475531	0.01612	0.2101741	0.03033	1	0.872	NA	ABCA1|ADAM9|AKT1|ASS1|CA2|CITED2|ETS1|GJA1|HAS2|HDAC3|KLF2|KLF4|MAP2K5|MAPK7|MEF2C|MTSS1|NFE2L2|NOS3|P2RX4|P2RX7|PDGFRB|PKD1|PKD2|PTK2B|SMAD6|SMAD7|SOCS5|SRC|SREBF2|TFPI2|TGFB3|	UP	hiPSC_vs_ESC
cellular response to reactive oxygen species	GO:0034614	118	0.95338115	0.01644753	0.2117555	0.10541228	0.74514326	0.992	NA	ABL1|ADPRHL2|AGAP3|AIFM1|AKR1C3|AKT1|ANKZF1|ANXA1|APEX1|AQP1|ARG1|ATP7A|AXL|BECN1|BNIP3|BTK|CAMKK2|CBX8|CCNA2|CCS|CDK1|CDK2|CFLAR|CHUK|CRK|CRYGD|CYP1B1|DNM2|DPEP1|ECT2|EGFR|ERCC6L2|ETS1|EZH2|FANCC|FER|FOS|FOXO1|FXN|GLRX2|GUCY1B1|HDAC2|HDAC6|HNRNPD|HSF1|IMPACT|JUN|KDM6B|KLF2|KLF4|LCN2|MAP1LC3A|MAP3K5|MAPK1|MAPK13|MAPK3|MAPK7|MAPK8|MAPK9|MAPT|MDM2|MMP2|MMP9|MPV17|MTR|MYB|NET1|NFE2L2|NOS3|NQO1|OSER1…	UP	hiPSC_vs_ESC
endoderm development	GO:0007492	66	1.03666787	0.01644573	0.21239811	0.19426785	0.71879106	0.871	NA	ARC|BMP4|BMPR1A|BPTF|CDC73|COL11A1|COL12A1|COL4A2|COL6A1|COL7A1|COL8A1|CTNNB1|CTR9|DKK1|EOMES|EPB41L5|EXT1|FGF8|FN1|GATA4|GATA6|GDF3|HDAC1|HMGA2|HNF1B|HSBP1|INHBA|ITGA4|ITGA5|ITGA7|ITGAV|ITGB2|ITGB5|KIF16B|LAMA3|LAMB1|LAMB3|LAMC1|LDB1|LEO1|LHX1|MED12|MMP14|MMP15|MMP2|MMP9|NANOG|NODAL|NOG|NOTCH1|ONECUT1|PAF1|PELO|POU5F1|RTF1|SETD2|SMAD2|SMAD3|SMAD4|SOX17|SOX2|SOX7|SSBP3|TBX20|VTN|ZFP36L1|	UP	hiPSC_vs_ESC
ERAD pathway	GO:0036503	87	0.99302994	0.01642541	0.21280492	0.34266793	0.62520533	0.618	NA	AMFR|ANKZF1|ATXN3|AUP1|BAG6|BRSK2|CCDC47|DERL1|DERL2|DERL3|DNAJB12|DNAJB14|DNAJB2|DNAJB9|DNAJC10|DNAJC18|ECPAS|EDEM1|EDEM2|EDEM3|ERLEC1|ERLIN1|ERLIN2|FAF2|FBXO17|FBXO2|FBXO27|FBXO44|FBXO6|FOXRED2|GET4|HERPUD1|HM13|HSP90B1|HSPA5|JKAMP|MAN1B1|MARCH6|NCCRP1|NPLOC4|OS9|POMT2|PRKN|PSMC6|RCN3|RHBDD1|RHBDD2|RNF103|RNF121|RNF139|RNF175|RNF185|RNF5|SDF2L1|SEC61B|SEL1L|SELENOS|SGTA|SGTB|STT3B|STUB1|SYVN1|T…	UP	hiPSC_vs_ESC
gastrulation	GO:0007369	144	0.93151017	0.01638261	0.21292207	0.14641548	0.7840005	0.984	NA	ACVR1|ACVR2A|ACVR2B|AMOT|APLN|APLNR|ARFRP1|ARID1A|ATOH8|BMP4|BMP7|BMPR1A|BMPR2|CDC73|CER1|CFC1|CHRD|COL11A1|COL12A1|COL4A2|COL6A1|COL7A1|COL8A1|CRB2|CTNNB1|CTR9|CUL3|DKK1|DLD|DVL1|DVL2|EOMES|EPB41L5|EPHA2|ETS2|ETV2|EXOC4|EXT1|EXT2|EYA1|EYA2|FGF8|FGFR2|FN1|FOXA2|FOXC1|FOXC2|FOXF1|FRS2|GATA6|GDF3|GPC3|GSC|HAND1|HIRA|HMGA2|HNF1B|HSBP1|INHBA|ITGA2|ITGA3|ITGA4|ITGA5|ITGA7|ITGA8|ITGAV|ITGB1|ITGB2|ITGB3…	UP	hiPSC_vs_ESC
regulation of platelet activation	GO:0010543	28	1.28004241	0.01673	0.21405019	0.03595	0.96501078	0.846	NA	ABAT|ADAMTS18|ALOX12|APOE|C1QTNF1|CD9|CEACAM1|DMTN|F11R|F2|FGG|LYN|NOS3|PDGFA|PDGFB|PDGFRA|PDPN|PRKCA|PRKCD|PRKCQ|PRKG1|SERPINE2|SH2B3|SYK|TEC|THBD|TLR4|UBASH3B|	UP	hiPSC_vs_ESC
positive regulation of leukocyte cell-cell adhesion	GO:1903039	156	0.92550192	0.0168088	0.21439051	0.07486608	0.79042412	0.997	NA	ADA|ADAM8|AGER|AIF1|AKT1|ANXA1|AP3B1|AP3D1|BAD|BCL10|BCL6|BTN2A2|CARD11|CAV1|CBFB|CCDC88B|CCL2|CD1D|CD24|CD274|CD276|CD4|CD44|CD46|CD47|CD55|CD70|CD74|CD81|CD83|CDC42|CORO1A|CSK|CYLD|DNAJA3|DOCK8|DPP4|DUSP10|EBI3|EFNB1|EFNB2|EFNB3|EGR3|EPO|ETS1|FADD|FAM49B|FLOT2|FOXP3|FYN|GATA3|GLI2|GLI3|GPAM|GRAP2|GRB2|HAS2|HES1|HHLA2|HLA-DMB|HLA-DPA1|HLA-DPB1|HLA-E|HLA-G|HLX|HMGB1|HSPD1|HSPH1|ICAM1|ICOSLG|IGF2|…	UP	hiPSC_vs_ESC
keratinization	GO:0031424	38	1.1384606	0.01670582	0.21440878	0.38141803	0.62335212	0.372	NA	CAPN1|CAPNS1|CDH3|CNFN|CYP26B1|DSC2|DSC3|DSG2|DSP|EVPL|FURIN|JUP|KAZN|KLK13|KLK14|KLK5|KRT10|KRT15|KRT18|KRT19|KRT7|KRT8|KRT80|PCSK6|PERP|PKP1|PKP2|PKP3|PKP4|PPHLN1|PPL|PRSS8|SFN|SHARPIN|SPINK5|ST14|TGM1|TMEM79|	UP	hiPSC_vs_ESC
endoplasmic reticulum organization	GO:0007029	51	1.07322885	0.01710933	0.21754801000000001	0.16969625	0.68327694	0.655	NA	ARL6IP1|ATL1|ATL2|ATL3|BAG6|BNIP1|CASQ1|CAV2|CCDC47|CRYZL2P-SEC16B|DNM1L|EIF2AK3|GAK|GET4|JAGN1|LMAN1|LMAN2|LMAN2L|LNPK|LRRK2|MAPK15|MIA3|MOSPD3|RAB10|RAB18|REEP1|REEP2|RNF112|RTN3|RTN4|SEC16A|SEC16B|SEC31A|SEC31B|SEC61A1|SGTA|SHTN1|SPTSSB|STX18|TMCC1|TMEM170A|TMEM38A|TMEM38B|TOR1AIP2|TOR1B|TRAM2|TRDN|UBL4A|VAPA|VAPB|ZFYVE27|	UP	hiPSC_vs_ESC
error-prone translesion synthesis	GO:0042276	20	1.39212272	0.00666	0.21882096	0.03147	0.66967508	0.495	NA	MAD2L2|PCNA|POLE2|POLH|POLI|POLK|REV1|REV3L|RFC1|RFC2|RFC3|RFC4|RFC5|RPA1|RPA2|RPA3|RPS27A|UBA52|UBB|UBC|	DOWN	hiPSC_vs_ESC
response to unfolded protein	GO:0006986	154	0.9243994	0.01730753	0.21938902	0.29009529	0.6731194	0.82	NA	ACADVL|ADD1|AMFR|ARFGAP1|ASNS|ATF3|ATF4|ATF6|ATF6B|ATP6V0D1|BAG3|BAK1|BAX|BHLHA15|CALR|CANX|CCL2|CCND1|CDK5RAP3|CHAC1|CLGN|CREB3|CREB3L1|CREB3L2|CREB3L3|CREB3L4|CREBRF|CTDSP2|CTH|CUL7|CXXC1|DAB2IP|DAXX|DCTN1|DDIT3|DDX11|DERL1|DERL2|DERL3|DNAJA1|DNAJB1|DNAJB11|DNAJB2|DNAJB4|DNAJB5|DNAJB9|DNAJC3|DNAJC4|EDEM1|EDEM2|EDEM3|EIF2AK2|EIF2AK3|EIF2S1|EP300|ERN1|ERN2|ERO1A|ERP27|ERP44|EXTL1|EXTL2|EXTL3|FAF2…	UP	hiPSC_vs_ESC
negative regulation of muscle hypertrophy	GO:0014741	25	1.30270538	0.01739	0.21975609	0.03184	1	0.848	NA	ATP2B4|BMP10|CTDP1|ERRFI1|FOXO1|G6PD|GATA5|GLRX3|GSK3A|IGFBP5|JARID2|LMNA|MIR25|NOTCH1|P2RX4|PAK1|PPARA|RGS2|RGS4|SMAD3|SMAD4|TNFRSF1A|TNFRSF1B|TRIM63|YY1|	UP	hiPSC_vs_ESC
regulation of leukocyte proliferation	GO:0070663	154	0.92400926	0.01748702	0.22030422	0.0554336	0.80447272	0.997	NA	ADA|AGER|AHR|AIF1|ANXA1|ARG1|ARG2|ATAD5|ATM|BCL2|BCL6|BMP4|BST1|BST2|BTK|BTN2A2|CARD11|CASP3|CCDC88B|CD1D|CD22|CD24|CD274|CD276|CD300A|CD320|CD38|CD4|CD40|CD46|CD55|CD70|CD74|CD81|CDKN1A|CEBPB|CLC|CLCF1|CLEC4G|CORO1A|CSF1|CTNNB1|DLG1|DLG5|DNAJA3|EBI3|EFNB1|EPO|ERBB2|FADD|FGF10|FLT3LG|FOXJ1|FOXP3|GAL|GLMN|GNRH1|GPAM|GPNMB|GPR183|GREM1|GSTP1|HES1|HHEX|HHLA2|HLA-DMB|HLA-DPA1|HLA-DPB1|HLA-E|HLA-G|HMG…	UP	hiPSC_vs_ESC
epithelial cell proliferation	GO:0050673	71	1.00858629	0.01755323	0.22046216	0.16072464	0.70523087	0.886	NA	ACVR2A|ACVRL1|ANGPT4|APOA1|BAD|BAX|BCL2L2|BMP4|BMPER|BMPR2|BTBD10|BTRC|C6orf89|CCND1|CD34|CDH13|CEBPB|COL8A1|COL8A2|DLG1|EPHA2|ERN1|FABP7|FERMT1|FGF10|FGFR2|FST|HMOX1|HNF1B|ID2|IGFBP3|IGFBP4|IGFBP5|IRF6|ITGB1BP1|KIT|KLK8|LGR4|LGR5|LOXL2|MAP2K1|MAP2K2|MAPK1|MED1|MEF2C|MMP14|MTSS1|NCSTN|NKX3-1|NOTCH2|NRARP|PIK3CB|PPARD|PRKX|PROX1|PSEN1|PTCH1|PURA|RPS6KA1|SCARB1|SEMA5A|SERPINB1|SHH|SIDT2|SOX9|STAT6|…	UP	hiPSC_vs_ESC
cellular response to acid chemical	GO:0071229	181	0.91567322	0.01783483	0.22062548	0.11082182	0.72245269	0.991	NA	ABCA1|ABCB4|ABL2|ACACA|ADCY6|ADNP2|AKAP8|AKR1C1|AKR1C2|AKR1C3|AKT1|ALDH1A2|AMIGO1|APOB|AQP1|ASS1|ATM|ATP7A|BAIAP2|BCL11A|BCL2L1|BRINP1|BRINP2|CAPN2|CASTOR1|CASTOR2|CASTOR3|CCNB1|CDK4|CEBPB|CLDN1|COL16A1|COL1A1|COL1A2|COL3A1|COL4A1|COL5A2|COL6A1|CPEB1|CPEB3|CPEB4|CPS1|CPT1A|CREB1|CYBA|CYBB|CYP26B1|DGAT2|DNMT1|DNMT3A|E2F1|EDN1|EGFR|EGR1|EPHA3|FGFR2|FOLR1|FYN|FZD10|FZD4|FZD7|GCLC|GCLM|GJB3|GNB1|GNG2…	UP	hiPSC_vs_ESC
steroid metabolic process	GO:0008202	194	0.90081335	0.01792886	0.22112258	0.14036542	0.77483974	0.951	NA	ABCA1|ABCB11|ABCG1|ACAA1|ACAA2|ACAT1|ACAT2|ACBD3|ACLY|ACOT8|ACOX2|ADM|AFP|AKR1B1|AKR1B15|AKR1C1|AKR1C2|AKR1C3|AKR1D1|AMACR|APOA1|APOA2|APOB|APOC1|APOE|APOL2|APP|ARV1|ATP8B1|CACNA1H|CAT|CEBPA|CEL|CES1|CFTR|CLN6|CLN8|CNBP|COMT|CUBN|CYB5R1|CYB5R2|CYB5R3|CYP11A1|CYP1B1|CYP26A1|CYP26B1|CYP26C1|CYP27A1|CYP27B1|CYP2B6|CYP2C8|CYP2D6|CYP2E1|CYP2R1|CYP39A1|CYP3A5|CYP46A1|CYP4V2|CYP51A1|CYP7B1|DHCR24|DHCR7|…	UP	hiPSC_vs_ESC
regulation of muscle hypertrophy	GO:0014743	51	1.07071865	0.01776943	0.2211486	0.16304635	0.7086046	0.89	NA	AGT|AKAP6|ATP2B4|BECN1|BMP10|CAMK2D|CDK9|CTDP1|DDX39B|EDN1|ERRFI1|FOXO1|G6PD|GATA5|GLRX3|GSK3A|HAND2|IGFBP5|IL6ST|JARID2|LMCD1|LMNA|MEF2A|MIR25|MTOR|MTPN|NOTCH1|NR4A3|P2RX4|PAK1|PARP1|PARP2|PDE5A|PDE9A|PIN1|PPARA|PPP3CA|PRKCA|PTK2|RGS2|RGS4|ROCK1|ROCK2|SLC9A1|SMAD3|SMAD4|TNFRSF1A|TNFRSF1B|TRIM63|TRPC3|YY1|	UP	hiPSC_vs_ESC
positive regulation of macroautophagy	GO:0016239	63	1.03191585	0.01782808	0.22120824	0.1657859	0.67682174	0.844	NA	ADRB2|BAG3|BECN1|BNIP3|BNIP3L|C9orf72|CALCOCO2|CDC37|CLEC16A|DCN|EPM2A|FYCO1|GNAI3|GPSM1|HDAC6|HIF1A|HMOX1|HSPB8|HTT|IKBKG|KDR|KIAA1324|LARP1|LRSAM1|MAP3K7|MAPK3|MFN2|NOD1|OPTN|PAFAH1B2|PIM2|PINK1|PIP4K2A|PIP4K2B|PIP4K2C|PRKAA2|PRKN|RAB12|RAB3GAP1|RAB3GAP2|RALB|RIPK2|SCOC|SESN1|SESN2|SESN3|SH3GLB1|SIRT1|SMCR8|SMURF1|SPTLC1|SPTLC2|SUPT5H|TBK1|TMEM173|TOMM7|TRIM13|TSC1|TSC2|ULK1|UVRAG|VPS13D|WAC|	UP	hiPSC_vs_ESC
positive regulation of G1/S transition of mitotic cell cycle	GO:1900087	34	1.12842759	0.01800063	0.22134314	0.17916458	0.70078948	0.768	NA	ADAM17|ADAMTS1|AIF1|AKT1|ANKRD17|ANXA1|APEX1|CCND1|CCND2|CCND3|CCNE1|CDC45|CDC6|CDK10|CUL4A|CUL4B|DDX3X|EGFR|EIF4G1|FGF10|HYAL1|KCNA5|KMT2E|LSM10|LSM11|MDM2|MEPCE|MTBP|PLCB1|PLRG1|RDX|RPTOR|TERT|UBE2E2|	UP	hiPSC_vs_ESC
release of sequestered calcium ion into cytosol	GO:0051209	51	1.07080046	0.01774758	0.22154801	0.14007124	0.77529996	0.815	NA	CHERP|DDIT3|DRD2|ERO1A|F2R|FGF2|FKBP1B|HTR2C|IBTK|ITPR1|ITPR2|ITPR3|JPH1|JPH2|JPH3|JPH4|LCK|LETM1|MCOLN1|MCOLN2|MCOLN3|NOL3|P2RX7|PKD2|PLCB1|PLCB2|PLCB3|PLCB4|PLCD1|PLCD3|PLCD4|PLCE1|PLCG1|PLCG2|PLCH1|PLCH2|PLCL1|PLCL2|RASA3|RYR1|RYR2|RYR3|SLC8B1|TMEM38A|TMEM38B|TPCN1|TPCN2|TRDN|TRPA1|TRPM2|TRPV1|	UP	hiPSC_vs_ESC
integral component of synaptic membrane	GO:0099699	132	0.92840218	0.006797	0.22154851	0.03568318	0.68481683	0.948	NA	ABHD6|ADAM22|ADAM23|ADCY1|ADCY8|ADORA1|ADORA2A|ADRA2C|APH1A|ATP2B1|ATP2B4|CACNA1D|CACNG4|CACNG5|CACNG7|CADM3|CANX|CDH10|CDH2|CDH9|CHRM2|CHRM3|CHRNA10|CHRNA9|CHRNB1|CHRNE|CLSTN1|CLSTN2|CLSTN3|CNIH2|CNR1|CSPG5|DAGLA|DCC|DRD2|EFNB2|EFNB3|EPHA4|EPHA7|EPHB2|ERBB4|FLRT3|FXYD6|GABRA1|GABRA3|GABRA4|GABRA5|GABRB2|GABRD|GABRG3|GLRA4|GPM6A|GRIA1|GRID1|GRID2|GRIK5|GRIN1|GRIN2A|GRM2|GRM3|GSG1L|HTR1B|HTR3A|ITG…	DOWN	hiPSC_vs_ESC
bone morphogenesis	GO:0060349	95	0.97578798	0.01771185	0.22177616	0.21506091	0.72875837	0.956	NA	ACP5|ALPL|ANXA2|ANXA6|ANXA9|AXIN2|BMP4|BMPR1B|BMPR2|CARM1|CER1|CHSY1|COCH|COL12A1|COL13A1|COL14A1|COL1A1|COL20A1|COL27A1|COL2A1|COL6A1|COL6A2|COL6A3|COL7A1|CSGALNACT1|CYP26B1|DHRS3|DLX5|FGF18|FGF4|FGFR2|FGFR3|FOXC1|FOXN3|FREM1|GLG1|GLI3|GNAS|HAS2|IFT80|IHH|IMPAD1|INPPL1|INSIG1|INSIG2|LRP5|LRP5L|LRP6|LTBP3|LTF|MATN1|MATN2|MATN3|MATN4|MEF2C|MEF2D|MEGF8|MMP14|MMP16|MSX1|MSX2|NAB1|NAB2|NPPC|PAPPA2|PA…	UP	hiPSC_vs_ESC
calcium-release channel activity	GO:0015278	21	1.34867261	0.01827	0.22199672	0.03307	0.97711144	0.669	NA	FKBP1B|ITPR1|ITPR2|ITPR3|JPH1|JPH2|JPH3|JPH4|MCOLN1|MCOLN2|MCOLN3|PKD2|RASA3|RYR1|RYR2|RYR3|TPCN1|TPCN2|TRPA1|TRPM2|TRPV1|	UP	hiPSC_vs_ESC
neural precursor cell proliferation	GO:0061351	66	1.02632855	0.006866	0.22204137	0.01693806	0.57970504	0.852	NA	AKNA|ARHGEF2|ARTN|ASPM|ATF5|CEP120|DAGLA|DAGLB|DBN1|DISC1|DIXDC1|DOCK7|EML1|EPHB1|FABP7|FGF13|FGF8|FGFR1|FGFR2|FRS2|FZD3|FZD6|FZD9|GBX2|GLI3|HHIP|HOOK3|ID4|IFT20|IGF2BP1|KCNA1|KCTD13|KIF14|KIF1A|LEF1|LHX5|MELK|NDE1|NUMB|NUMBL|ORC3|PAFAH1B1|PCM1|PLXNB2|POU3F2|PSMG1|RAB10|RACGAP1|RERE|RORA|RPGRIP1|RRM1|RYK|SHH|SIX3|SLC39A5|SOX5|TARBP2|TEAD3|TMEM14B|TRNP1|WNT1|WNT2|WNT3A|ZEB2|ZNF503|	DOWN	hiPSC_vs_ESC
regulation of cytokine secretion	GO:0050707	120	0.94903776	0.01818336	0.22225912	0.12007054	0.72094985	0.999	NA	ABL1|AGER|AIF1|AIM2|AKAP12|ALOX15B|ANGPT1|ANXA1|ANXA4|APOA1|APOA2|ARG2|ATG5|BANK1|BTN2A2|C1QTNF3|C1QTNF4|C5|CADM1|CARD8|CD200|CD244|CD274|CD34|CD58|CHUK|CPTP|CX3CL1|DDX58|DHX36|DHX9|DRD2|EZR|F2R|F2RL1|FERMT1|FN1|FOXP1|FOXP3|FRMD8|FZD5|GAPDH|GAS6|GATA3|GLMN|GPAM|GSDMD|HDAC9|HK1|HMGB1|HYAL2|IFIH1|IFNGR1|IL17RA|IL17RB|IL17RC|IL1RAP|IL27RA|IL4R|IRF3|KARS|LGALS9|LGR4|LPL|LRP1|LRRC32|LRRK2|LYN|MAPK11|M…	UP	hiPSC_vs_ESC
regulation of tumor necrosis factor superfamily cytokine production	GO:1903555	103	0.95725122	0.01814611	0.22246593	0.12726336	0.7392795	0.899	NA	ACP5|ADAM8|AGER|AKAP12|AKAP8|ANGPT1|APP|ARFGEF2|ARG2|ARHGEF2|ARRB2|AXL|AZU1|BCL3|C1QTNF4|CACTIN|CARD9|CD274|CD34|CD36|CD47|CHRNA7|CLU|CX3CL1|CYBA|CYBB|DDT|DDX58|DHX9|DICER1|ERRFI1|FADD|FOXP1|FOXP3|FRMD8|FZD5|GAS6|GPNMB|GSTP1|HDAC2|HLA-E|HMGB1|HSF1|HSPB1|IFIH1|IFNGR1|IL23A|IL27RA|IRAK3|ISL1|JAK2|LGALS9|LPL|LRRK2|LTF|MAPKAPK2|MAVS|MC1R|MIF|NFATC4|NFKBIL1|NLRC3|NOD1|NOD2|PF4|PIK3R1|POMC|PSEN1|PTAFR|…	UP	hiPSC_vs_ESC
ubiquitin-dependent ERAD pathway	GO:0030433	70	1.00640159	0.01826834	0.2226352	0.3548788	0.625531	0.422	NA	AMFR|ANKZF1|AUP1|BAG6|CCDC47|DERL1|DERL2|DERL3|DNAJB12|DNAJB14|DNAJB2|DNAJB9|DNAJC10|DNAJC18|ECPAS|EDEM1|EDEM2|EDEM3|ERLEC1|ERLIN1|ERLIN2|FAF2|FBXO17|FBXO2|FBXO27|FBXO44|FBXO6|FOXRED2|HSP90B1|HSPA5|JKAMP|MAN1B1|MARCH6|NCCRP1|NPLOC4|OS9|PSMC6|RHBDD2|RNF103|RNF121|RNF175|RNF185|RNF5|SEC61B|SEL1L|SELENOS|SGTA|SGTB|STT3B|STUB1|SYVN1|TMEM129|TMEM67|TMUB1|TMUB2|TRIM13|TRIM25|UBE2G2|UBE2J1|UBE2J2|UBE4A|…	UP	hiPSC_vs_ESC
mitochondrial respiratory chain	GO:0005746	74	1.00337606	0.006953	0.22310849	0.23135387	1	0.186	NA	BCS1L|COA3|COX15|COX4I1|COX5A|COX6A1|COX7A2|COX7A2L|COX7B|CYC1|DMAC1|DMAC2|FOXRED1|NDUFA1|NDUFA10|NDUFA11|NDUFA12|NDUFA13|NDUFA2|NDUFA3|NDUFA4|NDUFA4L2|NDUFA5|NDUFA6|NDUFA7|NDUFA8|NDUFA9|NDUFAB1|NDUFAF1|NDUFB1|NDUFB10|NDUFB11|NDUFB2|NDUFB3|NDUFB4|NDUFB5|NDUFB6|NDUFB7|NDUFB8|NDUFB9|NDUFC1|NDUFC2|NDUFC2-KCTD14|NDUFS1|NDUFS2|NDUFS3|NDUFS4|NDUFS5|NDUFS6|NDUFS7|NDUFS8|NDUFV1|NDUFV2|NDUFV3|NNT|OXA1L|SD…	DOWN	hiPSC_vs_ESC
nucleotide-excision repair, preincision complex assembly	GO:0006294	29	1.25612247	0.00705	0.22445233	0.03406	0.66930344	0.738	NA	CCNH|CDK7|CETN2|CHD1L|CUL4A|CUL4B|DDB1|DDB2|ERCC2|ERCC3|ERCC5|GTF2H1|GTF2H2|GTF2H3|GTF2H4|GTF2H5|MNAT1|PARP1|RAD23B|RBX1|RPA1|RPA2|RPA3|RPS27A|UBA52|UBB|UBC|XPA|XPC|	DOWN	hiPSC_vs_ESC
positive regulation of transmembrane receptor protein serine/threonine kinase signaling pathway	GO:0090100	92	0.98653889	0.01866668	0.22614764	0.15599447	0.72969169	0.973	NA	ACVR1|ACVR1B|ACVR2A|ACVR2B|ACVRL1|ADAM17|BMP10|BMP2|BMP4|BMP5|BMP7|BMP8A|BMP8B|BMPR1A|BMPR2|CDH5|CDKN1C|CDKN2B|CITED1|CITED2|CRB2|CREBBP|CSNK2B|DAB2|ENG|EP300|FBXL15|FERMT1|FGF9|FKBP8|FLCN|FOXD1|GATA4|GDF1|GDF10|GDF11|GDF15|GDF3|GDF6|GDF7|GIPC1|GOT1|GPC3|HES1|HFE|HIPK2|HSP90AB1|ILK|ING2|INHA|INHBA|INHBE|ITGA8|LEFTY1|LEFTY2|LRG1|MEN1|MSX1|MSX2|MYOCD|NEO1|NODAL|NOTCH1|NOTCH2|NPNT|NUMA1|NUP93|PARP1|…	UP	hiPSC_vs_ESC
mammary gland morphogenesis	GO:0060443	36	1.1284875	0.01896116	0.2277002	0.18399675	0.70557857	0.881	NA	AR|ARG1|BMP4|BTRC|CAPN1|CAV1|CSF1|DDR1|ELF3|EPHA2|FGF10|FGFR2|GLI2|GLI3|IGFBP5|KDM5B|LRP5|LRP5L|LRP6|MED1|MSX2|NRG3|NTN1|PHB2|PML|PTCH1|SCRIB|SOSTDC1|SRC|STAT6|TBX2|TBX3|TGFBR2|VDR|WNT4|WNT5A|	UP	hiPSC_vs_ESC
ammonium transport	GO:0015696	35	1.12474358	0.01885258	0.2277281	0.21667267	0.72880807	0.861	NA	ADA|AQP1|BTK|EDN1|LYN|MAPK15|P2RX1|PARK7|PDZK1|PRKN|PSEN1|RALBP1|RHBG|SEC14L1|SLC12A2|SLC18A2|SLC18A3|SLC22A3|SLC22A5|SLC25A20|SLC25A29|SLC25A45|SLC25A48|SLC38A2|SLC44A1|SLC44A2|SLC44A4|SLC5A7|SLC6A2|SLC6A3|SLC6A4|SNAP23|SNCA|SYK|TAF7|	UP	hiPSC_vs_ESC
blood vessel endothelial cell migration	GO:0043534	28	1.25179981	0.01911	0.2281534	0.02178	1	0.825	NA	AKT1|AMOT|APOA1|EFNB2|EGR3|EMP2|EPHB4|FGF2|GPLD1|GPX1|GREM1|ID1|ITGB1|KDR|MIA3|MMRN2|MYH9|NR4A1|NRP1|PIK3R3|PTK2B|ROBO1|SCARB1|SLIT2|SOX18|SRF|TDGF1|VEGFA|	UP	hiPSC_vs_ESC
sprouting angiogenesis	GO:0002040	54	1.06641333	0.01895219	0.22825994	0.11631372	0.74292449	0.871	NA	ACVRL1|ADGRA2|AKT1|ANGPT1|BMP4|BMPER|CCBE1|CDC42|CDH13|DLL1|E2F7|E2F8|EFNB2|EGR3|ENG|EPHA2|EPHB4|FGF2|FLT1|FLT4|GPLD1|GREM1|ITGB1|ITGB1BP1|JMJD6|KDR|LEF1|LOXL2|MIA3|MMRN2|NOTCH1|NR4A1|NRARP|NRP1|OTULIN|PARVA|PGF|PIK3R3|PTK2B|RAMP2|RECK|RNF213|ROBO1|RSPO3|SEMA3E|SEMA5A|SLIT2|SRF|TDGF1|TEK|THBS1|VEGFA|VEGFB|VEGFC|	UP	hiPSC_vs_ESC
positive regulation of transforming growth factor beta receptor signaling pathway	GO:0030511	28	1.25467731	0.01911	0.22881857	0.02661	1	0.806	GO:1903846|positive regulation of cellular response to transforming growth factor beta stimulus,	ADAM17|CDKN1C|CDKN2B|CITED1|CITED2|CREBBP|DAB2|EP300|FERMT1|FLCN|GIPC1|GOT1|HIPK2|HSP90AB1|ING2|ITGA8|LRG1|MEN1|MYOCD|NPNT|RNF111|SDCBP|SMAD4|SNW1|STK11|TGFB1I1|TGFBR3|THBS1|	UP	hiPSC_vs_ESC
positive regulation of cellular response to transforming growth factor beta stimulus	GO:1903846	28	1.25467731	0.01911	0.22881857	0.02661	1	0.806	GO:0030511|positive regulation of transforming growth factor beta receptor signaling pathway,	ADAM17|CDKN1C|CDKN2B|CITED1|CITED2|CREBBP|DAB2|EP300|FERMT1|FLCN|GIPC1|GOT1|HIPK2|HSP90AB1|ING2|ITGA8|LRG1|MEN1|MYOCD|NPNT|RNF111|SDCBP|SMAD4|SNW1|STK11|TGFB1I1|TGFBR3|THBS1|	UP	hiPSC_vs_ESC
innervation	GO:0060384	27	1.29019397	0.00734	0.2301174	0.02982	0.64799333	0.748	NA	ADARB1|CHD7|COL25A1|FBXO45|GABRA5|GABRB2|GABRB3|ISL1|ITGA4|LRIG1|LRIG2|NPTX1|NRP1|NTF4|NTRK1|POU4F1|PRKCG|RET|RNF165|SEMA3A|SERPINE2|SLITRK6|SULF1|SULF2|UNC13A|UNC13B|VCAM1|	DOWN	hiPSC_vs_ESC
positive regulation of T cell proliferation	GO:0042102	62	1.02704621	0.01934628	0.23030481	0.08923264	0.74185921	0.883	NA	AGER|AIF1|ANXA1|CARD11|CCDC88B|CD1D|CD24|CD274|CD276|CD4|CD46|CD55|CD70|CD81|CORO1A|DNAJA3|EBI3|EFNB1|EPO|FADD|FOXP3|GPAM|HES1|HHLA2|HLA-DMB|HLA-DPA1|HLA-DPB1|HLA-E|HMGB1|ICOSLG|IGF2|IGFBP2|IL15|IL18|IL23A|IL6ST|JAK3|LGALS9|NCK1|NCK2|NCKAP1L|PNP|PRKCQ|PYCARD|RASAL3|RIPK2|RPS3|SELENOK|SHH|STAT5B|SYK|TFRC|TGFBR2|TMIGD2|TNFRSF13C|TNFSF4|TNFSF9|TRAF6|VCAM1|VTCN1|ZAP70|ZP3|	UP	hiPSC_vs_ESC
nuclear replisome	GO:0043601	24	1.32791793	0.0073	0.23062385	0.03483	0.6747491	0.527	NA	BCAS2|CDC5L|ERCC5|HELB|MCM3|PLRG1|POLA1|POLA2|POLD1|POLD2|POLD3|POLD4|PRIM1|PRIM2|PRPF19|PURA|PURB|RPA1|RPA2|RPA3|SMARCAL1|STN1|TONSL|XPA|	DOWN	hiPSC_vs_ESC
regulation of blood vessel endothelial cell migration	GO:0043535	79	1.0008865	0.01955193	0.23208027	0.08680907	0.73208384	0.895	NA	ABL1|ACVRL1|ADAM17|AKT1|AKT3|ALOX12|AMOTL1|ANGPT1|ANGPT2|ANGPT4|ANXA1|APOE|ATP5F1A|ATP5F1B|CARD10|CD40|CIB1|CSNK2B|EFNA1|EPHA2|ETS1|FBXW7|FGF18|FGF2|FGFR1|FOXC2|GATA2|HDAC5|HDAC7|HDAC9|HIF1A|HMGB1|HMOX1|HSPB1|ITGB1BP1|JCAD|JUP|KDR|KLF4|MAP2K3|MAP2K5|MAP3K3|MAPK14|MECP2|MEF2C|MMRN2|NF1|NFE2L2|NOS3|NOTCH1|NRP1|NUS1|P2RX4|PDCD10|PDGFB|PDPK1|PIK3C2A|PLCG1|PLK2|PPARG|PRCP|PRKCA|PRKD1|PRKD2|RHOA|RHOJ|S…	UP	hiPSC_vs_ESC
glomerulus development	GO:0032835	51	1.06406012	0.01962651	0.2322942	0.13336992	0.75656112	0.879	NA	ACTA2|ANGPT1|ANGPT2|BASP1|BCL2|BMP4|CD24|CD34|COL4A3|COL4A4|EGR1|ENPEP|FOXC1|FOXC2|FOXJ1|GPR4|HES1|HEYL|IQGAP1|JAG1|KIRREL3|KLF15|LAMB2|LGR4|LHX1|MAGI2|MEF2C|MPV17|MTSS1|MYO1E|NID1|NOTCH1|NOTCH2|NOTCH3|NPHS1|OSR1|PDGFB|PDGFRA|PDGFRB|PECAM1|PLCE1|PODXL|PROM1|PTPRO|SULF1|SULF2|TCF21|TEK|VANGL2|WT1|WWTR1|	UP	hiPSC_vs_ESC
positive regulation of lymphocyte mediated immunity	GO:0002708	61	1.04622842	0.01987639	0.23457562	0.007209	0.87085913	0.895	NA	AP1G1|ATAD5|B2M|BTK|C3|CADM1|CD1D|CD40|CD81|CLCF1|EXOSC3|EXOSC6|FADD|FAM49B|FBXO38|FCGRT|FOXP3|FZD5|GATA3|HFE|HLA-E|HLA-F|HLA-G|HLA-H|HPX|HSPD1|IL18|IL18R1|IL1R1|IL23A|LAG3|LAMP1|MAD2L2|MALT1|MAP3K7|MICA|MICB|MLH1|MSH2|NECTIN2|NSD2|P2RX7|PAXIP1|PRKCZ|PVR|RASGRP1|RIF1|SHLD3|STAT5B|STAT6|STX7|TFRC|TGFB1|TNFSF13|TNFSF4|TP53BP1|TRAF2|TRAF6|VAV1|ZBTB1|ZP3|	UP	hiPSC_vs_ESC
pharyngeal system development	GO:0060037	25	1.27415501	0.02032	0.23574644	0.02215	1	0.857	NA	ACVR1|BMP4|BMP5|BMP7|BMPR1A|BMPR2|ECE1|EYA1|FGF8|FOLR1|GATA3|HES1|ISL1|NKX2-5|NKX2-6|NKX3-1|NOG|PLXNA2|PTCH1|RIPPLY3|SIX1|SIX4|TBX1|TGFB2|TGFBR1|	UP	hiPSC_vs_ESC
embryonic skeletal system development	GO:0048706	108	0.95191856	0.02039454	0.23594466	0.18464857	0.70413341	0.961	NA	ACVR2A|ALX1|ALX3|ALX4|BMP4|BMP7|CHST11|COL11A1|COL1A1|COL2A1|CTNNB1|DEAF1|DLG1|DLX1|DLX2|DSCAML1|EIF4A3|EXT1|EYA1|FGF9|FGFR2|FLVCR1|FOXC2|FUZ|GLI3|GNAS|GRHL2|GSC|HOXA1|HOXA2|HOXA3|HOXB1|HOXB2|HOXB3|HOXB4|HOXB5|HOXB6|HOXB7|HOXB8|HOXB9|HOXC4|HOXC6|HSD17B7|HYAL1|IFT140|IHH|IRX5|KIAA1217|LHX1|MBTD1|MDFI|MED12|MEF2C|MEGF8|MKS1|MMP14|MMP16|MTHFD1|MTHFD1L|NDST1|NIPBL|NKX3-2|NODAL|NOG|OSR1|PAX5|PAX7|PBX1…	UP	hiPSC_vs_ESC
positive regulation of tissue remodeling	GO:0034105	25	1.27718819	0.02032	0.23641428	0.03792	0.96134222	0.814	NA	ADAM8|ATP6AP1|BAX|CA2|DEF8|EGFR|IL15|IL18|IL23A|LTBP3|PLEKHM1|PPARGC1B|PPP3CA|PRKCA|ROCK1|ROCK2|SPP1|SYK|TF|TFRC|TMBIM1|TMEM64|TNFRSF11A|TNFSF11|VDR|	UP	hiPSC_vs_ESC
positive regulation of cytokine biosynthetic process	GO:0042108	42	1.09617742	0.02049562	0.23644801	0.16528352	0.67611498	0.884	NA	AGER|AKAP12|APOA2|APP|AZU1|BCL10|BCL3|CARD11|CD276|CD4|CD74|CEBPG|CYBB|EBI3|EGR1|GLMN|HMOX1|HSPB1|IRF1|IRF4|JAK2|LTB|MAPKAPK2|PRKCQ|PSEN1|PTAFR|RELA|SPN|STAT3|STAT5B|SYK|TBK1|THBS1|TICAM1|TIRAP|TLR3|TLR4|TLR6|TNFRSF8|TRAF6|WNT5A|ZFPM1|	UP	hiPSC_vs_ESC
formation of primary germ layer	GO:0001704	100	0.96960369	0.02010482	0.23659165	0.19729978	0.71963606	0.987	NA	ACVR1|ARID1A|ATOH8|BMP4|BMP7|BMPR1A|BMPR2|CDC73|CHRD|COL11A1|COL12A1|COL4A2|COL6A1|COL7A1|COL8A1|CRB2|CTNNB1|CTR9|DKK1|EOMES|EPB41L5|EPHA2|ETS2|ETV2|EXOC4|EXT2|EYA1|EYA2|FGFR2|FN1|FOXC1|FOXC2|FOXF1|GATA6|HAND1|HMGA2|HNF1B|HSBP1|INHBA|ITGA2|ITGA3|ITGA4|ITGA5|ITGA7|ITGA8|ITGAV|ITGB1|ITGB2|ITGB3|ITGB4|ITGB5|KDM6A|KDM6B|KIF16B|KLF4|LAMA3|LAMB1|LAMB3|LEF1|LEO1|LHX1|MESP2|MMP14|MMP15|MMP2|MMP9|NANOG|NF…	UP	hiPSC_vs_ESC
regulation of myeloid leukocyte differentiation	GO:0002761	87	0.98153954	0.02056573	0.23659231	0.21729123	0.73029058	0.893	NA	ACIN1|ATP6AP1|BGLAP|CA2|CAMK4|CASP8|CD101|CD4|CD74|CDK6|CEACAM1|CEBPB|CREB1|CSF1|CTNNB1|CTNNBIP1|CUL4A|ESRRA|FADD|FBN1|FBXW7|FES|FOS|FOXP1|FSTL3|GATA2|GNAS|GPR68|HAX1|HCLS1|ID2|IL23A|IL34|INHA|INHBA|INPP5D|IRF7|JUN|KITLG|KLF10|LEF1|LIF|LRRC17|LTF|LYN|MAFB|MITF|MTOR|MYC|NDFIP1|NF1|NME1|NME2|NOTCH2|PF4|PIAS3|PIK3R1|POU4F1|PPARGC1B|PRKCA|PTPN2|RARA|RASSF2|RB1|RIPK1|ROR2|RUNX1|SFRP1|SLC9B2|TAL1|TCTA|…	UP	hiPSC_vs_ESC
secondary palate development	GO:0062009	21	1.32965691	0.02031	0.23696923	0.01858	1	0.788	NA	CHD7|COL11A2|DLG1|FZD1|FZD2|JAG2|LEF1|LRRC32|MMP25|SMAD2|SMAD4|SOX11|TBX1|TGFB2|TGFB3|TGFBR2|TGFBR3|TSHZ1|WNT11|WNT3A|WNT5A|	UP	hiPSC_vs_ESC
platelet activation	GO:0030168	113	0.95132686	0.02065798	0.23698978	0.21358486	0.72856562	0.958	NA	ACTB|ACTG1|ACTN1|ADAMTS13|ADRA2A|ADRA2B|ADRA2C|ARRB1|ARRB2|AXL|BLOC1S3|BLOC1S4|C1GALT1C1|CD40|CD9|CLIC1|COL1A1|COL1A2|COL3A1|CSRP1|DGKA|DGKB|DGKD|DGKE|DGKG|DGKH|DGKI|DGKK|DGKQ|DGKZ|ENTPD2|F2|F2R|F2RL2|F8|FERMT3|FGA|FGB|FGG|FIBP|FLNA|FYN|FZD6|GAS6|GNA11|GNA12|GNA13|GNA14|GNA15|GNAQ|GNAS|GNB1|GNG2|HSPB1|ILK|ITGA2B|ITGB3|ITPR1|ITPR2|ITPR3|LCK|LCP2|LYN|MAPK1|MAPK3|MERTK|METAP1|MYH9|MYL12A|MYL9|P2RX1|…	UP	hiPSC_vs_ESC
endosome lumen	GO:0031904	27	1.24206766	0.02031	0.23764436	0.07576	0.77981534	0.621	NA	AP4B1|AP4E1|AP4M1|AP4S1|APOB|APP|B2M|CD63|CTSB|CTSH|CTSK|CTSL|GH2|JAK2|LGMN|LNPEP|LRP2|LRPAP1|NAPSA|NGF|PDLIM4|PGA3|PGA4|PGA5|PRLR|RAB32|RAB38|	UP	hiPSC_vs_ESC
brush border membrane	GO:0031526	38	1.1208273	0.02086476	0.23803211	0.2536323	0.65970099	0.794	NA	ABCC2|ABCG2|AMN|AQP1|ATP6V0A4|ATP7A|ATP8B1|B4GALT1|CA4|CD36|CUBN|CYBRD1|FOLR1|GNA12|GNA13|HSP90AB1|KCNK1|LIMA1|LRP2|MFSD10|NPC1L1|PDZK1|PEMT|PEX19|PLB1|PTH1R|SHANK2|SLC11A2|SLC22A5|SLC26A6|SLC27A4|SLC34A2|SLC46A1|SLC5A6|SLC7A11|SLC9A3|SLC9A3R1|TRPM6|	UP	hiPSC_vs_ESC
branching morphogenesis of an epithelial tube	GO:0048754	120	0.9430718	0.02082035	0.23818709	0.09278159	0.76516862	1	NA	ACVR1|ADAMTS16|AR|BCL2|BMP2|BMP4|BMP7|BTRC|CASR|CELSR1|CITED1|CLIC4|COL4A1|CSF1|CTNNB1|CTNNBIP1|CTSH|CTSZ|DAG1|DCHS1|DDR1|DLG1|DLG5|EDN1|EDNRA|EGF|ENG|EPHA2|ESRP2|EYA1|FAT4|FGF1|FGF10|FGF2|FGF8|FGFR2|FOXA1|FOXC2|FOXD1|FOXF1|GBX2|GDF7|GDNF|GLI2|GLI3|GNA13|GPC3|GREB1L|GZF1|HHIP|HNF1B|IHH|ILK|KDM5B|KRAS|LAMA1|LAMA5|LEF1|LHX1|LRP5|LRP5L|LRP6|MED1|MET|MKS1|MMP14|MSX2|MYC|NFATC4|NKX3-1|NOTCH1|NOTCH4|NP…	UP	hiPSC_vs_ESC
cell volume homeostasis	GO:0006884	26	1.23958935	0.02031	0.23832334	0.03033	1	0.677	NA	ADD1|ANO6|ANXA7|AQP1|AQP4|CLCN3|CLCN6|CLNS1A|E2F4|GNB3|KCNMA1|KCNN4|LRRC8A|NPM1|P2RX7|SCT|SHANK3|SLC12A1|SLC12A2|SLC12A4|SLC12A5|SLC12A6|SLC12A7|SLC12A8|SLC12A9|TRPV4|	UP	hiPSC_vs_ESC
regulation of tissue remodeling	GO:0034103	59	1.04141575	0.02142175	0.24236671	0.18818268	0.70905162	0.886	NA	ABR|ADAM8|AGER|AGT|ATP6AP1|BAX|BCR|BGLAP|CA2|CD38|CEACAM1|CSK|CST3|DDR2|DEF8|EGFR|FLT4|GPNMB|GREM1|HAND2|IL15|IL18|IL20RA|IL23A|INPP5D|ITGB3|LEPR|LTBP3|MDK|NF1|P2RX7|PDK4|PLEKHM1|PPARGC1B|PPP3CA|PRKCA|ROCK1|ROCK2|S1PR1|SFRP1|SPP1|SRC|SUCO|SYK|SYT7|TF|TFRC|TGFB1|THBS4|TMBIM1|TMEM119|TMEM64|TNFAIP3|TNFRSF11A|TNFRSF11B|TNFSF11|TP53|UBASH3B|VDR|	UP	hiPSC_vs_ESC
regulation of vascular associated smooth muscle cell migration	GO:1904752	21	1.32048359	0.02134	0.24277945	0.02451	1	0.823	NA	ADAMTS1|AGT|ATP7A|DOCK4|DOCK5|DOCK7|FGF9|IGFBP5|IQGAP1|LRP1|MDM2|MEF2C|MYOCD|NFE2L2|NR4A3|PAK1|PDGFB|PRKG1|SSH1|TERT|TPM1|	UP	hiPSC_vs_ESC
gland morphogenesis	GO:0022612	85	0.97943199	0.02141403	0.24294863	0.17164143	0.68706758	0.899	NA	AR|ARG1|BCL2|BMP4|BMP7|BTRC|CAPN1|CAV1|CDC42|CEBPB|CRIP1|CSF1|CUL3|CYP7B1|DAG1|DDR1|EDA|EGFR|ELF3|EPHA2|ESRP2|EZR|FEM1B|FGF10|FGF8|FGFR1|FGFR2|FOXA1|FRS2|GDF7|GLI2|GLI3|ID4|IGFBP5|KDM5B|LAMA1|LAMA5|LRP5|LRP5L|LRP6|MED1|MSN|MSX2|NFIB|NKX2-3|NKX3-1|NOG|NOTCH1|NOTCH2|NRG3|NRP1|NTN1|PAX6|PHB2|PLAG1|PLXNA1|PLXND1|PML|POLB|PROX1|PTCH1|RARG|RPS6KA1|SCRIB|SEMA3A|SEMA3C|SFRP1|SHH|SLC9A3R1|SOSTDC1|SOX9|SRC…	UP	hiPSC_vs_ESC
ventricular septum development	GO:0003281	70	0.99718521	0.02156442	0.24331058	0.1479278	0.78392192	0.892	NA	ACVR1|AP2B1|BMP4|BMPR2|CITED2|CPLANE1|DCTN5|DNM2|FGFR2|FGFRL1|FRS2|FZD1|FZD2|GATA3|GATA4|GJA5|HECTD1|HEG1|HES1|HEY1|HEY2|HEYL|ID2|LMO4|LRP2|LTBP1|LUZP1|MATR3|MDM2|MDM4|MIR17HG|NKX2-5|NOG|NOS3|NOTCH1|NPRL3|NSD2|PAX8|PDE2A|PRDM1|PROX1|PTK7|RBM15|RBPJ|ROBO1|ROBO2|SALL1|SALL4|SAV1|SLIT2|SLIT3|SMAD4|SMAD6|SMAD7|SOX11|SOX4|STRA6|SUFU|TBX3|TBX5|TGFB2|TGFBR1|TGFBR2|TGFBR3|TRIP11|VANGL2|WNT11|WNT5A|ZFPM1|…	UP	hiPSC_vs_ESC
intermediate filament-based process	GO:0045103	36	1.11706652	0.02185705	0.24393177	0.22207343	0.72731704	0.644	NA	AGFG1|ATP8A2|ATXN3|CLN8|CSNK1A1|DES|DNAJB6|DSP|DST|EPPK1|ERBIN|EVPL|FAM83H|GFAP|INA|KLHL24|KRT18|MACF1|MTM1|NDEL1|NEFH|NEFL|NEFM|PKP1|PKP2|PLEC|PPL|PRPH|RAF1|SHH|SOD1|SYNC|SYNM|TOR1A|VIM|VPS54|	UP	hiPSC_vs_ESC
ligand-gated calcium channel activity	GO:0099604	26	1.22960547	0.02172	0.24439463	0.03595	0.94042452	0.749	NA	FKBP1B|GRIN1|GRIN2A|GRIN2B|GRIN2D|ITPR1|ITPR2|ITPR3|JPH1|JPH2|JPH3|JPH4|MCOLN1|MCOLN2|MCOLN3|P2RX4|PKD2|RASA3|RYR1|RYR2|RYR3|TPCN1|TPCN2|TRPA1|TRPM2|TRPV1|	UP	hiPSC_vs_ESC
hormone transport	GO:0009914	58	1.04013726	0.02184895	0.24450586	0.16272116	0.70869121	0.85	NA	ABCC2|ACVR2B|ADM|ANXA1|BTK|CAMK2G|CDK16|CPE|CPLX1|CRHR1|CRYM|CYB5R4|EDN1|EDN3|EXOC3L1|FAM3B|FKBP1B|FOXD1|FZD4|GAL|GATA3|HNF1A|HNF1B|ILDR2|INHBA|LTBP4|LYN|MAFA|MYO5A|PARK7|PCLO|PDX1|PTPRN|PTPRN2|RAB11B|RAB11FIP2|RAB11FIP5|RAB1A|RAF1|RAPGEF4|RIMS2|SELENOM|SELENOT|SLC16A10|SLC16A2|SLC44A4|SLCO4A1|SMAD2|SMPD3|SNAP23|SNX19|STX1A|STXBP3|TBX3|TMF1|TRPV4|UBE2Q1|VGF|	UP	hiPSC_vs_ESC
ureteric bud morphogenesis	GO:0060675	52	1.05689975	0.02180493	0.24467996	0.06169412	0.7748555	0.89	NA	ADAMTS16|BCL2|BMP2|BMP4|CITED1|CTNNB1|CTNNBIP1|DCHS1|DLG1|EYA1|FAT4|FGF1|FGF2|FGF8|FMN1|FOXD1|GATA3|GDNF|GLI3|GPC3|GREB1L|GREM1|GZF1|HES1|HNF1B|ILK|KIF26B|LAMA5|LHX1|LZTS2|MYC|NOG|NPNT|PAX2|PAX8|PBX1|PGF|PKD2|PTCH1|SALL1|SHH|SIX1|SMAD4|SOX9|TACSTD2|TCF21|WNT1|WNT11|WNT4|WNT6|WNT9B|WT1|	UP	hiPSC_vs_ESC
face development	GO:0060324	48	1.0793164	0.02203209	0.24521892	0.17967684	0.70145701	0.842	NA	ALDH1A2|ALDH1A3|ANKRD11|ARID5B|ASPH|BBS4|CHD7|CLDN5|COL1A1|CRISPLD1|CRISPLD2|CSRNP1|DKK1|DLX5|EP300|GRHL2|HOXB3|LEF1|LRP6|MAP2K1|MAP2K2|MAPK1|MAPK3|MKKS|MMP2|MSX1|MYH3|NIPBL|NOG|PDGFRA|PLEKHA1|PTPN11|RAB3GAP1|RAF1|RARA|RARG|RRAS|SCX|SGPL1|SKI|SOX3|SRF|STRA6|TBX1|TGFB3|TIPARP|WNT5A|ZFAND5|	UP	hiPSC_vs_ESC
maternal process involved in female pregnancy	GO:0060135	52	1.05598896	0.02209614	0.24526718	0.20677581	0.72707898	0.863	NA	ADCY7|AKR1B1|AKT1|ANGPT2|APOL2|AR|ARG1|ASH1L|BMPR2|BSG|CNR1|CTSB|CTSV|CYP27B1|DAZAP1|DSG2|EPOR|GJA1|GJB2|IHH|ITGA3|JUNB|KLF1|KPNA6|LDOC1|LGALS9|LIF|MAPK1|MAPK3|MED1|MEN1|MTOR|NODAL|NR2F2|PAM|PLA2G6|PPARD|PPAT|PRDM1|PRDX3|PTGIS|PTN|RGS2|RXRA|SPP1|STC1|STC2|STOX2|TMED2|UBE2A|VDR|WNT4|	UP	hiPSC_vs_ESC
striated muscle thin filament	GO:0005865	20	1.37059094	0.00794	0.24704227	0.05009	0.77338207	0.468	NA	ACTA1|FHOD3|LMOD1|LMOD2|MYOM1|MYOM2|TMOD1|TMOD2|TMOD3|TNNC1|TNNC2|TNNI1|TNNI3|TNNT1|TNNT2|TPM1|TPM2|TPM3|TPM4|TTN|	DOWN	hiPSC_vs_ESC
mesonephric tubule morphogenesis	GO:0072171	53	1.05528719	0.02232275	0.24711466	0.06411919	0.79080335	0.891	NA	ADAMTS16|BCL2|BMP2|BMP4|CITED1|CTNNB1|CTNNBIP1|DCHS1|DLG1|EYA1|FAT4|FGF1|FGF2|FGF8|FMN1|FOXD1|GATA3|GDNF|GLI3|GPC3|GREB1L|GREM1|GZF1|HES1|HNF1B|ILK|KIF26B|LAMA5|LHX1|LZTS2|MYC|NOG|NPNT|OSR1|PAX2|PAX8|PBX1|PGF|PKD2|PTCH1|SALL1|SHH|SIX1|SMAD4|SOX9|TACSTD2|TCF21|WNT1|WNT11|WNT4|WNT6|WNT9B|WT1|	UP	hiPSC_vs_ESC
vitamin transport	GO:0051180	30	1.1975288	0.02259	0.24806719	0.03523	0.97107121	0.762	NA	ABCC1|ABCG2|AMN|APOA1|CD320|CUBN|FOLR1|LMBRD1|LRP2|PDPN|RTBDN|SCARB1|SLC19A1|SLC19A2|SLC19A3|SLC23A2|SLC25A19|SLC25A32|SLC2A1|SLC2A14|SLC2A6|SLC2A8|SLC35F3|SLC46A1|SLC52A1|SLC52A2|SLC52A3|SLC5A6|STRA6|TCN2|	UP	hiPSC_vs_ESC
regulation of metanephros development	GO:0072215	21	1.30192769	0.02249	0.24829685	0.01635	1	0.861	NA	BASP1|BMP4|CITED1|CTNNB1|EGR1|FAT4|GDNF|HNF1B|LIF|MYC|PAX2|PAX8|PDGFA|PDGFB|PDGFRB|RET|STAT1|WNT9B|WT1|WWTR1|YAP1|	UP	hiPSC_vs_ESC
negative regulation of muscle cell apoptotic process	GO:0010656	31	1.20010265	0.02259	0.24873225	0.03033	1	0.865	NA	ALOX12|AMBRA1|ARRB2|BAG3|BMP7|CFLAR|DNMT1|EDN1|GATA4|HAND2|HEY2|HMGCR|HMOX1|HSF1|HSPB6|ILK|JAK2|LRP6|MDK|MYOCD|NFE2L2|NKX2-5|PAX8|PDPK1|PPP1R10|PTK2B|RGL2|SFRP2|SIRT4|SIRT5|ZC3H12A|	UP	hiPSC_vs_ESC
rRNA binding	GO:0019843	60	1.03302577	0.008065	0.24903896	0.07735424	0.91554422	0.117	NA	ANG|CAVIN1|CIRBP|DDX21|DDX28|EEF2|EMG1|ERAL1|ERI1|FASTKD2|FASTKD5|GTF3A|IMP3|KDM2B|MDM2|MRPL11|MRPL16|MRPL18|MRPL20|MRPS11|MRPS17|MRPS18A|MRPS18C|MRPS27|MRPS6|MRPS7|MTERF4|NGRN|NOL12|NOP53|NPM1|NSUN4|PTCD3|RCC1L|RPF1|RPF2|RPL11|RPL12|RPL23|RPL23A|RPL3|RPL37|RPL5|RPL8|RPL9|RPLP0|RPLP0P6|RPS11|RPS13|RPS14|RPS18|RPS3|RPS4X|RPS4Y1|RPS5|RPS9|RRS1|SBDS|TST|UTP23|	DOWN	hiPSC_vs_ESC
negative regulation of inflammatory response	GO:0050728	92	0.9760174	0.02285113	0.24960001	0.15563542	0.7296743	0.992	NA	ABCD1|ABR|ACP5|ADA|ADCY7|ADORA1|ADORA2A|AGER|APOA1|APOE|APPL2|ASH1L|BCR|C1QTNF12|C1QTNF3|C5orf30|CALCRL|CD200|CDH5|CHID1|CUEDC2|CX3CL1|DUSP10|ETS1|F2|FEM1A|FNDC4|FOXF1|FOXP3|GATA3|GBA|GPER1|GPS2|GPX1|GRN|GSTP1|IL20RB|ISL1|KLF4|LDLR|LRFN5|MAPK7|MDK|METRNL|MFHAS1|MVK|NDFIP1|NFKB1|NLRC3|NLRP12|NLRP7|NLRX1|NPY5R|NR1D1|NR1D2|NR1H3|NT5E|OTULIN|PBK|PDCD4|PPARA|PPARD|PPARG|PRKCD|PROC|PSMA1|PSMB4|PTGER4|P…	UP	hiPSC_vs_ESC
negative regulation of immune response	GO:0050777	103	0.9467312	0.02280394	0.24974871	0.12912934	0.74172618	0.999	NA	A2M|ABR|ADAR|ALOX15|AMBP|ANGPT1|ANXA1|APOA1|APOA2|ARG1|ARG2|ARRB2|BCL6|BCR|BST2|CACTIN|CD300A|CD55|CD59|CEACAM1|CLEC4G|CNOT7|COL3A1|CR1|CRK|CUEDC2|DHX58|DRD2|DUSP10|DUSP22|FAM3A|FER|FOXF1|FOXJ1|FOXP3|GPX1|GRN|HFE|HLA-E|HLA-F|HLA-G|HLX|HMOX1|IFI16|IL20RB|IL27RA|IL4R|INPP5D|IRAK3|JAK3|LGALS3|LGALS9|LOXL3|LYN|METTL3|MICA|MUL1|NDFIP1|NLRC3|NLRC5|NLRX1|NMI|NPY5R|NR1H2|NR1H3|PARP14|PARP3|PDCD1|PPARG|PP…	UP	hiPSC_vs_ESC
positive regulation of actin filament bundle assembly	GO:0032233	55	1.05324179	0.02299445	0.24983653	0.18913079	0.71131881	0.846	NA	ABL1|APOA1|ARHGEF10|ARHGEF10L|ARHGEF15|ARHGEF5|BAG4|CARMIL1|CD47|CDC42|CX3CL1|EPHA1|EVL|FHOD1|FLNA|ID1|ITGB1BP1|LIMCH1|LIMK1|LPAR1|MTOR|NF2|NOX4|NRP1|PAK1|PFN1|PFN2|PPM1E|PPM1F|PXN|RAC1|RAPGEF3|RHOA|RHOC|ROCK2|S100A10|SDC4|SERPINF2|SFRP1|SH3PXD2B|SMAD3|SORBS3|SWAP70|SYNPO|SYNPO2|SYNPO2L|TAC1|TESK1|TGFB3|TGFBR1|TPM1|TSC1|VIL1|WNT11|WNT4|	UP	hiPSC_vs_ESC
regulation of response to cytokine stimulus	GO:0060759	144	0.91784536	0.02312728	0.24995717	0.14528267	0.78406823	0.983	NA	ABCE1|ADAM17|ADAR|AGPAT1|AGPAT2|ANGPT1|APOA1|ARG1|AXL|BIRC2|BIRC3|C1QTNF4|CACTIN|CARD8|CASP8|CAV1|CBFB|CCDC3|CD24|CD74|CDC37|CHUK|CLIP3|CNOT7|CPNE1|CREBRF|CSF1|CXCR4|CYLD|DDX58|DHX9|ECM1|EDN1|ELF1|F2RL1|FADD|GAS6|GFI1|GPS2|GSTP1|HIF1A|HIPK1|HIST1H2BJ|HPX|HSP90AB1|HSPA1A|HSPA1B|IFIH1|IFNAR2|IFNGR1|IFNGR2|IKBKB|IKBKE|IKBKG|IL1R1|IRAK1|IRAK2|IRAK3|IRF3|IRF7|JAK1|JAK2|KLF4|LIFR|LRRC70|LSM14A|MADD|MAP…	UP	hiPSC_vs_ESC
calcium ion transmembrane import into cytosol	GO:0097553	61	1.03693951	0.02294908	0.25000496	0.1449867	0.78453277	0.848	NA	ATP2B4|CACNA2D1|CHERP|DDIT3|DRD2|ERO1A|F2R|FAM155A|FAM155B|FGF2|FKBP1B|GRIN1|GRIN2A|GRIN2B|GRIN2D|HTR2C|IBTK|ITPR1|ITPR2|ITPR3|JPH1|JPH2|JPH3|JPH4|LCK|LETM1|MCOLN1|MCOLN2|MCOLN3|NOL3|P2RX7|PKD2|PLCB1|PLCB2|PLCB3|PLCB4|PLCD1|PLCD3|PLCD4|PLCE1|PLCG1|PLCG2|PLCH1|PLCH2|PLCL1|PLCL2|RASA3|RYR1|RYR2|RYR3|SLC8A3|SLC8B1|TMEM38A|TMEM38B|TPCN1|TPCN2|TRDN|TRPA1|TRPM2|TRPV1|TRPV6|	UP	hiPSC_vs_ESC
myeloid cell development	GO:0061515	50	1.05225497	0.02332456	0.25011477	0.22917601	0.66943518	0.851	NA	ABI1|ANXA2|ANXA9|APP|ARID4A|BCL6|BPGM|DMTN|EP300|EPO|ERCC2|FAM20C|FAM210B|FLI1|FLVCR1|FOXP1|G6PD|JMJD6|KIT|KLF2|L3MBTL3|LRRK1|LYAR|MAEA|MED1|MEIS1|NCKAP1L|NRROS|PABPC4|PAFAH1B1|PIP4K2A|PTBP3|PTPN11|PTPN6|RPS6|SH2B3|SLC11A2|SOX6|SRC|SRF|TAL1|THPO|TLR2|TMOD3|TNFSF11|TSPAN2|WASF2|ZBTB7A|ZFPM1|ZNF385A|	UP	hiPSC_vs_ESC
cargo receptor activity	GO:0038024	64	1.01630082	0.0230884	0.25019544	0.26599375	0.66409504	0.716	NA	ABCA1|ABCA7|ACKR3|AGER|AP2A1|AP2A2|AP2B1|AP2M1|AP2S1|ARRB1|ASGR1|CD36|COLEC12|CUBN|CXCL16|DAB2|ENPP1|ENPP2|FOLR1|HHIPL1|HIP1|HIP1R|ILDR1|INSR|ITGAM|ITGB2|LDLR|LDLRAP1|LGALS3BP|LOXL2|LOXL3|LOXL4|LRP1|LRP10|LRP12|LRP6|LRP8|MEGF10|MIA3|MRC1|PGBD1|PRSS12|SBSPON|SCARA3|SCARA5|SCARB1|SCARB2|SCARF1|SCARF2|SCART1|SORL1|SSC4D|SSC5D|STAB1|SUSD2|TFR2|TFRC|TINAGL1|TMPRSS13|TMPRSS2|TMPRSS4|TMPRSS5|VLDLR|VTN|	UP	hiPSC_vs_ESC
aorta morphogenesis	GO:0035909	27	1.22046429	0.02328	0.25029047	0.02178	1	0.867	NA	ACVRL1|ADAMTS9|BMPR1A|CHD7|COL3A1|ENG|EYA1|FGF8|FOXH1|HES1|HEY1|HEY2|JAG1|LRP1|MYLK|NPRL3|PDGFRB|PROX1|RBPJ|SEC24B|SIX1|SOX4|SRF|TBX1|TBX2|TFAP2B|TGFB2|	UP	hiPSC_vs_ESC
response to mechanical stimulus	GO:0009612	181	0.9058001	0.02321947	0.25029497	0.136227	0.76957947	0.987	NA	ABHD12|ACTA1|ADGRV1|AGT|AKT1|ANGPT2|ANKRD1|ANKRD23|AQP1|ASIC2|ASIC3|ASNS|ATP1A1|ATP1A2|ATP8A2|BACE1|BAD|BAG3|BAK1|BCL10|BGLAP|BNIP3|BTG2|CACNB3|CASP2|CASP8|CASP8AP2|CCNB1|CD40|CHEK1|CHI3L1|CHRNA10|CHRNA9|CLCN6|CNN2|CNTNAP2|COL11A1|COL1A1|COL3A1|CRADD|CSRP3|CXCL12|CXCR4|CYBA|DAG1|DCN|DMD|DRD2|EDN1|EGFR|ENDOG|ENG|ERCC8|ETS1|ETV1|F11R|FADD|FAS|FOS|FOSB|FOSL1|FOXP2|FYN|GADD45A|GATA4|GCLC|GJA1|GOT1|HA…	UP	hiPSC_vs_ESC
negative regulation of alpha-beta T cell activation	GO:0046636	30	1.19448569	0.02412	0.25078694	0.02376	1	0.881	NA	ADORA2A|ANXA1|ARG2|BCL6|CBFB|CD274|CD300A|FOXP3|GLI3|HFE|HLX|HMGB1|IHH|IL4R|JAK3|LGALS9|LOXL3|RC3H1|RC3H2|RUNX1|RUNX3|SHH|SMAD7|SOCS1|SOCS5|TNFSF4|TWSG1|VSIR|ZBTB7B|ZC3H12A|	UP	hiPSC_vs_ESC
negative regulation of response to wounding	GO:1903035	72	0.99155086	0.02381707	0.25081212	0.20948696	0.72788742	0.888	NA	ABAT|ADAMTS18|AGER|AJAP1|ALOX12|ANXA2|ANXA5|ANXA9|APOE|C1QTNF1|CASK|CD109|CD34|CD9|CDKN1A|CDKN1B|CEACAM1|CERS2|CLASP1|CLASP2|CRK|DUSP10|EDN1|EPHA4|EPPK1|F11|F12|F2|FGA|FGB|FGF2|FGG|GJA1|HMGCR|INPP5F|KLK8|KLKB1|KREMEN1|LRIG2|MDK|MYOZ1|NOS3|PDGFA|PDGFB|PDGFRA|PHLDB2|PLAT|PLAU|PLAUR|PLG|PRKCD|PRKG1|PROC|PROS1|PTEN|PTPRS|RGMA|RTN4R|RTN4RL1|SERPINE1|SERPINE2|SERPINF2|SERPING1|SH2B3|SMAD3|SPP1|TFPI|THB…	UP	hiPSC_vs_ESC
cell fate determination	GO:0001709	33	1.10534404	0.02392538	0.25130825	0.22504565	0.7066227	0.851	NA	ATOH1|BMP4|CDC42|CTNNB1|CYP26B1|DLL1|DSCAML1|EBF2|FEZF2|FOXG1|GATA2|GATA3|GATA6|HOXA2|IFRD1|ISL1|JAG1|KLF4|MCL1|MEF2C|NOTCH2|NOTCH4|NTF4|PAX2|PAX6|POU6F2|PROX1|PRRX1|PTCH1|PTCH2|SOX17|TBX2|WNT1|	UP	hiPSC_vs_ESC
epithelial cell migration	GO:0010631	73	0.99157946	0.02380516	0.25133107	0.13734871	0.77061634	0.881	NA	ABL1|ADGRA2|AKT1|AMOT|ANLN|APOA1|ARSB|CDH13|CORO1B|CYP1B1|DPP4|EFNB2|EGR3|EMP2|EPHB4|FAT2|FERMT1|FGF2|GIPC1|GPLD1|GPX1|GREM1|ID1|ITGB1|ITGB2|KANK1|KANK2|KDR|KIT|LGALS8|LOXL2|LTB4R2|MIA3|MMRN2|MYH9|NANOS1|NOS3|NR4A1|NRP1|PAXIP1|PECAM1|PIK3CA|PIK3R3|PKN1|PKN2|PKN3|PLEKHG5|PLXND1|PPARD|PRKX|PTEN|PTK2|PTK2B|PTP4A3|PTPN11|PXN|RAB13|RHOA|ROBO1|SCARB1|SCG2|SLIT2|SOX18|SRF|STARD13|STAT1|TDGF1|TGFB1I1|TGF…	UP	hiPSC_vs_ESC
growth plate cartilage development	GO:0003417	30	1.18834111	0.02412	0.25142345	0.05424	0.8343209	0.636	NA	ANXA2|ANXA6|ANXA9|CER1|COCH|COL12A1|COL14A1|COL20A1|COL27A1|COL6A1|COL6A2|COL6A3|COL7A1|MATN1|MATN2|MATN3|MATN4|NPPC|POC1A|RARA|RARB|RARG|SCARA3|STC1|TGFBR2|THBS3|VIT|VWA1|VWA2|ZMPSTE24|	UP	hiPSC_vs_ESC
negative regulation of BMP signaling pathway	GO:0030514	44	1.08339785	0.02424436	0.25144344	0.15754122	0.70099869	0.748	NA	ABL1|BMPER|CER1|CHRD|CHRDL1|CTDSPL2|DKK1|DLX1|FBN1|FSTL3|FZD1|GDF3|GREM1|GREM2|HIPK2|HTRA1|HTRA3|LEMD2|LEMD3|LRP2|NBL1|NOG|NOTCH1|PPM1A|RBPMS2|SFRP1|SFRP2|SKI|SKIL|SKOR1|SMAD6|SMAD7|SMURF1|SMURF2|SORL1|SOST|SOSTDC1|SPART|TOB1|TRIM33|TWSG1|VWC2|WNT1|WNT5A|	UP	hiPSC_vs_ESC
regulation of platelet-derived growth factor receptor signaling pathway	GO:0010640	21	1.29379769	0.02376	0.25150082	0.04031	0.951455	0.738	NA	CBL|CBLB|F3|F7|HGS|HIP1|HIP1R|IFT20|LOX|LRIG2|LRP1|MYOCD|NDRG4|PHF14|PTGIR|PTPN12|PTPN2|PTPRJ|SLC9A3R1|SNCA|SRC|	UP	hiPSC_vs_ESC
regulation of actomyosin structure organization	GO:0110020	82	0.9906353	0.0235232	0.25158802	0.13964691	0.77399441	0.976	NA	ABL1|AKAP13|ALMS1|APOA1|ARAP1|ARHGAP28|ARHGAP6|ARHGEF10|ARHGEF10L|ARHGEF15|ARHGEF5|ASAP3|BAG4|BBS4|BMP10|CARMIL1|CD47|CDC42|CLASP1|CLASP2|CORO2B|DLC1|ECT2|EDN1|EPHA1|EVL|FHOD1|INPP5K|ITGB1BP1|LIMCH1|LIMK1|LPAR1|MEF2C|MET|MKKS|MTOR|MYLK3|NF2|NOX4|NRP1|PAK1|PFN1|PFN2|PHLDB2|PIK3R1|PPFIA1|PPM1E|PPM1F|PPP1R9A|PROX1|PTGER4|PXN|RAC1|RAPGEF3|RHOA|RHOC|ROCK1|ROCK2|S100A10|S1PR1|SDC4|SERPINF2|SFRP1|SH3PXD…	UP	hiPSC_vs_ESC
respiratory system development	GO:0060541	178	0.90435554	0.0241119	0.25197859	0.15140267	0.76202302	0.994	NA	AARD|ACVR2B|ADA|ADAMTS2|ADAMTSL2|AIMP2|ALDH1A2|ALDH1A3|ARG1|ASS1|ASXL1|ATP7A|ATXN1L|BAG6|BASP1|BMP4|BMPR1A|BMPR2|CCBE1|CCDC39|CCDC40|CEBPA|CELSR1|CHD7|CHI3L1|CIC|CREB1|CRISPLD2|CTNNB1|CTSH|CTSZ|DAG1|DHCR7|DISP1|DLG5|DLX5|DNAAF1|EDA|EGFR|EIF4E|EIF4EBP1|EP300|EPAS1|ERRFI1|ESRP2|FBXW7|FGF1|FGF10|FGF18|FGF8|FGF9|FGFR1|FGFR2|FGFRL1|FLT4|FOXA1|FOXF1|FOXJ1|FOXP2|FSTL3|GATA6|GLI1|GLI2|GLI3|GNG8|GPC3|GRHL…	UP	hiPSC_vs_ESC
translesion synthesis	GO:0019985	41	1.08982947	0.008222	0.25198772	0.02067923	0.60664007	0.543	NA	DTL|FAAP20|ISG15|MAD2L2|NPLOC4|PARP10|PCLAF|PCNA|POLD1|POLD2|POLD3|POLD4|POLE2|POLH|POLI|POLK|POLN|PRIMPOL|RCHY1|REV1|REV3L|RFC1|RFC2|RFC3|RFC4|RFC5|RPA1|RPA2|RPA3|RPS27A|SPRTN|TRIM25|UBA52|UBB|UBC|UBE2L6|UFD1|USP10|USP43|VCP|ZBTB1|	DOWN	hiPSC_vs_ESC
chondrocyte development involved in endochondral bone morphogenesis	GO:0003433	22	1.2932617	0.02376	0.2521507	0.06573	0.79397974	0.378	NA	COCH|COL12A1|COL14A1|COL20A1|COL27A1|COL6A1|COL6A2|COL6A3|COL7A1|MATN1|MATN2|MATN3|MATN4|POC1A|RARG|SCARA3|SERPINH1|SMPD3|TGFBR2|VIT|VWA1|VWA2|	UP	hiPSC_vs_ESC
granulocyte chemotaxis	GO:0071621	34	1.10482942	0.02407423	0.25222665	0.20745847	0.72823242	0.769	NA	ADGRE2|ANXA1|CCL2|CCL26|CKLF|CSF3R|CX3CL1|CXADR|CXCL1|CXCL3|CXCL5|CXCL6|CXCR2|EDN1|EDN3|GBF1|IL17RA|IL17RC|ITGA1|ITGA9|ITGB2|LGALS3|NCKAP1L|PDE4B|PDE4D|PF4|PIK3CD|PIP5K1C|PREX1|SCG2|SYK|TGFB2|VAV1|VAV3|	UP	hiPSC_vs_ESC
neurotransmitter biosynthetic process	GO:0042136	33	1.10608344	0.02371287	0.25230247	0.21288458	0.7279908	0.855	NA	ABAT|ACHE|AKT1|ALDH9A1|ARG2|CYP1B1|DAGLA|DAGLB|DDAH2|DDC|DPYD|GAD1|GAD2|GCH1|GCHFR|MOXD1|NOS1|NOS2|NOS3|NQO1|PAH|RORA|SHMT1|SHMT2|SLC1A3|SLC22A2|SLC44A4|SLC5A7|SLC6A3|SLC6A4|SLC7A2|SPR|TPH1|	UP	hiPSC_vs_ESC
ruffle	GO:0001726	158	0.91229321	0.02366638	0.25246191	0.20296752	0.72422901	0.919	NA	ABCA7|ACTN1|ADAM17|ADGRE2|AIF1|AIF1L|AKT2|ALS2|AMOT|ANXA2|APC|APPL1|APPL2|ARAP3|ARF4|ARF6|ARFIP2|ARHGAP45|ARHGEF2|ARHGEF26|ARHGEF4|ARHGEF7|ASAP3|ATP6V1B2|BAIAP2|BCAR1|C2CD5|CAPG|CARMIL2|CD2AP|CDK6|CDKL5|CFL1|CIB1|CLASP2|CLIP1|COBL|CORO1C|CTTN|CYFIP1|CYTH3|DBNL|DDX58|DIAPH1|DLC1|DNM2|EEF1A1|EPB41L5|EPHA2|EPS8|EPS8L1|EPS8L2|EZR|FAM107A|FERMT1|FGD1|FGD3|FGD4|FGD5|FGD6|FRMD4B|FSCN1|GSN|HIP1R|IFIT5|IN…	UP	hiPSC_vs_ESC
regulation of response to endoplasmic reticulum stress	GO:1905897	79	0.98827186	0.02452935	0.2531207	0.27275775	0.66719243	0.88	NA	ATF6|ATF6B|ATXN3|BAG6|BAK1|BAX|BCAP31|BCL2L1|BCL2L11|BFAR|BOK|BRSK2|CAV1|CLU|COPS5|CREB3|CREB3L1|DAB2IP|DDIT3|DERL2|DERL3|DNAJB9|DNAJC3|EDEM1|EDEM2|EIF2AK3|ERLEC1|ERN1|ERP29|FICD|GRINA|HERPUD1|HSPA1A|HSPA5|HYOU1|LRRK2|MANF|NCK1|NCK2|NFE2L1|NFE2L2|OPA1|OS9|PARK7|PDX1|PIK3R1|PMAIP1|PPP1R15A|PPP1R15B|PRKN|PTPN1|PTPN2|RACK1|RNF185|RNFT1|SELENOS|SERINC3|SGTA|SIRT1|SPOP|SVIP|SYVN1|TMBIM6|TMEM259|TMEM33…	UP	hiPSC_vs_ESC
cell chemotaxis	GO:0060326	107	0.94337512	0.0244872	0.25332224	0.16485621	0.67571304	0.983	NA	ABCC1|ACKR3|ADAM8|ADGRE2|ANO6|ANXA1|ARHGEF16|ARHGEF5|ARRB2|AZU1|BCAR1|C5|CCL2|CCL26|CCL28|CCR10|CHGA|CKLF|CORO1A|CORO1B|CRK|CRKL|CSF3R|CX3CL1|CXADR|CXCL1|CXCL12|CXCL14|CXCL16|CXCL3|CXCL5|CXCL6|CXCR2|CXCR4|CYP7B1|DOCK4|EDN1|EDN3|EDNRB|EGR3|ELMO2|EPHA2|EPHB1|FLT1|GAB1|GAS6|GBF1|GPR183|HBEGF|HMGB1|HMGB2|HOXB9|HSD3B7|IL17RA|IL17RC|IL6R|ITGA1|ITGA9|ITGB2|KIT|LEF1|LGALS3|LOX|LPAR1|LYST|MDK|NCKAP1L|NR4A…	UP	hiPSC_vs_ESC
basal part of cell	GO:0045178	44	1.08207813	0.02466239	0.25385571	0.19832514	0.71954181	0.839	NA	ABCC1|ADCY10|ANK3|AQP1|AQP5|BMPR2|CD34|CEACAM1|CLASP1|CLASP2|CLDN4|DOCK7|DST|EDN1|EGFR|EPS15|ERBB2|ERBB3|ERBB4|ERBIN|HFE|ITGA1|ITGA2|ITGA6|ITGA9|KCNQ4|LDLRAP1|MET|MST1R|MUC20|MYO1C|OSCP1|PHLDB1|PHLDB2|PKD2|PRCP|SHROOM4|SLC11A2|SLC23A2|SLC27A5|SLC7A5|TACSTD2|TEK|TF|	UP	hiPSC_vs_ESC
negative regulation of synapse organization	GO:1905809	21	1.35918687	0.00851	0.25511365	0.03446	0.67393914	0.814	NA	ARHGEF15|DKK1|DNM3|EFNA1|EPHA7|FYN|FZD9|GRIN2B|NFATC4|NGEF|NLGN1|NLGN3|PRNP|PTEN|PTK2|PTN|ROBO2|SLIT1|TLR2|UBE3A|WNT5A|	DOWN	hiPSC_vs_ESC
negative regulation of CD4-positive, alpha-beta T cell activation	GO:2000515	23	1.23958848	0.02486	0.25525005	0.02215	1	0.856	NA	ANXA1|ARG2|BCL6|CBFB|CD274|FOXP3|HLX|HMGB1|IL4R|JAK3|LGALS9|LOXL3|RC3H1|RC3H2|RUNX1|RUNX3|SMAD7|SOCS5|TNFSF4|TWSG1|VSIR|ZBTB7B|ZC3H12A|	UP	hiPSC_vs_ESC
aorta development	GO:0035904	50	1.04752463	0.02496282	0.25566654	0.13701369	0.76978829	0.871	NA	ACVRL1|ADAMTS6|ADAMTS9|AP2B1|BMPR1A|CHD7|COL3A1|DCTN5|DNM2|ENG|EYA1|FGF8|FOXH1|HECTD1|HES1|HEY1|HEY2|JAG1|LOX|LOXL1|LRP1|LRP2|LTBP1|MYH10|MYLK|NDST1|NKX3-1|NPRL3|PDE2A|PDGFRB|PKD2|PLXND1|PRDM1|PRICKLE1|PROX1|RBPJ|ROBO1|ROBO2|SEC24B|SIX1|SMAD6|SNX17|SOX4|SRF|SUFU|TAB1|TBX1|TBX2|TFAP2B|TGFB2|	UP	hiPSC_vs_ESC
chaperone cofactor-dependent protein refolding	GO:0051085	27	1.27895246	0.0085	0.2566875	0.02002	0.60016161	0.279	NA	BAG1|CD74|DNAJB1|DNAJB12|DNAJB14|DNAJB4|DNAJB5|DNAJC18|DNAJC7|ERO1A|GAK|HSPA13|HSPA14|HSPA1A|HSPA1B|HSPA1L|HSPA2|HSPA5|HSPA8|HSPA9|HSPE1|HSPH1|PTGES3|ST13|TOR1A|TOR1B|TOR2A|	DOWN	hiPSC_vs_ESC
oxidoreductase activity, acting on NAD(P)H, quinone or similar compound as acceptor	GO:0016655	51	1.05114767	0.008651	0.25747036	0.10728112	1	0.105	NA	AKR1C1|AKR1C2|AKR1C3|CBR1|CBR4|CRYZ|CRYZL1|DCXR|DHRS4|NDUFA1|NDUFA10|NDUFA12|NDUFA13|NDUFA2|NDUFA3|NDUFA4|NDUFA5|NDUFA6|NDUFA7|NDUFA8|NDUFA9|NDUFAB1|NDUFAF2|NDUFB1|NDUFB10|NDUFB2|NDUFB3|NDUFB4|NDUFB5|NDUFB6|NDUFB7|NDUFB8|NDUFB9|NDUFC1|NDUFC2|NDUFC2-KCTD14|NDUFS1|NDUFS2|NDUFS3|NDUFS4|NDUFS5|NDUFS6|NDUFS7|NDUFS8|NDUFV1|NDUFV2|NDUFV3|NQO1|NQO2|TP53I3|WDR93|	DOWN	hiPSC_vs_ESC
peroxisome organization	GO:0007031	73	0.99472883	0.008477	0.25789995	0.05239155	0.78817611	0.78	NA	ABCD1|ABCD3|ACAA1|ACOT2|ACOT4|ACOT8|ACOX1|ACOX2|ACOX3|AGPS|AMACR|CAT|CRAT|CROT|CRYZL2P-SEC16B|DECR2|DHRS4|DNM1L|ECH1|ECI2|EHHADH|EPHX2|FIS1|GNPAT|GSTK1|HACL1|HMGCL|HSD17B4|IDE|IDH1|LONP2|MFF|MLYCD|MPV17|NOS2|NUDT19|NUDT7|PAOX|PECR|PEX1|PEX10|PEX11A|PEX11B|PEX11G|PEX12|PEX13|PEX14|PEX16|PEX19|PEX2|PEX26|PEX3|PEX5|PEX5L|PEX6|PEX7|PHYH|PIPOX|RAB8B|RPS27A|SCP2|SEC16B|SLC27A2|TMEM135|TYSND1|UBA52|UBB|…	DOWN	hiPSC_vs_ESC
regulation of translational fidelity	GO:0006450	21	1.28646132	0.02525	0.25796455	0.01858	1	0.377	NA	AARS|AARS2|AARSD1|CDK5RAP1|DTD1|DTD2|EIF2S3|EIF2S3B|GATC|HSPA14|IARS|IARS2|LARS|LARS2|PRORSD1P|RPS5|RPS9|TARS2|VARS|VARS2|YRDC|	UP	hiPSC_vs_ESC
response to topologically incorrect protein	GO:0035966	176	0.90226873	0.02545185	0.2593815	0.30242392	0.67946117	0.841	NA	ACADVL|ADD1|AMFR|ANKZF1|ARFGAP1|ASNS|ATF3|ATF4|ATF6|ATF6B|ATP6V0D1|ATXN3|BAG3|BAG6|BAK1|BAX|BHLHA15|CALR|CANX|CCL2|CCND1|CDK5RAP3|CHAC1|CLGN|CLU|CREB3|CREB3L1|CREB3L2|CREB3L3|CREB3L4|CREBRF|CTDSP2|CTH|CUL3|CUL7|CXXC1|DAB2IP|DAXX|DCTN1|DDIT3|DDX11|DERL1|DERL2|DERL3|DNAJA1|DNAJB1|DNAJB11|DNAJB12|DNAJB14|DNAJB2|DNAJB4|DNAJB5|DNAJB9|DNAJC18|DNAJC3|DNAJC4|EDEM1|EDEM2|EDEM3|EIF2AK2|EIF2AK3|EIF2S1|EP300…	UP	hiPSC_vs_ESC
nucleobase metabolic process	GO:0009112	40	1.0856916	0.008825	0.26075563	0.12971552	1	0.855	NA	ACPP|ADA|ALDH6A1|AOX1|APRT|CAD|CDA|CMPK1|CPS1|CRMP1|CTPS1|CTPS2|DHODH|DPYD|DPYS|DPYSL2|DPYSL3|DPYSL4|DPYSL5|GART|GDA|GMPR|GMPR2|GMPS|HPRT1|KDM1A|MAPK1|MTHFD1|MTHFD1L|MTOR|PAICS|PPAT|PRPS1|PRTFDC1|RRM1|SHMT1|TYMP|TYMS|UMPS|XDH|	DOWN	hiPSC_vs_ESC
regulation of activated T cell proliferation	GO:0046006	29	1.18564153	0.02568	0.26105881	0.02376	1	0.818	NA	AGER|ARG1|BTN2A2|CASP3|CD24|CD274|CLC|EPO|FADD|FOXP3|GPAM|HHLA2|HMGB1|ICOSLG|IDO1|IGF2|IGFBP2|IL18|IL23A|LGALS9|LRRC32|PRKAR1A|PRNP|PYCARD|RC3H1|RPS3|STAT5B|TMIGD2|TNFSF9|	UP	hiPSC_vs_ESC
toll-like receptor signaling pathway	GO:0002224	79	0.98540775	0.0257968	0.26159866	0.2059054	0.72650642	0.873	NA	APOB|BCL10|BIRC2|BIRC3|BTK|CASP8|CD36|CHUK|CNPY3|COLEC12|CTSB|CTSK|CTSL|EPG5|FADD|FGA|FGB|FGG|HMGB1|HSP90B1|HSPD1|IKBKB|IKBKE|IKBKG|IRAK1|IRAK2|IRAK3|IRAK4|IRF3|IRF7|ITGAM|ITGB2|LGALS9|LGMN|LYN|MAP3K1|MAP3K7|MAPKAPK2|MAPKAPK3|MYD88|NFKBIA|PIK3AP1|PIK3C3|PIK3R4|PRKCE|RAB11FIP2|RFTN1|RIPK1|RIPK2|RPS27A|RPS6KA3|S100A1|S100A14|SCARA3|SFTPD|TAB1|TAB2|TAB3|TANK|TBK1|TICAM1|TIRAP|TLR2|TLR3|TLR4|TLR5|TLR…	UP	hiPSC_vs_ESC
negative regulation of immune effector process	GO:0002698	86	0.96929124	0.02592033	0.26220392	0.13408643	0.75957651	0.896	NA	A2M|ABR|ANGPT1|ANXA1|APOA1|APOA2|APPL1|ARG1|ARRB2|BCL6|BCR|BST2|C1QBP|CD22|CD300A|CD47|CD55|CD59|CEACAM1|CLEC4G|CR1|CRK|CUEDC2|DHX58|DUSP10|DUSP22|FER|FOXF1|FOXJ1|FOXP3|GPATCH3|GRN|HFE|HLA-E|HLA-F|HLA-G|HLX|HMOX1|HTRA1|IL20RB|IL4R|IRAK3|ITCH|JAK3|LGALS3|LGALS9|LOXL3|MICA|MICB|MUL1|NDFIP1|NLRX1|NPLOC4|PARP3|PCBP2|PPM1B|PPP3CB|PRKDC|PTPN6|RC3H1|RC3H2|RIOK3|RNF125|RNF26|RPS19|SEC14L1|SERPINB4|SERPIN…	UP	hiPSC_vs_ESC
phosphatidylinositol phosphate binding	GO:1901981	139	0.9123418	0.02643887	0.26355447	0.24817503	0.66142431	0.713	NA	ACAP2|ACTN2|ADAP1|ADAP2|AKT1|ALOX15|AMER1|AMER2|AMER3|ANKFY1|ANXA2|ANXA8|ANXA9|ARAP1|ARAP2|ARAP3|ARFIP1|ARFIP2|ARHGAP32|ARHGAP9|ASAP1|ATP13A2|BBS5|BTK|CGAS|CLVS1|CLVS2|COMMD1|CYTH3|DAB2IP|DENND1A|DENND1B|DENND1C|EXOC1|FCHO2|FCHSD2|FERMT2|FRMPD4|FZD7|GAB2|GAP43|GBF1|GOLPH3|GOLPH3L|GRAMD2A|GSDMB|GSDMD|GSDME|HIP1|HIP1R|IQGAP1|IQGAP2|JPH2|KCNH1|KCNJ2|KCNQ1|KIF16B|KRIT1|LANCL2|LAPTM4B|LDLRAP1|MAPKAP1|…	UP	hiPSC_vs_ESC
phenol-containing compound biosynthetic process	GO:0046189	23	1.2304306	0.02638	0.26360745	0.03792	0.92700857	0.792	NA	CITED1|CTNS|DDC|DDT|GATA3|GCH1|GPR37|HAND2|INSM1|MC1R|MOXD1|MYO5A|NR4A2|OCA2|PAH|PMEL|PNMT|SLC6A3|SNCA|TGFB2|TPH1|TRPC1|TYRP1|	UP	hiPSC_vs_ESC
glutathione metabolic process	GO:0006749	46	1.06497216	0.0267147	0.26374346	0.004559	0.89152464	0.735	NA	ALDH5A1|CHAC1|CHAC2|CNDP2|CTNS|DPEP1|ETHE1|G6PD|GCLC|GCLM|GGCT|GGT1|GGT2|GGT3P|GGT5|GGT7|GGTLC3|GLO1|GLRX2|GPX1|GPX4|GSR|GSS|GSTA2|GSTA4|GSTK1|GSTM1|GSTM2|GSTM3|GSTM4|GSTM5|GSTP1|GSTT2|GSTT2B|GSTZ1|HAGH|IDH1|MGST1|MGST2|MMACHC|NFE2L1|OPLAH|PARK7|PTGES|SLC7A11|SOD1|	UP	hiPSC_vs_ESC
regulation of extrinsic apoptotic signaling pathway	GO:2001236	136	0.92191255	0.02697731	0.2637996	0.154473	0.7258817	0.97	NA	ACVR1|AGT|AKT1|AR|ARHGEF2|ATF3|BCL10|BCL2|BCL2L1|BID|BIRC6|BMP4|BMP5|BMPR1B|BRCA1|CASP8|CAV1|CFLAR|COL2A1|CTNNA1|CTTN|CX3CL1|CYLD|DAPK3|DEDD2|DEPTOR|EYA1|EYA2|EYA3|FADD|FAF1|FAIM|FAIM2|FAS|FEM1B|FGA|FGB|FGF10|FGFR1|FGG|FYN|G0S2|GCLC|GCLM|GDNF|GPER1|GPX1|GSTP1|HMGB2|HMOX1|HSPA1A|HSPA1B|HTRA2|HTT|HYAL2|ICAM1|IFI6|INHBA|ITGA6|ITGAV|ITM2C|ITPRIP|LGALS3|LMNA|LTBR|MADD|MAP2K5|MAPK7|MCL1|NF1|NOL3|NOS3|N…	UP	hiPSC_vs_ESC
cellular response to dexamethasone stimulus	GO:0071549	27	1.20426103	0.0266	0.26387971	0.03595	0.95255903	0.804	NA	ABCC2|AQP1|ARG1|ASS1|CASP9|CBX3|CFLAR|DDIT4|DNMT3B|EGFR|EIF4E|EIF4EBP1|ERRFI1|FBXO32|FECH|FOXO1|GJB2|ICAM1|NR3C1|PCK2|RPS6KB1|SERPINF1|SMYD3|SRD5A1|STAR|TFAP4|USP8|	UP	hiPSC_vs_ESC
regulation of cell junction assembly	GO:1901888	86	0.9688135	0.02615086	0.26388599	0.15615554	0.72878498	0.988	NA	ABL1|ACE|ACVRL1|AGT|ARHGAP6|BCAS3|CAMSAP3|CAV1|CBFB|CLASP1|CLASP2|CLDN1|CLDN19|CLDN3|CLDN5|COL16A1|CORO1C|DAPK3|DLC1|DMTN|DUSP22|DUSP3|EFNA5|EPB41L5|EPHA2|EPHA3|FAM107A|FLOT1|FMN1|FZD5|GJA1|GPBAR1|GPM6B|GREM1|IKBKB|IQGAP1|ITGB1BP1|KDR|LDB1|LIMCH1|LIMS1|LRP1|MACF1|MAP4K4|MMP14|MYO1C|NPHP1|NPHP4|NRP1|OCLN|PEAK1|PHLDB2|PPM1F|PRKACA|PRKCH|PTEN|PTK2|PTPRJ|RAC1|RAP1A|RAP1B|RAPGEF1|RAPGEF2|RCC2|RHOA|RHO…	UP	hiPSC_vs_ESC
mucopolysaccharide metabolic process	GO:1903510	94	0.95558171	0.02656087	0.26412955	0.28838844	0.67257882	0.796	NA	ABCC5|ACAN|AKT1|ANGPT1|ARSB|B3GALT6|B3GNT2|B3GNT3|B3GNT4|B3GNT7|B4GALT1|B4GALT2|B4GALT3|B4GALT4|B4GALT5|B4GALT6|B4GAT1|BCAN|BGN|CD44|CEMIP|CEMIP2|CHP1|CHPF|CHPF2|CHST1|CHST11|CHST12|CHST13|CHST14|CHST15|CHST2|CHST3|CHST4|CHST6|CHST7|CHST9|CHSY1|CHSY3|CSGALNACT1|CSGALNACT2|CSPG4|CSPG5|DCN|DSE|DSEL|EGFLAM|FGF2|FMOD|GALNS|GLB1|GLCE|GNS|GUSB|HAS1|HAS2|HAS3|HEXA|HEXB|HMMR|HYAL1|HYAL2|HYAL3|IDS|IDUA|IL…	UP	hiPSC_vs_ESC
myeloid leukocyte differentiation	GO:0002573	91	0.96717289	0.02695562	0.26421657	0.07582822	0.74326129	0.976	NA	ANXA2|ANXA9|APP|BATF2|BATF3|BMP4|CAMK4|CASP8|CBFA2T3|CD109|CD4|CD81|CDC42|CEBPA|CSF1|CTNNB1|DHRS2|DHRS7B|EFNA2|EFNA4|EIF2AK1|EPHA2|F2RL1|FAM20C|FARP2|FASN|FOXP1|GAB2|GAB3|GATA2|GATA3|GLO1|GPC3|GPR183|IFI16|IL15|IREB2|IRF4|JAGN1|JUN|JUNB|KIT|L3MBTL3|LBR|LEF1|LGALS9|LRRK1|LTBR|MAPK14|MED1|MEF2C|MITF|MMP9|MT1G|MYH9|NKAP|NKX2-3|NOTCH2|NRROS|OSCAR|OSTM1|PAFAH1B1|PARP1|PDE1B|PIK3CD|PIR|PPARG|PRTN3|PSEN…	UP	hiPSC_vs_ESC
neurotrophin TRK receptor signaling pathway	GO:0048011	20	1.2725561	0.0267	0.26423349	0.04031	0.9146584	0.719	NA	AKT1S1|BCAR1|BDNF|CASP3|DDIT4|FRS2|GRB2|HAP1|NDN|NGF|NGFR|NTF4|NTRK1|NTRK2|PTPN11|RAF1|SORT1|SOS1|SRC|ZFYVE27|	UP	hiPSC_vs_ESC
negative regulation of striated muscle cell apoptotic process	GO:0010664	23	1.23050031	0.02638	0.26425039	0.03184	1	0.803	NA	AMBRA1|BAG3|BMP7|CFLAR|GATA4|HAND2|HEY2|HMGCR|HSF1|HSPB6|ILK|JAK2|MDK|MYOCD|NFE2L2|NKX2-5|PAX8|PDPK1|PPP1R10|RGL2|SFRP2|SIRT4|SIRT5|	UP	hiPSC_vs_ESC
response to epidermal growth factor	GO:0070849	46	1.06602016	0.0263465	0.26456012	0.15312316	0.72451247	0.876	NA	AKT1|BAG4|BAIAP2|BECN1|CAD|CBL|CFLAR|COL1A1|DAB2IP|DUSP22|DUSP3|EEF1A1|EGFR|ERBB2|ERBB4|ERRFI1|FOXC1|GAREM1|GSTP1|ID1|INPP5K|IQGAP1|MAPK1|MAPK3|MARS|MCM7|MED1|NCL|PAX2|PDE8A|PDPK1|PLCG1|PPP1R9B|PTPN11|PTPN12|SNAI2|SOX9|STAT5B|SYAP1|TDGF1|TPR|VIL1|ZFP36|ZFP36L1|ZFP36L2|ZPR1|	UP	hiPSC_vs_ESC
negative regulation of cell cycle G1/S phase transition	GO:1902807	97	0.9560818	0.02630391	0.2647798	0.24013756	0.65749663	0.937	NA	ARID3A|ATM|AURKA|BAX|BCL2|BRD7|BTG2|BTN2A2|CARM1|CASP2|CCL2|CCNB1|CCND1|CDC25C|CDC73|CDK1|CDK2|CDK2AP2|CDK4|CDK6|CDKN1A|CDKN1B|CDKN2B|CDKN2D|CHEK2|CNOT1|CNOT10|CNOT11|CNOT2|CNOT3|CNOT4|CNOT6|CNOT6L|CNOT7|CNOT8|CNOT9|CRADD|CTDSP1|CTDSP2|CTDSPL|DACT1|DCUN1D3|E2F1|E2F4|E2F7|E2F8|EP300|EZH2|FAM107A|FBXO31|FBXO7|FHL1|GADD45A|GIGYF2|GJC2|GPNMB|GTSE1|JADE1|KANK2|KLF4|MDM2|MDM4|MEN1|MUC1|MYO16|NACC2|PCBP…	UP	hiPSC_vs_ESC
negative regulation of transforming growth factor beta receptor signaling pathway	GO:0030512	65	1.0066541	0.0269501	0.26479443	0.28479549	0.67415277	0.819	NA	ADAM17|ADAMTSL2|BAMBI|BCL9L|CAV1|CAV2|CD109|CHST11|DNM2|EID2|EMILIN1|FAM89B|FBN1|FBN2|GLG1|HSPA1A|HSPA5|HTRA1|HTRA3|LDLRAD4|LEMD3|LTBP1|MIR17HG|MTMR4|NRROS|ONECUT1|ONECUT2|PBLD|PDPK1|PEG10|PIN1|PMEPA1|PPM1A|PRDM16|RASL11B|RPS27A|SIRT1|SKI|SKIL|SMAD2|SMAD3|SMAD6|SMAD7|SMURF1|SMURF2|SNX25|SNX6|STRAP|STUB1|TGFB1|TGFB1I1|TGFB3|TGFBR1|TGFBR2|TGFBR3|TP53|UBA52|UBB|UBC|VASN|VEPH1|WFIKKN1|WNT1|ZBTB7A|ZNF…	UP	hiPSC_vs_ESC
hormone secretion	GO:0046879	55	1.04217933	0.02692907	0.2652223	0.17422232000000001	0.69401657	0.847	NA	ACVR2B|ADM|ANXA1|BTK|CAMK2G|CDK16|CPE|CPLX1|CRHR1|CYB5R4|EDN1|EDN3|EXOC3L1|FAM3B|FKBP1B|FOXD1|FZD4|GAL|GATA3|HNF1A|HNF1B|ILDR2|INHBA|LTBP4|LYN|MAFA|MYO5A|PARK7|PCLO|PDX1|PTPRN|PTPRN2|RAB11B|RAB11FIP2|RAB11FIP5|RAB1A|RAF1|RAPGEF4|RIMS2|SELENOM|SELENOT|SLC16A10|SLC16A2|SLC44A4|SMAD2|SMPD3|SNAP23|SNX19|STX1A|STXBP3|TBX3|TMF1|TRPV4|UBE2Q1|VGF|	UP	hiPSC_vs_ESC
positive regulation of binding	GO:0051099	165	0.90672755	0.02719208	0.26526808	0.13681294	0.76971333	0.992	NA	ABL1|ACD|ACE|ADD1|ADD2|AKTIP|AMFR|ANXA2|ANXA9|APOE|APP|ARF6|ARRB1|B2M|BAMBI|BDNF|BMP2|BMP4|CALM3|CAPRIN2|CAV1|CDK5|CDK9|CDT1|CEBPG|CLDN5|CLN5|CRBN|CTBP2|CTHRC1|CTNNB1|DACT1|DDRGK1|DDX11|DERL1|DHX9|DPH3|DTX3L|EBF2|EDF1|EGF|EIF2S1|EIF3C|EIF3D|EIF3E|EIF4G1|EP300|EPB41|EPB41L5|EPHA4|ERCC2|FKBP1A|FLOT1|FMR1|FOXC1|GATA3|GMNN|GNL3L|GPSM1|GSK3B|GTF2B|H1F0|HAND2|HES1|HFE|HIP1R|HIPK2|HMBOX1|HMGA2|HMGB1|HMG…	UP	hiPSC_vs_ESC
meiotic cell cycle	GO:0051321	162	0.89912797	0.009046	0.26537263	0.13114203	1	0.929	NA	ACTR2|ACTR3|AGO4|ASPM|ATM|ATRX|AURKA|AURKC|BAG6|BRCA2|BRIP1|BUB1|BUB1B|BUB3|C11orf80|C14orf39|CCNA1|CCNB1IP1|CCNE1|CCNE2|CDC25B|CDK2|CENPC|CENPS|CENPX|CKS2|CYP26B1|DAZL|DMC1|DPEP3|DUSP13|EME1|EME2|ERCC1|ERCC4|ESPL1|EXO1|FANCA|FANCD2|FANCM|FBXO43|FBXO5|FIGNL1|FMN2|GOLGA2|H2AFX|HFM1|HSF1|HSPA2|HUS1|ING2|KIF18A|KLHDC3|M1AP|MARF1|MASTL|MCMDC2|MEI4|MEIOB|MEIOC|MLH1|MLH3|MND1|MNS1|MOV10L1|MRE11|MSH3|MS…	DOWN	hiPSC_vs_ESC
regulation of ubiquitin protein ligase activity	GO:1904666	22	1.34988995	0.00919	0.26768319	0.02498	0.63328926	0.668	NA	BAG2|CDC14B|CDC20|CDC20B|DNM1L|FBXO5|FZR1|GOLGA2|GORASP1|MAD2L1|MAD2L2|MASTL|PLK1|PTEN|RAB1A|RPL11|RPL23|RPL5|RPS7|UBE2C|UBE2S|USP44|	DOWN	hiPSC_vs_ESC
positive regulation of synapse assembly	GO:0051965	60	1.02601627	0.009288	0.26862104	0.1600614	1	0.476	NA	ADGRB1|ADGRB2|ADGRB3|ADGRL1|ADGRL3|ADNP|AGRN|AMIGO1|AMIGO2|AMIGO3|ARMCX5-GPRASP2|ASIC2|BDNF|BHLHB9|CBLN1|CBLN2|CLSTN1|CLSTN2|CLSTN3|CUX2|DLG5|EEF2K|EFNA5|EPHB1|EPHB2|EPHB3|FLRT2|FLRT3|GRID2|IL1RAP|IL1RAPL1|LINGO2|LRRC24|LRRC4B|LRRN1|LRRN3|LRRTM1|LRRTM3|NLGN1|NLGN2|NLGN3|NRXN1|NTRK1|NTRK2|NTRK3|OXTR|PTPRD|SEMA4A|SEMA4D|SLITRK1|SLITRK2|SLITRK3|SLITRK4|SLITRK5|SLITRK6|SYNDIG1|THBS2|TPBG|UBE2V2|VSTM5|	DOWN	hiPSC_vs_ESC
integrin binding	GO:0005178	110	0.93759259	0.02763185	0.26891945	0.16876016	0.68151227	0.941	NA	ACTN1|ACTN2|ACTN3|ACTN4|ADAM10|ADAM11|ADAM15|ADAM17|ADAM22|ADAM23|ADAM9|ADAMTS13|ADAMTS5|ADAMTS8|ANXA7|CALR|CASR|CD151|CD177|CD81|CD9|CDH26|CIB2|COL16A1|COL3A1|COL4A3|COL5A1|CX3CL1|CXADR|CXCL12|DST|EDIL3|EGFL6|EGFR|EMILIN1|EMP2|F11R|FBLN5|FBN1|FERMT3|FGF1|FGF2|FN1|FRMD5|GPNMB|HMGB1|ICAM1|ICAM2|ICAM3|ICAM4|ICAM5|IGF2|ILK|ISG15|ITGA2|ITGA3|ITGA5|ITGAV|ITGB1|ITGB1BP1|ITGB1BP2|ITGB2|ITGB3|ITGB4|ITGB5…	UP	hiPSC_vs_ESC
acute inflammatory response	GO:0002526	36	1.09738356	0.02772313	0.26916998	0.21766681	0.73095469	0.835	NA	ACVR1|AHSG|ANO6|APOA2|APOL2|ASS1|B4GALT1|CEBPB|CTNNBIP1|CXCR2|EIF2AK1|EPO|F12|F2|F3|F8|FN1|GATA3|HFE|ICAM1|IL6R|ITIH4|KLKB1|MYLK3|OGG1|PLSCR1|PRCP|PTGES|SERPINA1|SERPINF2|SIGIRR|STAT3|TFR2|TNFSF4|TRPV1|VCAM1|	UP	hiPSC_vs_ESC
protein complex involved in cell adhesion	GO:0098636	25	1.21911657	0.02793	0.2692688	0.03184	0.98320962	0.682	NA	EMILIN1|ITGA1|ITGA10|ITGA11|ITGA2|ITGA2B|ITGA3|ITGA4|ITGA5|ITGA6|ITGA7|ITGA8|ITGA9|ITGAE|ITGAM|ITGAV|ITGB1|ITGB2|ITGB3|ITGB4|ITGB5|ITGB8|LYN|NPNT|TSPAN32|	UP	hiPSC_vs_ESC
regulation of activin receptor signaling pathway	GO:0032925	23	1.22678532	0.02793	0.26990238	0.04614	0.86134991	0.763	NA	ACVR1|ACVR1B|ACVR2A|ACVR2B|CER1|CSNK2B|DACT1|DACT2|FGF10|FGF9|FKBP1A|FST|FSTL3|IGSF1|LEMD3|MAGI2|MEN1|NODAL|SHH|SKI|SMAD2|SMAD7|ZC3H3|	UP	hiPSC_vs_ESC
integrin complex	GO:0008305	25	1.21911657	0.02793	0.27053894	0.03184	1	0.682	NA	EMILIN1|ITGA1|ITGA10|ITGA11|ITGA2|ITGA2B|ITGA3|ITGA4|ITGA5|ITGA6|ITGA7|ITGA8|ITGA9|ITGAE|ITGAM|ITGAV|ITGB1|ITGB2|ITGB3|ITGB4|ITGB5|ITGB8|LYN|NPNT|TSPAN32|	UP	hiPSC_vs_ESC
replisome	GO:0030894	26	1.26383101	0.00958	0.27322958	0.03848	0.69314632	0.556	NA	BCAS2|CDC5L|DONSON|ERCC5|HELB|MCM3|PCNA|PLRG1|POLA1|POLA2|POLD1|POLD2|POLD3|POLD4|PRIM1|PRIM2|PRPF19|PURA|PURB|RPA1|RPA2|RPA3|SMARCAL1|STN1|TONSL|XPA|	DOWN	hiPSC_vs_ESC
nucleotide-excision repair, DNA gap filling	GO:0006297	24	1.29483552	0.00952	0.27341706	0.04101	0.70178363	0.731	NA	LIG1|LIG3|LIG4|PCNA|POLB|POLD1|POLD2|POLD3|POLD4|POLE|POLK|RFC1|RFC2|RFC3|RFC4|RFC5|RPA1|RPA2|RPA3|RPS27A|UBA52|UBB|UBC|XRCC1|	DOWN	hiPSC_vs_ESC
respiratory gaseous exchange	GO:0007585	36	1.09864464	0.00976	0.27643089	0.03998496	0.7047992	0.685	NA	ADH5|BPGM|CCBE1|CHST11|COX15|COX5B|CYSLTR1|DACH1|ECEL1|EDN1|EDNRA|ELN|FLT4|FUT8|GAA|HNMT|JAG2|KDM6A|MAFB|MAN1A2|MAN2A1|MECP2|NDN|NDST1|NDUFA12|PBX3|RAB3A|SELENON|SFTPD|STK40|TAS2R4|TCF15|TNNC1|TRAF4|UCP3|ZFAND5|	DOWN	hiPSC_vs_ESC
negative regulation of leukocyte activation	GO:0002695	122	0.92827699	0.0287862	0.27687338	0.09748449	0.7865792	0.998	NA	ABR|ADORA2A|ANXA1|ARG1|ARG2|ATM|AXL|BANK1|BCL6|BCR|BMP4|BTK|BTN2A2|CASP3|CBFB|CD200|CD274|CD300A|CD74|CEACAM1|CEBPB|CLEC4G|CNR1|CX3CL1|DLG1|DLG5|DTX1|DUSP22|DUSP3|ERBB2|FBXO7|FER|FOXF1|FOXJ1|FOXP3|GAL|GLI3|GLMN|GNRH1|GPER1|GPNMB|GRN|HFE|HLA-F|HLA-G|HLX|HMGB1|HMGB3|HMOX1|ID2|IDO1|IHH|IL20RB|IL4R|INHA|INHBA|INPP5D|IRF1|JAK3|LAG3|LDLR|LGALS3|LGALS9|LOXL3|LRFN5|LRRC32|LYN|MAD1L1|MARCH7|MDK|MERTK|MICA…	UP	hiPSC_vs_ESC
positive regulation of ossification	GO:0045778	72	0.97990667	0.02910292	0.27926567	0.12307698	0.72940424	0.886	NA	ACVR1|ACVR2A|ACVR2B|ADGRV1|ADRB2|ANO6|ATP2B1|ATP6AP1|ATRAID|BMP2|BMP4|BMP7|BMPR1A|BMPR1B|BMPR2|CEBPA|CEBPB|CEBPD|CLIC1|CTHRC1|CTNNB1|CTNNBIP1|DDR2|FAM20C|FBN2|FBXO5|FZD9|GDPD2|GLI3|GNAS|GPM6B|IFITM1|IL6R|IL6ST|ILK|ISG15|JAG1|JUND|LRP5|LTF|MEF2C|MSX2|NELL1|NIPBL|NPNT|NPPC|OSR1|P2RX7|PDLIM7|PKDCC|PRKD1|PTN|RUNX2|SFRP2|SLC8A1|SMAD3|SMAD5|SOX11|SUCO|TAC1|TFAP2A|TGFB1|TGFB2|TGFB3|TMEM119|TOB2|WNT10B|W…	UP	hiPSC_vs_ESC
specification of symmetry	GO:0009799	115	0.92757324	0.02922098	0.27974489	0.09724204	0.7861674	0.954	NA	ACVR1|ACVR2A|ACVR2B|AHI1|AIDA|ALDH1A2|ALG5|AP1B1|ARL13B|ARL6|ARMC4|BBS4|BBS5|BBS7|BICC1|BMP4|C2CD3|C9orf116|CC2D2A|CCDC103|CCDC151|CCDC39|CCDC40|CER1|CFAP53|CFC1|CITED2|DAAM2|DISP1|DLL1|DNAAF1|DNAAF4|DNAH11|DNAH5|DNAI1|DPCD|DYNC2H1|DYNC2LI1|ENG|EOMES|FGF10|FGF8|FOLR1|FOXF1|FOXH1|FOXJ1|FOXN4|GALNT11|GAS8|GATA4|GREM1|GREM2|HAND1|HAND2|HIF1A|IFT140|IFT172|IFT52|IFT57|IFT74|IHH|KIF3B|LEFTY1|LRRC6|MEF…	UP	hiPSC_vs_ESC
regulation of CD4-positive, alpha-beta T cell activation	GO:2000514	43	1.06698513	0.02988803	0.28025142	0.1507744	0.76072539	0.887	NA	AGER|ANXA1|ARG2|BCL6|CBFB|CD274|CD55|CD81|CD83|FOXP3|GATA3|HLX|HMGB1|IL18|IL23A|IL4R|IRF4|JAK3|LGALS9|LOXL3|MALT1|MYB|NCKAP1L|NFKBID|NFKBIZ|PRKCQ|PRKCZ|RARA|RC3H1|RC3H2|RIPK2|RUNX1|RUNX3|SH3RF1|SMAD7|SOCS1|SOCS5|TGFBR2|TNFSF4|TWSG1|VSIR|ZBTB7B|ZC3H12A|	UP	hiPSC_vs_ESC
positive regulation of lipase activity	GO:0060193	46	1.05644232	0.02987423	0.28076304	0.20228484	0.72367929	0.858	NA	ABHD5|ABL2|ADCYAP1R1|AGT|ANG|APOA1|ARF4|ARHGAP6|ARL1|BDNF|EDNRA|EGFR|FGF2|FGFR1|FGFR2|FGFR3|FLT1|GNA13|GNA15|GNAQ|HPCA|HRAS|KIT|LMF1|LPAR1|LPAR2|NMUR1|NR1H2|NR1H3|NTF3|NTF4|NTRK2|NTRK3|P2RY6|PDGFRA|PDGFRB|PDPK1|PLAA|PLCB2|PLCG1|PLIN5|PRKCZ|PTAFR|RASGRP4|RHOA|RHOC|	UP	hiPSC_vs_ESC
positive regulation of kidney development	GO:0090184	37	1.09114823	0.02983517	0.28103911	0.15766395	0.70078554	0.887	NA	AGT|BASP1|BMP4|CD24|CFLAR|EGR1|FOXD1|GATA3|GDNF|GREM1|HOXB7|IL6R|LGR4|LHX1|LIF|LIN28A|MAGED1|MYC|NOG|PAX2|PAX8|PDGFA|PDGFB|PDGFD|PDGFRB|PROM1|RET|SHH|SIX1|SIX4|SMO|SOX8|SOX9|VEGFA|WNT2B|WNT4|WT1|	UP	hiPSC_vs_ESC
mesodermal cell differentiation	GO:0048333	23	1.21676822	0.02977	0.28106986	0.03184	0.99822046	0.837	NA	BMP4|ETV2|EYA1|EYA2|FGFR2|FOXC2|FOXF1|HMGA2|INHBA|ITGA2|ITGA3|ITGA8|ITGB1|ITGB3|ITGB4|KDM6A|KDM6B|KLF4|NODAL|PAX2|SIX2|TAL1|WNT3A|	UP	hiPSC_vs_ESC
response to dexamethasone	GO:0071548	35	1.0870678	0.02970882	0.28113856	0.24918235	0.66153322	0.846	NA	ABCC2|AQP1|ARG1|ASS1|CASP9|CBX3|CFLAR|CLDN1|CPS1|DDIT4|DNMT3B|EDN1|EGFR|EIF4E|EIF4EBP1|EPO|ERRFI1|FBXO32|FECH|FIBIN|FOXO1|GBA|GJB2|ICAM1|NR3C1|PCK2|PCNA|PTAFR|RPS6KB1|SERPINF1|SMYD3|SRD5A1|STAR|TFAP4|USP8|	UP	hiPSC_vs_ESC
calcium ion transport into cytosol	GO:0060402	64	1.00065588	0.02961278	0.28152705	0.16867017	0.68181929	0.857	NA	ATP2B4|CACNA1C|CACNA2D1|CACNB3|CHERP|DDIT3|DRD2|ERO1A|F2R|FAM155A|FAM155B|FGF2|FKBP1B|GRIN1|GRIN2A|GRIN2B|GRIN2D|HTR2C|IBTK|ITPR1|ITPR2|ITPR3|JPH1|JPH2|JPH3|JPH4|LCK|LETM1|MCOLN1|MCOLN2|MCOLN3|NOL3|P2RX7|PKD2|PLCB1|PLCB2|PLCB3|PLCB4|PLCD1|PLCD3|PLCD4|PLCE1|PLCG1|PLCG2|PLCH1|PLCH2|PLCL1|PLCL2|RASA3|RYR1|RYR2|RYR3|SLC8A1|SLC8A3|SLC8B1|TMEM38A|TMEM38B|TPCN1|TPCN2|TRDN|TRPA1|TRPM2|TRPV1|TRPV6|	UP	hiPSC_vs_ESC
positive regulation of vascular smooth muscle cell proliferation	GO:1904707	30	1.16014109	0.02969	0.28160931	0.03523	0.9645974	0.842	NA	ADAMTS1|AGT|BMPR1A|DDX39B|DNMT1|EDN1|ERN1|FGF2|FGF9|FOXJ2|GNAI2|GNAI3|HPGD|HTR1B|IGFBP5|JAK2|JUN|LDLRAP1|MAP3K5|MDM2|MEF2D|MFN2|MMP2|MMP9|NQO2|NR4A3|P2RY6|PAK1|PDGFB|TERT|	UP	hiPSC_vs_ESC
peptide hormone secretion	GO:0030072	43	1.06772478	0.02961208	0.28217359	0.17505856	0.69465268	0.775	NA	ACVR2B|ANXA1|CAMK2G|CDK16|CPE|CPLX1|CRHR1|CYB5R4|EDN1|EDN3|EXOC3L1|FAM3B|FKBP1B|GAL|HNF1A|HNF1B|ILDR2|LTBP4|MAFA|MYO5A|PARK7|PCLO|PDX1|PTPRN|PTPRN2|RAB11B|RAB11FIP2|RAB11FIP5|RAB1A|RAF1|RAPGEF4|RIMS2|SELENOT|SLC16A10|SLC16A2|SMAD2|SMPD3|SNX19|STX1A|STXBP3|TRPV4|UBE2Q1|VGF|	UP	hiPSC_vs_ESC
pulmonary valve development	GO:0003177	21	1.25029933	0.02956	0.28233237	0.02802	1	0.868	NA	BMP4|BMPR2|GJA5|HEY1|HEY2|HEYL|JAG1|NFATC1|NOS3|NOTCH1|NOTCH2|RBPJ|ROBO1|ROBO2|SLIT2|SMAD6|STRA6|TBX20|TGFB2|TNFRSF1A|TNFRSF1B|	UP	hiPSC_vs_ESC
cellular response to glucocorticoid stimulus	GO:0071385	46	1.05556457	0.030216260000000002	0.28268375	0.14109874	0.77472261	0.865	NA	ABCC2|ANXA1|AQP1|ARG1|ASS1|ATP2B1|BCL2L11|CASP9|CBX3|CFLAR|DDIT4|DNMT3B|EDN1|EGFR|EIF4E|EIF4EBP1|ERRFI1|FAM107A|FBXO32|FECH|FLT3|FOXO1|GJB2|GSTP1|HNRNPU|ICAM1|ISL1|KLF9|NPAS4|NR3C1|PCK2|REST|RPS6KB1|SERPINF1|SMYD3|SRD5A1|SSTR2|SSTR3|STAR|STC1|TFAP4|UBE2L3|USP8|ZFP36|ZFP36L1|ZFP36L2|	UP	hiPSC_vs_ESC
regulation of macroautophagy	GO:0016241	166	0.90228705	0.03031008	0.28291706	0.1846714	0.70356718	0.931	NA	ADRB2|AKT1|ATG101|ATG13|ATP13A2|ATP6V0A1|ATP6V0A2|ATP6V0B|ATP6V0C|ATP6V0D1|ATP6V0D2|ATP6V0E1|ATP6V0E2|ATP6V1A|ATP6V1B1|ATP6V1B2|ATP6V1C1|ATP6V1C2|ATP6V1D|ATP6V1E1|ATP6V1E2|ATP6V1G1|ATP6V1G2|ATP6V1H|BAG3|BECN1|BNIP3|BNIP3L|C9orf72|CALCOCO2|CAPN1|CAPNS1|CASP3|CDC37|CDK5|CDK5R1|CHMP4A|CHMP4B|CLEC16A|DCN|EPM2A|ERN1|EXOC1|EXOC4|EXOC7|EXOC8|FEZ1|FEZ2|FYCO1|GAPDH|GBA|GNAI3|GPSM1|HDAC6|HIF1A|HMOX1|HSPB8|…	UP	hiPSC_vs_ESC
growth factor receptor binding	GO:0070851	92	0.96057362	0.03040438	0.28315374	0.22620697	0.70595138	0.967	NA	ADAM17|APP|ARF4|ATXN2|CADM4|CBL|CBLC|CD2AP|CDH5|CNOT9|CNTF|DAB2IP|ECM1|EFEMP1|EGF|ERAP1|ERBB4|ERN1|FAM83B|FER|FGF1|FGF10|FGF16|FGF17|FGF18|FGF19|FGF2|FGF22|FGF23|FGF4|FGF8|FGF9|FLRT2|FLRT3|FRS2|FRS3|FYN|GATA3|GLMN|GRB2|GREM1|HBEGF|HIP1|IL11|IL1R1|IL1RAP|IL6R|IL6ST|IRAK4|ITGA5|ITGB3|JAK2|LINGO1|LYN|NPTN|PDCL3|PDGFA|PDGFB|PDGFC|PDGFD|PDGFRA|PDGFRB|PGF|PIBF1|PLSCR1|PTEN|PTPRJ|PYCARD|RNF126|RNF41|SDC…	UP	hiPSC_vs_ESC
nucleosome binding	GO:0031491	63	1.00830824	0.01006903	0.28324311	0.06825552	0.87876307	0.537	NA	ACTB|ACTL6A|ACTR6|ARID1A|CABIN1|CHD4|DNTTIP1|EED|EZH1|GATAD2B|GLYR1|H1F0|H1FX|H2AFY|H2AFZ|H3F3A|H3F3B|HDAC1|HDAC2|HIRA|HIST1H1C|HIST1H1D|HIST1H1E|HMGA2|HMGN1|HMGN2|HMGN3|HMGN4|HMGN5|HNRNPC|HP1BP3|L3MBTL1|MBD2|MBD3|MLLT10|MLLT6|MTA2|MTF2|NAP1L4|NOC2L|PHF1|PHF19|RBBP4|RCC1|RNF168|RNF169|RNF4|SAP30L|SMARCA1|SMARCA4|SMARCA5|SMARCB1|SMARCC1|SMARCC2|SMARCD2|SMARCE1|SPHK2|SSRP1|SUPT16H|SUPT6H|UHRF1|VRK1…	DOWN	hiPSC_vs_ESC
signaling adaptor activity	GO:0035591	71	0.97710331	0.03051171	0.28351037	0.29735502	0.676211	0.38	NA	AFAP1L2|AKAP13|ARHGAP1|ARHGAP4|ARHGAP6|AXIN1|CDC42SE2|CHN1|CHN2|CNTNAP1|CRK|CRKL|DAB2IP|DUSP19|EPS8|FRS2|GAB1|GAB2|GRAP|GRAP2|GRB10|GRB14|GRB2|GRB7|HOMER1|HSH2D|IRS1|IRS4|ITSN2|KHDRBS1|KSR1|LASP1|LAT|LDLRAP1|MAPK8IP1|MAPK8IP2|MAPK8IP3|MAVS|MPP7|NCK1|NCK2|PAG1|PIK3R1|PTPN11|RACK1|RUSC1|SARM1|SH2B1|SH2B2|SH2B3|SH2D2A|SH2D3A|SH2D3C|SH3BGR|SH3BGRL|SH3BP2|SH3RF1|SHB|SHC1|SKAP2|SLA|SOCS2|SORBS1|SPAG9|S…	UP	hiPSC_vs_ESC
negative regulation of G1/S transition of mitotic cell cycle	GO:2000134	95	0.94650672	0.03160003	0.28649302	0.24179291	0.6567748	0.938	NA	ARID3A|ATM|AURKA|BAX|BCL2|BRD7|BTG2|BTN2A2|CARM1|CASP2|CCL2|CCNB1|CCND1|CDC25C|CDC73|CDK1|CDK2|CDK2AP2|CDK4|CDK6|CDKN1A|CDKN1B|CDKN2B|CDKN2D|CHEK2|CNOT1|CNOT10|CNOT11|CNOT2|CNOT3|CNOT4|CNOT6|CNOT6L|CNOT7|CNOT8|CNOT9|CRADD|CTDSP1|CTDSP2|CTDSPL|DACT1|DCUN1D3|E2F1|E2F4|E2F7|E2F8|EP300|EZH2|FAM107A|FBXO31|FBXO7|FHL1|GADD45A|GIGYF2|GJC2|GPNMB|GTSE1|JADE1|KANK2|KLF4|MDM2|MDM4|MUC1|MYO16|NACC2|PCBP4|PCN…	UP	hiPSC_vs_ESC
regulation of cytokine-mediated signaling pathway	GO:0001959	134	0.91500571	0.03148777	0.28674116	0.16947589	0.68305934	0.982	NA	ABCE1|ADAM17|ADAR|AGPAT1|AGPAT2|ANGPT1|APOA1|ARG1|AXL|BIRC2|BIRC3|C1QTNF4|CACTIN|CARD8|CASP8|CAV1|CBFB|CCDC3|CD24|CD74|CDC37|CHUK|CLIP3|CNOT7|CPNE1|CREBRF|CSF1|CXCR4|CYLD|ECM1|EDN1|ELF1|F2RL1|FADD|GAS6|GFI1|GPS2|GSTP1|HIF1A|HIPK1|HIST1H2BJ|HPX|HSP90AB1|HSPA1A|HSPA1B|IFNAR2|IFNGR1|IFNGR2|IKBKB|IKBKE|IKBKG|IL1R1|IRAK1|IRAK2|IRAK3|IRF3|IRF7|JAK1|JAK2|LIFR|LSM14A|MADD|MAVS|MED1|METTL3|MUL1|NLRC5|NR1H…	UP	hiPSC_vs_ESC
regulation of mitochondrial depolarization	GO:0051900	21	1.24158519	0.03128	0.28675661	0.01994	1	0.795	NA	ABCD1|ALOX12|BCL2|BOK|CCK|DCN|FZD9|GCLC|GCLM|GOT1|HSH2D|IFI6|KDR|LRRK2|MLLT11|P2RX7|PARP1|PPP2R3C|RACK1|SRC|TSPO|	UP	hiPSC_vs_ESC
interaction with host	GO:0051701	135	0.91569048	0.03101441	0.28688329	0.18637296	0.7054689	0.987	NA	ALYREF|ANPEP|ATG7|AXL|BAD|BCL2L1|BCL2L11|CASP8|CAV1|CAV2|CBL|CBLL1|CCNK|CD4|CD46|CD55|CD81|CDH1|CDHR3|CDK1|CLDN1|CLDN6|CLDN9|CLEC4G|CPSF4|CR1|CR2|CTNNB1|CTNND1|CTSB|CXADR|CXCR4|DAG1|DDX39B|DPP4|DYNLT1|EFNB2|EFNB3|EGFR|EIF2AK2|EIF2AK4|EPHA2|EPS15|F11R|GAPDH|GAS6|GRB2|GRK2|GUCY1A1|HIPK2|HSPA1A|HSPA1B|HYAL1|HYAL2|HYAL3|ICAM1|IDE|IFIT1|INSR|IST1|ITCH|ITGA2|ITGA5|ITGAV|ITGB1|ITGB3|ITGB5|KPNA1|KPNA2|KP…	UP	hiPSC_vs_ESC
nephron development	GO:0072006	120	0.92388738	0.03158808	0.28701826	0.07821744	0.75763922	0.998	NA	ACAT1|ACTA2|ADAMTS16|AHI1|ANGPT1|ANGPT2|AQP11|BASP1|BCL2|BMP2|BMP4|BMP7|CALB1|CD24|CD34|CITED1|COL4A3|COL4A4|CTNNB1|CTNNBIP1|DCHS1|DLG1|DLL1|EGR1|ENPEP|EYA1|FAT4|FGF1|FGF2|FGF8|FMN1|FOXC1|FOXC2|FOXD1|FOXJ1|GATA3|GDNF|GLI3|GPC3|GPR4|GREB1L|GREM1|GZF1|HES1|HEYL|HNF1B|ILK|IQGAP1|IRX1|IRX2|IRX3|ITGA3|JAG1|KIF26B|KIRREL3|KLF15|KLHL3|LAMA5|LAMB2|LGR4|LHX1|LZTS2|MAGI2|MEF2C|MPV17|MTSS1|MYC|MYO1E|NID1|NO…	UP	hiPSC_vs_ESC
epithelium migration	GO:0090132	75	0.97621868	0.03096782	0.28709894	0.14459843	0.78449903	0.883	NA	ABL1|ADGRA2|AKT1|AMOT|ANLN|APOA1|ARSB|CDH13|CORO1B|CYP1B1|DPP4|EFNB2|EGR3|EMP2|EPHB4|FAT2|FERMT1|FGF2|FGF8|GIPC1|GPLD1|GPX1|GREM1|GRHL2|ID1|ITGB1|ITGB2|KANK1|KANK2|KDR|KIT|LGALS8|LOXL2|LTB4R2|MIA3|MMRN2|MYH9|NANOS1|NOS3|NR4A1|NRP1|PAXIP1|PECAM1|PIK3CA|PIK3R3|PKN1|PKN2|PKN3|PLEKHG5|PLXND1|PPARD|PRKX|PTEN|PTK2|PTK2B|PTP4A3|PTPN11|PXN|RAB13|RHOA|ROBO1|SCARB1|SCG2|SLIT2|SOX18|SRF|STARD13|STAT1|TDGF1|…	UP	hiPSC_vs_ESC
organic cation transport	GO:0015695	23	1.2056853300000001	0.03146	0.28712493	0.03792	0.96731329	0.62	NA	PDZK1|PSEN1|RALBP1|SEC14L1|SLC18A3|SLC22A18|SLC22A2|SLC22A3|SLC22A5|SLC25A17|SLC25A19|SLC25A20|SLC25A29|SLC25A42|SLC25A45|SLC25A48|SLC38A2|SLC44A1|SLC44A2|SLC44A4|SLC47A1|SLC5A7|SLC7A8|	UP	hiPSC_vs_ESC
protein localization to vacuole	GO:0072665	56	1.01587945	0.03141869	0.28738651	0.26042782	0.66227682	0.744	NA	AP3B1|AP3D1|AP3M1|AP4M1|BECN1|C12orf66|CACNG4|CACNG8|CD81|CLU|GCC2|GGA3|GNPTAB|GOSR2|HGS|HSPA8|KPTN|LAMP2|LAMTOR4|LAMTOR5|LARS|M6PR|MON1A|MON1B|NAGPA|NCOA4|NEDD4|PIK3R4|RAB7A|RNF128|RTN4|SCARB2|SH3BP4|SH3GLB1|SMURF1|SNF8|SNX16|SORL1|SZT2|TNFAIP3|TRAPPC8|VPS13A|VPS13C|VPS13D|VPS25|VPS28|VPS36|VPS37A|VPS37B|VPS37C|VPS37D|VPS4A|VTI1A|VTI1B|WASH3P|ZFYVE16|	UP	hiPSC_vs_ESC
positive regulation of epidermal cell differentiation	GO:0045606	21	1.24463364	0.03128	0.28739812	0.02451	1	0.794	NA	ALOX15B|ATOH1|BMP4|CYP27B1|FOXC1|H2AFY|H2AFY2|KDF1|MED1|NCOA3|NME2|NOTCH1|NUMA1|OVOL2|PRKCH|PTCH1|PTCH2|SFN|SULT2B1|TRIM16|VDR|	UP	hiPSC_vs_ESC
regulation of endoplasmic reticulum stress-induced intrinsic apoptotic signaling pathway	GO:1902235	31	1.14514583	0.0318	0.28767093	0.05424	0.78994213	0.818	NA	BCL2L1|BCL2L11|BOK|CREB3|CREB3L1|DDIT3|EIF2AK3|ERP29|GRINA|HERPUD1|HSPA1A|HYOU1|LRRK2|NCK1|NCK2|OPA1|PARK7|PDX1|PMAIP1|PRKN|PTPN1|PTPN2|SELENOS|SERINC3|SIRT1|SPOP|SYVN1|TMBIM6|TXNDC12|WFS1|XBP1|	UP	hiPSC_vs_ESC
cellular response to amino acid stimulus	GO:0071230	64	0.99733684	0.03117767	0.28774535	0.25530569	0.66028997	0.86	NA	AMIGO1|ASS1|ATP7A|BAIAP2|BCL11A|BCL2L1|CAPN2|CASTOR1|CASTOR2|CASTOR3|CEBPB|COL16A1|COL1A1|COL1A2|COL3A1|COL4A1|COL5A2|COL6A1|CPEB1|CPEB3|CPEB4|CYBA|CYBB|DNMT1|DNMT3A|EGFR|FYN|GCLC|GCLM|HNRNPD|HSF1|IPO5|KLHL22|LAMTOR1|LAMTOR2|LAMTOR3|LAMTOR4|LAMTOR5|LARS|MMP2|MTOR|NEURL1|NSMF|NTRK2|OPA1|PDGFC|PDGFD|PDGFRA|RPTOR|RRAGA|RRAGB|RRAGC|RRAGD|SESN1|SESN2|SESN3|SH3BP4|SIX1|SLC38A9|SOCS1|UBR1|UBR2|XBP1|ZEB1|	UP	hiPSC_vs_ESC
regulation of pri-miRNA transcription by RNA polymerase II	GO:1902893	37	1.08536973	0.03191	0.28803154	0.18105362	0.70348839	0.876	NA	APLN|ATOH8|BMP2|BMP4|BMPR1A|DDX5|FOS|GATA2|GNL3|HDAC4|HIF1A|JUN|KLF5|NFATC3|NFATC4|NFIB|NGFR|NR3C1|PDGFB|PPARA|PPARD|RELA|SMAD3|SMAD6|SMARCA4|SOX9|SREBF1|SREBF2|SRF|STAT3|TEAD1|TERT|TGFB1|TGFB2|TP53|WT1|YY1|	UP	hiPSC_vs_ESC
endothelial cell proliferation	GO:0001935	22	1.24169346	0.03128	0.28804251	0.02451	1	0.764	NA	ACVRL1|ANGPT4|APOA1|BMP4|BMPER|BMPR2|CD34|DLG1|EPHA2|ERN1|HMOX1|ITGB1BP1|LOXL2|MMP14|NRARP|PIK3CB|PRKX|SCARB1|SEMA5A|TEK|THAP1|XBP1|	UP	hiPSC_vs_ESC
purine nucleotide catabolic process	GO:0006195	40	1.07459601	0.01063901	0.28936711	0.15794601	1	0.842	NA	ABCD1|ACAT1|ACOT7|ADA|AMPD3|DNPH1|GDA|GPX1|HINT1|HPRT1|ITPA|MLYCD|NT5C|NT5C2|NT5E|NUDT1|NUDT10|NUDT11|NUDT15|NUDT16|NUDT18|NUDT3|NUDT4|NUDT7|NUDT9|PDE10A|PDE2A|PDE4A|PDE4B|PDE4C|PDE4D|PDE5A|PDE7A|PDE8A|PDE8B|PDE9A|PNP|PRTFDC1|SAMHD1|XDH|	DOWN	hiPSC_vs_ESC
gastrulation with mouth forming second	GO:0001702	26	1.17344093	0.03221	0.28946711	0.07576	0.79577064	0.769	NA	ACVR1|ACVR2A|ACVR2B|AMOT|CHRD|CRB2|CTNNB1|ETS2|FOXA2|FRS2|GDF3|LDB1|LHX1|LRP5|LRP5L|LRP6|MEGF8|NODAL|OTX2|RNF2|SMAD4|SRF|TENM4|UGDH|WNT5A|ZBTB17|	UP	hiPSC_vs_ESC
renal tubule morphogenesis	GO:0061333	66	0.99507467	0.03228297	0.28948946	0.08424878	0.76381841	0.894	NA	ADAMTS16|AHI1|BCL2|BMP2|BMP4|CITED1|COL4A1|CTNNB1|CTNNBIP1|DCHS1|DLG1|EYA1|FAT4|FGF1|FGF2|FGF8|FMN1|FOXD1|GATA3|GDNF|GLI3|GPC3|GREB1L|GREM1|GZF1|HES1|HNF1B|ILK|IRX1|IRX2|IRX3|KIF26B|KLHL3|LAMA5|LGR4|LGR5|LHX1|LZTS2|MEF2C|MTSS1|MYC|NOG|NPNT|OSR1|PAX2|PAX8|PBX1|PGF|PKD1|PKD2|PTCH1|SALL1|SHH|SIX1|SMAD4|SOX8|SOX9|TACSTD2|TCF21|WNK4|WNT1|WNT11|WNT4|WNT6|WNT9B|WT1|	UP	hiPSC_vs_ESC
regulation of lipid catabolic process	GO:0050994	39	1.08465678	0.03217406	0.28977817	0.18125014	0.70225879	0.86	NA	ABCD1|ABHD5|ACACB|ADORA1|ADRA2A|AKT1|AKT2|APOA1|APOA2|APOC1|BSCL2|CDK4|CNR1|CPT1A|CRTC3|ETFBKMT|FMC1|GPLD1|IDH1|IRS1|IRS2|LDLR|LONP2|MLYCD|MTOR|PDE3B|PLIN5|PNPLA2|PPARA|PRKAA1|PRKCD|PRKCE|RARRES2|SCARB1|SCT|SORL1|THRA|TWIST1|TYSND1|	UP	hiPSC_vs_ESC
'de novo' posttranslational protein folding	GO:0051084	32	1.12608225	0.01059435	0.2900734	0.01321202	0.5217479	0.356	NA	BAG1|CCT2|CD74|CHCHD4|DNAJB1|DNAJB12|DNAJB14|DNAJB4|DNAJB5|DNAJC18|DNAJC7|ENTPD5|ERO1A|GAK|HSPA13|HSPA14|HSPA1A|HSPA1B|HSPA1L|HSPA2|HSPA5|HSPA8|HSPA9|HSPE1|HSPH1|PTGES3|SELENOF|ST13|TOR1A|TOR1B|TOR2A|UGGT1|	DOWN	hiPSC_vs_ESC
coenzyme biosynthetic process	GO:0009108	159	0.89463447	0.01049953	0.29136187	1.803e-4	0.03084902	0.958	NA	ACACA|ACACB|ACAT1|ACLY|ACOT7|ACSBG1|ACSF3|ACSL1|ACSL3|ACSL4|ACSL6|ACSS1|ACSS2|ADPGK|AFMID|AKR1A1|ALDOA|ALDOC|ATIC|BPGM|CBR4|COASY|COQ10A|COQ10B|COQ2|COQ3|COQ4|COQ5|COQ6|COQ7|COQ8A|COQ8B|COQ9|DCAKD|DHFR|DHFR2|DHFRP1|DHTKD1|DLAT|DLD|ELOVL1|ELOVL2|ELOVL4|ELOVL5|ELOVL6|ELOVL7|ENO1|ENO2|ENO3|ENO4|FASN|FDXR|FLAD1|FOXK1|FOXK2|FPGS|GALK1|GAPDH|GART|GCDH|GCH1|GCK|GPHN|GPI|HAAO|HACD1|HACD2|HK1|HK2|HSD17B12…	DOWN	hiPSC_vs_ESC
integral component of postsynaptic specialization membrane	GO:0099060	65	1.00657765	0.01043633	0.29157832	0.0322861	0.6596966	0.771	NA	ADAM22|ADCY1|ADRA2C|CACNG4|CACNG7|CDH10|CDH2|CHRM3|CHRNA10|CHRNA9|CHRNB1|CHRNE|CLSTN1|CLSTN2|CLSTN3|CNIH2|DCC|EFNB2|EFNB3|EPHA7|ERBB4|GABRA1|GABRA3|GABRA4|GABRA5|GABRB2|GLRA4|GRIA1|GRID1|GRID2|GRIK5|GRIN1|GRIN2A|GSG1L|KCND2|KCND3|LRFN1|LRFN2|LRFN3|LRFN4|LRFN5|LRRC4|LRRC4B|LRRC4C|LRRTM1|LRRTM3|NECTIN3|NETO1|NLGN1|NLGN2|NPTN|NRCAM|OPRD1|P2RX6|PLPPR4|PTPRO|PTPRS|SHISA6|SHISA7|SHISA9|SLC16A3|SLC30A1|…	DOWN	hiPSC_vs_ESC
negative regulation of protein ubiquitination	GO:0031397	72	0.98475332	0.01059272	0.29197511	0.03363282	0.67053399	0.87	NA	ABL1|ADGRB1|AKT1|ARRB1|ARRB2|ATG5|BAG2|BAG5|CAMLG|CAV1|CDK5|CHP1|CRY1|DNAJA1|DTX3L|DYSF|FBXO5|FYN|GCLC|GLMN|GNL3L|GPS2|GTPBP4|HDAC8|HSPA1A|HSPA1B|ISG15|IVNS1ABP|LIMK1|MAD2L1|MAD2L2|MARCH7|MTOR|N4BP1|NXN|OGT|OTUB1|PARK7|PARP10|PER2|PINX1|PLAA|PRKCE|PRKCG|PRMT3|PRR7|PSEN1|RASD2|RPL11|RPL23|RPL5|RPS3|RPS7|SENP2|SH3RF2|SMAD7|SOX4|SPOPL|SQSTM1|SVBP|TAF1|TNFAIP3|TRIM44|TRIP12|TSPO|U2AF2|UBR5|UBXN1|UFL1…	DOWN	hiPSC_vs_ESC
oxidoreductase complex	GO:1990204	95	0.94465219	0.01096589	0.29244742	0.20172675	1	0.682	NA	BCKDHA|BCKDHB|BCKDK|BCS1L|CBR4|CYBA|CYBB|CYC1|DBT|DHTKD1|DLAT|DLD|DLST|DMAC1|DMAC2|DUOX1|FOXRED1|GCSH|GLDC|GPD1|GPD1L|GPD2|KAT2A|MRPS36|NDUFA1|NDUFA10|NDUFA11|NDUFA12|NDUFA13|NDUFA2|NDUFA3|NDUFA4|NDUFA5|NDUFA6|NDUFA7|NDUFA8|NDUFA9|NDUFAB1|NDUFAF1|NDUFB1|NDUFB10|NDUFB11|NDUFB2|NDUFB3|NDUFB4|NDUFB5|NDUFB6|NDUFB7|NDUFB8|NDUFB9|NDUFC1|NDUFC2|NDUFC2-KCTD14|NDUFS1|NDUFS2|NDUFS3|NDUFS4|NDUFS5|NDUFS6|NDU…	DOWN	hiPSC_vs_ESC
adrenal gland development	GO:0030325	21	1.2309382	0.03286	0.29274625	0.02802	1	0.807	NA	APOA1|ARID5B|CDKN1C|CITED2|DKK3|FSTL3|INSM1|INSR|MDK|NF1|NR5A1|PBX1|PDGFRA|SALL1|SMAD2|SMAD3|STRA6|TSPO|WNT11|WNT4|WT1|	UP	hiPSC_vs_ESC
tertiary granule	GO:0070820	121	0.92202194	0.03284522	0.29325066	0.22002445	0.72874226	0.821	NA	ADAM10|ADAM8|ALDOA|ALDOC|ANO6|AP2A2|ARL8A|ARMC8|ASAH1|ATAD3B|ATP11A|ATP6AP2|ATP6V0A1|ATP6V0C|ATP8B4|B2M|CANT1|CD177|CD300A|CD47|CD53|CD55|CD58|CD59|CD93|CDA|CEACAM1|CFP|CHRNB4|CNN2|COPB1|CR1|CST3|CSTB|CTSD|CTSH|CXCL1|CYBA|CYBB|CYFIP1|CYSTM1|DBNL|DIAPH1|DOK3|DSP|DYNC1LI1|DYNLL1|ENPP4|FRMPD3|FTH1|GAA|GGH|GOLGA7|GSDMD|HGSNAT|IDH1|ILF2|ITGAM|ITGB2|KCNAB2|LAIR1|LAMP1|LAMP2|LAMTOR1|LAMTOR2|LAMTOR3|LGAL…	UP	hiPSC_vs_ESC
respiratory chain	GO:0070469	82	0.97408742	0.01092703	0.29331587	0.2643413	1	0.185	NA	BCS1L|COA3|COX15|COX4I1|COX5A|COX6A1|COX6B1|COX7A2|COX7A2L|COX7B|COX8A|CYC1|CYCS|DMAC1|DMAC2|FOXRED1|HIGD1A|HIGD2A|MTCO2P12|NDUFA1|NDUFA10|NDUFA11|NDUFA12|NDUFA13|NDUFA2|NDUFA3|NDUFA4|NDUFA4L2|NDUFA5|NDUFA6|NDUFA7|NDUFA8|NDUFA9|NDUFAB1|NDUFAF1|NDUFB1|NDUFB10|NDUFB11|NDUFB2|NDUFB3|NDUFB4|NDUFB5|NDUFB6|NDUFB7|NDUFB8|NDUFB9|NDUFC1|NDUFC2|NDUFC2-KCTD14|NDUFS1|NDUFS2|NDUFS3|NDUFS4|NDUFS5|NDUFS6|NDUFS7…	DOWN	hiPSC_vs_ESC
inositol lipid-mediated signaling	GO:0048017	70	0.97278262	0.03279327	0.29342479	0.21822083	0.7298314	0.829	NA	AKT1|C1QBP|CA8|EDN1|ERBB2|ERBB3|EXOC1|EZR|FGFR1|GAB2|GATA3|GPR143|GSN|IGF1R|INPP5F|IRS1|IRS2|KBTBD2|KCNH1|LTK|NCS1|NF1|NGF|NPR3|NTRK1|NYAP1|OGT|PDGFRA|PDGFRB|PEAR1|PI4KA|PI4KAP1|PI4KAP2|PI4KB|PIK3C2A|PIK3C2B|PIK3C3|PIK3CA|PIK3CB|PIK3CD|PIK3R1|PIK3R2|PIK3R5|PITPNM2|PLCB1|PLCB2|PLCB3|PLCB4|PLCD1|PLCD3|PLCD4|PLCE1|PLCG1|PLCG2|PLCH1|PLCH2|PLCL1|PLCL2|PLD1|PLD2|PLEKHA1|PREX2|PTAFR|RHOA|RPS6KB1|SIRT2|T…	UP	hiPSC_vs_ESC
regulation of tumor necrosis factor production	GO:0032680	101	0.9441116	0.0330545	0.29384162	0.14571936	0.78231297	0.899	NA	ACP5|AGER|AKAP12|AKAP8|ANGPT1|APP|ARFGEF2|ARG2|ARHGEF2|ARRB2|AXL|AZU1|BCL3|C1QTNF4|CACTIN|CARD9|CD34|CD36|CD47|CHRNA7|CLU|CX3CL1|CYBA|CYBB|DDT|DDX58|DHX9|DICER1|ERRFI1|FADD|FOXP1|FOXP3|FRMD8|FZD5|GAS6|GPNMB|GSTP1|HDAC2|HLA-E|HMGB1|HSF1|HSPB1|IFIH1|IFNGR1|IL23A|IL27RA|IRAK3|ISL1|JAK2|LGALS9|LPL|LRRK2|LTF|MAPKAPK2|MAVS|MC1R|MIF|NFATC4|NFKBIL1|NLRC3|NOD1|NOD2|PF4|PIK3R1|POMC|PSEN1|PTAFR|PTPN11|PTPN6…	UP	hiPSC_vs_ESC
cellular response to starvation	GO:0009267	134	0.91218414	0.03350167	0.2939986	0.08943232	0.74201728	0.948	NA	AKR1C3|AMBRA1|ASNS|ATF3|ATF4|ATG14|ATG5|ATG7|BCL2|BECN1|BHLHA15|BMPR2|BMT2|C12orf66|CADPS2|CDKN1A|CLEC16A|COMT|CPEB4|CTSV|DAP|DEPDC5|DNAJC15|DSC2|EHMT2|EIF2AK2|EIF2AK3|EIF2AK4|EIF2S1|FADS1|FAS|FBXO22|FNIP1|FOXA3|FOXO1|GABARAP|GABARAPL1|GABARAPL2|GAS2L1|GAS6|GBA|GCN1|GLUL|HFE|HIGD1A|HNRNPA1|HNRNPL|HSPA5|HSPA8|IFI16|IMPACT|ITFG2|JUN|KIAA1324|KLF10|KPTN|LAMP2|LARS|LRRK2|MAP1LC3A|MAP1LC3B|MAP1LC3B2|M…	UP	hiPSC_vs_ESC
epidermal growth factor receptor signaling pathway	GO:0007173	44	1.05791517	0.03344856	0.29416107	0.22587395	0.70598502	0.79	NA	ABL1|ADAM17|AKT1|ARF4|BCAR1|CAMLG|CBL|DGKD|EFEMP1|EGF|EGFR|ERBIN|FAM83B|GAB1|GAREM1|GRB2|GRB7|HBEGF|IQGAP1|KIF16B|NCK2|PDPK1|PIK3C2A|PIK3CA|PIK3R1|PLCE1|PLCG1|PTK2|PTK2B|PTPN11|RASSF2|REPS2|RPS6KA5|SHC1|SHC3|SLC30A10|SOCS5|SOS1|SOX9|SRC|TDGF1|TGFA|TGFB1|VIL1|	UP	hiPSC_vs_ESC
vitamin transmembrane transporter activity	GO:0090482	24	1.19315429	0.03341	0.29445251	0.04614	0.84596866	0.746	NA	ABCC1|ABCG2|CD320|LMBRD1|PDPN|RBP4|RTBDN|SLC19A1|SLC19A2|SLC19A3|SLC23A2|SLC25A19|SLC25A32|SLC2A1|SLC2A14|SLC2A6|SLC2A8|SLC44A4|SLC46A1|SLC52A1|SLC52A2|SLC52A3|SLC5A6|STRA6|	UP	hiPSC_vs_ESC
tissue migration	GO:0090130	81	0.97068294	0.03320807	0.29456923	0.12440853	0.73411759	0.886	NA	ABL1|ACTA1|ACTA2|ACTC1|ACTG2|ADGRA2|AKT1|AMOT|ANLN|APOA1|ARSB|CDH13|CORO1B|CYP1B1|DPP4|EFNB2|EGR3|EMP2|EPB41L5|EPHB4|FAT2|FERMT1|FGF2|FGF8|FOXF1|GIPC1|GPLD1|GPX1|GREM1|GRHL2|ID1|ITGB1|ITGB2|KANK1|KANK2|KDR|KIT|LGALS8|LOXL2|LTB4R2|MIA3|MMRN2|MYH9|NANOS1|NOS3|NR4A1|NRP1|PAXIP1|PECAM1|PIK3CA|PIK3R3|PKN1|PKN2|PKN3|PLEKHG5|PLXND1|PPARD|PRKX|PTEN|PTK2|PTK2B|PTP4A3|PTPN11|PXN|RAB13|RHOA|ROBO1|SCARB1|SCG…	UP	hiPSC_vs_ESC
kidney morphogenesis	GO:0060993	80	0.97048003	0.03332133	0.29493687	0.07477645	0.79151253	0.897	NA	ADAMTS16|AHI1|BCL2|BMP2|BMP4|CALB1|CITED1|CTNNB1|CTNNBIP1|DCHS1|DLG1|EYA1|FAT4|FGF1|FGF10|FGF2|FGF8|FMN1|FOXD1|FOXJ1|FRAS1|GATA3|GCNT1|GCNT4|GDNF|GLI3|GPC3|GREB1L|GREM1|GZF1|HES1|HNF1A|HNF1B|ILK|IRX1|IRX2|IRX3|KIF26B|KLHL3|LAMA5|LGR4|LHX1|LRRK2|LZTS2|MYC|NOG|NPHP3|NPNT|OSR1|PAX2|PAX8|PBX1|PDGFRB|PGF|PKD1|PKD2|PRKX|PTCH1|SALL1|SHH|SIX1|SIX2|SMAD4|SMO|SOX4|SOX8|SOX9|TACSTD2|TCF21|VANGL2|WNK4|WNT1|W…	UP	hiPSC_vs_ESC
oxidoreduction coenzyme metabolic process	GO:0006733	113	0.93370583	0.01091783	0.29499682	2.25e-5	0.006161	0.957	NA	ADPGK|AFMID|ALDOA|ALDOC|BPGM|BST1|CD38|COQ10A|COQ10B|COQ2|COQ3|COQ4|COQ5|COQ6|COQ7|COQ8A|COQ8B|COQ9|DCXR|DERA|DHTKD1|DLD|ENO1|ENO2|ENO3|ENO4|FDXR|FMO1|FOXK1|FOXK2|G6PD|GALK1|GAPDH|GCK|GPD1|GPD1L|GPD2|GPI|H6PD|HAAO|HK1|HK2|HMGCR|IDH1|IDH2|IDO1|KCNAB2|KYNU|LDHA|MDH1|MDH1B|MDH2|MPC1|MPC2|NADK|NADK2|NADSYN1|NAMPT|NAPRT|NAXD|NAXE|NDUFA9|NMNAT1|NMNAT2|NMNAT3|NMRK1|NMRK2|NNMT|NNT|NOCT|NT5E|NUDT12|NUDT13…	DOWN	hiPSC_vs_ESC
gamma-aminobutyric acid signaling pathway	GO:0007214	23	1.19626755	0.03341	0.29508574	0.0173	1	0.608	NA	ATF4|GABBR1|GABBR2|GABRA1|GABRA2|GABRA3|GABRA4|GABRA5|GABRB1|GABRB2|GABRB3|GABRE|GABRG1|GABRG2|GABRG3|GABRR1|GABRR2|GNAI2|GPR156|PHF24|PLCL1|PLCL2|SLC12A2|	UP	hiPSC_vs_ESC
cellular respiration	GO:0045333	144	0.90076333	0.01123936	0.29589764	0.167336	1	0.778	NA	ACO1|ACO2|ADSL|AFG1L|AIFM2|ALDH5A1|ATP5F1D|BID|BLOC1S1|CAT|COA6|COQ10A|COQ10B|COQ9|COX10|COX15|COX4I1|COX5A|COX5B|COX6A1|COX6B1|COX6C|COX7A2L|COX7B|COX7C|COX8A|CS|CYC1|CYCS|DHTKD1|DLAT|DLD|DLST|ETFA|ETFB|ETFDH|ETFRF1|FAHD1|FH|FXN|GPD1|GPD2|IDH1|IDH2|IDH3A|IDH3B|IDH3G|IMMP2L|IREB2|LYRM7|MDH1|MDH1B|MDH2|ME2|ME3|MECP2|MTCO2P12|MTFR1|MTFR1L|MTFR2|MYBBP1A|NDUFA1|NDUFA10|NDUFA11|NDUFA12|NDUFA13|NDUFA2|…	DOWN	hiPSC_vs_ESC
NADH dehydrogenase activity	GO:0003954	39	1.0892356	0.011325730000000001	0.29627232	0.18310668	1	0.00895	GO:0050136|NADH dehydrogenase (quinone) activity, GO:0008137|NADH dehydrogenase (ubiquinone) activity,	NDUFA1|NDUFA10|NDUFA12|NDUFA13|NDUFA2|NDUFA3|NDUFA4|NDUFA5|NDUFA6|NDUFA7|NDUFA8|NDUFA9|NDUFAB1|NDUFAF2|NDUFB1|NDUFB10|NDUFB2|NDUFB3|NDUFB4|NDUFB5|NDUFB6|NDUFB7|NDUFB8|NDUFB9|NDUFC1|NDUFC2|NDUFC2-KCTD14|NDUFS1|NDUFS2|NDUFS3|NDUFS4|NDUFS5|NDUFS6|NDUFS7|NDUFS8|NDUFV1|NDUFV2|NDUFV3|WDR93|	DOWN	hiPSC_vs_ESC
NADH dehydrogenase (ubiquinone) activity	GO:0008137	39	1.0892356	0.011325730000000001	0.29627232	0.18310668	1	0.00883	GO:0050136|NADH dehydrogenase (quinone) activity, GO:0003954|NADH dehydrogenase activity,	NDUFA1|NDUFA10|NDUFA12|NDUFA13|NDUFA2|NDUFA3|NDUFA4|NDUFA5|NDUFA6|NDUFA7|NDUFA8|NDUFA9|NDUFAB1|NDUFAF2|NDUFB1|NDUFB10|NDUFB2|NDUFB3|NDUFB4|NDUFB5|NDUFB6|NDUFB7|NDUFB8|NDUFB9|NDUFC1|NDUFC2|NDUFC2-KCTD14|NDUFS1|NDUFS2|NDUFS3|NDUFS4|NDUFS5|NDUFS6|NDUFS7|NDUFS8|NDUFV1|NDUFV2|NDUFV3|WDR93|	DOWN	hiPSC_vs_ESC
NADH dehydrogenase (quinone) activity	GO:0050136	39	1.0892356	0.011325730000000001	0.29627232	0.18310668	1	0.00889	GO:0003954|NADH dehydrogenase activity, GO:0008137|NADH dehydrogenase (ubiquinone) activity,	NDUFA1|NDUFA10|NDUFA12|NDUFA13|NDUFA2|NDUFA3|NDUFA4|NDUFA5|NDUFA6|NDUFA7|NDUFA8|NDUFA9|NDUFAB1|NDUFAF2|NDUFB1|NDUFB10|NDUFB2|NDUFB3|NDUFB4|NDUFB5|NDUFB6|NDUFB7|NDUFB8|NDUFB9|NDUFC1|NDUFC2|NDUFC2-KCTD14|NDUFS1|NDUFS2|NDUFS3|NDUFS4|NDUFS5|NDUFS6|NDUFS7|NDUFS8|NDUFV1|NDUFV2|NDUFV3|WDR93|	DOWN	hiPSC_vs_ESC
regulation of postsynaptic membrane neurotransmitter receptor levels	GO:0099072	47	1.05189063	0.01120897	0.2970015	0.05134157	0.78386555	0.849	NA	ADAM22|AP2B1|ARHGAP44|CACNG4|CACNG7|CACNG8|CALY|CLSTN1|CPLX1|CPT1C|CTNND1|DLG1|DLG2|DLG3|DLG4|DNM1|DNM2|DNM3|EFNB2|EPS15|EPS8|ERBIN|FLOT2|FRRS1L|GPHN|GRIP1|GRIP2|GRIPAP1|LGI1|LRRC1|LRRC7|MAPK10|MX1|MX2|NSG1|PORCN|PRKCI|RAB11A|RAB8A|SCRIB|SHISA6|SNAP25|SNAP47|STX1B|STX3|VPS35|YWHAE|	DOWN	hiPSC_vs_ESC
aortic valve development	GO:0003176	31	1.13582837	0.03405	0.29817345	0.03033	1	0.883	NA	BMP4|BMPR2|EFNA1|ELN|EMILIN1|GATA3|GATA4|GATA5|HEY2|HEYL|JAG1|NFATC1|NOS3|NOTCH1|RB1|RBPJ|ROBO1|ROBO2|ROCK1|ROCK2|SLIT2|SLIT3|SMAD6|SNAI1|SNAI2|SOX9|TBX20|TGFB1|TNFRSF1A|TNFRSF1B|TWIST1|	UP	hiPSC_vs_ESC
cytokine receptor activity	GO:0004896	54	1.02460726	0.03432433	0.29993621	0.23126387	0.66981714	0.752	NA	ACKR3|CCR10|CD4|CD44|CD74|CMKLR1|CNTFR|CRLF1|CSF2RA|CSF3R|CXCR2|CXCR4|EBI3|EPOR|F3|FLT3|FZD4|GFRA1|GFRA2|GFRA3|GHR|GPR35|GPR75|IFNAR1|IFNAR2|IFNGR1|IFNGR2|IFNLR1|IL10RB|IL11RA|IL12RB2|IL13RA1|IL15RA|IL17RA|IL17RB|IL17RC|IL17RD|IL17RE|IL18R1|IL1R1|IL1RAP|IL1RAPL2|IL20RA|IL20RB|IL21R|IL27RA|IL2RB|IL4R|IL6R|IL6ST|LEPR|LIFR|OSMR|PRLR|	UP	hiPSC_vs_ESC
A band	GO:0031672	33	1.11978409	0.01161312	0.29996908	0.23062834	1	0.439	NA	ALDOA|ANK1|ANK2|CMYA5|CRYAB|DST|ENO1|FHL2|HDAC4|KAT2B|KCTD6|KLHL41|LMOD2|LRRC39|MYBPC3|MYL3|MYL4|MYL7|MYOM1|MYOM2|NBR1|OBSCN|OBSL1|PPP1R12A|PPP1R12B|PPP2R5A|RPL15|S100A1|SMPX|SMTNL1|SPTBN1|TRIM63|TTN|	DOWN	hiPSC_vs_ESC
locomotory behavior	GO:0007626	164	0.8916931	0.01155763	0.30042514	0.01983143	0.61238849	0.955	NA	ABAT|ABCA2|ABHD12|ADAM22|ADCY5|ADCY8|ADGRL3|ADORA2A|ALDH1A3|ALK|ALS2|ANKH|APBA1|APBA2|APH1B|APOE|APP|ARCN1|ARRB2|ASTN1|ATP1A2|ATP7A|B4GALT2|BTBD9|C12orf10|C1QL1|CACNA1B|CALB1|CDH23|CELSR1|CEND1|CHD7|CHL1|CHRNA3|CHRNB4|CIART|CLN6|CLN8|CNP|CNTN2|CSTB|CTNS|CXCL12|DAB1|DDHD2|DLG4|DMBX1|DMRT3|DPP4|DRD2|DRD4|DSCAM|EFNB3|EGR1|EN1|EPHA4|EPS8|ESPN|ETV5|FEZF2|FGF12|FIG4|FOXA2|FXN|FZD4|GAA|GAD1|GDNF|GIGYF2|…	DOWN	hiPSC_vs_ESC
regulation of positive chemotaxis	GO:0050926	22	1.2247513	0.03481	0.30161323	0.02451	1	0.804	NA	AGER|ANGPT2|ARTN|AZU1|CASR|CDH13|CXCL12|F2RL1|F3|F7|FGF10|ITGA2|KDR|NTF3|NTRK3|PGF|S1PR1|SCG2|SMAD3|VEGFA|VEGFB|VEGFC|	UP	hiPSC_vs_ESC
positive regulation of response to wounding	GO:1903036	57	1.00851363	0.03493302	0.30204195	0.17069935	0.68597089	0.888	NA	ADRA2A|ANO6|ANXA1|ARFGEF1|ATP7A|CAPN3|CD36|CLDN1|CLDN3|CLDN4|CNTF|CXCR4|DMTN|DUOX1|ENPP4|F11R|F12|F2|F2R|F3|F7|FKBP1B|FOXC2|GRN|HBEGF|HPSE|HRAS|INSL3|KANK1|LRP1|MDK|MTOR|MYLK|NDEL1|NFE2L2|NTRK3|PDPN|PLG|PLPP3|PPARD|PRDX2|PRKCE|PTN|RREB1|SCARF1|SERPINE1|SERPINF2|SMOC2|SOX15|TBXA2R|TGFBR2|THBD|THBS1|TLR4|USF1|VTN|XBP1|	UP	hiPSC_vs_ESC
platelet degranulation	GO:0002576	105	0.92642877	0.03465666	0.30219722	0.26844845	0.66617388	0.819	NA	A1BG|A2M|ABCC4|ACTN1|ACTN2|ACTN4|AHSG|ALDOA|ANXA5|APLP2|APOA1|APOOL|APP|BRPF3|CALM1|CD109|CD36|CD63|CD9|CDC37L1|CFD|CHID1|CLU|CYB5R1|DMTN|ECM1|EGF|ENDOD1|F13A1|F8|FAM3C|FAM49B|FERMT3|FGA|FGB|FGG|FLNA|FN1|GAS6|GTPBP2|HABP4|IGF2|ISLR|ITGA2B|ITGB3|ITIH4|LAMP2|LEFTY2|LGALS3BP|LHFPL2|LYN|MAGED2|MANF|MMRN1|NHLRC2|OLA1|P2RX1|PCDH7|PCYOX1L|PDGFA|PDGFB|PECAM1|PF4|PHACTR2|PLG|PROS1|PSAP|QSOX1|RAB27B|RARRES…	UP	hiPSC_vs_ESC
growth plate cartilage chondrocyte differentiation	GO:0003418	22	1.22379812	0.03481	0.30225089	0.06573	0.79632186	0.401	NA	ANXA6|COCH|COL12A1|COL14A1|COL20A1|COL27A1|COL6A1|COL6A2|COL6A3|COL7A1|MATN1|MATN2|MATN3|MATN4|NPPC|POC1A|RARG|SCARA3|TGFBR2|VIT|VWA1|VWA2|	UP	hiPSC_vs_ESC
lymph vessel development	GO:0001945	21	1.21896269	0.03481	0.30289125	0.02802	1	0.75	NA	ACVR2B|ACVRL1|BMPR2|CCBE1|EFNB2|FLT4|FOXC1|FOXC2|HEG1|LGALS8|NR2F2|PDPN|PKD1|PPP3CB|PROX1|PTPN14|SOX18|SYK|TBX1|TMEM204|VEGFA|	UP	hiPSC_vs_ESC
positive regulation of myeloid leukocyte differentiation	GO:0002763	42	1.05389667	0.03513412	0.3031425	0.22371404	0.70839903	0.866	NA	ACIN1|ATP6AP1|CA2|CASP8|CD101|CD4|CD74|CREB1|CSF1|CTNNBIP1|FADD|FES|FOS|GNAS|GPR68|HAX1|HCLS1|ID2|IL23A|IL34|JUN|KITLG|KLF10|LEF1|LIF|NOTCH2|PF4|POU4F1|PPARGC1B|PRKCA|RB1|RIPK1|ROR2|RUNX1|SLC9B2|TESC|TGFB1|TMEM64|TNFSF11|TRAF6|TRIB1|ZFP36L1|	UP	hiPSC_vs_ESC
unfolded protein binding	GO:0051082	110	0.93029804	0.0119607	0.30701628	0.09545804	0.98752186	0.607	NA	AFG3L2|AHSP|AIP|AIPL1|CALR|CANX|CCDC115|CCT2|CCT3|CCT4|CCT5|CCT6A|CCT6B|CCT7|CCT8|CDC37|CDC37L1|CHAF1A|CHAF1B|CLGN|CLPX|CLU|CRYAB|DNAJA1|DNAJA2|DNAJA3|DNAJA4|DNAJB1|DNAJB11|DNAJB2|DNAJB4|DNAJB5|DNAJB6|DNAJC4|ERLEC1|ERN1|ERN2|ERO1B|GRPEL1|GRPEL2|HEATR3|HSP90AA1|HSP90AA2P|HSP90AB1|HSP90AB2P|HSP90AB3P|HSP90B1|HSPA13|HSPA14|HSPA1A|HSPA1B|HSPA1L|HSPA2|HSPA5|HSPA8|HSPA9|HSPB6|HSPD1|HSPE1|HTRA2|LMAN1|MD…	DOWN	hiPSC_vs_ESC
placenta development	GO:0001890	135	0.90823869	0.03649439	0.31031561	0.16745338	0.68024831	0.968	NA	ADA|ADAM19|ADM|AKT1|ALKBH1|ANG|ARID1A|ARNT|ASH1L|BIRC2|BIRC6|BMP5|BMP7|BMPR2|BPTF|BSG|CASP8|CCNF|CDKN1B|CDKN1C|CDX4|CEBPA|CEBPB|CITED1|CTSB|CTSV|CUL7|CYP27B1|DAZAP1|DCN|DLX3|DNAJB6|E2F7|E2F8|EGFR|EOMES|EPAS1|EPOR|ESRRB|ETNK2|ETV2|FBXW8|FGFR2|FOSL1|FZD5|GATA2|GGNBP2|GJA1|GJB2|GJB3|GRB2|GRHL2|HAND1|HES1|HEY1|HEY2|HIF1A|HS6ST1|HSF1|HSP90AB1|HTRA1|IGF2|ITGB8|JUNB|KRT19|KRT8|LDOC1|LEF1|LHX4|LIF|MAP2K1…	UP	hiPSC_vs_ESC
hippo signaling	GO:0035329	27	1.14637099	0.03646	0.31066643	0.02661	1	0.298	NA	AMOT|AMOTL1|AMOTL2|CASP3|DCHS1|DVL2|FAT4|LATS1|LATS2|MOB1A|MOB1B|NPHP4|PJA2|SAV1|STK3|STK4|TEAD1|TEAD2|TEAD3|TEAD4|TJP1|TJP2|WWC1|WWTR1|YAP1|YWHAB|YWHAE|	UP	hiPSC_vs_ESC
extracellular matrix binding	GO:0050840	51	1.01932433	0.03684923	0.31075933	0.30880498	0.68003326	0.613	NA	ACHE|ADAM9|ADAMTS15|ADAMTS5|ADGRG1|ADGRG6|AGRN|ANXA2|ANXA9|BCAM|BGN|CD248|COL11A1|DAG1|DCN|ECM1|ELN|FBLN2|GPC1|ITGA2|ITGA2B|ITGA3|ITGA6|ITGA9|ITGAV|ITGB1|ITGB3|LGALS1|LGALS3|LRRC15|LYPD3|LYPD5|NID1|NTN4|OLFML2A|PLEKHA2|RPSA|SHH|SLIT2|SMOC1|SPARC|SPARCL1|SPOCK1|SPOCK2|SPOCK3|SPP1|SSC5D|TGFBI|THBS1|TINAGL1|VEGFA|	UP	hiPSC_vs_ESC
embryonic pattern specification	GO:0009880	51	1.02070442	0.03617541	0.31082098	0.23464569	0.65557132	0.877	NA	BASP1|BMP7|C2CD3|CITED1|COBL|CTNNB1|CXXC4|DISP1|DLL1|EFNB1|EPB41L5|ERBB4|FGF10|FGFR2|FRS2|FZD5|GDF3|IHH|KDM6A|LHX1|LRP6|MEOX1|NODAL|NRARP|NRP1|NRP2|PCSK6|PGAP1|PLD6|PTCH1|RIPPLY3|SATB2|SEMA3A|SEMA3F|SHH|SMAD1|SMAD2|SMAD3|SMAD4|SMAD5|SMAD6|STIL|TBX3|TBX6|TDGF1|TDRD5|TMED2|WNT1|WNT5A|WT1|ZBTB16|	UP	hiPSC_vs_ESC
regulation of mononuclear cell proliferation	GO:0032944	148	0.89818462	0.03681383	0.31109962	0.06270932	0.78281822	0.997	NA	ADA|AGER|AHR|AIF1|ANXA1|ARG1|ARG2|ATAD5|ATM|BCL2|BCL6|BMP4|BST1|BTK|BTN2A2|CARD11|CASP3|CCDC88B|CD1D|CD22|CD24|CD274|CD276|CD300A|CD320|CD38|CD4|CD40|CD46|CD55|CD70|CD74|CD81|CDKN1A|CEBPB|CLC|CLCF1|CLEC4G|CORO1A|CSF1|CTNNB1|DLG1|DLG5|DNAJA3|EBI3|EFNB1|EPO|ERBB2|FADD|FGF10|FLT3LG|FOXJ1|FOXP3|GAL|GLMN|GNRH1|GPAM|GPNMB|GPR183|HES1|HHLA2|HLA-DMB|HLA-DPA1|HLA-DPB1|HLA-E|HLA-G|HMGB1|ICOSLG|IDO1|IGF2|IG…	UP	hiPSC_vs_ESC
regulation of bone resorption	GO:0045124	31	1.12358375	0.03638	0.31127637	0.04334	0.93682832	0.813	NA	ADAM8|ATP6AP1|BGLAP|CA2|CD38|CSK|DEF8|EGFR|IL20RA|INPP5D|ITGB3|LTBP3|NF1|P2RX7|PDK4|PLEKHM1|PPARGC1B|PRKCA|S1PR1|SPP1|SRC|SYK|TF|TFRC|TMEM119|TMEM64|TNFAIP3|TNFRSF11A|TNFRSF11B|TNFSF11|UBASH3B|	UP	hiPSC_vs_ESC
protein localization to plasma membrane	GO:0072659	174	0.88825502	0.03615477	0.31129484	0.25832717	0.66226572	0.914	NA	ACTN2|AFDN|AKT2|AMN|ANK1|ANK2|ANK3|ANXA2|ANXA9|ARFRP1|ARHGAP44|ARL6|ATP1B1|ATP1B3|ATP2C2|BAG4|BBS1|BBS2|BLZF1|BSG|C16orf70|C2CD5|CACNB2|CACNB3|CD81|CDH1|CDH2|CLASP2|CRB3|DCHS1|DENND4C|DLG1|DPP10|DPP6|EFR3A|EFR3B|EHD2|EHD3|EMP2|EPB41L3|EPHA2|EXOC5|EZR|F11R|FAM126A|FAM126B|FCHO2|FGF13|FLNA|FLOT1|FLOT2|FYB2|GAK|GAS6|GCC2|GGA1|GGA2|GGA3|GOLGA4|GOLGA7|GOLPH3|GOLPH3L|GORASP1|GORASP2|GPR158|GRIP1|GRIP2|…	UP	hiPSC_vs_ESC
chondrocyte differentiation involved in endochondral bone morphogenesis	GO:0003413	28	1.14978422	0.03646	0.31131231	0.07576	0.79172092	0.577	NA	ANXA6|AXIN2|COCH|COL12A1|COL14A1|COL20A1|COL27A1|COL6A1|COL6A2|COL6A3|COL7A1|IHH|MATN1|MATN2|MATN3|MATN4|NPPC|POC1A|RARG|SCARA3|SERPINH1|SMPD3|SOX9|TGFBR2|TRIP11|VIT|VWA1|VWA2|	UP	hiPSC_vs_ESC
positive regulation of cell cycle G1/S phase transition	GO:1902808	44	1.05026593	0.03671638	0.31155821	0.16468965	0.6763804	0.779	NA	ADAM17|ADAMTS1|AIF1|AKT1|ANKRD17|ANXA1|APEX1|CCND1|CCND2|CCND3|CCNE1|CDC45|CDC6|CDC73|CDK10|CUL4A|CUL4B|DDRGK1|DDX3X|EGFR|EIF4G1|EZH2|FAM83D|FGF10|GLI1|HYAL1|KCNA5|KMT2E|LSM10|LSM11|MDM2|MEPCE|MTBP|NANOGP8|PAF1|PAGR1|PHB2|PLCB1|PLRG1|RDX|RPTOR|STXBP4|TERT|UBE2E2|	UP	hiPSC_vs_ESC
mitotic metaphase plate congression	GO:0007080	46	1.04691405	0.01221563	0.31161239	0.03174811	0.66866413	0.786	NA	ANKRD53|BECN1|BOD1|CCNB1|CDC23|CDCA5|CDCA8|CDT1|CENPC|CENPE|CEP55|CHAMP1|CHMP1A|CHMP1B|CHMP2A|CHMP2B|CHMP3|CHMP4A|CHMP4B|CHMP4C|CHMP5|CHMP6|CHMP7|CUL3|KIF14|KIF18A|KIF22|KIF2C|KIFC1|KPNB1|MAD1L1|MIS12|NDC80|NUF2|NUP62|PDCD6IP|PIBF1|PINX1|PSRC1|RAB11A|RRS1|SEH1L|SPDL1|VPS4A|VPS4B|ZW10|	DOWN	hiPSC_vs_ESC
cellular response to vitamin	GO:0071295	20	1.21220035	0.03681	0.3117086	0.03307	0.94318396	0.811	NA	ATP2B1|BGLAP|BRIP1|CASR|COL1A1|FES|FGF23|FOLR1|GAS6|GDAP1|IL15|MDM2|PENK|PIM1|POSTN|PPARG|PTN|SFRP1|TNC|VDR|	UP	hiPSC_vs_ESC
cardiac atrium development	GO:0003230	30	1.1301266700000001	0.03638	0.31192622	0.03523	0.98428306	0.88	NA	ACVR1|ANK2|BMP10|BMPR2|CCM2L|ENG|GATA4|GJA5|HEG1|HEY2|ISL1|MDM2|MDM4|MYH6|NKX2-5|NOG|NOTCH1|NOTCH2|NPHP3|NSD2|PROX1|SMO|SOS1|SOX4|TBX20|TBX5|TGFB2|WNT2|WNT5A|ZFPM1|	UP	hiPSC_vs_ESC
nuclear DNA replication	GO:0033260	43	1.06566825	0.01232623	0.31249288	0.08042559	0.9383747	0.805	NA	ATAD5|BRCA2|CDC45|CDT1|DNA2|DONSON|FEN1|GINS1|GMNN|LIG1|MCM2|MCM3|MCM4|MCM5|MCM6|MCM7|ORC3|PCNA|POLA1|POLA2|POLD1|POLD2|POLD3|POLD4|POLE|POLE2|POLE3|POLE4|PRIM1|PRIM2|RAD51|RFC1|RFC2|RFC3|RFC4|RFC5|RPA1|RPA2|RPA3|RTEL1|RTF2|UPF1|ZNF830|	DOWN	hiPSC_vs_ESC
negative regulation of chromosome organization	GO:2001251	118	0.92196398	0.01250238	0.31309308	0.17576375	1	0.988	NA	ACD|APC|ASF1A|ATAD2|ATAD2B|ATG5|ATM|ATRX|AURKB|BCOR|BRCA1|BUB1|BUB1B|BUB3|CDC20|CENPF|CTBP1|CTC1|DCP2|DNMT1|DNMT3B|ERCC1|ERCC4|ESPL1|EXOSC10|FBXO5|FOXP3|GNL3L|H1F0|H1FX|H2AFY|H3F3A|H3F3B|HIST1H1C|HIST1H1D|HIST1H1E|HMGA1|HNRNPA1|HNRNPC|HNRNPU|IK|JARID2|KDM1A|KDM3A|KDM4C|KDM4D|KDM5A|KLHL22|MAD1L1|MAD2L1|MAD2L2|MCM2|MLLT6|MNAT1|MTF2|NAA10|NAT10|NBN|NOC2L|OTUB1|PARP1|PAX5|PHF1|PHF2|PHF8|PIF1|PIH1D1|P…	DOWN	hiPSC_vs_ESC
regulation of spindle assembly	GO:0090169	29	1.19508943	0.0125	0.31495399	0.01877	0.6069952	0.736	NA	CCSAP|CEP97|CHMP1A|CHMP1B|CHMP2A|CHMP2B|CHMP3|CHMP4B|CHMP4C|CHMP5|DRG1|DYNC1H1|GPSM2|HNRNPU|HSPA1A|HSPA1B|MAPK15|NUMA1|PDCD6IP|PLK1|RNF4|SENP6|SMC1A|SMC3|SPAG5|STAG1|STAG2|TPR|VPS4B|	DOWN	hiPSC_vs_ESC
purine nucleotide biosynthetic process	GO:0006164	171	0.88061885	0.01286293	0.3163356	0.12153777	1	0.978	NA	ACACA|ACACB|ACAT1|ACLY|ACOT7|ACSBG1|ACSF3|ACSL1|ACSL3|ACSL4|ACSL6|ACSS1|ACSS2|ADA|ADCY1|ADCY10|ADCY2|ADCY3|ADCY4|ADCY5|ADCY6|ADCY7|ADCY8|ADCY9|ADK|ADPGK|ADSL|ADSS|ADSSL1|AK1|AK2|AK3|AK4|AK5|AK9|ALDOA|ALDOC|AMPD2|AMPD3|APRT|ATIC|ATP5F1A|ATP5F1B|ATP5F1C|ATP5F1D|ATP5F1E|ATP5MC1|ATP5MC2|ATP5MC3|ATP5ME|ATP5MF|ATP5MG|ATP5PB|ATP5PD|ATP5PF|ATP5PO|BPGM|CBR4|COASY|COX5B|CYC1|DCAKD|DHTKD1|DLAT|DLD|DNAJC30|E…	DOWN	hiPSC_vs_ESC
response to starvation	GO:0042594	169	0.88645341	0.03776592	0.3178374	0.09863176	0.78963089	0.954	NA	AACS|ACAT1|ADM|ADSL|ADSSL1|AKR1C3|AMBRA1|ASNS|ATF3|ATF4|ATG14|ATG5|ATG7|BCAS3|BCL2|BECN1|BHLHA15|BMPR2|BMT2|C12orf66|CAD|CADPS2|CBL|CDKN1A|CLEC16A|COMT|CPEB4|CPS1|CTSV|DAP|DDIT3|DEPDC5|DHODH|DNAJC15|DSC2|EHMT2|EIF2A|EIF2AK1|EIF2AK2|EIF2AK3|EIF2AK4|EIF2S1|EIF4EBP1|FADS1|FAS|FBXO22|FNIP1|FOXA3|FOXK1|FOXK2|FOXO1|FOXO3|FSTL1|GABARAP|GABARAPL1|GABARAPL2|GAS2L1|GAS6|GBA|GCGR|GCN1|GLUL|GNPAT|HFE|HIGD1A|…	UP	hiPSC_vs_ESC
myofilament	GO:0036379	22	1.30401516	0.01285	0.31792139	0.05885	0.81931169	0.523	NA	ACTA1|FHOD3|LMOD1|LMOD2|MYBPC3|MYOM1|MYOM2|TMOD1|TMOD2|TMOD3|TNNC1|TNNC2|TNNI1|TNNI3|TNNT1|TNNT2|TPM1|TPM2|TPM3|TPM4|TRIM32|TTN|	DOWN	hiPSC_vs_ESC
positive regulation of osteoblast differentiation	GO:0045669	50	1.01721704	0.03789786	0.31829554	0.13268814	0.75477864	0.846	NA	ACVR1|ACVR2A|ACVR2B|ATP6AP1|ATRAID|BMP2|BMP4|BMP7|BMPR1A|BMPR1B|BMPR2|CEBPA|CEBPB|CEBPD|CLIC1|CTHRC1|CTNNB1|CTNNBIP1|DDR2|FAM20C|FBN2|FBXO5|GDPD2|GLI3|GNAS|IFITM1|IL6R|IL6ST|ILK|JAG1|JUND|LRP5|LTF|MEF2C|MSX2|NELL1|NPNT|NPPC|PDLIM7|PRKD1|RUNX2|SFRP2|SMAD5|SOX11|SUCO|TMEM119|WNT10B|WNT4|WNT7B|ZHX3|	UP	hiPSC_vs_ESC
leukocyte chemotaxis	GO:0030595	67	0.98426875	0.03801764	0.31864991	0.16708867	0.67943879	0.882	NA	ADAM8|ADGRE2|ANO6|ANXA1|ARHGEF5|AZU1|CCL2|CCL26|CHGA|CKLF|CORO1A|CSF3R|CX3CL1|CXADR|CXCL1|CXCL16|CXCL3|CXCL5|CXCL6|CXCR2|CXCR4|CYP7B1|EDN1|EDN3|EDNRB|FLT1|GAS6|GBF1|GPR183|HMGB1|HSD3B7|IL17RA|IL17RC|IL6R|ITGA1|ITGA9|ITGB2|KIT|LGALS3|LYST|MDK|NCKAP1L|NUP85|PDE4B|PDE4D|PDGFB|PF4|PIK3CD|PIP5K1C|PREX1|PTN|PTPRO|RAC1|RPS19|S1PR1|SBDS|SCG2|SFTPD|SLC12A2|SYK|TGFB2|TNFRSF11A|TNFSF11|TRPM2|TRPM4|VAV1|VAV3|	UP	hiPSC_vs_ESC
regulation of DNA recombination	GO:0000018	84	0.9541521	0.01280729	0.318785	0.03203539	0.66115255	0.966	NA	ACTR2|ALYREF|APLF|ATAD5|BCL6|BLM|CD40|CGAS|CHEK1|CLCF1|ERCC2|ERCC6|EXOSC3|EXOSC6|FANCB|FBH1|FIGN|FIGNL1|FIGNL2|FOXP3|FUS|H1F0|H1FX|HELB|HIST1H1C|HIST1H1D|HIST1H1E|IL27RA|KDM1A|KLHL15|KPNA1|KPNA2|MAD2L2|MAGEF1|MLH1|MMS19|MRE11|MRNIP|MSH2|MSH3|MSH6|NDFIP1|NSD2|PARP1|PARP3|PARPBP|PAXIP1|POLQ|PPP4C|PPP4R2|RAD50|RAD51|RAD51AP1|RECQL5|RIF1|RMI2|RPA2|RTEL1|SETD2|SHLD3|SIRT6|SMARCAD1|SMCHD1|SPIDR|STAT6|S…	DOWN	hiPSC_vs_ESC
double-strand break repair	GO:0006302	180	0.88019293	0.01304701	0.31895272	0.03792903	0.68926778	0.936	NA	ABRAXAS1|ACTR5|ACTR8|AP5S1|AP5Z1|APBB1|APLF|APTX|ATM|ATP23|AUNIP|BABAM1|BABAM2|BARD1|BLM|BRCA1|BRCA2|BRCC3|BRIP1|C14orf39|CDC45|CDC7|CDCA5|CHEK2|CIB1|CYREN|DCLRE1A|DCLRE1B|DCLRE1C|DDX1|DMC1|DNA2|DTX3L|EME1|EME2|ERCC1|ERCC4|ERCC6|ERCC8|ESCO2|EXD2|EYA1|EYA3|FAN1|FANCB|FBH1|FEN1|GEN1|GGN|GINS2|GINS4|H2AFX|HELQ|HERC2|HIST1H4H|HIST1H4I|HIST1H4J|HIST2H4A|HIST2H4B|HIST4H4|HUS1|INO80|KAT5|KDM2A|KDM4D|LIG…	DOWN	hiPSC_vs_ESC
receptor metabolic process	GO:0043112	87	0.94770276	0.0381834	0.31938745	0.21904554	0.73080426	0.988	NA	ACHE|ACKR3|ADM|ALS2|AP2A1|AP2A2|AP2B1|AP2M1|AP2S1|ARFGEF2|ARRB1|ARRB2|BECN1|CACNG4|CACNG8|CALCRL|CALY|CAMLG|CAPN1|CAV1|CD36|CD81|CD9|CDK5|CEACAM1|CLTA|CLTC|CNTN2|CXCR2|DNM1|DNM2|DNM3|DRD2|EHD3|EPS15|EZR|FNTA|FUT8|GPRASP1|GRB2|GRIA1|GRK2|GRK3|GRK4|GTF2H2|HTR1B|ITGB1|ITGB2|KIF16B|LDLRAP1|LGMN|LMTK2|LRP1|MVB12A|MX1|MX2|NEDD4|NRG1|NSG1|PCSK9|PHETA1|PHETA2|PICALM|PIK3R4|PLEKHJ1|PPARG|RAB11B|RAB31|RAB5…	UP	hiPSC_vs_ESC
histone-lysine N-methyltransferase activity	GO:0018024	44	1.04673457	0.03831078	0.31980155	0.20831101	0.72749433	0.579	NA	ASH1L|ASH2L|CXXC1|DOT1L|EED|EHMT1|EHMT2|EZH1|EZH2|KMT2A|KMT2B|KMT2C|KMT2D|KMT2E|KMT5A|KMT5B|KMT5C|MECOM|MEN1|NSD1|NSD2|NSD3|PRDM16|PRDM2|PRDM6|RBBP5|SETD1A|SETD1B|SETD2|SETD3|SETD5|SETD7|SETDB1|SETDB2|SETMAR|SMYD1|SMYD2|SMYD3|SUV39H1|SUV39H2|SUZ12|TTLL12|WDR5|WDR82|	UP	hiPSC_vs_ESC
clathrin binding	GO:0030276	55	1.01415148	0.0394667	0.32033545	0.27230106	0.66686968	0.71	NA	AFTPH|AP1B1|AP2A1|AP2A2|AP2B1|AP2M1|AP2S1|AP4B1|ARRB1|BIN1|CALY|CEMIP|CLBA1|CLINT1|CLTA|CLTB|CLTC|CLTCL1|DAB2|DNAJC6|DNER|DNM1L|GAK|GPR107|HIP1|HIP1R|LDLR|LDLRAP1|LRP1|LRRK2|NCALD|NSG1|PICALM|SCLT1|SMAP1|SNAP91|SYT1|SYT10|SYT11|SYT12|SYT13|SYT15|SYT17|SYT2|SYT3|SYT4|SYT5|SYT6|SYT7|SYT9|TOM1|TOM1L1|TOM1L2|TRPC5|TRPC6|	UP	hiPSC_vs_ESC
RNA polymerase II activating transcription factor binding	GO:0001102	46	1.03476238	0.03931925	0.32040512	0.1971755	0.72046245	0.805	NA	ATF2|BEX1|BHLHE40|BHLHE41|CREB1|CREBBP|CTNNB1|DUSP26|EGR2|EOMES|EP300|EXOSC9|FOS|HEY2|HIPK2|HNF4A|IFI27|ISL1|JUN|LDB1|LDB2|LMO2|MAD2L2|MGA|NCOR1|NFE2L2|NHLH2|PITX2|RB1|RBL1|RBL2|SETD3|SIN3A|SMAD3|TBX1|TBX15|TBX18|TBX19|TBX2|TBX20|TBX3|TBX5|TBX6|TP53|TP53BP1|ZFPM1|	UP	hiPSC_vs_ESC
regulation of ubiquitin-protein transferase activity	GO:0051438	50	1.02795854	0.01326276	0.3204128	0.01581925	0.55529622	0.75	NA	ABL1|ARRDC3|ARRDC4|AXIN1|BAG2|BAG5|BMI1|CDC14B|CDC20|CDC20B|DCUN1D1|DCUN1D2|DCUN1D3|DCUN1D4|DCUN1D5|DNM1L|DTX3L|FBXO5|FBXW7|FEM1A|FEM1B|FZR1|GOLGA2|GORASP1|LIMK1|MAD2L1|MAD2L2|MAGEA2|MASTL|PARK7|PIN1|PINK1|PLK1|PSEN1|PTEN|RAB1A|RPL11|RPL23|RPL5|RPS2|RPS7|SMAD7|STUB1|TOPORS|TRIB3|UBE2C|UBE2L3|UBE2N|UBE2S|USP44|	DOWN	hiPSC_vs_ESC
peptidase activator activity	GO:0016504	35	1.0643525	0.03846741	0.32045771	0.23097866	0.67040944	0.757	NA	ADRM1|APAF1|APP|BAD|BCL2L13|BEX3|CARD8|CASP8AP2|CAV1|CFLAR|CLPX|CTSC|CTSH|EBAG9|FBLN1|FN1|NKX3-1|NLRP1|NLRP12|NOD1|PCOLCE|PCOLCE2|PINK1|PSMD14|PSME1|PSME2|PSME3|PSME4|PYCARD|RACK1|RPS27L|SFRP2|TANK|VCP|VSIR|	UP	hiPSC_vs_ESC
extracellular matrix assembly	GO:0085029	20	1.19703876	0.03902	0.32051028	0.06573	0.76473969	0.588	NA	ATP7A|COL1A2|EFEMP2|EMILIN1|FBLN5|GAS6|GPM6B|HAPLN2|HAS1|HAS2|HAS3|IHH|LOX|MFAP4|MYH11|QSOX1|SMPD3|TGFB1|THSD4|TNXB|	UP	hiPSC_vs_ESC
negative regulation of T cell differentiation	GO:0045581	36	1.06874299	0.03855304	0.32052095	0.12675939	0.73844089	0.876	NA	ANXA1|BCL6|BMP4|CBFB|CD74|DTX1|ERBB2|FOXJ1|FOXP3|GLI3|HLX|HMGB1|IHH|IL4R|IRF1|JAK3|LAG3|LOXL3|MDK|NFKBID|NRARP|PRDX2|PTPN2|RC3H1|RC3H2|RUNX1|RUNX3|SHH|SMAD7|SOCS1|SOCS5|TMEM131L|TNFSF4|ZBTB7B|ZC3H12A|ZC3H8|	UP	hiPSC_vs_ESC
columnar/cuboidal epithelial cell differentiation	GO:0002065	80	0.96076031	0.03913027	0.32077449	0.1244242	0.73315663	0.89	NA	ABL1|ATOH1|B9D1|BCCIP|BMP2|BMP4|BMP5|C1GALT1|CBFA2T2|CDH2|CDK6|CDKN1A|DLL1|DLX3|EMX1|FAM20C|FGF8|FGFR1|FGFR2|FOXA1|GATA4|GATA5|GATA6|GPAT4|HIF1A|HNF4A|INSM1|JAG1|JAG2|KLF5|LEF1|LRTOMT|MCOLN3|MEN1|MYO7A|NKX3-2|NOTCH1|NPY|PAFAH1B1|PAX6|PDPK1|PDX1|PDZD7|PRDM1|PROX1|PYY|RARA|RARB|RARG|RBPJ|RFX3|RFX6|RIPOR2|RXRA|SAV1|SCRIB|SEC24B|SIDT2|SLC4A7|SLC9A3R1|SLITRK6|SMO|SOD1|SOX11|SOX4|SPDEF|STRC|TIGAR|TMC1|…	UP	hiPSC_vs_ESC
response to interleukin-7	GO:0098760	27	1.14402585	0.03929	0.32080324	0.03595	0.94645288	0.651	GO:0098761|cellular response to interleukin-7,	ATIC|ATP5F1B|BRWD1|BTK|CISH|CRKL|GIPC1|HDGF|HIST1H3E|HIST1H3G|HIST1H3H|IRS1|IRS2|JAK1|JAK3|P4HB|PDIA3|RAD23B|SMARCA4|SOCS1|SOCS2|STAT3|STAT5A|STAT5B|STIP1|TSLP|YBX1|	UP	hiPSC_vs_ESC
cellular response to interleukin-7	GO:0098761	27	1.14402585	0.03929	0.32080324	0.03595	0.94645288	0.651	GO:0098760|response to interleukin-7,	ATIC|ATP5F1B|BRWD1|BTK|CISH|CRKL|GIPC1|HDGF|HIST1H3E|HIST1H3G|HIST1H3H|IRS1|IRS2|JAK1|JAK3|P4HB|PDIA3|RAD23B|SMARCA4|SOCS1|SOCS2|STAT3|STAT5A|STAT5B|STIP1|TSLP|YBX1|	UP	hiPSC_vs_ESC
positive regulation of lymphocyte activation	GO:0051251	197	0.87231228	0.03945054	0.32083833	0.07815176	0.75879261	0.997	NA	ADA|ADAM8|AGER|AIF1|AKT1|ANXA1|AP1G1|AP3B1|AP3D1|ATAD5|ATP11C|AXL|BAD|BCL10|BCL2|BCL6|BLOC1S3|BST1|BTK|BTN2A2|CARD11|CAV1|CBFB|CCDC88B|CCL2|CD1D|CD24|CD274|CD276|CD320|CD38|CD4|CD40|CD46|CD47|CD55|CD70|CD74|CD81|CD83|CDC42|CDKN1A|CLCF1|CORO1A|CSK|CYLD|DNAJA3|DOCK8|DPP4|DUSP10|EBI3|EFNB1|EFNB2|EFNB3|EGR3|EPO|EXOSC3|EXOSC6|FADD|FAM49B|FGF10|FLOT2|FLT3LG|FOXP3|FYN|GAS6|GATA3|GLI2|GLI3|GPAM|GPR183|GR…	UP	hiPSC_vs_ESC
condensed chromosome	GO:0000793	199	0.87300859	0.01336386	0.32096698	0.13429714	1	0.829	NA	ADD3|AGO3|AHCTF1|AKAP8|ANAPC16|ATRX|AURKA|AURKB|AURKC|BANF1|BAZ1B|BIRC5|BLM|BOD1|BOD1L1|BRCA1|BRCA2|BRD4|BUB1|BUB1B|BUB3|C14orf39|CBX3|CCNB1|CCNB1IP1|CDCA5|CDK2|CDT1|CEBPB|CENPA|CENPB|CENPC|CENPE|CENPF|CENPH|CENPK|CENPM|CENPN|CENPO|CENPS|CENPT|CENPU|CENPV|CENPW|CENPX|CFDP1|CHAMP1|CHEK1|CHMP1A|CKAP5|CLASP1|CLASP2|CSNK1A1|CTCF|DCTN3|DCTN5|DCTN6|DDX11|DMC1|DSN1|DYNC1I1|DYNC1LI1|DYNLT3|EID3|ERCC6L|ES…	DOWN	hiPSC_vs_ESC
sister chromatid segregation	GO:0000819	134	0.90631097	0.01321189	0.3210724	0.08579252	0.96008138	0.923	NA	AKAP8|AKAP8L|ANKRD53|AURKB|AURKC|BECN1|BOD1|BUB1|BUB1B|BUB3|CCNB1|CDC20|CDC23|CDCA5|CDCA8|CDT1|CENPC|CENPE|CENPK|CEP55|CHAMP1|CHMP1A|CHMP1B|CHMP2A|CHMP2B|CHMP3|CHMP4A|CHMP4B|CHMP4C|CHMP5|CHMP6|CHMP7|CHTF8|CUL3|DDX11|DDX12P|DIS3L2|DLGAP5|DSCC1|DSN1|ESCO1|ESCO2|ESPL1|FBXW7|HASPIN|HDAC8|HIRA|INCENP|INO80|KATNB1|KIF14|KIF18A|KIF18B|KIF22|KIF23|KIF25|KIF2C|KIF4A|KIFC1|KLHL22|KNSTRN|KPNB1|LATS1|MAD1L1|…	DOWN	hiPSC_vs_ESC
positive regulation of CD4-positive, alpha-beta T cell differentiation	GO:0043372	20	1.2040608	0.03902	0.32115259	0.02802	1	0.826	NA	ANXA1|CD83|FOXP3|HLX|IL18|IL23A|IL4R|LGALS9|MALT1|MYB|NCKAP1L|NFKBID|NFKBIZ|PRKCZ|RARA|RIPK2|SOCS1|SOCS5|TNFSF4|ZBTB7B|	UP	hiPSC_vs_ESC
meiotic chromosome segregation	GO:0045132	65	0.99405838	0.01345841	0.32135862	0.18935275	1	0.837	NA	ACTR2|ACTR3|AGO4|ATM|BAG6|BRIP1|BUB1|BUB1B|C14orf39|CCNB1IP1|CCNE1|CCNE2|CENPC|CENPS|CENPX|DMC1|EME1|EME2|ERCC4|ESPL1|FANCD2|FANCM|FMN2|HFM1|M1AP|MCMDC2|MEI4|MEIOB|MEIOC|MLH1|MLH3|MRE11|MUS81|NCAPH|NCAPH2|NDC1|NUF2|P3H4|PLK1|PPP2R1A|PTTG1|RAD21L1|RAD51C|REC8|RMI1|RNF212|SGO1|SGO2|SLX4|SMC2|SMC4|STAG3|SUN1|SYCE1L|SYCE2|SYCP2|TERF1|TEX11|TEX15|TOP2A|TOP2B|TRIP13|TTK|UBE2B|WAPL|	DOWN	hiPSC_vs_ESC
cartilage morphogenesis	GO:0060536	26	1.13823671	0.03929	0.32144229	0.05655	0.77936527	0.627	NA	COCH|COL12A1|COL14A1|COL20A1|COL6A1|COL6A2|COL6A3|COL7A1|HAND1|HAND2|LRP6|MATN1|MATN2|MATN3|MATN4|MEF2C|MSX1|RSPO2|SCARA3|SNAI1|SNAI2|STC1|VIT|VWA1|VWA2|WNT7B|	UP	hiPSC_vs_ESC
cytosolic transport	GO:0016482	133	0.9054361	0.03875039	0.32151085	0.36643626	0.6255003	0.627	NA	ACTR2|AKTIP|ANKFY1|ANKRD27|AP1AR|AP1G1|AP1S1|AP2A1|AP4M1|ARFRP1|ARL1|BAIAP3|BECN1|BET1L|CCDC91|CES1|CLN5|CLTC|CLTCL1|CORO1A|CORO7|DCTN1|DENND2A|DENND5A|EEA1|EHD3|EMP2|EPS15|ERC1|EVI5|FAM160A2|GAK|GBF1|GCC2|GGA1|GOSR1|GOSR2|HEATR5A|HEATR5B|HOOK1|HOOK2|HOOK3|KIF16B|KIF1A|KIF1B|KIF1C|KIF5A|KIF5B|KLHL20|LAMP1|LMAN1|LMTK2|MAGEL2|MON2|MYO1D|PHETA1|PHETA2|PIK3C3|PIKFYVE|PLEKHJ1|PREPL|PTPN23|RAB14|RAB29|…	UP	hiPSC_vs_ESC
negative regulation of cardiac muscle cell apoptotic process	GO:0010667	20	1.20154113	0.03902	0.32179747	0.04031	0.94601811	0.771	NA	AMBRA1|CFLAR|GATA4|HAND2|HEY2|HSF1|HSPB6|ILK|JAK2|MDK|MYOCD|NFE2L2|NKX2-5|PAX8|PDPK1|PPP1R10|RGL2|SFRP2|SIRT4|SIRT5|	UP	hiPSC_vs_ESC
microtubule nucleation	GO:0007020	20	1.20648533	0.03902	0.32244495	0.03307	0.98419196	0.544	NA	AKAP9|CENPJ|CEP192|CLASP1|CLASP2|CSNK1D|GOLGA2|MZT1|NDE1|NDEL1|NIN|RANBP9|SLAIN2|TUBG1|TUBG2|TUBGCP2|TUBGCP3|TUBGCP4|TUBGCP5|TUBGCP6|	UP	hiPSC_vs_ESC
somatic recombination of immunoglobulin gene segments	GO:0016447	20	1.2957288	0.01391	0.32275915	0.03147	0.67316297	0.818	NA	ATAD5|ERCC1|EXO1|EXOSC3|EXOSC6|HSPD1|LIG4|MLH1|MSH2|MSH3|MSH6|NBN|POLB|PRKDC|RNF168|RNF8|SWAP70|TCF3|UNG|XRCC4|	DOWN	hiPSC_vs_ESC
positive regulation of CD4-positive, alpha-beta T cell activation	GO:2000516	24	1.16365163	0.04048	0.32281817	0.03184	0.97587224	0.852	NA	ANXA1|CD55|CD81|CD83|FOXP3|HLX|IL18|IL23A|IL4R|LGALS9|MALT1|MYB|NCKAP1L|NFKBID|NFKBIZ|PRKCQ|PRKCZ|RARA|RIPK2|SOCS1|SOCS5|TGFBR2|TNFSF4|ZBTB7B|	UP	hiPSC_vs_ESC
phosphatidylinositol phospholipase C activity	GO:0004435	20	1.20422149	0.03902	0.32309504	0.03307	0.99137584	0.472	NA	BDKRB2|CASR|CHRM3|EDNRA|F2RL2|GDPD5|PLCB1|PLCB2|PLCB3|PLCB4|PLCD1|PLCD3|PLCD4|PLCE1|PLCG1|PLCG2|PLCH1|PLCH2|PLCL1|PLCL2|	UP	hiPSC_vs_ESC
positive regulation of smooth muscle cell proliferation	GO:0048661	74	0.95966593	0.04059435	0.32310269	0.15829336	0.70130616	0.897	NA	ABCC4|ADAMTS1|AGT|AIF1|AKR1B1|AKT1|ALOX12|BMP4|BMPR1A|CALCRL|CDH13|CX3CL1|CYBA|DDX39B|DNMT1|EDN1|EGFR|ERN1|FGF2|FGF9|FGFR2|FOXJ2|FOXP1|GNAI2|GNAI3|HBEGF|HDAC4|HMGCR|HMOX1|HPGD|HTR1B|ID2|IGFBP5|IL18|IL6R|IRAK1|IRAK4|ITGA2|JAK2|JUN|LDLRAP1|MAP3K5|MDM2|MEF2D|MFN2|MMP2|MMP9|MNAT1|MTOR|MYB|NAMPT|NOTCH3|NPY5R|NQO2|NR4A3|P2RY6|PAK1|PDGFB|PDGFD|PDGFRB|PPARGC1A|PTAFR|RBPMS2|RPS6KB1|S1PR1|SERPINF2|SKP2|SMP…	UP	hiPSC_vs_ESC
regulation of alpha-beta T cell activation	GO:0046634	66	0.981	0.03990766	0.32327562	0.14820013	0.7532895	0.896	NA	ADA|ADORA2A|AGER|ANXA1|AP3B1|AP3D1|ARG2|BCL6|CBFB|CD274|CD300A|CD55|CD81|CD83|EBI3|FOXP3|GATA3|GLI3|HFE|HLA-E|HLX|HMGB1|HSPH1|IHH|IL18|IL23A|IL4R|IRF1|IRF4|ITPKB|JAK3|LGALS9|LOXL3|MALT1|MAPK8IP1|MYB|NCKAP1L|NFKBID|NFKBIZ|NKAP|PNP|PRDM1|PRKCQ|PRKCZ|RARA|RASAL3|RC3H1|RC3H2|RHOA|RIPK2|RUNX1|RUNX3|SH3RF1|SHH|SMAD7|SOCS1|SOCS5|SYK|TGFBR2|TNFSF4|TWSG1|VSIR|ZAP70|ZBTB16|ZBTB7B|ZC3H12A|	UP	hiPSC_vs_ESC
purine ribonucleotide catabolic process	GO:0009154	29	1.18449175	0.01362	0.32333723	0.08983	0.96075992	0.797	NA	ABCD1|ACAT1|ACOT7|AMPD3|HINT1|HPRT1|ITPA|MLYCD|NT5E|NUDT10|NUDT11|NUDT16|NUDT18|NUDT3|NUDT4|NUDT7|NUDT9|PDE10A|PDE2A|PDE4A|PDE4B|PDE4C|PDE4D|PDE5A|PDE7A|PDE8A|PDE8B|PDE9A|PRTFDC1|	DOWN	hiPSC_vs_ESC
chromatin DNA binding	GO:0031490	87	0.95101618	0.01378021	0.32340176	0.05783365	0.81622955	0.825	NA	ACTB|ACTL6A|ACTN4|APEX1|ATOH1|BCL6|CHD4|CLOCK|CTCF|DHX9|EP300|EZH2|FEZF2|FOXC2|FOXO3|GATAD2B|GRHL1|GRHL2|GRHL3|H1F0|H1FX|H2AFY|H2AFY2|H2AFZ|H3F3A|H3F3B|HDAC1|HDAC2|HIST1H1C|HIST1H1D|HIST1H1E|HMGA2|HMGN1|HMGN2|HMGN3|HMGN4|HMGN5|HNRNPC|HNRNPU|HSF1|INSM1|JMJD1C|KDM3A|KDM3B|KDM4D|KDM5A|KDM6A|KDM6B|MBD2|MBD3|MED1|MTA2|NKAP|NOTCH1|PER1|PPARGC1A|PRDM1|PRDM11|PRDM14|PRDM2|PRDM4|PRDM5|PRDM6|RARA|RBBP4|RCC…	DOWN	hiPSC_vs_ESC
ERK1 and ERK2 cascade	GO:0070371	24	1.16364751	0.04048	0.32344623	0.02035	1	0.861	NA	AGT|APOA1|CTSH|EGF|FGF10|IQGAP3|ITGAV|KARS|KDR|LGALS9|MAP2K1|MAP2K2|MAPK1|MAPK3|MED1|MYC|OXTR|PTGER4|SOX9|SULT1A3|TF|TNFSF11|ZFP36L1|ZFP36L2|	UP	hiPSC_vs_ESC
alpha-beta T cell activation	GO:0046631	47	1.03331028	0.04003024	0.32363028	0.16182615	0.70629118	0.884	NA	ABL1|ANXA1|ATP7A|BCL11B|BCL2|BCL3|CDH26|DOCK2|ELF4|EOMES|FOXP1|FOXP3|GATA3|GPR183|HLA-E|HMGB1|IL15|IL18R1|IRF1|IRF4|LEF1|LY9|MTOR|NKX2-3|PAX1|PTGER4|RC3H1|RC3H2|RELB|RHOA|RORA|RORC|RPL22|SATB1|SEMA4A|SPN|STAT3|STAT6|STOML2|SYK|TCF7|TCIRG1|TMEM98|TNFSF4|ZAP70|ZBTB7B|ZFPM1|	UP	hiPSC_vs_ESC
regulation of T cell apoptotic process	GO:0070232	23	1.15905896	0.04048	0.32407673	0.03792	0.91610259	0.827	NA	ADA|ADAM8|ARG2|BMP4|CD274|DOCK8|EFNA1|FADD|GPAM|HIF1A|IDO1|JAK3|LGALS3|LGALS9|NFKBID|PDCD1|PRELID1|PRKCQ|RAG1|TP53|TSC22D3|WNT5A|ZC3H8|	UP	hiPSC_vs_ESC
cellular metabolic compound salvage	GO:0043094	30	1.18334486	0.01405	0.32417612	0.00301	0.27471267	0.825	NA	ADA|ADAL|ADI1|ADK|AMPD2|AMPD3|APIP|APRT|BHMT|CDA|DCK|DGUOK|ENOPH1|GMPR|GMPR2|HPRT1|MRI1|MTAP|NAPRT|PDXK|PNP|PRTFDC1|PUDP|TK1|TK2|TYMP|UCK1|UCK2|UCKL1|UPP1|	DOWN	hiPSC_vs_ESC
regulation of monooxygenase activity	GO:0032768	44	1.04136979	0.04084056	0.32443358	0.23386652	0.67214122	0.881	NA	ACVR2A|AKT1|APOE|ATP2B4|CALM1|CALM3|CAV1|CDH3|CNR1|CYP27B1|DDAH1|DDAH2|DHFR|DHFRP1|DNM2|EGFR|GCH1|GDNF|GFI1|GLA|HIF1A|HSP90AA1|KRAS|LYPLA1|NFKB1|NOD1|NOS1AP|NOS3|NOSIP|NOSTRIN|NPR3|NUS1|PARK7|POR|PTK2B|S100A1|SCARB1|SNCA|SPR|TERF2|TERT|VDR|WASL|ZDHHC21|	UP	hiPSC_vs_ESC
ventricular septum morphogenesis	GO:0060412	42	1.04232017	0.04038278	0.32456372	0.15150757	0.76161759	0.893	NA	ACVR1|BMP4|BMPR2|CITED2|FGFR2|FGFRL1|FZD1|FZD2|GJA5|HES1|HEY1|HEY2|HEYL|ID2|MIR17HG|NKX2-5|NOG|NOS3|NOTCH1|NSD2|PROX1|RBM15|RBPJ|ROBO1|ROBO2|SAV1|SLIT2|SLIT3|SMAD4|SMAD7|SOX11|SOX4|TBX3|TGFB2|TGFBR1|TGFBR2|TGFBR3|VANGL2|WNT11|WNT5A|ZFPM1|ZFPM2|	UP	hiPSC_vs_ESC
extracellular matrix disassembly	GO:0022617	44	1.04248363	0.04030446	0.32456949	0.12059777000000001	0.72200444	0.589	NA	A2M|ADAM10|ADAM15|ADAM8|ADAMTS4|ADAMTS5|BMP1|BSG|CAPG|CAPN1|CAPN2|CAPNS1|CD44|CTSK|CTSL|CTSV|EXOC8|FLOT1|FURIN|GSN|HTRA1|KIF9|KLK5|KLK7|KLKB1|LAMC1|LCP1|MMP11|MMP14|MMP15|MMP16|MMP19|MMP2|MMP9|NOXO1|PLG|SCUBE1|SCUBE3|SH3PXD2B|TIMP1|TIMP2|TLL1|TLL2|WASHC1|	UP	hiPSC_vs_ESC
rhythmic behavior	GO:0007622	20	1.294349	0.01391	0.32459301	0.01665	0.57463487	0.619	NA	AHCY|BTBD9|CIART|EGR1|EGR2|GPR157|GPR176|ID2|KCND2|MTA1|NAGLU|NCOA2|NCOR1|NR1D2|PTEN|SIX3|SRD5A1|STAR|TP53|USP2|	DOWN	hiPSC_vs_ESC
negative regulation of production of molecular mediator of immune response	GO:0002701	24	1.16135522	0.04048	0.32470969	0.02746	1	0.854	NA	ANGPT1|APOA1|APOA2|ARG1|BCL6|BST2|CD22|CUEDC2|FOXP3|HFE|HLA-F|HMOX1|IRAK3|JAK3|NDFIP1|PARP3|PRKDC|SMAD7|SPINK5|TGFB1|TGFB2|TGFB3|THOC1|TMBIM6|	UP	hiPSC_vs_ESC
regulation of dendritic spine morphogenesis	GO:0061001	46	1.0399431	0.01375695	0.32471143	0.08881531	0.95990655	0.791	NA	ABI2|ACTR2|ADAM10|ARC|ARHGAP33|ARHGAP44|ARMCX5-GPRASP2|BAIAP2|BHLHB9|CAMK2B|CAPRIN1|CAPRIN2|CDK5|CDK5R1|CFL1|CTTN|CUX2|DBN1|DBNL|DHX36|DNM1L|DNM3|EEF2K|EFNA1|EPHA4|HCLS1|ITPKA|KALRN|LRP8|LRRK2|LZTS3|NGEF|NLGN1|NLGN3|OPA1|PAFAH1B1|PAK3|PDLIM5|PPP1R9A|PTEN|RELN|SHANK3|SIPA1L1|SRCIN1|TIAM1|UBE3A|	DOWN	hiPSC_vs_ESC
cellular response to corticosteroid stimulus	GO:0071384	49	1.03123543	0.04106423	0.32495332	0.15436399	0.72620035	0.872	NA	ABCC2|AIFM1|AKR1C3|ANXA1|AQP1|ARG1|ASS1|ATP2B1|BCL2L11|CASP9|CBX3|CFLAR|DDIT4|DNMT3B|EDN1|EGFR|EIF4E|EIF4EBP1|ERRFI1|FAM107A|FBXO32|FECH|FLT3|FOXO1|GJB2|GPER1|GSTP1|HNRNPU|ICAM1|ISL1|KLF9|NPAS4|NR3C1|PCK2|REST|RPS6KB1|SERPINF1|SMYD3|SRD5A1|SSTR2|SSTR3|STAR|STC1|TFAP4|UBE2L3|USP8|ZFP36|ZFP36L1|ZFP36L2|	UP	hiPSC_vs_ESC
regulation of leukocyte migration	GO:0002685	134	0.90359141	0.04029639	0.32514198	0.14200357	0.77761155	0.996	NA	ABR|ADA|ADAM10|ADAM17|ADAM8|ADORA1|AGER|AIF1|AKIRIN1|AKT1|ANO6|ANXA1|APP|BCR|BMP5|BST1|C1QBP|C5|CALR|CAMK1D|CCL2|CCL28|CD200|CD300A|CD74|CD81|CD9|CD99|CD99L2|CMKLR1|CREB3|CRK|CRKL|CSF1|CX3CL1|CXCL12|CXCL14|CXCR2|DAPK2|DDT|DOCK8|DUSP1|DYSF|ECM1|EDN1|EDN3|EMILIN1|F2RL1|F7|FADD|GAS6|GPSM3|GREM1|HMGB1|HMOX1|ICAM1|IL1R1|IL23A|IL27RA|IL6R|ITGA2|ITGA2B|ITGA4|JAM2|JAM3|KARS|KITLG|LGALS3|LGALS9|LGMN|LRCH1…	UP	hiPSC_vs_ESC
glial cell development	GO:0021782	89	0.94330635	0.04118639	0.32529326	0.22979557	0.67029148	0.979	NA	ABCA2|ADAM22|ADGRG6|ADORA2A|AGER|AKT1|AKT2|APP|ARHGEF10|B4GALT5|B4GALT6|BACE2|CD9|CDK5|CDK6|CLU|CNTF|CNTN2|CNTNAP1|CSPG5|DAG1|DICER1|DLL1|EGFR|EIF2B1|EIF2B2|EIF2B3|EIF2B4|EIF2B5|ERCC2|FA2H|GRN|GSN|GSTP1|HDAC10|HDAC11|ID2|ID4|IFNGR1|ILK|KCNJ10|KRAS|LAMB2|LAMC3|LGI4|LPAR1|LRP1|LYN|MAG|MAPT|MDK|MED12|MPP5|MXRA8|MYRF|NCMAP|NCSTN|NDRG1|NF1|NRG1|NRROS|NTRK2|NTRK3|PARD3|PHGDH|PICK1|PLP1|POU3F1|POU3F2|PR…	UP	hiPSC_vs_ESC
solute:sodium symporter activity	GO:0015370	44	1.04091349	0.04106184	0.32556173	0.19503046	0.71837676	0.814	NA	SLC10A3|SLC10A4|SLC12A1|SLC12A2|SLC13A3|SLC13A5|SLC17A7|SLC18A2|SLC1A1|SLC1A2|SLC1A3|SLC1A6|SLC20A1|SLC20A2|SLC22A3|SLC23A2|SLC28A2|SLC28A3|SLC34A2|SLC38A1|SLC4A10|SLC4A4|SLC4A5|SLC4A7|SLC4A8|SLC5A2|SLC5A3|SLC5A5|SLC5A6|SLC5A7|SLC5A9|SLC6A1|SLC6A11|SLC6A12|SLC6A13|SLC6A15|SLC6A16|SLC6A17|SLC6A2|SLC6A3|SLC6A4|SLC6A6|SLC6A8|SLC6A9|	UP	hiPSC_vs_ESC
negative regulation of protein localization to plasma membrane	GO:1903077	20	1.19110717	0.04132	0.32572215	0.05051	0.81033035	0.658	NA	AP2M1|BCL2L1|CLTC|CSK|DAB2|GOPC|LRRC15|LYPD1|LYPLA1|MRAP2|NUMB|PICALM|PID1|PKDCC|PPFIA1|PPP2R5A|RHOQ|TGFB1|TMBIM1|TMEM59|	UP	hiPSC_vs_ESC
cell cycle DNA replication	GO:0044786	44	1.05674163	0.01424025	0.3267302	0.08759343	0.96966641	0.809	NA	ATAD5|BRCA2|CDC45|CDT1|DNA2|DONSON|FEN1|GINS1|GMNN|LIG1|MCM2|MCM3|MCM4|MCM5|MCM6|MCM7|ORC3|PCNA|POLA1|POLA2|POLD1|POLD2|POLD3|POLD4|POLE|POLE2|POLE3|POLE4|PRIM1|PRIM2|RAD51|RFC1|RFC2|RFC3|RFC4|RFC5|RPA1|RPA2|RPA3|RTEL1|RTF2|UPF1|ZNF830|ZPR1|	DOWN	hiPSC_vs_ESC
transport vesicle membrane	GO:0030658	185	0.88217475	0.04182781	0.32909351	0.04415934	0.9206213	0.913	NA	AFTPH|AMPH|AP1G1|AP1G2|AP1S1|AP2A1|ARFGEF3|ATP6V1B1|ATP6V1G2|B2M|BCL2L1|BORCS5|BSN|C16orf70|CA4|CALM3|CBARP|CD59|CD74|CEACAM1|CHGA|CLBA1|CLCN3|CLTA|CLTB|CLTC|CLTCL1|CNIH1|CNIH2|CNIH3|CPE|CRYZL2P-SEC16B|CUZD1|CYB561|DMXL2|DNAJC5|DNM1L|DOC2A|DRD2|DTNBP1|ECE2|EEF1AKMT4-ECE2|FOLR1|GABRA2|GAD2|GOSR2|GRIA1|HLA-DPA1|HLA-DPB1|HLA-DQB1|HLA-DRA|HLA-DRB1|HLA-DRB5|HLA-E|HLA-F|HLA-G|HLA-H|ICA1|ITPR1|KLHL12|LA…	UP	hiPSC_vs_ESC
transmitter-gated ion channel activity	GO:0022824	40	1.03865384	0.04217202	0.33116728	0.07298415	0.78262641	0.78	GO:0022835|transmitter-gated channel activity,	CHRNA10|CHRNA3|CHRNA5|CHRNA7|CHRNA9|CHRNB1|CHRNB4|CHRNE|GABRA1|GABRA2|GABRA3|GABRA4|GABRA5|GABRB1|GABRB2|GABRB3|GABRD|GABRE|GABRG1|GABRG2|GABRG3|GABRR1|GABRR2|GLRA4|GLRB|GRIA1|GRIA3|GRID1|GRID2|GRIK1|GRIK2|GRIK3|GRIK5|GRIN1|GRIN2A|GRIN2B|GRIN2D|GRIN3B|HTR3A|PTK2B|	UP	hiPSC_vs_ESC
transmitter-gated channel activity	GO:0022835	40	1.03865384	0.04217202	0.33116728	0.07298415	0.78262641	0.78	GO:0022824|transmitter-gated ion channel activity,	CHRNA10|CHRNA3|CHRNA5|CHRNA7|CHRNA9|CHRNB1|CHRNB4|CHRNE|GABRA1|GABRA2|GABRA3|GABRA4|GABRA5|GABRB1|GABRB2|GABRB3|GABRD|GABRE|GABRG1|GABRG2|GABRG3|GABRR1|GABRR2|GLRA4|GLRB|GRIA1|GRIA3|GRID1|GRID2|GRIK1|GRIK2|GRIK3|GRIK5|GRIN1|GRIN2A|GRIN2B|GRIN2D|GRIN3B|HTR3A|PTK2B|	UP	hiPSC_vs_ESC
substrate adhesion-dependent cell spreading	GO:0034446	47	1.0287627	0.04232467	0.3317317	0.31774093	0.67931391	0.724	NA	ABL1|AKIP1|ANTXR1|AXL|BVES|EFNA1|EPHA1|EPHB3|FER|FERMT2|FERMT3|FGFRL1|FN1|FZD4|FZD7|ILK|ITGA4|ITGA8|ITGAV|ITGB3|KIF14|LAMA5|LAMB1|LAMB2|LAMB3|LAMC1|LAMC3|MEGF9|MERTK|MICALL2|NRP1|NTN4|PARVA|PARVB|PARVG|PEAK1|PXN|RAB1A|RAC1|RADIL|SRC|SRCIN1|SRGAP2|TEK|TGFB1I1|TYRO3|VAMP3|	UP	hiPSC_vs_ESC
sensory perception of sound	GO:0007605	123	0.91620109	0.01461109	0.33337635	0.07606575	0.91613498	0.825	NA	ADGRV1|ALDH7A1|ASIC2|ATP2B2|ATP6V0A4|ATP6V1B1|ATP8B1|BIRC5|CACNA1D|CASP3|CCDC50|CDC14A|CDH23|CDKN1B|CDKN2D|CEMIP|CHD7|CHRNA10|CHRNA9|CLIC5|CNTN5|COCH|COL11A1|COL11A2|COL1A1|COL2A1|COL4A3|CRYM|DIAPH1|EML2|EPS8L2|ESPN|ESPNL|EYA1|FBXO11|FGFR1|FZD4|GABRA5|GABRB2|GABRB3|GJB2|GJC3|GPX1|GRAP|GRM7|GSDME|HEXB|HOMER2|HOXA1|HPN|ICAM1|KCNE1|KCNQ1|KCNQ4|KIT|LOXHD1|LRIG1|LRIG2|LRP2|LRTOMT|MARVELD2|MBP|MKKS|MYH…	DOWN	hiPSC_vs_ESC
regulation of T cell differentiation	GO:0045580	102	0.93000478	0.04277869	0.33401533	0.11870891	0.71908186	0.997	NA	ABL1|ADA|ADAM8|ANXA1|AP3B1|AP3D1|BAD|BCL6|BMP4|BTN2A2|CAMK4|CARD11|CBFB|CD46|CD74|CD83|CLPTM1|CR1|CYLD|CYP26B1|DROSHA|DTX1|DUSP10|EGR3|ERBB2|FANCA|FANCD2|FOXJ1|FOXP3|GATA3|GLI2|GLI3|HLA-DOA|HLA-G|HLX|HMGB1|IHH|IL15|IL18|IL23A|IL4R|IRF1|IRF4|ITPKB|JAK3|KAT2A|LAG3|LGALS9|LOXL3|MALT1|MDK|METTL3|MYB|NCKAP1L|NFATC2|NFKBID|NFKBIZ|NKAP|NRARP|PNP|PRDM1|PRDX2|PRELID1|PRKCZ|PTPN2|RAG1|RARA|RASGRP1|RC3H1|RC…	UP	hiPSC_vs_ESC
cholesterol metabolic process	GO:0008203	98	0.93000556	0.04277809	0.33464692	0.26202619	0.66224096	0.961	NA	ABCA1|ABCG1|ACAA2|ACAT2|ACLY|AKR1D1|APOA1|APOA2|APOB|APOC1|APOE|APOL2|APP|ARV1|CAT|CEBPA|CEL|CES1|CFTR|CLN6|CLN8|CNBP|CUBN|CYB5R3|CYP11A1|CYP27A1|CYP2D6|CYP39A1|CYP46A1|CYP51A1|CYP7B1|DHCR24|DHCR7|DISP3|EBP|ERLIN1|ERLIN2|FDFT1|FDPS|FDX1|FDXR|G6PD|GBA|GBA2|GGPS1|HDLBP|HMGCR|HMGCS1|HMGCS2|HSD17B7|IDI1|INSIG1|INSIG2|LBR|LCAT|LDLR|LDLRAP1|LEPR|LIMA1|LIPE|LSS|MBTPS1|MBTPS2|MSMO1|MVD|MVK|NFE2L1|NPC1|NP…	UP	hiPSC_vs_ESC
Golgi lumen	GO:0005796	70	0.95516394	0.04359624	0.33529915	0.29370601	0.67501432	0.72	NA	ACAN|AGRN|APP|BCAN|BGLAP|BGN|CGA|CSPG4|CSPG5|DAG1|DCN|F10|F2|F7|FGF23|FMOD|FURIN|GAS6|GOLIM4|GPC1|GPC2|GPC3|GPC4|GPC5|GPC6|HS3ST1|HSPG2|IMPAD1|LRPAP1|LUM|MMP11|MMP14|MMP16|MUC1|MUC12|MUC15|MUC16|MUC19|MUC2|MUC20|MUC3A|MUC4|NCAN|NGF|PCSK5|PCSK6|PDGFA|PDGFB|PODXL2|PPIL2|PRELP|PROC|PROS1|RAB33B|SDC1|SDC2|SDC3|SDC4|SDF4|SOD3|TGFB1|VCAN|WNT1|WNT3|WNT3A|WNT4|WNT5A|WNT5B|WNT6|WNT7B|	UP	hiPSC_vs_ESC
basement membrane organization	GO:0071711	22	1.17946275	0.04352	0.33534079	0.06573	0.76691224	0.516	NA	CAV1|CAV2|COL4A1|DAG1|FERMT1|FLRT2|GAS2|HPN|ITGB1|LAMB1|LAMB2|LAMB3|MEGF9|MMP11|NID1|NID2|NTN4|PLOD3|PXDN|RAMP2|RIC8A|SPINT2|	UP	hiPSC_vs_ESC
coronary vasculature development	GO:0060976	42	1.03555113	0.04373585	0.33574419	0.1503288	0.7603453	0.83	NA	ADAMTS6|AP2B1|APLN|APLNR|ARID2|BMP4|CPLANE1|DCTN5|DNM2|DYNC2H1|GATA6|GPC3|HAND2|HEY2|LRP2|LTBP1|MEGF8|MYH10|NDST1|NOTCH1|NRP1|PCSK5|PDGFRB|PLXND1|PRDM1|PRICKLE1|PTK7|SEC24B|SETD2|SMAD6|SNX17|SPRED1|SRF|SUFU|TAB1|TBX1|TBX5|TGFBR1|TGFBR3|VEGFA|VEGFB|ZBTB14|	UP	hiPSC_vs_ESC
negative regulation of lymphocyte activation	GO:0051250	106	0.91494426	0.04335055	0.33592587	0.12078018	0.72204394	0.997	NA	ADORA2A|ANXA1|ARG1|ARG2|ATM|AXL|BANK1|BCL6|BMP4|BTK|BTN2A2|CASP3|CBFB|CD274|CD300A|CD74|CEACAM1|CEBPB|CLEC4G|DLG1|DLG5|DTX1|DUSP22|DUSP3|ERBB2|FBXO7|FOXJ1|FOXP3|GAL|GLI3|GLMN|GNRH1|GPNMB|HFE|HLA-F|HLA-G|HLX|HMGB1|HMGB3|ID2|IDO1|IHH|IL20RB|IL4R|INHA|INHBA|INPP5D|IRF1|JAK3|LAG3|LGALS3|LGALS9|LOXL3|LRRC32|LYN|MAD1L1|MARCH7|MDK|MERTK|MICA|NDFIP1|NFKBID|NRARP|PAG1|PARP3|PAWR|PDE5A|PELI1|PIBF1|PKN1|PLA…	UP	hiPSC_vs_ESC
regulation of alpha-beta T cell proliferation	GO:0046640	21	1.18557081	0.04352	0.33597113	0.03307	0.9632517	0.818	NA	ARG2|CD274|CD55|CD81|EBI3|HLA-E|IL18|IL23A|IRF1|LGALS9|MAPK8IP1|RASAL3|RIPK2|SH3RF1|SYK|TGFBR2|TNFSF4|TWSG1|VSIR|ZAP70|ZBTB7B|	UP	hiPSC_vs_ESC
inner ear receptor cell stereocilium organization	GO:0060122	25	1.15239677	0.04334	0.33647898	0.02035	1	0.721	NA	ADGRV1|CDH23|CTHRC1|FAT4|HES1|IFT20|IFT27|IFT88|MKS1|MYO7A|PDZD7|RIPOR2|SCRIB|SDC4|SEC24B|SLC9A3R1|SOD1|STRC|TPRN|TRIOBP|TRIP11|USH1C|USH1G|VANGL2|WHRN|	UP	hiPSC_vs_ESC
membrane protein ectodomain proteolysis	GO:0006509	22	1.17866232	0.04352	0.33660384	0.02802	1	0.658	NA	ADAM10|ADAM17|ADAM19|ADAM9|APH1A|BACE1|BACE2|DAG1|ERAP1|HM13|MYH9|NCSTN|P2RX7|PRKCQ|PRTN3|PSEN1|PSEN2|PSENEN|RBMX|SPPL2A|SPPL2B|SPPL3|	UP	hiPSC_vs_ESC
neuron projection extension	GO:1990138	57	1.00117945	0.01501779	0.33703854	0.06175534	0.82347135	0.848	NA	ALCAM|AURKA|AUTS2|C9orf72|CDK5|CDKL3|CPNE1|CTNNB1|CYFIP1|CYFIP2|DCLK1|DDR1|DVL1|EIF2AK4|EMX1|FLRT1|FLRT3|HSP90AA1|HSP90AB1|IMPACT|IQGAP1|ITGA4|ITGB1|LAMB2|LHX2|LLPH|MAP1B|NDEL1|NDN|NLGN3|NRN1L|NRP1|NRP2|PLXNA1|PLXNA3|POSTN|PPP3CB|PRKCZ|RAPH1|SEMA3A|SEMA3F|SEMA5A|SEMA5B|SEMA7A|SH3GL2|SLC9A6|SLIT1|SLIT2|SLIT3|SPG11|STK11|TIAM1|TMEM108|ULK1|ULK2|USP9X|VCL|	DOWN	hiPSC_vs_ESC
response to prostaglandin	GO:0034694	24	1.14520261	0.04334	0.33711625	0.03792	0.95544442	0.851	NA	ACACA|ADCY6|AKAP8|AKR1C2|AKR1C3|AKT1|APOB|EDN1|GNB1|GNG2|GNRH1|P2RY6|PPARG|PPP1R9B|PRKAA1|PRKAA2|PRKCE|PTGER2|PTGER4|SFRP1|TGFBR3|TNC|TNFSF4|YY1|	UP	hiPSC_vs_ESC
nephron tubule morphogenesis	GO:0072078	62	0.97544576	0.04329376	0.33739559	0.0870294	0.73243799	0.894	NA	ADAMTS16|AHI1|BCL2|BMP2|BMP4|CITED1|CTNNB1|CTNNBIP1|DCHS1|DLG1|EYA1|FAT4|FGF1|FGF2|FGF8|FMN1|FOXD1|GATA3|GDNF|GLI3|GPC3|GREB1L|GREM1|GZF1|HES1|HNF1B|ILK|IRX1|IRX2|IRX3|KIF26B|KLHL3|LAMA5|LGR4|LHX1|LZTS2|MYC|NOG|NPNT|OSR1|PAX2|PAX8|PBX1|PGF|PKD1|PKD2|PTCH1|SALL1|SHH|SIX1|SMAD4|SOX8|SOX9|TACSTD2|TCF21|WNK4|WNT1|WNT11|WNT4|WNT6|WNT9B|WT1|	UP	hiPSC_vs_ESC
positive regulation of signal transduction by p53 class mediator	GO:1901798	21	1.28632579	0.01497	0.33781203	0.0274	0.63577288	0.622	NA	ANKRD1|ATM|ATR|CDK5RAP3|CHD5|DDX5|EEF1E1|HEXIM1|HIC1|MSX1|PLA2R1|PMAIP1|RPL11|RPL23|RPL26|RPS7|SPRED1|SPRED2|SPRED3|UBB|ZNF385A|	DOWN	hiPSC_vs_ESC
intrinsic component of synaptic membrane	GO:0099240	143	0.89151474	0.01491314	0.3383883	0.05287558	0.7839711	0.947	NA	ABHD17A|ABHD17B|ABHD6|ADAM22|ADAM23|ADCY1|ADCY8|ADORA1|ADORA2A|ADRA2C|APH1A|ATP2B1|ATP2B4|CACNA1D|CACNG4|CACNG5|CACNG7|CADM3|CANX|CDH10|CDH2|CDH9|CHRM2|CHRM3|CHRNA10|CHRNA9|CHRNB1|CHRNE|CLSTN1|CLSTN2|CLSTN3|CNIH2|CNR1|CNTN1|CNTN2|CNTN5|CNTN6|CSPG5|DAGLA|DCC|DRD2|EFNB2|EFNB3|EPHA4|EPHA7|EPHB2|ERBB4|FLOT2|FLRT3|FXYD6|GABRA1|GABRA3|GABRA4|GABRA5|GABRB2|GABRD|GABRG3|GLRA4|GPC4|GPM6A|GRIA1|GRID1|GRID2…	DOWN	hiPSC_vs_ESC
regulation of cartilage development	GO:0061035	57	0.99171106	0.04416428	0.33840056	0.06417166	0.78908081	0.864	NA	ACVRL1|ADAMTS12|ADAMTS7|ANXA2|ANXA9|AXIN2|BMP1|BMP10|BMP2|BMP4|BMPR1B|BMPR2|CARM1|CHADL|CTNNB1|CTSK|EFEMP1|FGF18|FRZB|GDF6|GLG1|GLI2|GLI3|GREM1|LNPK|LOXL2|LTBP3|MAF|MDK|NKX3-2|NOG|PKDCC|POR|RARA|RARB|RARG|RELA|RFLNA|RFLNB|RUNX2|SCIN|SCX|SIX2|SMAD3|SMPD3|SNAI2|SOX5|SOX6|SOX9|TAPT1|TGFBR1|TRPS1|WNT11|WNT5A|WNT9A|ZBTB16|ZNF219|	UP	hiPSC_vs_ESC
positive regulation of supramolecular fiber organization	GO:1902905	176	0.87974517	0.04428744	0.3387123	0.19265148000000001	0.71603586	0.955	NA	ABI2|ABL1|ACTN2|ACTR2|ACTR3|ACTR3B|ACTR3C|AKAP9|ALOX15|ANKRD53|APOA1|APOE|APP|ARF6|ARHGEF10|ARHGEF10L|ARHGEF15|ARHGEF5|ARL2|ARPC1A|ARPC1B|ARPC2|ARPC3|ARPC4|ARPC5|ARPC5L|BAG4|BAIAP2|BAIAP2L1|BAIAP2L2|BIN1|BMP10|BRK1|C15orf62|CARMIL1|CARMIL2|CCL26|CD47|CDC42|CDC42EP1|CDC42EP2|CDC42EP3|CDC42EP4|CDC42EP5|CDK5R1|CDK5RAP2|CDKN1B|CFL1|CFL2|CLASP1|CLIP1|CLU|COLGALT1|CTTN|CX3CL1|CYFIP1|DCTN1|DLG1|DRG1|DST…	UP	hiPSC_vs_ESC
histone H3-K4 methylation	GO:0051568	33	1.0507318	0.0446599	0.34029352	0.30030046	0.67877489	0.512	NA	ARID4A|ASH1L|ASH2L|BEND3|CTR9|CXXC1|DPY30|DYDC2|HIST1H1C|HIST1H1D|HIST1H1E|KDM6A|KMT2A|KMT2B|KMT2C|KMT2D|OGT|PAGR1|PAXIP1|RBBP5|RLF|RTF1|SETD1A|SETD1B|SETD3|SETMAR|TET2|TET3|WDR5|WDR5B|WDR61|WDR82|ZNF335|	UP	hiPSC_vs_ESC
response to interleukin-6	GO:0070741	31	1.09884892	0.04496	0.34068399	0.04334	0.93192346	0.851	NA	ABCC2|CBL|CEBPA|CHI3L1|CITED1|CTR9|FER|FGF23|FGG|FOXA2|ICAM1|IL6R|IL6ST|JAK1|JAK2|NFKB1|PHB|PID1|PPARGC1A|PTGIS|PTPN11|PTPRT|RELA|SBNO2|SELPLG|SMAD4|SOCS3|ST3GAL6|STAT1|STAT3|TDGF1|	UP	hiPSC_vs_ESC
alpha-beta T cell differentiation	GO:0046632	39	1.05546543	0.04463244	0.3407164	0.17822663	0.69911821	0.877	NA	ABL1|ANXA1|ATP7A|BCL11B|BCL2|BCL3|EOMES|FOXP1|FOXP3|GATA3|GPR183|HMGB1|IL18R1|IRF1|IRF4|LEF1|LY9|MTOR|NKX2-3|PAX1|PTGER4|RC3H1|RC3H2|RELB|RHOA|RORA|RORC|RPL22|SATB1|SEMA4A|SPN|STAT3|STAT6|SYK|TCF7|TMEM98|ZAP70|ZBTB7B|ZFPM1|	UP	hiPSC_vs_ESC
phospholipid transporter activity	GO:0005548	45	1.02361702	0.04504795	0.34072179	0.28706007	0.67445979	0.673	NA	ABCA1|ABCA2|ABCA4|ABCA7|ABCB1|ABCB4|ABCG1|ANO4|ANO6|ANO7|ANO9|APOA1|ATP8A2|ATP8B1|C2CD2L|CPTP|GLTP|MFSD2A|MTTP|OSBPL10|OSBPL2|OSBPL5|OSBPL8|PCTP|PITPNA|PITPNB|PITPNC1|PITPNM1|PITPNM2|PLEKHA3|PLEKHA8|PLEKHA8P1|PLSCR1|PLSCR3|PLSCR4|PLSCR5|PRELID1|PRELID2|PRELID3A|PRELID3B|SCARB2|TMEM30A|TMEM30B|TNFAIP8L3|TRIAP1|	UP	hiPSC_vs_ESC
dendrite morphogenesis	GO:0048813	54	1.02001296	0.01527074	0.3408529	0.07216273	0.89538466	0.81	NA	ABI1|ARC|BTBD3|CDC42|CDK5|CELSR2|CHRNA7|CTNNA2|CTNND2|DCLK1|DLG4|DOCK10|DSCAM|DTNBP1|DVL1|EPHB1|EPHB2|EPHB3|FARP1|FYN|HDAC6|HPRT1|ITGB1|KIDINS220|KLF7|LRP4|MAP2|MAP6|MAPK8IP2|MEF2A|MINK1|NRP1|PAK3|PHACTR1|PICALM|PREX2|PTEN|PTN|RBFOX2|RERE|SDC2|SEMA3A|SHANK1|SHANK2|SHANK3|SLC11A2|SLITRK5|TAOK2|TMEM106B|TRAK1|TRAK2|VLDLR|WASL|ZNF365|	DOWN	hiPSC_vs_ESC
positive regulation of epithelial cell differentiation	GO:0030858	50	1.00433091	0.04485126	0.34111878	0.14457674	0.78541888	0.878	NA	ACVRL1|ADD1|AHI1|ALOX15B|ATOH1|ATOH8|BAD|BMP4|BTG1|CD24|CDH5|CLDN5|CTNNB1|CYP27B1|ETV2|F11R|FOXC1|FOXJ1|GDNF|H2AFY|H2AFY2|KDF1|LHX1|LIF|MED1|NCOA3|NME2|NOTCH1|NUMA1|OVOL2|PAX2|PAX6|PAX8|PRKCH|PROC|PROM1|PTCH1|PTCH2|RFX3|S1PR2|SERPINE1|SFN|SOX9|SULT2B1|TMEM100|TRIM16|VDR|VEZF1|WNT10B|ZEB2|	UP	hiPSC_vs_ESC
negative regulation of calcium ion transmembrane transporter activity	GO:1901020	30	1.17415176	0.01545	0.34114597	0.02663	0.63219312	0.834	NA	ADRA2A|ATP1A2|CACNB3|CALM1|CALM2|CALM3|CBARP|CRHR1|DRD2|DRD4|DYSF|FKBP1A|FKBP1B|FMR1|GEM|GNB5|GPR35|GSTM2|GSTO1|OPRL1|PKD2|PLN|REM2|RRAD|SLN|SRI|THADA|TRDN|UBQLN1|YWHAE|	DOWN	hiPSC_vs_ESC
salivary gland development	GO:0007431	30	1.0955722	0.04496	0.34131372	0.05424	0.83120776	0.853	NA	BMP7|CDC42|CLCN2|DAG1|EDA|EGFR|ESRP2|FGF10|FGF8|FGFR1|FGFR2|LAMA1|LAMA5|NFIB|NKX3-1|NRP1|PAX6|PLXNA1|PLXND1|POLB|SEMA3A|SEMA3C|SHH|TFCP2L1|TGFB1|TGFB2|TGFB3|TGM2|TWSG1|XBP1|	UP	hiPSC_vs_ESC
calcium channel regulator activity	GO:0005246	42	1.05184519	0.01539503	0.34176961	0.05286651	0.78667664	0.695	NA	AMBP|CACNB3|CACNG4|CACNG6|CACNG7|CACNG8|CALM1|CALM2|FKBP1A|FKBP1B|GEM|GNB2|GRM2|GRM3|GRM7|HPCAL4|INAFM1|INAFM2|ITPR1|MCUB|NPY|NPY2R|NRXN1|NRXN2|PACSIN3|PHPT1|PLN|PRKCB|PRKG1|REM2|RRAD|SGK1|SGK3|SLC30A1|SRI|STIM1|STIM2|STIMATE|STX1A|TNNI3|TSPAN13|YWHAE|	DOWN	hiPSC_vs_ESC
integral component of postsynaptic density membrane	GO:0099061	46	1.03244203	0.01560008	0.34261788	0.0408111	0.70424876	0.651	NA	ADAM22|ADCY1|ADRA2C|CACNG4|CACNG7|CHRM3|CLSTN1|CLSTN2|CLSTN3|CNIH2|DCC|EFNB2|EFNB3|EPHA7|ERBB4|GRIA1|GRID1|GRID2|GRIK5|GRIN1|GRIN2A|GSG1L|LRFN1|LRFN2|LRFN3|LRFN4|LRFN5|LRRC4|LRRC4B|LRRC4C|LRRTM3|NECTIN3|NETO1|NPTN|NRCAM|OPRD1|PLPPR4|PTPRO|PTPRS|SHISA6|SHISA9|SLC16A3|SLC30A1|SLITRK1|SLITRK3|SORCS3|	DOWN	hiPSC_vs_ESC
positive regulation of animal organ morphogenesis	GO:0110110	73	0.95256438	0.04540962	0.34282596	0.15251677	0.72498424	0.899	NA	ACVR1|AGT|AR|BASP1|BAX|BMP10|BMP2|BMP4|BMP7|CD34|CDC42|CFLAR|CSF1|CTNNB1|DKK1|EDN1|ENG|FGF1|FGF10|FGF8|FGFR1|FGFR2|FOXP2|FRS2|GATA3|GATA5|GDNF|GREM1|HAND2|HOXB7|HPN|JAG1|LGR4|LHX1|LIF|MAGED1|MDK|MED1|MYC|NOG|NOTCH1|PAX2|PAX8|PIM1|PTN|RBPJ|ROBO1|ROBO2|SEMA3C|SIX1|SIX4|SMAD4|SMO|SOX8|SOX9|SPRY1|SRSF6|STOX1|TFAP2A|TGFB2|TGFBR1|TGFBR2|TNFAIP3|TWIST1|VDR|VEGFA|WNT2|WNT2B|WNT3A|WNT4|WNT6|WT1|XBP1|	UP	hiPSC_vs_ESC
negative regulation of protein localization to cell periphery	GO:1904376	22	1.16803257	0.04587	0.3431477	0.05051	0.80717732	0.653	NA	AP2M1|BCL2L1|CLTC|CSK|DAB2|GOPC|LRRC15|LYPD1|LYPLA1|LZTFL1|MRAP2|NUMB|PICALM|PID1|PKDCC|PPFIA1|PPP2R5A|RHOQ|SAPCD2|TGFB1|TMBIM1|TMEM59|	UP	hiPSC_vs_ESC
trabecula formation	GO:0060343	22	1.16806592	0.04587	0.34377389	0.03307	0.95646824	0.772	NA	ADAMTS1|ADGRG6|BMP10|COL1A1|FBN2|FHL2|FKBP1A|HEY1|HEY2|MMP2|MSX2|NKX2-5|OVOL2|PPARGC1B|RBP4|SFRP1|SLC40A1|SRF|TEK|TGFBR3|THBS3|WNT10B|	UP	hiPSC_vs_ESC
positive regulation of monooxygenase activity	GO:0032770	21	1.17222674	0.04587	0.34440236	0.04031	0.93007399	0.854	NA	AKT1|APOE|CALM3|CDH3|DHFR|DHFRP1|GCH1|GDNF|HIF1A|KRAS|NOD1|NOS1AP|NPR3|NUS1|PARK7|POR|PTK2B|S100A1|SCARB1|TERF2|TERT|	UP	hiPSC_vs_ESC
DNA damage response, signal transduction by p53 class mediator	GO:0030330	75	0.95201343	0.04580164	0.34451891	0.25475814	0.66137273	0.862	NA	ACER2|ARID3A|ATM|ATRX|AURKA|BAX|BCL3|BRCA1|BRCA2|BTG2|CARM1|CASP2|CCNB1|CDC25C|CDK1|CDK2|CDKN1A|CDKN1B|CHEK2|CNOT1|CNOT10|CNOT11|CNOT2|CNOT3|CNOT4|CNOT6|CNOT6L|CNOT7|CNOT8|CNOT9|CRADD|E2F1|E2F4|E2F7|E2F8|EP300|FOXM1|GADD45A|GTSE1|HIPK2|ING4|KAT5|MDM2|MDM4|MIF|MUC1|MYO6|NBN|NDRG1|PAXIP1|PCBP4|PCNA|PIDD1|PLAGL1|PLK2|PLK3|PML|PPM1D|PRMT1|RBL2|RPL26|RPS27L|RPS6KA6|SESN2|SFN|SOX4|SP100|TFAP4|TFDP1|TFD…	UP	hiPSC_vs_ESC
bone cell development	GO:0098751	24	1.13434827	0.04575	0.34476193	0.05986	0.76349385	0.783	NA	ABI1|ANXA2|ANXA9|EP300|FAM20C|FLI1|FOXP1|KIT|LRRK1|MED1|MEIS1|PAFAH1B1|PIP4K2A|PTPN11|PTPN6|SH2B3|SRC|SRF|TAL1|THPO|TNFSF11|WASF2|ZFPM1|ZNF385A|	UP	hiPSC_vs_ESC
response to tumor necrosis factor	GO:0034612	198	0.86610874	0.04620879	0.34505362	0.1304012	0.7459021	0.964	NA	ABCC2|ACTN4|ADAM10|ADAM17|ADAM9|ADAMTS12|ADAMTS13|ADAMTS7|AFF3|AIM2|AKAP12|AKT1|ANKRD1|APOB|ARHGEF2|ASAH1|ASS1|BAG4|BIRC2|BIRC3|BRCA1|CACTIN|CASP3|CASP8|CCL2|CCL26|CD40|CD58|CD70|CDIP1|CEBPA|CHI3L1|CHUK|CIB1|CLDN1|COL1A1|COMMD7|CRHBP|CX3CL1|CXCL16|CYBA|DAB2IP|DHX9|EDA|EDA2R|EDARADD|EDN1|ENDOG|ERBIN|FOXO3|GATA3|GBA|GBP2|GCH1|GGT1|GGT2|GGT3P|GGT5|GPD1|GPER1|GSDME|GSS|HAS2|HDAC4|HYAL1|HYAL2|HYAL3|IC…	UP	hiPSC_vs_ESC
interstrand cross-link repair	GO:0036297	53	1.01653649	0.01622829	0.34713337	0.05711292	0.80883707	0.593	NA	ATR|ATRIP|CENPS|CENPX|DCLRE1A|DCLRE1B|DCLRE1C|EME1|ERCC1|ERCC4|ERCC6L2|EXO5|FAAP100|FAAP20|FAAP24|FAN1|FANCA|FANCB|FANCC|FANCD2|FANCE|FANCF|FANCG|FANCI|FANCL|FANCM|MCM8|MCM9|MSH6|MUS81|NUCKS1|POLN|RAD51|RAD51AP1|RAD51D|RFWD3|RNF168|RNF8|RPA1|RPA2|RPA3|RPS27A|SLX1A|SLX1B|SLX4|UBA52|UBB|UBC|UBE2T|USP1|WDR48|XPA|XRCC3|	DOWN	hiPSC_vs_ESC
maturation of LSU-rRNA	GO:0000470	21	1.27486137	0.01615	0.34726728	0.07083	0.90341245	0.0245	NA	BOP1|DDX18|FTSJ3|GTPBP4|LAS1L|MRPL1|NHP2|NOL9|PES1|RPF2|RPL10A|RPL35|RPL7|RPL7A|RPL7L1|RSL1D1|SNU13|URB1|WDR12|ZNHIT3|ZNHIT6|	DOWN	hiPSC_vs_ESC
clathrin-dependent endocytosis	GO:0072583	25	1.21989653	0.01725	0.34728309	0.01105	0.52163621	0.634	NA	AP2A1|AP2A2|AP2B1|AP2M1|AP2S1|CANX|CLTA|CLTB|CLTC|DLL1|DNAJC6|FCHO1|FCHO2|FCHSD2|FNBP1L|GAK|GPR107|HIP1|INPP5F|ITGA4|PICALM|PIP5K1C|SGIP1|SLC9B2|SNAP91|	DOWN	hiPSC_vs_ESC
trans-Golgi network transport vesicle	GO:0030140	32	1.04643793	0.04677067	0.34798397	0.26496695	0.66435852	0.571	NA	AFTPH|AP1G1|AP1G2|AP1S1|AP2A1|ATP7A|CLBA1|CLTA|CLTB|CLTC|CLTCL1|FURIN|GOPC|IGF2R|NCALD|NRGN|RAB12|RAB13|RAB14|RAB27B|RAB8A|RAB8B|RASSF9|SLC18A3|SLC2A4|SORT1|SPG21|STEAP2|SYNRG|TGOLN2|TMED10|TMED9|	UP	hiPSC_vs_ESC
oligodendrocyte differentiation	GO:0048709	56	0.99490481	0.01687468	0.34826296	0.11338193	1	0.868	NA	ABCA2|B4GALT5|B4GALT6|BNIP3|BOK|CD9|CDK5|CLU|CNP|CNTN2|CNTNAP1|CSK|DUSP10|EIF2B1|EIF2B2|EIF2B3|EIF2B4|EIF2B5|ERBB2|ERCC2|FA2H|GLI3|GSN|GSTP1|HDAC10|HDAC11|ID2|ID4|KCNJ10|LPAR1|LYN|MAG|MED12|MYRF|NCSTN|NLGN3|NOTCH1|NRG1|NTRK2|PAX6|PLP1|PRDM8|PTEN|PTPRZ1|SHH|SLC8A3|SOX10|SOX11|SOX6|SOX8|SOX9|TENM4|TLR2|TRPC4|TSPAN2|WASF3|	DOWN	hiPSC_vs_ESC
regulation of lymphocyte proliferation	GO:0050670	147	0.88743811	0.04673837	0.34837477	0.06568936	0.79818399	0.997	NA	ADA|AGER|AHR|AIF1|ANXA1|ARG1|ARG2|ATAD5|ATM|BCL2|BCL6|BMP4|BST1|BTK|BTN2A2|CARD11|CASP3|CCDC88B|CD1D|CD22|CD24|CD274|CD276|CD300A|CD320|CD38|CD4|CD40|CD46|CD55|CD70|CD74|CD81|CDKN1A|CEBPB|CLC|CLCF1|CLEC4G|CORO1A|CTNNB1|DLG1|DLG5|DNAJA3|EBI3|EFNB1|EPO|ERBB2|FADD|FGF10|FLT3LG|FOXJ1|FOXP3|GAL|GLMN|GNRH1|GPAM|GPNMB|GPR183|HES1|HHLA2|HLA-DMB|HLA-DPA1|HLA-DPB1|HLA-E|HLA-G|HMGB1|ICOSLG|IDO1|IGF2|IGFBP2|…	UP	hiPSC_vs_ESC
nerve development	GO:0021675	69	0.96121987	0.01748105	0.34851789	0.07807747	0.91880848	0.884	NA	ADARB1|AFG3L2|ATP8B1|BDNF|CHD7|COL25A1|CTNNB1|CTSV|DAG1|DICER1|EGR2|EPHB1|EPHB2|ERBB3|FBXO45|GABRA5|GABRB2|GABRB3|GLI3|HES1|HES3|HOXA1|HOXA3|HOXB1|HOXB2|HOXB3|ILK|ISL1|ITGA4|KCNA2|LPAR1|LRIG1|LRIG2|MAFB|NAV2|NGF|NPTX1|NRP1|NRP2|NRTN|NTF3|NTF4|NTRK1|PAX2|PHOX2A|PLXNA3|PLXNA4|POU4F1|PRKCG|RET|RNF165|RPL24|SALL1|SEMA3A|SEMA3F|SERPINE2|SIX1|SIX4|SLC1A3|SLITRK6|SULF1|SULF2|TBX1|TCIRG1|TFAP2A|TMEM126A|…	DOWN	hiPSC_vs_ESC
regulation of execution phase of apoptosis	GO:1900117	23	1.23159988	0.01596	0.34865809	0.0033	0.27659388	0.739	NA	AIFM1|APAF1|BAX|BCL2L1|BOK|DFFA|DLC1|ENDOG|FZD3|HSF1|MTRNR2L1|MTRNR2L8|NMNAT1|PAK2|PAM16|PTGIS|RFFL|RNF34|RPS3|SIRT2|TP53|TP53BP2|ZC3H12A|	DOWN	hiPSC_vs_ESC
mitochondrial electron transport, NADH to ubiquinone	GO:0006120	42	1.04887947	0.01613285	0.34872432	0.24297325	1	0.0124	NA	COQ9|DLD|NDUFA1|NDUFA10|NDUFA11|NDUFA12|NDUFA13|NDUFA2|NDUFA3|NDUFA4|NDUFA5|NDUFA6|NDUFA7|NDUFA8|NDUFA9|NDUFAB1|NDUFAF1|NDUFB1|NDUFB10|NDUFB11|NDUFB2|NDUFB3|NDUFB4|NDUFB5|NDUFB6|NDUFB7|NDUFB8|NDUFB9|NDUFC1|NDUFC2|NDUFC2-KCTD14|NDUFS1|NDUFS2|NDUFS3|NDUFS4|NDUFS5|NDUFS6|NDUFS7|NDUFS8|NDUFV1|NDUFV2|NDUFV3|	DOWN	hiPSC_vs_ESC
walking behavior	GO:0090659	27	1.19740531	0.01741	0.34879449	0.05005	0.77568057	0.817	NA	ABHD12|ARRB2|CEND1|CHD7|CLN8|CNTN2|CTNS|DAB1|DMRT3|DRD2|EFNB3|EPHA4|FXN|GLRB|HIPK2|HTRA2|KCNJ10|NPC1|OXR1|PSAP|SCN1A|SPG11|SPTBN4|TRH|UCHL1|ZIC1|ZMPSTE24|	DOWN	hiPSC_vs_ESC
M band	GO:0031430	23	1.22013328	0.01725	0.34899384	0.10888	1	0.382	NA	ALDOA|ANK1|ANK2|CMYA5|CRYAB|ENO1|FHL2|KCTD6|KLHL41|LMOD2|LRRC39|MYOM1|MYOM2|NBR1|OBSCN|OBSL1|PPP2R5A|S100A1|SMPX|SMTNL1|SPTBN1|TRIM63|TTN|	DOWN	hiPSC_vs_ESC
telomere maintenance via semi-conservative replication	GO:0032201	25	1.2221895	0.01676	0.34940772	0.04363	0.72253391	0.687	NA	DNA2|FEN1|PCNA|POLA1|POLA2|POLD1|POLD2|POLD3|POLD4|POLE|POLE2|POLE3|POLE4|PRIM1|PRIM2|RFC1|RFC2|RFC3|RFC4|RFC5|RPA1|RPA2|RPA3|RTEL1|UPF1|	DOWN	hiPSC_vs_ESC
axis specification	GO:0009798	74	0.9501629	0.04713828	0.34945293	0.20304054	0.72386066	0.89	NA	AHI1|ARL13B|AURKA|BASP1|BCOR|BMP4|BMPR1A|C2CD3|CDX4|CER1|CITED1|CITED2|COBL|CTNNB1|CXXC4|DDIT3|DLL1|EPB41L5|ETS2|FGF10|FOXA2|FRS2|FZD5|GDF3|GPC3|HEY2|HSPB11|IFT172|IRX4|KDM6A|LDB1|LHX1|LRP6|MDFI|MNS1|NODAL|NOTCH1|NOTCH2|NRARP|OTX2|PAX6|PCSK6|PGAP1|PITX2|PKD1L1|PLD6|PTCH1|RNF2|SENP2|SETDB2|SFRP1|SHH|SIX2|SIX3|SKI|SMAD2|SMAD4|SMAD6|SMO|SRF|STC1|STIL|TBX3|TBX6|TDGF1|TDRD5|TMED2|TTC8|WLS|WNT1|WNT3|WN…	UP	hiPSC_vs_ESC
acetyl-CoA metabolic process	GO:0006084	27	1.19828641	0.01685	0.34950985	0.0101	0.49381786	0.806	NA	AADAT|AASS|ACACA|ACACB|ACAT1|ACLY|ACSS1|ACSS2|DLAT|DLD|DLST|FASN|HMGCS1|HMGCS2|KYNU|MLYCD|MPC1|MPC2|MVD|MVK|NUDT7|PDHA1|PDHB|PDHX|PIPOX|PMVK|PPCS|	DOWN	hiPSC_vs_ESC
regulation of BMP signaling pathway	GO:0030510	78	0.94921944	0.04707066	0.34958262	0.13832313	0.77186565	0.841	NA	ABL1|ACVRL1|BMP4|BMPER|BMPR2|CDH5|CER1|CHRD|CHRDL1|CRB2|CTDSPL2|DKK1|DLX1|ENG|FBN1|FBXL15|FKBP8|FOXD1|FST|FSTL1|FSTL3|FZD1|GATA4|GDF3|GPC3|GREM1|GREM2|HES1|HIPK2|HTRA1|HTRA3|ILK|ITGA3|LEMD2|LEMD3|LRP2|MSX1|MSX2|NBL1|NEO1|NOG|NOTCH1|NOTCH2|NUMA1|PCSK6|PELO|PPM1A|RBPJ|RBPMS2|RNF165|SFRP1|SFRP2|SFRP5|SKI|SKIL|SKOR1|SMAD2|SMAD4|SMAD6|SMAD7|SMURF1|SMURF2|SORL1|SOST|SOSTDC1|SOX11|SPART|SULF1|TFAP2B|TOB…	UP	hiPSC_vs_ESC
negative regulation of response to endoplasmic reticulum stress	GO:1903573	43	1.02886207	0.04726647	0.34977189	0.31632218	0.68160292	0.827	NA	ATF6B|BCL2L1|BFAR|CLU|CREB3|CREB3L1|DERL2|DERL3|DNAJB9|DNAJC3|ERLEC1|GRINA|HERPUD1|HSPA1A|HSPA5|HYOU1|LRRK2|NCK1|NCK2|OPA1|OS9|PARK7|PDX1|PPP1R15A|PPP1R15B|PRKN|PTPN1|RACK1|SELENOS|SGTA|SVIP|SYVN1|TMBIM6|TXNDC12|UBAC2|UBE2G2|UBE2J1|UBXN1|USP14|USP25|WFS1|XBP1|YOD1|	UP	hiPSC_vs_ESC
U4/U6 x U5 tri-snRNP complex	GO:0046540	32	1.09221467	0.01713552	0.35012726	0.16306611	1	0.314	GO:0097526|spliceosomal tri-snRNP complex,	CD2BP2|EFTUD2|LSM2|LSM3|LSM4|LSM5|LSM6|LSM7|LSM8|PPIH|PRPF18|PRPF3|PRPF31|PRPF4|PRPF6|PRPF8|SART1|SART3|SNRNP200|SNRPB|SNRPD1|SNRPD2|SNRPD3|SNRPE|SNRPF|SNRPG|SNRPN|SNU13|TXNL4A|TXNL4B|USP39|ZMAT2|	DOWN	hiPSC_vs_ESC
spliceosomal tri-snRNP complex	GO:0097526	32	1.09221467	0.01713552	0.35012726	0.16306611	1	0.314	GO:0046540|U4/U6 x U5 tri-snRNP complex,	CD2BP2|EFTUD2|LSM2|LSM3|LSM4|LSM5|LSM6|LSM7|LSM8|PPIH|PRPF18|PRPF3|PRPF31|PRPF4|PRPF6|PRPF8|SART1|SART3|SNRNP200|SNRPB|SNRPD1|SNRPD2|SNRPD3|SNRPE|SNRPF|SNRPG|SNRPN|SNU13|TXNL4A|TXNL4B|USP39|ZMAT2|	DOWN	hiPSC_vs_ESC
organophosphate catabolic process	GO:0046434	143	0.88700181	0.017053	0.35018329	0.1954178	1	0.986	NA	ABCD1|ABHD12|ABHD16A|ABHD6|ACAT1|ACOT7|ADA|ADPGK|ALDOA|ALDOC|AMPD3|APOA2|BPGM|CNP|DCTPP1|DERA|DHTKD1|DNPH1|DUT|ENO1|ENO2|ENO3|ENO4|ENPP1|ENPP2|ENTPD2|ENTPD3|ENTPD4|FOXK1|FOXK2|GALK1|GAPDH|GCK|GDA|GDE1|GDPD1|GDPD3|GPCPD1|GPD1|GPD1L|GPI|GPX1|HINT1|HK1|HK2|HPRT1|IMPA1|IMPA2|INPP1|INPP5A|INPP5B|INPP5E|INPP5F|INPP5J|INPP5K|ITPA|LDHA|LIPG|MBD4|MLYCD|MTMR2|MTMR7|NAPEPLD|NEIL1|NEIL2|NT5C|NT5C2|NT5E|NT5M|…	DOWN	hiPSC_vs_ESC
mitochondrial respiratory chain complex assembly	GO:0033108	89	0.94416352	0.01613023	0.35051243	0.2270877	1	0.00639	NA	ACAD9|BCS1L|COA1|COA3|COA4|COA5|COX14|COX16|COX17|COX18|COX19|COX20|DMAC1|DMAC2|ECSIT|FASTKD3|FOXRED1|IMMP2L|LYRM7|NDUFA1|NDUFA10|NDUFA11|NDUFA12|NDUFA13|NDUFA2|NDUFA3|NDUFA5|NDUFA6|NDUFA7|NDUFA8|NDUFA9|NDUFAB1|NDUFAF1|NDUFAF2|NDUFAF3|NDUFAF4|NDUFAF5|NDUFAF6|NDUFAF7|NDUFAF8|NDUFB1|NDUFB10|NDUFB11|NDUFB2|NDUFB3|NDUFB4|NDUFB5|NDUFB6|NDUFB7|NDUFB8|NDUFB9|NDUFC1|NDUFC2|NDUFS1|NDUFS2|NDUFS3|NDUFS4|NDU…	DOWN	hiPSC_vs_ESC
regulation of calcium ion transmembrane transporter activity	GO:1901019	81	0.95198148	0.0177539	0.35055408	0.0366559	0.68742366	0.889	NA	ADRA2A|AHNAK|AKAP6|ANK2|ATP1A2|ATP1B1|ATP2A1|CACNA2D1|CACNB1|CACNB2|CACNB3|CACNB4|CALM1|CALM2|CALM3|CAMK2D|CASQ1|CBARP|CDK5|CRACR2A|CRHR1|DMD|DRD2|DRD4|DYSF|EHD3|FGF14|FKBP1A|FKBP1B|FMR1|GEM|GNB5|GPR35|GSTM2|GSTO1|HAP1|HPCA|HRC|HSPA2|HTT|JPH1|JPH2|JPH3|JPH4|JSRP1|KCNE2|KCNE3|MYO5A|NIPSNAP2|NOS1|NOS1AP|NPPA|OPRL1|P2RY6|PDE4B|PDE4D|PKD2|PLA2G6|PLCG2|PLN|PRKACA|REM2|RGN|RRAD|RYR2|S100A1|SELENON|SLC9…	DOWN	hiPSC_vs_ESC
apoptotic nuclear changes	GO:0030262	23	1.21912279	0.01725	0.35072153	0.02678	0.63210034	0.601	NA	ACIN1|ACVR1C|BLCAP|CASP3|CDK5RAP3|CECR2|DEDD2|DFFA|DFFB|DICER1|DNASE2|ENDOG|ERN2|EXOG|FOXL2|GPER1|H1F0|HMGB1|HMGB2|KPNA1|KPNB1|SHARPIN|TOP2A|	DOWN	hiPSC_vs_ESC
DNA-dependent DNA replication	GO:0006261	118	0.90897489	0.01768175	0.35081625	0.05932269	0.8175782	0.93	NA	ALYREF|ATAD5|ATRX|BAZ1A|BLM|BOD1L1|BRCA2|CCNE1|CCNE2|CDC34|CDC45|CDC6|CDK2AP1|CDK9|CDT1|CENPS|CENPX|DDX11|DNA2|DNAJA3|DONSON|EME1|EME2|ETAA1|EXD2|FANCM|FBH1|FEN1|GEN1|GINS1|GINS2|GINS3|GINS4|GMNN|HELB|HMGA1|LIG1|LIG3|LRWD1|MCM10|MCM2|MCM3|MCM4|MCM5|MCM6|MCM7|MCM9|MCMBP|MCMDC2|MGME1|MMS22L|MRE11|MSH3|NUCKS1|ORC1|ORC2|ORC3|ORC4|ORC5|ORC6|PCNA|PNKP|POLA1|POLA2|POLB|POLD1|POLD2|POLD3|POLD4|POLE|POLE2…	DOWN	hiPSC_vs_ESC
NADH dehydrogenase complex assembly	GO:0010257	58	0.99529704	0.01675311	0.351046	0.20432349	1	0.00257	GO:0032981|mitochondrial respiratory chain complex I assembly,	ACAD9|BCS1L|COA1|DMAC1|DMAC2|ECSIT|FOXRED1|NDUFA1|NDUFA10|NDUFA11|NDUFA12|NDUFA13|NDUFA2|NDUFA3|NDUFA5|NDUFA6|NDUFA7|NDUFA8|NDUFA9|NDUFAB1|NDUFAF1|NDUFAF2|NDUFAF3|NDUFAF4|NDUFAF5|NDUFAF6|NDUFAF7|NDUFAF8|NDUFB1|NDUFB10|NDUFB11|NDUFB2|NDUFB3|NDUFB4|NDUFB5|NDUFB6|NDUFB7|NDUFB8|NDUFB9|NDUFC1|NDUFC2|NDUFS1|NDUFS2|NDUFS3|NDUFS4|NDUFS5|NDUFS6|NDUFS7|NDUFS8|NDUFV1|NDUFV2|NDUFV3|NUBPL|OXA1L|TAZ|TIMM21|TIM…	DOWN	hiPSC_vs_ESC
mitochondrial respiratory chain complex I assembly	GO:0032981	58	0.99529704	0.01675311	0.351046	0.20432349	1	0.00263	GO:0010257|NADH dehydrogenase complex assembly,	ACAD9|BCS1L|COA1|DMAC1|DMAC2|ECSIT|FOXRED1|NDUFA1|NDUFA10|NDUFA11|NDUFA12|NDUFA13|NDUFA2|NDUFA3|NDUFA5|NDUFA6|NDUFA7|NDUFA8|NDUFA9|NDUFAB1|NDUFAF1|NDUFAF2|NDUFAF3|NDUFAF4|NDUFAF5|NDUFAF6|NDUFAF7|NDUFAF8|NDUFB1|NDUFB10|NDUFB11|NDUFB2|NDUFB3|NDUFB4|NDUFB5|NDUFB6|NDUFB7|NDUFB8|NDUFB9|NDUFC1|NDUFC2|NDUFS1|NDUFS2|NDUFS3|NDUFS4|NDUFS5|NDUFS6|NDUFS7|NDUFS8|NDUFV1|NDUFV2|NDUFV3|NUBPL|OXA1L|TAZ|TIMM21|TIM…	DOWN	hiPSC_vs_ESC
regulation of bone remodeling	GO:0046850	37	1.04950733	0.0476007	0.35161164	0.25139444	0.66057387	0.836	NA	ADAM8|ATP6AP1|BGLAP|CA2|CD38|CSK|DEF8|EGFR|GREM1|IL20RA|INPP5D|ITGB3|LEPR|LTBP3|MDK|NF1|P2RX7|PDK4|PLEKHM1|PPARGC1B|PRKCA|S1PR1|SFRP1|SPP1|SRC|SUCO|SYK|SYT7|TF|TFRC|TMEM119|TMEM64|TNFAIP3|TNFRSF11A|TNFRSF11B|TNFSF11|UBASH3B|	UP	hiPSC_vs_ESC
fatty acid catabolic process	GO:0009062	77	0.95486472	0.01669551	0.35163318	0.01527139	0.5453878	0.766	NA	ABCD1|ABCD3|ABHD16A|ACAA1|ACAA2|ACAD10|ACAD11|ACADL|ACADM|ACADS|ACADVL|ACAT1|ACAT2|ACBD5|ACOT8|ACOX1|ACOX2|ACOX3|ACOXL|AIG1|ALDH3A2|AMACR|AUH|BDH2|CEL|CPT1A|CPT1B|CPT1C|CPT2|CRAT|CROT|DECR1|DECR2|ECH1|ECHDC1|ECHDC2|ECHS1|ECI1|ECI2|EHHADH|ETFA|ETFB|ETFDH|FAAH|GCDH|GLYATL2|HACL1|HADH|HADHA|HADHB|HSD17B4|IVD|LIPE|LPIN1|LPIN2|LPIN3|MCAT|MCEE|MECR|MMAA|NUDT19|NUDT7|PCCA|PCCB|PCK2|PECR|PEX13|PEX2|PEX7|…	DOWN	hiPSC_vs_ESC
positive chemotaxis	GO:0050918	32	1.04460329	0.0476966	0.35168753	0.22741377	0.68373964	0.858	NA	ALKBH1|ANGPT1|BMP4|COLEC10|CORO1A|CX3CL1|FGF10|FGF2|FGF8|GDNF|GPNMB|HMGB1|HMGB2|LGALS3|LRP1|MET|MIF|NRP1|NTF3|PDGFB|PGF|PLXNB3|PTPRJ|ROBO3|SCG2|SCRIB|SEMA5A|TSC2|VEGFA|VEGFB|VEGFC|WNT5A|	UP	hiPSC_vs_ESC
regulation of Notch signaling pathway	GO:0008593	92	0.93439538	0.04785996	0.35225957	0.25162961	0.66034683	0.816	NA	AAK1|ADAM10|AKT1|ARRB1|ARRDC1|BCL6|BEND6|BMP2K|BMP7|CBFA2T2|CD46|CHAC1|CNTN6|CREBBP|DLK1|DLK2|DLL1|DLL3|DLX1|DLX2|DTX1|EGF|EGFL7|EGFR|ELF3|ENHO|EP300|EPN2|FBXW7|FGF10|GALNT11|GAS2|GATA2|GATA5|GDPD5|HES1|HEY1|HEY2|HIF1AN|IL6ST|ITGB1BP1|JAG1|JAG2|KAT2B|KIT|LFNG|LLGL1|LLGL2|MAML1|MAML2|MAML3|METTL3|MFNG|MMP14|NEPRO|NEURL1|NFKBIA|NOD2|NOS3|NOTCH1|NOTCH2NLC|NOTCH3|NOTCH4|NRARP|PDCD10|PEAR1|POFUT1|POGL…	UP	hiPSC_vs_ESC
regulation of mitotic spindle organization	GO:0060236	39	1.0640083	0.01664482	0.35237255	0.01959535	0.60968264	0.726	NA	ANKRD53|BORA|CCSAP|CEP97|CHMP1A|CHMP1B|CHMP2A|CHMP2B|CHMP3|CHMP4B|CHMP4C|CHMP5|CLTC|DCTN1|DRG1|DYNC1H1|FSD1|GNAI1|GPSM2|HNRNPU|HSPA1A|HSPA1B|MAP9|NUMA1|NUP62|PARP3|PDCD6IP|PKD1|PLK1|PSRC1|RAE1|SMC1A|SMC3|STAG1|STAG2|TACC3|TPR|TPX2|VPS4B|	DOWN	hiPSC_vs_ESC
actin cytoskeleton reorganization	GO:0031532	59	0.98437259	0.0487703	0.35264018	0.25054818	0.66088719	0.656	NA	ANTXR1|ANXA1|ARAP1|ATP2C1|AUTS2|BCAR1|BRSK2|CAPN10|CDC42BPA|CDC42BPB|CDC42BPG|CLDN19|CLDN3|CTTN|CXADR|DMTN|DTNBP1|EFS|EPS8|EZR|FARP2|FER|FGF10|FLNA|GAB1|GDPD2|GSN|INSRR|KIT|MICALL2|MINK1|MKLN1|MYH9|NEDD9|NRK|NRP1|PAK1|PARVA|PARVB|PARVG|PDLIM4|PHACTR1|PIP5K1A|PLEK2|PTK7|PTPN1|RALA|RAP2A|RHOA|RICTOR|S1PR1|S1PR2|SHC1|SIPA1L1|THSD7A|THSD7B|TNIK|TRPV4|WHAMM|	UP	hiPSC_vs_ESC
cellular response to mechanical stimulus	GO:0071260	68	0.96812373	0.04810803	0.35282086	0.19824246	0.71987778	0.884	NA	AGT|AKT1|ANKRD1|AQP1|ATP1A1|ATP1A2|BAD|BAG3|BAK1|BCL10|BNIP3|CASP2|CASP8|CASP8AP2|CD40|CHEK1|CNN2|COL1A1|CRADD|CYBA|DAG1|EGFR|ENG|F11R|FADD|FAS|GADD45A|GCLC|GJA1|GOT1|HABP4|HDAC4|IRF1|ITGA2|KCNJ2|LTBR|MAG|MAP2K4|MAP3K1|MAP3K14|MAP3K2|MAPK3|MAPK8|MTPN|MYD88|NFKB1|NPPA|PDE2A|PIEZO1|PIEZO2|PTGER4|PTPN11|RAC1|RIPOR2|SCX|SLC2A1|SLC38A2|SLC9A1|SOX9|TLR3|TLR4|TLR5|TMEM150C|TNFRSF10A|TNFRSF10B|TNFRSF1A|T…	UP	hiPSC_vs_ESC
solute:cation symporter activity	GO:0015294	69	0.94796621	0.04876535	0.3532263	0.21232209	0.72971283	0.851	NA	MFSD3|SLC10A3|SLC10A4|SLC11A2|SLC12A1|SLC12A2|SLC12A4|SLC12A5|SLC12A6|SLC12A7|SLC12A8|SLC12A9|SLC13A3|SLC13A5|SLC15A1|SLC15A2|SLC15A3|SLC15A4|SLC17A5|SLC17A7|SLC18A2|SLC1A1|SLC1A2|SLC1A3|SLC1A6|SLC20A1|SLC20A2|SLC22A3|SLC23A2|SLC25A3|SLC28A2|SLC28A3|SLC2A10|SLC2A12|SLC2A13|SLC2A6|SLC2A8|SLC32A1|SLC33A1|SLC34A2|SLC36A1|SLC38A1|SLC45A1|SLC45A3|SLC45A4|SLC4A10|SLC4A4|SLC4A5|SLC4A7|SLC4A8|SLC5A2|SLC5…	UP	hiPSC_vs_ESC
regulation of AMPA receptor activity	GO:2000311	22	1.27165855	0.0166	0.35324456	0.04723	0.74893286	0.695	NA	ADRB2|ARC|CACNG4|CACNG5|CACNG7|CACNG8|CNIH2|CNIH3|GSG1L|MAPK8IP2|MEF2C|MINK1|NLGN1|NLGN2|NLGN3|RELN|SHANK1|SHANK2|SHANK3|SHISA6|SHISA7|SHISA9|	DOWN	hiPSC_vs_ESC
carbohydrate catabolic process	GO:0016052	94	0.92463632	0.01798375	0.35339359	0.15819977	1	0.971	NA	ABHD10|ADPGK|AGL|AKR1A1|ALDH1A1|ALDOA|ALDOC|BAD|BPGM|CALM1|CRYL1|CTBS|DCXR|DERA|DHDH|DHTKD1|ENO1|ENO2|ENO3|ENO4|ENOSF1|FOXK1|FOXK2|FUT1|FUT10|FUT2|FUT4|FUT8|FUT9|GAA|GALE|GALK1|GALK2|GALM|GALT|GAPDH|GCK|GK|GK5|GLB1|GLYCTK|GM2A|GPD2|GPI|GUSB|HEXB|HK1|HK2|IDNK|KHK|LDHA|LRP5|MAN2B1|MAN2B2|MAN2C1|MANBA|MGAM|NAGA|NEU1|NEU3|NEU4|NUDT5|OGDH|OGDHL|PFKFB1|PFKFB2|PFKL|PFKM|PFKP|PGAM1|PGAM2|PGAM4|PGD|PGK1|P…	DOWN	hiPSC_vs_ESC
bone remodeling	GO:0046849	40	1.02734097	0.0481004	0.35339596	0.29894401	0.67832213	0.81	NA	ACP5|ADRB2|CCDC154|CTHRC1|CTNNB1|CTSK|EFNA2|EFNA4|EPHA2|GJA1|HTR1B|IHH|LGR4|LRP5|LRP5L|LRP6|LRRK1|LTBP3|MITF|NCDN|NOTCH2|NOX4|P3H4|PTH1R|PTK2B|PTN|RAB3D|RAC1|RAC2|RASSF2|SNX10|SRC|TCIRG1|TGFB1|TGFB3|TNFSF11|TPH1|TPP1|TRAF6|ZNF675|	UP	hiPSC_vs_ESC
glomerular epithelium development	GO:0072010	20	1.15599082	0.04873	0.35359383	0.03307	0.93667924	0.811	NA	BASP1|BMP4|CD24|CD34|FOXC1|FOXC2|FOXJ1|IQGAP1|JAG1|KLF15|LAMB2|MAGI2|MYO1E|NOTCH2|NPHS1|PECAM1|PODXL|PROM1|PTPRO|WT1|	UP	hiPSC_vs_ESC
regulation of epidermal growth factor receptor signaling pathway	GO:0042058	75	0.9485395	0.04833645	0.35386417	0.26749361	0.66460753	0.823	NA	ADAM17|ADORA1|ADRA2A|AFAP1L2|AGT|AKT1|APP|ARAP1|ARHGEF7|CBL|CBLB|CBLC|CDC42|CDH13|CEACAM1|CHMP6|CNOT9|DAB2IP|DOK1|DUSP3|EGF|EGFR|EPN1|EPS15|EPS15L1|ERRFI1|FBXW7|FER|GPER1|GPRC5A|GRB2|HAP1|HBEGF|HGS|HIP1|HIP1R|IFI6|ITGA1|MMP9|MVB12A|MVB12B|NCK2|NEURL1|NUP62|PDE6G|PLAUR|PSEN1|PTPN12|PTPN2|PTPN3|PTPRJ|RAB7A|RHBDF1|RHBDF2|RNF115|RNF126|SH3GL2|SH3KBP1|SHC1|SHKBP1|SNX5|SNX6|SOCS4|SOCS5|SOS1|SPRY1|SPRY2…	UP	hiPSC_vs_ESC
positive regulation of positive chemotaxis	GO:0050927	21	1.16407572	0.04873	0.35421966	0.02802	1	0.809	NA	AGER|ARTN|AZU1|CASR|CDH13|CXCL12|F2RL1|F3|F7|FGF10|ITGA2|KDR|NTF3|NTRK3|PGF|S1PR1|SCG2|SMAD3|VEGFA|VEGFB|VEGFC|	UP	hiPSC_vs_ESC
negative regulation of Rho protein signal transduction	GO:0035024	20	1.16442395	0.04873	0.35484771	0.11768	0.73675573	0.494	NA	ABL2|ARHGAP35|ARHGAP42|BCL6|CCDC125|CUL3|DLC1|FLCN|HEG1|ITGA3|ITGB1|KANK1|KCTD10|KCTD13|MET|RASIP1|RIPOR2|SCAI|STMN1|TNFAIP1|	UP	hiPSC_vs_ESC
regulation of extrinsic apoptotic signaling pathway via death domain receptors	GO:1902041	51	0.99801704	0.04861511	0.35527093	0.20096818	0.72274634	0.849	NA	ARHGEF2|ATF3|BCL2L1|BMP5|BMPR1B|BRCA1|CASP8|CFLAR|FADD|FAF1|FAIM|FAIM2|FAS|FEM1B|FGA|FGB|FGG|GPX1|HMGB2|HMOX1|ICAM1|ITPRIP|LGALS3|MADD|NOS3|PARK7|PEA15|PMAIP1|PTEN|RAF1|RFFL|RIPK1|RNF34|SCRT2|SERPINE1|SFRP1|SFRP2|SKIL|SP100|STK3|STK4|STX4|THBS1|TIMP3|TMBIM1|TMC8|TNFAIP3|TNFRSF10A|TNFRSF10B|TRADD|TRAF2|	UP	hiPSC_vs_ESC
phagocytic cup	GO:0001891	22	1.15873924	0.04873	0.35547799	0.03307	1	0.539	NA	ABCA7|ADGRB1|AIF1|ANXA1|ARHGAP12|ARHGAP25|CDC42SE2|CORO1A|DNM2|LCP1|MCOLN1|MEGF10|PEAR1|PIP5K1C|RAB11FIP2|RAB31|RACK1|SH3BP1|SNX5|SYT11|TLR4|TRIP10|	UP	hiPSC_vs_ESC
phosphatidylinositol-mediated signaling	GO:0048015	67	0.96628691	0.04938064	0.35642581	0.22524893000000001	0.70672065	0.833	NA	AKT1|C1QBP|CA8|EDN1|ERBB2|ERBB3|EXOC1|EZR|FGFR1|GAB2|GATA3|GPR143|GSN|IGF1R|INPP5F|IRS1|IRS2|KBTBD2|KCNH1|LTK|NCS1|NF1|NGF|NPR3|NTRK1|NYAP1|OGT|PDGFRA|PDGFRB|PEAR1|PI4KA|PI4KAP1|PI4KAP2|PI4KB|PIK3C2A|PIK3C2B|PIK3C3|PIK3CA|PIK3CB|PIK3CD|PIK3R1|PIK3R2|PIK3R5|PITPNM2|PLCB1|PLCB2|PLCB3|PLCB4|PLCD1|PLCD3|PLCD4|PLCE1|PLCG1|PLCG2|PLCH1|PLCH2|PLCL1|PLCL2|PLEKHA1|PREX2|PTAFR|RHOA|RPS6KB1|SIRT2|TYRO3|ZFP36…	UP	hiPSC_vs_ESC
neuromuscular process	GO:0050905	84	0.93799194	0.01853269	0.35734163	0.05003022	0.77831101	0.97	NA	AARS|ABL1|ABR|ADARB1|ADCY5|ADORA2A|AGTPBP1|ALDH1A3|APP|ATP8A2|BACE1|BCR|BLOC1S4|CAMTA1|CDH23|CHD8|CLN3|CLN8|CNTNAP1|CSMD1|CTNNA2|DCTN1|DLG4|DRD2|DVL1|FABP7|FGF12|FXN|GAA|GCH1|GIGYF2|GLRB|GM2A|GRID2|GRIN1|GRIN2A|GRIN2D|HERC1|HEXB|HOXA1|IGDCC3|JPH3|JPH4|KCNA1|KCNAB2|MECP2|MYCBP2|MYH10|MYO7A|NBN|NEFL|NLGN2|NPAS1|NR4A3|NRXN1|OPA3|PAFAH1B1|PCDH15|PENK|PNKD|POMK|POU4F1|PRKN|PRRT2|PSAP|PTEN|RAC3|RBFOX2|…	DOWN	hiPSC_vs_ESC
ribonucleotide catabolic process	GO:0009261	30	1.1544778	0.01848	0.35800642	0.09737	0.98740393	0.807	NA	ABCD1|ACAT1|ACOT7|AMPD3|ENTPD4|HINT1|HPRT1|ITPA|MLYCD|NT5E|NUDT10|NUDT11|NUDT16|NUDT18|NUDT3|NUDT4|NUDT7|NUDT9|PDE10A|PDE2A|PDE4A|PDE4B|PDE4C|PDE4D|PDE5A|PDE7A|PDE8A|PDE8B|PDE9A|PRTFDC1|	DOWN	hiPSC_vs_ESC
regulation of mitotic spindle assembly	GO:1901673	22	1.25842696	0.01833	0.35848243	0.018	0.591408	0.654	NA	CCSAP|CEP97|CHMP1A|CHMP1B|CHMP2A|CHMP2B|CHMP3|CHMP4B|CHMP4C|CHMP5|DRG1|HNRNPU|HSPA1A|HSPA1B|PDCD6IP|PLK1|SMC1A|SMC3|STAG1|STAG2|TPR|VPS4B|	DOWN	hiPSC_vs_ESC
negative regulation of signaling receptor activity	GO:2000272	37	1.05699605	0.01845825	0.3592798	2.996e-8	1.758e-5	0.676	NA	CALCR|CBL|CBLB|CBLC|CHMP6|CNRIP1|CRHBP|DKK1|DKK3|DKKL1|EPHB2|ERRFI1|GPRC5A|HFE|IL18BP|LRPAP1|LY6E|LY6H|LYNX1|LYPD1|LYPD6|MTRNR2L1|MTRNR2L8|PCSK9|PPARGC1A|PSEN1|PTEN|RAMP3|SNX6|SOCS4|SOCS5|TSG101|VPS25|WFIKKN1|ZFYVE28|ZGPAT|ZNF653|	DOWN	hiPSC_vs_ESC
negative regulation of protein modification by small protein conjugation or removal	GO:1903321	81	0.94943337	0.0187364	0.3595812	0.04371551	0.71815843	0.963	NA	ABL1|ADGRB1|AKT1|ARRB1|ARRB2|ATG5|BAG2|BAG5|CAMLG|CAPN3|CAV1|CDK5|CHP1|COPS9|CRY1|CTNNB1|DNAJA1|DTX3L|DYSF|FBXO5|FYN|GCLC|GLMN|GNL3L|GPS2|GTPBP4|HDAC8|HMG20A|HMG20B|HSPA1A|HSPA1B|ISG15|IVNS1ABP|LIMK1|MAD2L1|MAD2L2|MAGEA2|MARCH7|MTOR|N4BP1|NXN|OGT|OTUB1|PARK7|PARP10|PER2|PIAS3|PINX1|PLAA|PRKCE|PRKCG|PRMT3|PRR7|PSEN1|RASD2|RELA|RPL11|RPL23|RPL5|RPS3|RPS7|SENP2|SH3RF2|SMAD7|SOX4|SPOPL|SQSTM1|SVBP|TA…	DOWN	hiPSC_vs_ESC
transferase activity, transferring pentosyl groups	GO:0016763	48	1.02061735	0.01893492	0.36170098	7.93e-8	4.071e-5	0.681	NA	APRT|ART3|ART5|GXYLT1|GXYLT2|HPRT1|LARGE1|LARGE2|MTAP|NAMPT|NAPRT|PARP1|PARP10|PARP11|PARP12|PARP14|PARP15|PARP16|PARP2|PARP3|PARP4|PARP6|PARP8|PARP9|PNP|POGLUT1|PPAT|PRTFDC1|QPRT|QTRT1|QTRT2|RXYLT1|SIRT1|SIRT2|SIRT3|SIRT4|SIRT5|SIRT6|TIPARP|TNKS|TNKS2|TYMP|UMPS|UPP1|XXYLT1|XYLT1|XYLT2|ZC3HAV1|	DOWN	hiPSC_vs_ESC
ATP generation from ADP	GO:0006757	35	1.08430232	0.01908577	0.36289471	0.11574821	1	0.836	NA	ADPGK|AK9|ALDOA|ALDOC|BPGM|DHTKD1|ENO1|ENO2|ENO3|ENO4|FOXK1|FOXK2|GALK1|GAPDH|GCK|GPI|HK1|HK2|LDHA|OGDH|OGDHL|PFKFB1|PFKFB2|PFKL|PFKM|PFKP|PGAM1|PGAM2|PGAM4|PGK1|PGM1|PGM2L1|PKLR|PKM|TPI1|	DOWN	hiPSC_vs_ESC
ciliary basal body-plasma membrane docking	GO:0097711	95	0.92186277	0.0192085	0.36354523	0.29771786	1	0.464	NA	ACTR1A|AHI1|AKAP9|ALMS1|B9D1|B9D2|C2CD3|CC2D2A|CCP110|CDK1|CDK5RAP2|CENPJ|CEP131|CEP135|CEP152|CEP162|CEP164|CEP192|CEP250|CEP290|CEP41|CEP57|CEP63|CEP70|CEP72|CEP76|CEP78|CEP83|CEP89|CEP97|CETN2|CKAP5|CLASP1|CNTRL|CSNK1D|CSNK1E|DCTN1|DCTN2|DCTN3|DYNC1H1|DYNC1I2|DYNLL1|FBF1|FGFR1OP|HAUS1|HAUS2|HAUS3|HAUS4|HAUS5|HAUS6|HAUS7|HAUS8|HSP90AA1|IQCB1|KIF24|MAPRE1|MARK4|MKS1|NDE1|NEDD1|NEK2|NINL|NPHP1|NP…	DOWN	hiPSC_vs_ESC
columnar/cuboidal epithelial cell development	GO:0002066	43	1.02274777	0.05069021	0.36523627	0.14325123	0.7833992	0.868	NA	BMP4|BMP5|C1GALT1|CDK6|CDKN1A|DLL1|FGFR1|GPAT4|HIF1A|HNF4A|INSM1|KLF5|LRTOMT|MYO7A|NKX3-2|PAFAH1B1|PAX6|PDPK1|PDZD7|PRDM1|RARA|RARB|RARG|RFX3|RIPOR2|SCRIB|SEC24B|SIDT2|SLC4A7|SLC9A3R1|SLITRK6|SMO|SOD1|SPDEF|STRC|TIGAR|TMC1|TRIOBP|TYMS|WDPCP|WHRN|WNT5A|YIPF6|	UP	hiPSC_vs_ESC
specific granule	GO:0042581	123	0.90012954	0.05090939	0.36617313	0.23965337	0.657047	0.822	NA	ACAA1|ADAM10|ADAM8|ADGRG3|AGPAT2|ALDH3B1|ANO6|ANXA11|ANXA3|AP1M1|ARG1|ARMC8|ATP11A|ATP6V1D|ATP8A1|ATP8B4|B2M|BST1|CANT1|CD177|CD36|CD47|CD53|CD59|CD93|CEACAM1|CEP290|CFP|CHI3L1|CHRNB4|CKAP4|CLCN3|CMTM6|CNN2|CRACR2A|CTSD|CTSZ|CXCL1|CYBA|CYBB|CYFIP1|DEGS1|DGAT1|DNAJC5|DNASE1L1|DOCK2|ERP44|FRK|GGH|GHDC|GSDMD|HGSNAT|HMOX2|HPSE|HVCN1|ILF2|ITGAM|ITGAV|ITGB2|JUP|KCNAB2|KPNB1|LAIR1|LAMTOR1|LAMTOR2|LAMTOR…	UP	hiPSC_vs_ESC
regulation of cytokine biosynthetic process	GO:0042035	71	0.94331915	0.05235523	0.36756059	0.22103106	0.72621966	0.883	NA	AGER|AKAP12|APOA2|APP|ASB1|AZU1|BCL10|BCL3|CARD11|CARD9|CD276|CD4|CD74|CEBPB|CEBPG|CYBB|EBI3|EGR1|ERRFI1|FOXJ1|FOXP3|GATA3|GLMN|HMOX1|HSPB1|IGF2BP1|IGF2BP2|IGF2BP3|INHA|INHBA|INPP5D|IRF1|IRF4|JAK2|KLF4|LAG3|LTB|MAP2K3|MAP2K5|MAPKAPK2|MAST2|NFKB1|NLRP12|NMI|PRKCQ|PSEN1|PTAFR|RELA|RNF128|SFTPD|SIGIRR|SPN|STAT3|STAT5B|SYK|TBK1|THBS1|TIA1|TICAM1|TIRAP|TLR3|TLR4|TLR6|TNFRSF8|TRAF6|TRIB2|UBE2J1|WNT5A|Z…	UP	hiPSC_vs_ESC
insulin secretion	GO:0030073	30	1.07748997	0.05233	0.36801252	0.03033	1	0.698	NA	ACVR2B|ANXA1|CAMK2G|CPLX1|CYB5R4|FAM3B|FKBP1B|GAL|HNF1A|HNF1B|ILDR2|MAFA|MYO5A|PARK7|PCLO|PDX1|PTPRN|PTPRN2|RAB11B|RAB11FIP2|RAB11FIP5|RAF1|RAPGEF4|RIMS2|SELENOT|SMAD2|SNX19|STX1A|STXBP3|VGF|	UP	hiPSC_vs_ESC
receptor internalization	GO:0031623	51	0.99221982	0.05228944	0.36835804	0.22101088	0.72673475	0.888	NA	ACHE|ACKR3|ADM|AP2B1|AP2M1|ARRB1|ARRB2|CACNG4|CACNG8|CALCRL|CALY|CAV1|CD36|CD81|CD9|CEACAM1|CLTC|CNTN2|CXCR2|DNM1|DNM2|DNM3|DRD2|EPS15|EZR|GRB2|GRIA1|GRK2|GRK3|GRK4|GTF2H2|HTR1B|ITGB1|ITGB2|LDLRAP1|LRP1|MX1|MX2|NEDD4|PICALM|RAB31|RAB5A|RAMP1|RAMP2|RAMP3|SCYL2|SNAP25|SNCA|SNX1|SYK|TFRC|	UP	hiPSC_vs_ESC
receptor catabolic process	GO:0032801	25	1.11940496	0.0522	0.36835979	0.04614	0.86528301	0.702	NA	AP2A1|AP2A2|AP2B1|AP2M1|AP2S1|BECN1|CAPN1|CDK5|CLTA|CLTC|GPRASP1|KIF16B|LGMN|MVB12A|NEDD4|PCSK9|PIK3R4|RNF43|SH3GLB1|SMURF1|SNX25|TGFB1|UVRAG|VLDLR|ZNRF3|	UP	hiPSC_vs_ESC
renal system vasculature development	GO:0061437	21	1.15412682	0.05195	0.36849508	0.03307	0.94977965	0.844	GO:0061440|kidney vasculature development,	ACTA2|ANGPT1|ANGPT2|BMP4|CD34|EGR1|FOXC2|GPR4|HES1|NOTCH1|NOTCH2|NOTCH3|NRP1|OSR1|PDGFB|PDGFRA|PDGFRB|PECAM1|PKD2|TCF21|TEK|	UP	hiPSC_vs_ESC
kidney vasculature development	GO:0061440	21	1.15412682	0.05195	0.36849508	0.03307	0.94977965	0.844	GO:0061437|renal system vasculature development,	ACTA2|ANGPT1|ANGPT2|BMP4|CD34|EGR1|FOXC2|GPR4|HES1|NOTCH1|NOTCH2|NOTCH3|NRP1|OSR1|PDGFB|PDGFRA|PDGFRB|PECAM1|PKD2|TCF21|TEK|	UP	hiPSC_vs_ESC
pattern recognition receptor signaling pathway	GO:0002221	97	0.9187797	0.05206817	0.36869651	0.25070161	0.66086746	0.968	NA	ALPK1|APOB|BCL10|BIRC2|BIRC3|BTK|CASP8|CD36|CHUK|CNPY3|COLEC12|CTSB|CTSK|CTSL|CYLD|DDX58|EPG5|FADD|FGA|FGB|FGG|HMGB1|HSP90B1|HSPD1|IFIH1|IKBKB|IKBKE|IKBKG|INAVA|IRAK1|IRAK2|IRAK3|IRAK4|IRF3|IRF7|ITCH|ITGAM|ITGB2|LGALS9|LGMN|LSM14A|LYN|MAP2K6|MAP3K1|MAP3K7|MAPKAPK2|MAPKAPK3|MYD88|NFKBIA|NOD1|NOD2|OTULIN|PIK3AP1|PIK3C3|PIK3R4|PRKCE|RAB11FIP2|RELA|RFTN1|RIPK1|RIPK2|RPS27A|RPS6KA3|S100A1|S100A14|SCAR…	UP	hiPSC_vs_ESC
MAP kinase kinase kinase activity	GO:0004709	23	1.11371947	0.0522	0.3689938	0.07939	0.75826681	0.211	NA	EGFR|MAP3K1|MAP3K10|MAP3K11|MAP3K12|MAP3K13|MAP3K14|MAP3K15|MAP3K2|MAP3K20|MAP3K21|MAP3K3|MAP3K4|MAP3K5|MAP3K6|MAP3K7|MAP3K8|MAP3K9|RAF1|RIPK1|TAOK1|TAOK2|TAOK3|	UP	hiPSC_vs_ESC
keratinocyte differentiation	GO:0030216	73	0.94454106	0.05139156	0.368995	0.32346195	0.67778482	0.754	NA	ADAM9|AKR1C3|ANXA1|ASAH1|BCL11B|BCR|CAPN1|CAPNS1|CASP3|CDH3|CLIC4|CNFN|CYP26B1|DNASE1L2|DSC2|DSC3|DSG2|DSP|EPHA2|EVPL|EXPH5|FLNB|FOSL2|FURIN|IFT74|INTU|IRF6|JAG1|JUP|KAZN|KDF1|KLK13|KLK14|KLK5|KRT10|KRT15|KRT18|KRT19|KRT7|KRT8|KRT80|LATS1|MAP2K1|MED1|NOTCH1|PALLD|PAX6|PCSK6|PERP|PIP5K1A|PKP1|PKP2|PKP3|PKP4|POU3F1|PPHLN1|PPL|PRSS8|PSAP|RBPJ|SAV1|SFN|SHARPIN|SPINK5|ST14|STK4|TGM1|TMEM79|TSG101|TXNI…	UP	hiPSC_vs_ESC
negative regulation of alpha-beta T cell differentiation	GO:0046639	22	1.15245787	0.05195	0.36913261000000003	0.02802	1	0.859	NA	ANXA1|BCL6|CBFB|FOXP3|GLI3|HLX|HMGB1|IHH|IL4R|JAK3|LOXL3|RC3H1|RC3H2|RUNX1|RUNX3|SHH|SMAD7|SOCS1|SOCS5|TNFSF4|ZBTB7B|ZC3H12A|	UP	hiPSC_vs_ESC
phenol-containing compound metabolic process	GO:0018958	65	0.96323991	0.05155083	0.36949258	0.18393534	0.70600227	0.88	NA	AKR1B1|AOC2|ATP7A|BCL2|BTBD9|CGA|CITED1|COMT|CPQ|CRYM|CTNS|CYP2E1|DDC|DDT|DIO2|DIO3|DRD2|DRD4|DUOX1|EPAS1|FAH|GATA3|GCH1|GCNT4|GPR37|GRIN2A|HAND2|HPRT1|HTR1A|INSM1|LRTOMT|MAOA|MAOB|MC1R|MED1|MOXD1|MTPN|MYO5A|NPR1|NR4A2|OCA2|PAH|PDE1B|PMEL|PNMT|PRKN|RNF180|SLC16A10|SLC16A2|SLC5A5|SLC6A3|SNCA|SNCAIP|SNCB|SRD5A1|STAR|SULT1A1|SULT1A2|SULT1A3|SULT1A4|SULT1B1|TGFB2|TPH1|TRPC1|TYRP1|	UP	hiPSC_vs_ESC
diacylglycerol metabolic process	GO:0046339	20	1.15345902	0.05195	0.36977236	0.05051	0.82647239	0.386	NA	ANG|APOA2|DAGLA|DAGLB|DGAT1|DGAT2|DGKA|DGKB|DGKD|DGKE|DGKG|DGKH|DGKI|DGKK|DGKQ|DGKZ|GPAT4|LIPE|PGS1|PLCE1|	UP	hiPSC_vs_ESC
neurotrophin signaling pathway	GO:0038179	28	1.09535265	0.05189	0.36998651	0.05655	0.79266502	0.786	NA	AKT1S1|BCAR1|BDNF|CASP3|CORO1A|DDIT4|FRS2|GRB2|HAP1|KIDINS220|MAGI2|NDN|NGF|NGFR|NTF3|NTF4|NTRK1|NTRK2|NTRK3|PTPN11|RAF1|RAP1A|RAPGEF1|RAPGEF2|SORT1|SOS1|SRC|ZFYVE27|	UP	hiPSC_vs_ESC
trans-Golgi network membrane	GO:0032588	83	0.94299788	0.05185943	0.37041162	0.33367169	0.6784107	0.106	NA	AFTPH|AP1B1|AP1G1|AP1M1|AP1M2|AP1S1|AP1S2|AP1S3|AP4B1|AP4E1|AP4M1|AP4S1|APP|ARFIP1|ARFIP2|ARFRP1|ARL1|ATP7B|BAIAP3|BOK|CALN1|CD74|CLBA1|CLIP3|CLTA|CLTC|CLVS1|CLVS2|COG1|COG2|COG3|COG4|COG5|COG6|COG7|COG8|GOLPH3L|HLA-DPA1|HLA-DPB1|HLA-DQB1|HLA-DRA|HLA-DRB1|HLA-DRB5|IGF2R|KIF13A|LGR5|LGR6|LLGL1|M6PR|MARCH1|MMP24|MYO1B|NSG1|PICK1|RAB31|RAB43|RAB6A|RAB8A|RAB9A|RABEPK|RGP1|RHOBTB3|RIC1|SCAMP1|SCAMP2|S…	UP	hiPSC_vs_ESC
regulation of intrinsic apoptotic signaling pathway	GO:2001242	148	0.88165523	0.05290773	0.37080555	0.14532185	0.78325042	0.979	NA	ACKR3|AKT1|ARHGEF2|ATAD5|BAD|BAG5|BAX|BBC3|BCAP31|BCL2|BCL2L1|BCL2L10|BCL2L11|BCL2L12|BCL2L2|BCLAF1|BDKRB2|BECN1|BID|BMF|BOK|CAV1|CCAR2|CD44|CD74|CDKN2D|CLU|CREB3|CREB3L1|CXCL12|CYLD|DAPK2|DDIAS|DDIT3|DDX3X|DNAJA1|DNM1L|EIF2AK3|ELL3|ENO1|EPO|ERP29|FBH1|FBXW7|FIGNL1|FIS1|FLCN|GPX1|GRINA|GSDME|HDAC1|HERPUD1|HIF1A|HNRNPK|HSPA1A|HSPB1|HTRA2|HYOU1|IL20RA|ING2|IVNS1ABP|KDM1A|LCK|LRRK2|MAPK7|MAPK8IP1|MA…	UP	hiPSC_vs_ESC
phospholipase activity	GO:0004620	75	0.94396209	0.0518464	0.37096372	0.29303129	0.67535325	0.71	NA	ABHD12|ABHD16A|ABHD3|ABHD6|ASPG|BDKRB2|CASR|CHRM3|CLC|DDHD1|DDHD2|EDNRA|ENPP2|F2RL2|FAM83B|GDE1|GDPD1|GDPD3|GDPD5|GPLD1|HMOX1|LIPG|LIPH|LPL|LYPLA1|LYPLAL1|NAPEPLD|NOTUM|PDIA3|PITPNM3|PLA2G12A|PLA2G12B|PLA2G15|PLA2G2A|PLA2G3|PLA2G4A|PLA2G4B|PLA2G4C|PLA2G6|PLA2G7|PLB1|PLBD1|PLBD2|PLCB1|PLCB2|PLCB3|PLCB4|PLCD1|PLCD3|PLCD4|PLCE1|PLCG1|PLCG2|PLCH1|PLCH2|PLCL1|PLCL2|PLD1|PLD2|PLD3|PLD6|PNPLA3|PNPLA6|PN…	UP	hiPSC_vs_ESC
regulation of ossification	GO:0030278	159	0.87787616	0.05314596	0.37184068	0.13924915	0.77492719	0.982	NA	ACVR1|ACVR2A|ACVR2B|ADGRV1|ADRB2|AHSG|ANKH|ANO6|ATP2B1|ATP6AP1|ATRAID|AXIN2|BCL2|BCOR|BGLAP|BMP2|BMP2K|BMP4|BMP7|BMPR1A|BMPR1B|BMPR2|CDK6|CEBPA|CEBPB|CEBPD|CHRD|CHSY1|CITED1|CLIC1|CSF1|CTHRC1|CTNNB1|CTNNBIP1|CYP27B1|DDR2|DDX5|DHRS3|DKK1|ECM1|EGR2|ENPP1|ESRRA|FAM20C|FBN2|FBXO5|FGF23|FGFR2|FZD9|GDF10|GDPD2|GLI1|GLI3|GNAS|GPM6B|GREM1|HAND2|HDAC4|HDAC7|HIF1A|HOXA2|ID1|ID2|ID3|IFITM1|IGFBP5|IL6R|IL6ST…	UP	hiPSC_vs_ESC
neurotransmitter receptor complex	GO:0098878	43	1.03525996	0.01992236	0.37191426	0.10873302	1	0.812	NA	ABHD12|ABHD6|CACNG4|CACNG5|CACNG7|CACNG8|CNIH2|CNIH3|CPT1C|DLG1|DLG2|DLG3|DLG4|EPS8|GRIA1|GRIA3|GRID2|GRIK1|GRIK2|GRIK3|GRIK5|GRIN1|GRIN2A|GRIN2B|GRIN2D|GRIN3B|HTR3A|LRRC1|LRRC7|NLGN1|OLFM2|OLFM3|PORCN|PTK2B|SCRIB|SHANK1|SHANK2|SHANK3|SHISA6|SHISA7|SHISA9|SYNJ2BP|VWC2|	DOWN	hiPSC_vs_ESC
respiratory chain complex	GO:0098803	70	0.95434135	0.02010681	0.37197603	0.31420235	1	0.146	NA	BCS1L|COA3|COX4I1|COX5A|COX6A1|COX6B1|COX7B|COX8A|CYC1|DMAC1|DMAC2|FOXRED1|MTCO2P12|NDUFA1|NDUFA10|NDUFA11|NDUFA12|NDUFA13|NDUFA2|NDUFA3|NDUFA4|NDUFA4L2|NDUFA5|NDUFA6|NDUFA7|NDUFA8|NDUFA9|NDUFAB1|NDUFAF1|NDUFB1|NDUFB10|NDUFB11|NDUFB2|NDUFB3|NDUFB4|NDUFB5|NDUFB6|NDUFB7|NDUFB8|NDUFB9|NDUFC1|NDUFC2|NDUFC2-KCTD14|NDUFS1|NDUFS2|NDUFS3|NDUFS4|NDUFS5|NDUFS6|NDUFS7|NDUFS8|NDUFV1|NDUFV2|NDUFV3|SDHA|SDHAF4…	DOWN	hiPSC_vs_ESC
RNA 3'-end processing	GO:0031123	116	0.90450734	0.01984329	0.37212957	0.09018385	0.96203919	0.687	NA	AHCYL1|ALYREF|APP|CASC3|CDC40|CDC73|CHTOP|CLP1|CPSF1|CPSF2|CPSF3|CPSF4|CPSF6|CPSF7|CSTF1|CSTF2|CSTF2T|CSTF3|DDX39A|DDX39B|DHX38|DKC1|EIF4A3|ELAC1|ELAC2|ERI1|ERI3|EXOSC10|EXOSC2|EXOSC3|EXOSC4|EXOSC5|EXOSC6|EXOSC7|EXOSC8|EXOSC9|FBL|FBLL1|FIP1L1|GRSF1|HSD17B10|INTS1|INTS12|INTS14|INTS2|INTS5|INTS6|INTS6L|INTS7|INTS8|LEO1|LIN28A|LIN28B|LSM11|MAGOH|MAGOHB|MTPAP|NCBP1|NCBP2|NUDT21|PABPC1|PABPC1L|PABPN1…	DOWN	hiPSC_vs_ESC
regulation of phosphatidylinositol 3-kinase activity	GO:0043551	47	1.00940857	0.05330461	0.37231641	0.24743132	0.66072849	0.811	NA	AGAP2|AMBRA1|ATG14|CCKBR|CD19|CDC42|CISH|DAB2IP|EPHA8|FGF2|FGFR3|FLT1|FLT3|IRS1|KIT|KLF4|LYN|NOD2|PDGFB|PDGFRA|PDGFRB|PIK3IP1|PIK3R1|PIK3R2|PIK3R3|PIK3R4|PIK3R5|PRKD1|PTK2|PTK2B|RUBCN|SOCS1|SOCS2|SOCS3|SOCS4|SOCS5|SOCS6|SOCS7|SRC|TEK|TGFB1|TNFAIP8L3|VAV2|VAV3|WASHC1|WDR81|WDR91|	UP	hiPSC_vs_ESC
regulation of DNA-dependent DNA replication	GO:0090329	45	1.01795259	0.019765	0.37236175	0.05151188	0.78355292	0.833	NA	ATG7|ATRX|BCL6|BLM|BRCA2|CDC7|CDK2|CDT1|CHEK2|CHTF18|CHTF8|DACH1|DBF4|DBF4B|DONSON|DSCC1|E2F7|E2F8|FBH1|FBXO5|FGFR1|GMNN|INO80|LIG3|MSH3|NBN|RFC2|RFC3|RFC4|RFC5|SENP2|SMARCAL1|STOML2|TERF1|TERF2|TICRR|TIMELESS|TIPIN|WDR18|WIZ|WRNIP1|ZMPSTE24|ZNF365|ZNF830|ZRANB3|	DOWN	hiPSC_vs_ESC
negative regulation of insulin secretion	GO:0046676	29	1.14429002	0.02024	0.3727609	0.01411	0.54158664	0.709	NA	ACVR1C|ADRA2A|BMP8A|DRD2|ENHO|ENY2|FKBP1B|HADH|HMGCR|IRS1|JAGN1|KCNB1|KCNJ11|KLF7|MIDN|NDUFAF2|PFKL|PIM3|PPP3CA|PRKN|PSMD9|PTPN11|REST|SFRP1|SIRT4|SREBF1|STXBP5L|SYTL4|VSNL1|	DOWN	hiPSC_vs_ESC
mitotic nuclear division	GO:0140014	144	0.88073362	0.02045671	0.3734031	0.08317642	0.94366176	0.925	NA	AAAS|ABRAXAS1|ABRAXAS2|AKAP8|AKAP8L|ANKRD53|ARHGEF10|AURKA|AURKB|AURKC|BCCIP|BECN1|BIRC5|BOD1|BUB3|CCNB1|CDC20|CDC23|CDCA5|CDCA8|CDT1|CENPC|CENPE|CENPK|CEP192|CEP55|CHAMP1|CHEK2|CHMP1A|CHMP1B|CHMP2A|CHMP2B|CHMP3|CHMP4A|CHMP4B|CHMP4C|CHMP5|CHMP6|CHMP7|CHTF8|CLASP1|CLASP2|CTDP1|CUL3|DIS3L2|DLGAP5|DSCC1|DSN1|EPS8|ESPL1|FLNA|GOLGA2|HASPIN|HIRA|INCENP|INO80|KATNB1|KIF11|KIF14|KIF18A|KIF18B|KIF22|KIF23…	DOWN	hiPSC_vs_ESC
negative regulation of chromatin organization	GO:1905268	49	1.01688767	0.02010526	0.3736304	0.16374905	1	0.848	NA	ASF1A|ATAD2|ATAD2B|ATG5|BCOR|BRCA1|CTBP1|DNMT1|DNMT3B|FOXP3|H1F0|H1FX|H2AFY|HIST1H1C|HIST1H1D|HIST1H1E|HMGA1|JARID2|KDM1A|KDM3A|KDM4C|KDM4D|KDM5A|MLLT6|MTF2|NOC2L|OTUB1|PAX5|PHF1|PHF2|PHF8|PIH1D1|PRMT6|SET|SIN3A|SIRT1|SKI|SMARCB1|SNCA|SPHK2|SUPT6H|TAF7|TET1|TRIP12|TWIST1|UBE2B|UBR5|UCN|ZNF451|	DOWN	hiPSC_vs_ESC
intrinsic component of postsynaptic specialization membrane	GO:0098948	68	0.9725017	0.02044029	0.37476915	0.0444878	0.72793378	0.79	NA	ABHD17A|ABHD17B|ADAM22|ADCY1|ADRA2C|CACNG4|CACNG7|CDH10|CDH2|CHRM3|CHRNA10|CHRNA9|CHRNB1|CHRNE|CLSTN1|CLSTN2|CLSTN3|CNIH2|DCC|EFNB2|EFNB3|EPHA7|ERBB4|GABRA1|GABRA3|GABRA4|GABRA5|GABRB2|GLRA4|GRIA1|GRID1|GRID2|GRIK5|GRIN1|GRIN2A|GSG1L|KCND2|KCND3|LRFN1|LRFN2|LRFN3|LRFN4|LRFN5|LRRC4|LRRC4B|LRRC4C|LRRTM1|LRRTM3|NECTIN3|NETO1|NLGN1|NLGN2|NPTN|NRCAM|OPRD1|P2RX6|PLPPR4|PTPRO|PTPRS|RGS7BP|SHISA6|SHISA7|…	DOWN	hiPSC_vs_ESC
amide transmembrane transporter activity	GO:0042887	41	1.01751239	0.05377623	0.37497276	0.29137004	0.67379323	0.803	NA	ABCB9|ABCC1|ABCD1|ABCG2|AQP10|AQP3|AQP7|BLOC1S3|DISP1|GJA1|MCL1|PDPN|SEC61A1|SEC61A2|SEC61B|SEC61G|SLC15A1|SLC15A2|SLC15A3|SLC15A4|SLC19A1|SLC19A2|SLC25A32|SLC33A1|SLC38A3|SLC38A7|SLC46A1|TAP1|TAP2|TAPBP|TIMM17A|TIMM17B|TIMM22|TIMM23|TIMM23B|TOMM20|TOMM22|TOMM40|TOMM40L|TOMM7|TOMM70|	UP	hiPSC_vs_ESC
positive regulation of epidermis development	GO:0045684	32	1.03289782	0.05395476	0.37558003	0.22070891	0.72865876	0.85	NA	ALOX15B|ATOH1|BMP4|CYP27B1|FOXC1|FST|GAL|H2AFY|H2AFY2|HPSE|KDF1|KRT10|MED1|MSX2|NCOA3|NME2|NOTCH1|NUMA1|OVOL2|PPARD|PRKCH|PTCH1|PTCH2|SFN|SULT2B1|TGFB2|TMEM79|TRADD|TRIM16|VDR|WNT10B|WNT5A|	UP	hiPSC_vs_ESC
homotypic cell-cell adhesion	GO:0034109	49	1.00816983	0.05407792	0.37580033	0.30541831	0.67986611	0.744	NA	ACTB|ACTG1|ACTN1|BLOC1S4|CD99|CLIC1|CSRP1|CTNNA3|CXADR|DSC2|DSG2|DSP|FERMT3|FGA|FGB|FGG|FIBP|FLNA|GAS6|GNAS|HSPB1|ILK|ITGA2B|ITGB3|JUP|MEGF10|MEGF11|METAP1|MYH9|MYL12A|MYL9|PDGFRA|PEAR1|PIK3CB|PKP2|PLPP3|PTPN6|PTPRU|RAP2B|SLC7A11|STXBP1|STXBP3|TLN1|TSPAN32|TYRO3|UBASH3B|VCL|WNT3A|XG|	UP	hiPSC_vs_ESC
positive regulation of leukocyte proliferation	GO:0070665	93	0.91550703	0.05505911	0.37877348	0.10213201	0.76683026	0.897	NA	ADA|AGER|AIF1|ANXA1|ATAD5|BCL2|BCL6|BST1|BST2|CARD11|CCDC88B|CD1D|CD24|CD274|CD276|CD320|CD38|CD4|CD40|CD46|CD55|CD70|CD74|CD81|CDKN1A|CLCF1|CORO1A|CSF1|DNAJA3|EBI3|EFNB1|EPO|FADD|FGF10|FLT3LG|FOXP3|GPAM|GPR183|HES1|HHLA2|HLA-DMB|HLA-DPA1|HLA-DPB1|HLA-E|HMGB1|ICOSLG|IGF2|IGFBP2|IL15|IL18|IL23A|IL6ST|IRS2|JAK3|KITLG|LGALS9|LYN|MEF2C|MIF|NCK1|NCK2|NCKAP1L|NFATC2|PELI1|PNP|PRKCQ|PYCARD|RASAL3|RIPK2|…	UP	hiPSC_vs_ESC
intermediate filament	GO:0005882	58	0.97526885	0.05500912	0.37906451	0.30183187	0.68036416	0.466	NA	ADORA2A|BFSP1|CLIP1|CSNK1A1|DES|DLGAP2|DSP|DST|EIF6|EPPK1|EVPL|FAM83H|FBF1|GFAP|GPER1|IFFO1|IFFO2|INA|JUP|KRT10|KRT15|KRT18|KRT19|KRT222|KRT7|KRT8|KRT80|LDLRAP1|LMNA|LMNB1|LMNB2|MACF1|MICAL1|MNS1|MYO5A|NARF|NCKIPSD|NEFH|NEFL|NEFM|NES|NME1|NME2|NRP1|PKP1|PKP2|PLEC|PNN|PPL|PRPH|SHANK2|SLC1A4|SYNC|SYNM|TCHP|TLK2|VIM|VMAC|	UP	hiPSC_vs_ESC
embryonic cranial skeleton morphogenesis	GO:0048701	46	1.00638288	0.05520905	0.37916986	0.15802705	0.7016401	0.869	NA	ALX3|BMP4|CHST11|DLX2|EIF4A3|FGFR2|FOXC2|GNAS|GRHL2|HOXA1|HOXA2|IFT140|IRX5|LHX1|MED12|MEF2C|MMP14|MMP16|MTHFD1|MTHFD1L|NDST1|NIPBL|NODAL|PAX5|PDGFRA|PRRX1|RDH10|RUNX2|SETD2|SIX1|SIX2|SIX4|SLC39A1|SLC39A3|SMAD2|SMAD3|TBX1|TBX15|TFAP2A|TGFB3|TGFBR1|TGFBR2|TULP3|TWIST1|WDR19|WNT9B|	UP	hiPSC_vs_ESC
erythrocyte differentiation	GO:0030218	71	0.94040972	0.05470755	0.37953364	0.21105393	0.7290147	0.867	NA	ACIN1|ADAR|ADD1|AHSP|ALAS2|ARID4A|ATP5IF1|BCL6|BMP4|BPGM|C15orf41|CASP3|CEBPG|DMTN|DNASE2|DYRK3|EPAS1|EPO|ERCC2|ETV2|FAM210B|FLVCR1|G6PD|GATA3|HCLS1|HIPK2|HSPA9|ID2|IKZF1|INHA|INHBA|JAK2|JAK3|JMJD6|KIT|KLF1|KLF2|KMT2E|L3MBTL3|LYAR|LYN|MAEA|MB|MED1|MFHAS1|NCAPG2|NCKAP1L|NFE2L1|PKNOX1|PTBP3|PTPN2|RB1|RPS14|RPS19|RPS6|SFXN1|SH2B3|SLC11A2|SLC25A38|SMAD5|SOX6|SP3|SRF|TAL1|TGFBR3|THRA|TMEM14C|TMOD3|VEG…	UP	hiPSC_vs_ESC
GABA receptor activity	GO:0016917	20	1.1351504	0.05499	0.37956963	0.01635	1	0.405	NA	GABBR1|GABBR2|GABRA1|GABRA2|GABRA3|GABRA4|GABRA5|GABRB1|GABRB2|GABRB3|GABRD|GABRE|GABRG1|GABRG2|GABRG3|GABRP|GABRQ|GABRR1|GABRR2|GPR156|	UP	hiPSC_vs_ESC
positive regulation of collagen metabolic process	GO:0010714	22	1.13630953	0.05499	0.38020864	0.02802	1	0.8	NA	ARRB2|BMP4|CBX8|CREB3L1|ENG|F2|F2R|HDAC2|IHH|ITGA2|LARP6|MYB|PDGFRB|SCX|SERPINF2|SUCO|TGFB1|TGFB3|UCN|VIM|VSIR|WNT4|	UP	hiPSC_vs_ESC
activating transcription factor binding	GO:0033613	74	0.93946361	0.05549025	0.38046486	0.23481408	0.65559579	0.857	NA	ATF2|ATOH8|BEX1|BHLHE40|BHLHE41|CREB1|CREBBP|CTNNB1|DGKQ|DHX33|DUSP26|EGR2|EOMES|EP300|EXOSC9|FOS|GABPA|GATA4|HAND2|HCFC1|HDAC1|HDAC4|HDAC7|HEY2|HIPK2|HNF4A|HOXB4|HOXC4|IFI27|ISL1|JUN|LDB1|LDB2|LMO2|MAD2L2|MEF2A|MEF2C|MEF2D|MGA|MYC|NCOR1|NEK6|NFE2L2|NHLH2|NPM1|PITX2|PPARG|PRDM16|PTMA|RB1|RBL1|RBL2|RELA|SETD3|SIN3A|SMAD2|SMAD3|TAF9|TBX1|TBX15|TBX18|TBX19|TBX2|TBX20|TBX3|TBX5|TBX6|TP53|TP53BP1|WFS1…	UP	hiPSC_vs_ESC
cardiac right ventricle morphogenesis	GO:0003215	21	1.13706925	0.05499	0.3808498	0.03307	0.99866537	0.838	NA	BMP4|BMPR1A|CHD7|FOXH1|GATA3|GATA4|HAND1|HAND2|HEY2|ISL1|JAG1|MIR17HG|NKX2-5|NOTCH1|PPP1R13L|SEMA3C|SMARCD3|SOX4|TBX20|TGFB2|ZFPM2|	UP	hiPSC_vs_ESC
positive regulation of vasoconstriction	GO:0045907	23	1.11218638	0.05575	0.38160875	0.04614	0.85359	0.826	NA	ADRA1B|ADRA1D|ADRA2C|AKT1|CASR|CAV1|CD38|CHRM3|EGFR|F2R|FGA|FGB|FGG|GJA1|GJA5|HRH2|ICAM1|OXTR|PTAFR|RHOA|SMTNL1|TBXA2R|TRPM4|	UP	hiPSC_vs_ESC
adult walking behavior	GO:0007628	25	1.19766283	0.02101	0.38180562	0.0518	0.78502804	0.805	NA	ABHD12|ARRB2|CEND1|CHD7|CLN8|CNTN2|CTNS|DAB1|DMRT3|DRD2|EFNB3|EPHA4|FXN|GLRB|HIPK2|HTRA2|KCNJ10|NPC1|OXR1|SCN1A|SPTBN4|TRH|UCHL1|ZIC1|ZMPSTE24|	DOWN	hiPSC_vs_ESC
apoptotic cell clearance	GO:0043277	36	1.03331544	0.05647042	0.38334545	0.26262905	0.66172853	0.739	NA	ADGRB1|ALOX15|AXL|BECN1|CD36|FCN3|GAS6|HMGB1|ITGAV|ITGB3|JMJD6|LRP1|MEGF10|MERTK|MFGE8|NR1H3|PEAR1|RAB14|RAC1|RAC2|RARA|RHOBTB3|RHOG|SCARB1|SPG11|TGM2|THBS1|TREX1|TXNDC5|TYRO3|XKR4|XKR5|XKR6|XKR7|XKR8|XKR9|	UP	hiPSC_vs_ESC
kidney epithelium development	GO:0072073	121	0.89467184	0.05646777	0.38396211	0.09304411	0.76579589	1	NA	ACAT1|ADAMTS16|AHI1|AQP11|ARG2|BASP1|BCL2|BMP2|BMP4|BMP7|BMPER|CALB1|CAT|CD24|CD34|CER1|CITED1|CRLF1|CTNNB1|CTNNBIP1|CXCR2|DCHS1|DLG1|DLL1|EFNB2|EPCAM|EPHA4|EPHA7|EYA1|FAT4|FGF1|FGF2|FGF8|FGFR1|FGFR2|FMN1|FOXC1|FOXC2|FOXD1|FOXJ1|GATA3|GDF11|GDNF|GLI3|GPC3|GREB1L|GREM1|GZF1|HES1|HEYL|HNF1B|ILK|IQGAP1|IRX1|IRX2|IRX3|JAG1|KANK2|KIF26B|KLF15|KLHL3|LAMA5|LAMB2|LGR4|LHX1|LZTS2|MAGI2|MEF2C|MTSS1|MYC|MYO…	UP	hiPSC_vs_ESC
regulation of reactive oxygen species metabolic process	GO:2000377	147	0.87816255	0.05693609	0.38396805	0.12653228	0.73816489	1	NA	AATF|ABCD1|ACP5|ADGRB1|AGT|AIF1|AKR1C3|AKT1|ARF4|ARG2|ASS1|ATG5|ATP2B4|BCL2|BCO2|BCR|BECN1|BIRC2|BMP7|BNIP3|BRCA1|BST1|CAV1|CD177|CD34|CD36|CD47|CDKN1A|CFLAR|CLU|COQ7|CRYAB|CTNS|CYBA|CYP1B1|DDAH1|DDAH2|DHFR|DHFRP1|DNM2|EDN1|EGFR|EIF6|F2|F2RL1|FBLN5|FOXM1|FOXO1|FYN|G6PD|GADD45A|GCH1|GLA|GNAI2|GNAI3|GRB2|GRIN1|GSTP1|HDAC4|HDAC6|HIF1A|HK2|HSP90AA1|HSP90AB1|ICAM1|INSR|ITGAM|ITGB2|JAK2|KHSRP|KLF2|KLF4…	UP	hiPSC_vs_ESC
female gonad development	GO:0008585	74	0.93839914	0.05638141	0.38401067	0.19614773	0.71926673	0.879	NA	ADAMTS1|AFP|AMH|AMHR2|ANG|ARID5B|ARRB1|ARRB2|ATM|BAX|BCL2|BCL2L1|BMPR1B|BRCA2|CASP2|CASP3|CEBPB|COL9A3|CTNNA1|DMC1|DMRTA1|EIF2B2|EIF2B4|EIF2B5|FANCA|FANCG|FOXC1|FOXL2|FSHR|FST|FZD4|GAS2|HSPA5|HYAL3|ICAM1|IDH1|IMMP2L|INHA|INHBA|KIT|KITLG|KMT2B|LFNG|LHX8|MMP14|MMP19|NOS3|NR5A1|NRIP1|NUP107|PCYT1B|PDGFRA|PLEKHA1|PTPRN|PTX3|ROBO2|SFRP1|SGPL1|SIRT1|SLIT2|SLIT3|SMAD4|SOD1|SRC|STAT5B|TAF4|TIPARP|UBB|UBE…	UP	hiPSC_vs_ESC
SH3/SH2 adaptor activity	GO:0005070	45	1.00483972	0.05620084	0.38405463	0.3225524	0.67760753	0.0316	NA	ARHGAP1|ARHGAP4|ARHGAP6|CHN1|CHN2|CNTNAP1|CRK|CRKL|GAB1|GRAP|GRAP2|GRB10|GRB14|GRB2|GRB7|HSH2D|IRS1|IRS4|ITSN2|KHDRBS1|LASP1|LAT|NCK1|NCK2|PAG1|PTPN11|RUSC1|SH2B2|SH2B3|SH2D2A|SH2D3A|SH2D3C|SH3BGR|SH3BGRL|SH3BP2|SHB|SKAP2|SLA|SOCS2|SORBS1|SRC|STAM|TOB1|TP53BP2|VAV3|	UP	hiPSC_vs_ESC
regulation of response to reactive oxygen species	GO:1901031	31	1.06122384	0.05686	0.38408556	0.04334	0.91280708	0.847	NA	BMP7|CD36|DHFR|DHFRP1|ENDOG|FBLN5|GCH1|GPR37|HDAC6|HEBP2|LRRK2|MET|NFE2L2|NR4A3|PARK7|PAWR|PDE8A|PINK1|PSAP|PYCR1|RACK1|RGN|RIPK1|SESN1|SESN2|SESN3|STK26|SZT2|TP53|TRAP1|TXN|	UP	hiPSC_vs_ESC
transmembrane receptor protein kinase activity	GO:0019199	76	0.93762251	0.05630168	0.38410467	0.20810578	0.72801571	0.877	NA	ACVR1|ACVR1B|ACVR1C|ACVR2A|ACVR2B|ACVRL1|ALK|AMHR2|AXL|BMPR1A|BMPR1B|BMPR2|CRIM1|DDR1|DDR2|EFEMP1|EFNA3|EFNA4|EFNB3|EGFR|EPHA1|EPHA10|EPHA2|EPHA3|EPHA4|EPHA6|EPHA7|EPHA8|EPHB1|EPHB2|EPHB3|EPHB4|EPHB6|ERBB2|ERBB3|ERBB4|FGFR1|FGFR2|FGFR3|FGFR4|FGFRL1|FLT1|FLT3|FLT4|IGF1R|IGF2R|INSR|INSRR|KDR|KIT|LMTK2|LTBP1|LTBP4|LTK|MERTK|MET|MST1R|NRP1|NRP2|NTRK1|NTRK2|NTRK3|PDGFRA|PDGFRB|PDGFRL|RET|ROR1|ROR2|RYK…	UP	hiPSC_vs_ESC
regulation of interleukin-10 production	GO:0032653	31	1.06548604	0.05686	0.38471832	0.03523	0.9776325	0.877	NA	AGER|BCL3|CD274|CD34|CD46|CD47|CD83|DLL1|FOXP3|HMGB1|HSPD1|IDO1|IL20RB|IL23A|INAVA|IRF4|JAK3|LGALS9|NOD2|PIBF1|PRKCZ|PYCARD|SYK|TLR2|TLR4|TNFRSF21|TNFSF4|TRIB2|TSLP|TUSC2|VSIR|	UP	hiPSC_vs_ESC
endocardial cushion development	GO:0003197	44	1.01254421	0.05684055	0.38522137	0.15693305	0.69980892	0.892	NA	ACVR1|ACVRL1|BMP2|BMP4|BMP5|BMP7|BMPR1A|BMPR2|CRELD1|DCHS1|ENG|ERBB3|FGF8|FOXF1|GATA4|GATA5|HEY1|HEY2|HEYL|ISL1|JAG1|MDM2|MDM4|MSX1|MSX2|NEDD4|NOG|NOS3|NOTCH1|RBM24|RBPJ|ROBO1|ROBO2|SMAD4|SNAI1|SNAI2|SOX9|TBX2|TBX20|TBX5|TGFB2|TGFBR2|TMEM100|TWIST1|	UP	hiPSC_vs_ESC
antigen processing and presentation of peptide antigen	GO:0048002	161	0.87416638	0.05758251	0.38769077	0.05152347	0.81387265	0.929	NA	ABCB9|ACE|ACTR10|ACTR1A|ACTR1B|AP1B1|AP1G1|AP1M1|AP1M2|AP1S1|AP1S2|AP1S3|AP2A1|AP2A2|AP2B1|AP2M1|AP2S1|ARF1|B2M|BCAP31|CALR|CANX|CAPZA1|CAPZA2|CAPZB|CD36|CD74|CENPE|CHUK|CLTA|CLTC|CTSD|CTSF|CTSL|CTSV|CYBA|CYBB|DCTN1|DCTN2|DCTN3|DCTN4|DCTN5|DCTN6|DNM2|DYNC1H1|DYNC1I1|DYNC1I2|DYNC1LI1|DYNC1LI2|DYNLL1|DYNLL2|ERAP1|FCGRT|HFE|HLA-DMA|HLA-DMB|HLA-DOA|HLA-DPA1|HLA-DPB1|HLA-DQB1|HLA-DRA|HLA-DRB1|HLA-DRB5…	UP	hiPSC_vs_ESC
proteoglycan metabolic process	GO:0006029	84	0.92290365	0.05771398	0.38793999	0.32843692	0.67715383	0.759	NA	ACAN|ADAMTS12|ARSB|B3GALT6|B3GAT1|B3GAT2|B3GAT3|B4GALT7|BCAN|BGN|BMP2|BMPR1B|BMPR2|CANT1|CHPF|CHPF2|CHST10|CHST11|CHST12|CHST13|CHST14|CHST15|CHST3|CHST7|CHST8|CHST9|CHSY1|CHSY3|CNMD|COL11A1|COL2A1|CSGALNACT1|CSGALNACT2|CSPG4|CSPG5|CYTL1|DCN|DSE|DSEL|EGFLAM|EXT1|EXT2|EXTL2|EXTL3|FAM20B|FOXL1|GAL3ST3|GAL3ST4|GLCE|GPC1|HEXA|HEXB|HPSE|HS2ST1|HS3ST3B1|HS3ST4|HS3ST5|HS6ST1|HS6ST2|HS6ST3|HYAL1|IDS|IDUA…	UP	hiPSC_vs_ESC
response to ketone	GO:1901654	163	0.87387117	0.0579477	0.38887451	0.15464357	0.72585275	0.996	NA	AACS|ABCB4|ABCC2|ABHD2|ACACA|ADAM15|ADCY1|ADCY2|ADCY3|ADCY5|ADCY6|ADCY8|AHR|AIFM1|AKAP8|AKR1B1|AKR1C2|AKR1C3|AKT1|AQP1|AR|ARG1|ASS1|ATP2B1|BAD|BCL2L1|BGLAP|CA9|CAD|CALM3|CALR|CASP9|CATSPER2|CATSPER4|CATSPERG|CAV1|CBL|CBX3|CCND1|CD38|CDC5L|CDK4|CDKN1A|CFLAR|CFTR|CLDN1|CLDN4|CPS1|CSNK2B|CYBA|CYBB|DCPS|DDIT4|DNMT3B|DSG2|DUSP1|EDN1|EFNA5|EGFR|EIF4E|EIF4EBP1|ELK1|EPO|ERRFI1|F7|FBXO32|FDX1|FECH|FIBIN|F…	UP	hiPSC_vs_ESC
phospholipase C activity	GO:0004629	22	1.13318947	0.05857	0.39240945	0.04031	0.95695474	0.439	NA	BDKRB2|CASR|CHRM3|EDNRA|F2RL2|GDPD5|NOTUM|PDIA3|PLCB1|PLCB2|PLCB3|PLCB4|PLCD1|PLCD3|PLCD4|PLCE1|PLCG1|PLCG2|PLCH1|PLCH2|PLCL1|PLCL2|	UP	hiPSC_vs_ESC
regulation of smooth muscle cell proliferation	GO:0048660	114	0.89231487	0.05901145	0.39344158	0.14549542	0.78315819	0.999	NA	ABCC4|ADAMTS1|AGT|AIF1|AKR1B1|AKT1|ALOX12|ANG|APLN|BMP4|BMPR1A|CALCRL|CDH13|CDKN1A|CDKN1B|CNN1|COMT|CTNNB1|CTNNBIP1|CX3CL1|CYBA|DDX39B|DNMT1|EDN1|EGFR|ELN|ERN1|FGF2|FGF9|FGFR2|FOXJ2|FOXP1|GNAI2|GNAI3|GPER1|GSTP1|HBEGF|HDAC4|HMGCR|HMOX1|HPGD|HTR1B|ID2|IGFBP3|IGFBP5|IL15|IL18|IL6R|ILK|IRAK1|IRAK4|ITGA2|JAK2|JUN|KLF4|LDLRAP1|MAP3K5|MDM2|MEF2C|MEF2D|MFN2|MMP2|MMP9|MNAT1|MTOR|MYB|MYOCD|NAMPT|NDRG2|NDR…	UP	hiPSC_vs_ESC
collagen metabolic process	GO:0032963	51	0.98253014	0.05891953	0.39346746	0.39860274	0.62009903	0.442	NA	ADAM15|ADAMTS14|ADAMTS2|ADAMTS3|ARG1|COL13A1|COL15A1|COL19A1|COL1A1|COL1A2|COL5A1|CTSB|CTSD|CTSK|CTSL|FURIN|HIF1A|ID1|KLK6|MMP11|MMP14|MMP15|MMP16|MMP17|MMP19|MMP2|MMP23B|MMP24|MMP25|MMP28|MMP9|MRC2|P2RX7|P3H1|P3H2|P3H3|P3H4|PEPD|PHYKPL|PLOD1|PLOD2|PLOD3|PRTN3|RCN3|SERPINH1|SMPD3|TNS2|TNXB|TRAM2|VIPAS39|VPS33B|	UP	hiPSC_vs_ESC
nephron epithelium morphogenesis	GO:0072088	64	0.95365294	0.05887673	0.39382204	0.09499324	0.77716582	0.895	NA	ADAMTS16|AHI1|BCL2|BMP2|BMP4|CITED1|CTNNB1|CTNNBIP1|DCHS1|DLG1|EYA1|FAT4|FGF1|FGF2|FGF8|FMN1|FOXD1|GATA3|GDNF|GLI3|GPC3|GREB1L|GREM1|GZF1|HES1|HNF1B|ILK|IRX1|IRX2|IRX3|KIF26B|KLHL3|LAMA5|LGR4|LHX1|LZTS2|MYC|NOG|NPNT|OSR1|PAX2|PAX8|PBX1|PGF|PKD1|PKD2|PTCH1|SALL1|SHH|SIX1|SIX2|SMAD4|SMO|SOX8|SOX9|TACSTD2|TCF21|WNK4|WNT1|WNT11|WNT4|WNT6|WNT9B|WT1|	UP	hiPSC_vs_ESC
positive regulation of fatty acid metabolic process	GO:0045923	23	1.09886148	0.05938	0.39525715	0.02215	1	0.844	NA	ABCD1|AKT2|ANXA1|APOA1|CD74|CPT1A|ELOVL5|IRS1|IRS2|LPGAT1|MID1IP1|MLXIPL|MLYCD|NR1H2|NR1H3|NR4A3|PLIN5|PPARA|PPARG|PPARGC1A|RGN|SLC45A3|TWIST1|	UP	hiPSC_vs_ESC
retrograde transport, endosome to Golgi	GO:0042147	85	0.92030144	0.06015302	0.39591098	0.46458866	0.6288944	0.145	NA	ANKFY1|AP1S1|ARFRP1|ARL1|BAIAP3|BET1L|CLN5|CLTC|CLTCL1|DCTN1|DENND2A|DENND5A|EHD3|ERC1|EVI5|GBF1|GCC2|GGA1|GOSR1|GOSR2|HEATR5A|HEATR5B|LMAN1|MAGEL2|PHETA1|PHETA2|PIKFYVE|PLEKHJ1|PREPL|RAB29|RAB6A|RAB6B|RAB7A|RAB7B|RAB9A|RAB9B|RBSN|RGP1|RHOBTB3|RIC1|RNF126|SGSM2|SNX1|SNX2|SNX32|SNX5|SNX6|SNX8|SPAG9|STX10|STX16|STX5|STX6|SURF4|TBC1D10A|TBC1D10B|TBC1D10C|TBC1D14|TBC1D17|TBC1D23|TBC1D5|TMED9|TMEM87A|…	UP	hiPSC_vs_ESC
positive regulation of actin filament polymerization	GO:0030838	80	0.93332266	0.06006671	0.39597746	0.28555308	0.67400374	0.789	NA	ABI2|ACTR2|ACTR3|ACTR3B|ACTR3C|ALOX15|ARF6|ARPC1A|ARPC1B|ARPC2|ARPC3|ARPC4|ARPC5|ARPC5L|BAG4|BAIAP2|BAIAP2L1|BAIAP2L2|BIN1|BRK1|C15orf62|CARMIL1|CARMIL2|CCL26|CDC42EP1|CDC42EP2|CDC42EP3|CDC42EP4|CDC42EP5|CTTN|CYFIP1|DLG1|EVL|FCHSD1|FCHSD2|FER|FMN1|GRB2|GSN|HCK|ICAM1|IQGAP2|JMY|KIAA1211|KIRREL1|LMOD1|LMOD2|MAGEL2|MLST8|MTOR|MYO1C|NCK1|NCK2|NCKAP1|NCKAP1L|NPHS1|PFN1|PFN2|PRKCE|PTK2B|PYCARD|RHOA|RIC…	UP	hiPSC_vs_ESC
positive regulation of interleukin-8 production	GO:0032757	32	1.0221435	0.06026143	0.39598988	0.25318762	0.66021685	0.85	NA	AFAP1L2|APOA2|BCL10|CD244|CD58|CD74|DDIT3|DDX58|F2R|F2RL1|FADD|HSPA1A|HSPA1B|HYAL2|IL17D|LGALS9|MAVS|MYD88|NOD2|PARK7|PRKD2|PYCARD|RIPK1|SERPINE1|SYK|TIRAP|TLR2|TLR3|TLR4|TLR5|WNT5A|ZNF580|	UP	hiPSC_vs_ESC
cellular response to nutrient	GO:0031670	57	0.96854397	0.06001025	0.3962413	0.20657044	0.72822731	0.89	NA	AMIGO1|ATP2B1|BAIAP2|BCL11A|BGLAP|BRIP1|CASR|CASTOR1|CASTOR2|CASTOR3|CDKN2B|CIB2|COL1A1|CYBA|CYBB|FES|FGF23|FOLR1|FOXA2|FYN|GAS6|GDAP1|HMOX1|HSF1|HSP90B1|IL15|LPL|MDM2|NCOA1|OPA1|P2RX3|P2RX4|P2RX7|P2RY1|P2RY11|P2RY2|PDK2|PDXP|PENK|PIM1|POSTN|PPARG|PTN|RYR3|SFRP1|SOD1|SRF|SSH1|TAF1|TNC|TNKS|TRPM4|TRPV1|USF1|USF2|VDR|XBP1|	UP	hiPSC_vs_ESC
positive regulation of pri-miRNA transcription by RNA polymerase II	GO:1902895	27	1.07586956	0.05982	0.39625926	0.04474	0.87917311	0.85	NA	APLN|ATOH8|BMP2|BMPR1A|FOS|GATA2|GNL3|HIF1A|JUN|KLF5|NGFR|NR3C1|PDGFB|RELA|SMAD3|SMAD6|SMARCA4|SREBF1|SREBF2|SRF|STAT3|TEAD1|TERT|TGFB1|TGFB2|TP53|WT1|	UP	hiPSC_vs_ESC
leukocyte migration	GO:0050900	195	0.85514046	0.06040507	0.39629971	0.14750416	0.78573226	0.978	NA	ADAM8|ADD2|ADGRE2|AIMP1|ANGPT1|ANGPT2|ANGPT4|ANO6|ANXA1|APOB|ARHGEF5|ARTN|ATP1B1|ATP1B2|ATP1B3|AZU1|B4GALT1|BSG|CAV1|CCL2|CCL26|CD177|CD244|CD34|CD44|CD47|CD48|CD58|CD74|CD99|CD99L2|CDC42|CEACAM1|CHGA|CKLF|COL1A1|COL1A2|CORO1A|CRK|CRKL|CSF3R|CX3CL1|CXADR|CXCL1|CXCL16|CXCL3|CXCL5|CXCL6|CXCR2|CXCR4|CYP7B1|DOCK8|EDN1|EDN3|EDNRB|EPCAM|EPS8|ESAM|F11R|F2|F2RL1|FER|FLT1|FN1|FOXJ1|FYN|GAS6|GATA3|GBF1|GCN…	UP	hiPSC_vs_ESC
negative regulation of Notch signaling pathway	GO:0045746	40	1.00814041	0.05967027	0.39654661	0.31031051	0.67970413	0.722	NA	AKT1|ARRB1|ARRDC1|BCL6|BEND6|BMP7|CBFA2T2|CHAC1|DLK1|DLK2|DLL1|DLL3|DLX1|DLX2|EGF|EGFL7|EGFR|FBXW7|GATA2|GDPD5|HEY1|HEY2|HIF1AN|JAG1|JAG2|LFNG|METTL3|MMP14|NEURL1|NFKBIA|NOTCH3|NRARP|PEAR1|RITA1|SLC35C1|TCIM|TSPAN15|WWP2|YTHDF2|ZBTB7A|	UP	hiPSC_vs_ESC
regulation of JAK-STAT cascade	GO:0046425	79	0.93341172	0.05998677	0.39672412	0.21547232	0.72715268	0.891	NA	ADIPOR1|AGT|AKR1B1|ARL2BP|BCL3|CAV1|CD300A|CD40|CDK5|CDK5R1|CLCF1|CNOT7|CNTF|CRLF1|CRLF3|CTF1|CYP1B1|DAB1|DOT1L|EGF|ELP2|EPO|ERBB4|ERCC6|F2|F2R|FGFR3|FLT3|FYN|GGNBP2|GH2|GHR|HCLS1|HDAC2|HES1|HGS|HPX|HSF1|IL10RB|IL15|IL18|IL23A|IL27RA|IL6R|IL6ST|INPP5F|ISL1|JAK2|JAK3|KIT|LEPROT|LIF|LYN|NF2|NLK|NOTCH1|PARP14|PARP9|PECAM1|PIBF1|PIGU|PPP2CA|PPP2R1A|PRLR|PTK2B|PTPN2|PWP1|RET|SH2B3|SOCS1|SOCS2|SOCS3|ST…	UP	hiPSC_vs_ESC
aortic valve morphogenesis	GO:0003180	27	1.07242211	0.05982	0.39689942	0.03595	0.97135954	0.874	NA	BMP4|EFNA1|ELN|EMILIN1|GATA3|GATA4|GATA5|HEY2|HEYL|JAG1|NFATC1|NOS3|NOTCH1|RB1|ROBO1|ROBO2|ROCK1|ROCK2|SLIT2|SLIT3|SMAD6|SNAI1|SNAI2|SOX9|TBX20|TGFB1|TWIST1|	UP	hiPSC_vs_ESC
nephron morphogenesis	GO:0072028	65	0.95131181	0.06078434	0.39815198	0.09760341	0.78599454	0.895	NA	ADAMTS16|AHI1|BCL2|BMP2|BMP4|CITED1|CTNNB1|CTNNBIP1|DCHS1|DLG1|EYA1|FAT4|FGF1|FGF2|FGF8|FMN1|FOXD1|GATA3|GDNF|GLI3|GPC3|GREB1L|GREM1|GZF1|HES1|HNF1B|ILK|IRX1|IRX2|IRX3|KIF26B|KLHL3|LAMA5|LGR4|LHX1|LZTS2|MYC|NOG|NPNT|OSR1|PAX2|PAX8|PBX1|PDGFRB|PGF|PKD1|PKD2|PTCH1|SALL1|SHH|SIX1|SIX2|SMAD4|SMO|SOX8|SOX9|TACSTD2|TCF21|WNK4|WNT1|WNT11|WNT4|WNT6|WNT9B|WT1|	UP	hiPSC_vs_ESC
cardiac chamber morphogenesis	GO:0003206	122	0.89053183	0.06099479	0.39889424	0.12430693	0.73457344	1	NA	ACVR1|ADAMTS1|ADGRG6|BMP10|BMP4|BMP5|BMP7|BMPR1A|BMPR2|CCM2L|CHD7|CITED2|COL11A1|CPE|DHRS3|DNAH11|DSP|ENG|FGF8|FGFR2|FGFRL1|FHL2|FKBP1A|FOXC1|FOXC2|FOXF1|FOXH1|FZD1|FZD2|GATA3|GATA4|GATA6|GJA5|GRHL2|GSK3A|HAND1|HAND2|HEG1|HES1|HEY1|HEY2|HEYL|HIF1A|ID2|ISL1|JAG1|LRP2|MDM2|MED1|MEF2C|MIR17HG|MKS1|MSX2|MYBPC3|MYH6|MYH7|MYL3|NKX2-5|NOG|NOS3|NOTCH1|NOTCH2|NPY2R|NPY5R|NRG1|NRP1|NRP2|NSD2|OVOL2|PARVA|PK…	UP	hiPSC_vs_ESC
peptidase regulator activity	GO:0061134	137	0.88297192	0.06120462	0.39899584	0.27195686	0.66682199	0.841	NA	A2M|A2ML1|ABCA2|ADRM1|AGT|AHSG|AMBP|ANOS1|APAF1|APLP2|APP|ARRB1|BAD|BCL2L13|BEX3|BIN1|BIRC2|BIRC3|BIRC5|BIRC6|BST2|C3|C4A|C4B|C5|CARD8|CASP8AP2|CAST|CAV1|CD109|CFLAR|CLPX|COL28A1|COL4A3|COL6A3|COL7A1|CPAMD8|CRB2|CRIM1|CST1|CST2|CST3|CSTB|CTSC|CTSH|DPEP1|EBAG9|FBLN1|FN1|FURIN|GAPDH|GAS6|GPC3|HMSD|ITIH4|ITIH5|LEF1|LTF|LXN|NAIP|NGF|NKX3-1|NLRP1|NLRP12|NLRP7|NOD1|NOL3|PAPLN|PCOLCE|PCOLCE2|PCSK1N|PEBP…	UP	hiPSC_vs_ESC
maternal placenta development	GO:0001893	31	1.050807	0.06117	0.39940412	0.05424	0.84380182	0.784	NA	AKT1|ASH1L|BMPR2|BSG|CTSB|CTSV|CYP27B1|DAZAP1|EPOR|GJA1|GJB2|JUNB|LDOC1|LIF|MAPK1|MAPK3|MEN1|NODAL|NR2F2|PPARD|PRDM1|PRDX3|PTGIS|PTN|RXRA|SPP1|STC1|STC2|STOX2|TMED2|VDR|	UP	hiPSC_vs_ESC
regulation of muscle cell apoptotic process	GO:0010660	55	0.97786633	0.06233751	0.40065751	0.195885	0.7195883	0.891	NA	AGT|ALOX12|AMBRA1|ARRB1|ARRB2|ATF4|BAG3|BMP7|BMPR1A|BNIP3|CAMK2A|CAMK2D|CAPN2|CFLAR|CXCR2|DNMT1|E2F3|EDN1|ENG|GATA4|HAND2|HEY2|HMGCR|HMOX1|HSF1|HSPB6|ILK|JAK2|LRP6|LTK|MAP2K4|MAP3K5|MDK|MFN2|MYOCD|NFE2L2|NKX2-5|PAX8|PDCD4|PDPK1|PPARG|PPP1R10|PTEN|PTK2B|RBM10|RGL2|SFRP2|SIRT1|SIRT4|SIRT5|SOD2|STK4|TIGAR|TP53|ZC3H12A|	UP	hiPSC_vs_ESC
positive regulation of interleukin-10 production	GO:0032733	22	1.11535416	0.06232	0.40117279	0.04031	0.93532864	0.856	NA	BCL3|CD274|CD34|CD46|CD83|HMGB1|HSPD1|IL20RB|IL23A|INAVA|IRF4|LGALS9|NOD2|PIBF1|PRKCZ|PYCARD|SYK|TLR2|TLR4|TNFSF4|TSLP|TUSC2|	UP	hiPSC_vs_ESC
establishment of protein localization to plasma membrane	GO:0061951	50	0.9786108	0.06178177	0.40148373	0.25243634	0.65993384	0.598	NA	AFDN|AMN|ANK3|ARFRP1|ARHGAP44|ARL6|BBS1|BBS2|BLZF1|C16orf70|GCC2|GGA1|GGA2|GGA3|GOLGA4|GOLGA7|GOLPH3|GOLPH3L|GORASP1|GORASP2|GRIP1|GRIP2|GRIPAP1|KIF13A|KRT18|LRRC1|LRRC7|MACF1|NECTIN3|NSF|NSG1|OPTN|PREPL|RAB10|RAB11A|RAB26|RAB31|RAB8A|RILPL1|RILPL2|SCRIB|SEC16A|SPTBN1|SYS1|VAMP2|VAMP3|VAMP4|VAMP5|VAMP7|VPS35|	UP	hiPSC_vs_ESC
mitotic sister chromatid segregation	GO:0000070	106	0.90585403	0.02229044	0.40152123	0.09390767	0.97640204	0.841	NA	AKAP8|AKAP8L|ANKRD53|AURKB|AURKC|BECN1|BOD1|BUB3|CCNB1|CDC20|CDC23|CDCA5|CDCA8|CDT1|CENPC|CENPE|CENPK|CEP55|CHAMP1|CHMP1A|CHMP1B|CHMP2A|CHMP2B|CHMP3|CHMP4A|CHMP4B|CHMP4C|CHMP5|CHMP6|CHMP7|CHTF8|CUL3|DIS3L2|DLGAP5|DSCC1|DSN1|ESPL1|HASPIN|HIRA|INCENP|INO80|KATNB1|KIF14|KIF18A|KIF18B|KIF22|KIF23|KIF25|KIF2C|KIF4A|KIFC1|KLHL22|KNSTRN|KPNB1|MAD1L1|MAD2L1|MAP10|MAU2|MIS12|MSTO1|NAA50|NCAPD2|NCAPD3|NCAP…	DOWN	hiPSC_vs_ESC
regulation of bone mineralization	GO:0030500	58	0.96513508	0.06267788	0.40158821	0.17253849	0.68998596	0.881	NA	ACVR1|ACVR2A|ACVR2B|ADGRV1|ADRB2|AHSG|ANKH|ANO6|ATP2B1|ATRAID|BCOR|BGLAP|BMP2|BMP2K|BMP4|BMP7|BMPR1A|BMPR1B|BMPR2|CYP27B1|DDR2|ECM1|ENPP1|FAM20C|FBN2|FGF23|FZD9|GPM6B|GREM1|HIF1A|ISG15|LTBP3|LTF|MATN1|MEF2C|NBR1|NELL1|OSR1|P2RX7|PKDCC|PTK2B|PTN|RFLNA|RFLNB|S1PR1|SLC8A1|SMAD3|SOX9|TFAP2A|TGFB1|TGFB3|TMEM119|TRPM4|TWIST1|TXLNG|WNT10B|WNT4|ZMPSTE24|	UP	hiPSC_vs_ESC
regulation of macrophage derived foam cell differentiation	GO:0010743	22	1.11327137	0.06232	0.40180257	0.05051	0.87161584	0.855	NA	ABCA1|ABCA5|ABCG1|AGT|ALOX15B|APOB|CD36|CSF1|IL18|ITGAV|ITGB3|LPL|MAPK9|NFKB1|NFKBIA|NR1H2|NR1H3|PF4|PLA2G2A|PPARA|PPARG|PRKCH|	UP	hiPSC_vs_ESC
plasma membrane receptor complex	GO:0098802	145	0.87393896	0.06212572	0.40181158	0.14336994	0.7830058	0.973	NA	ABHD12|ABHD6|ACVR1|ACVR1B|ACVR1C|ACVR2A|ACVR2B|ACVRL1|ALCAM|B2M|BIRC2|BMP2|BMPR1A|BMPR1B|CACNG4|CACNG5|CACNG7|CACNG8|CALCR|CALCRL|CD247|CD4|CD40|CD79A|CD79B|CD8B|CEACAM1|CHRFAM7A|CHRNA3|CHRNA5|CHRNA7|CHRNA9|CHRNB1|CHRNB4|CHRNE|CHUK|CNIH2|CNIH3|CNTFR|CPT1C|DIABLO|DLG1|DLG2|DLG3|DLG4|EMILIN1|EPS8|GABBR1|GABBR2|GPR156|GRIA1|GRIA3|GRID2|GRIK1|GRIK2|GRIK3|GRIK5|GRIN1|GRIN2A|GRIN2B|GRIN2D|GRIN3B|GRM1|H…	UP	hiPSC_vs_ESC
granulocyte migration	GO:0097530	42	1.00370722	0.06262918	0.40190321	0.20777789	0.72748831	0.808	NA	ADGRE2|ANXA1|CCL2|CCL26|CD177|CKLF|CSF3R|CX3CL1|CXADR|CXCL1|CXCL3|CXCL5|CXCL6|CXCR2|EDN1|EDN3|GBF1|IL17RA|IL17RC|IRAK4|ITGA1|ITGA9|ITGB2|JAGN1|JAM3|LGALS3|MCOLN2|NCKAP1L|PDE4B|PDE4D|PECAM1|PF4|PIK3CD|PIP5K1C|PREX1|PRTN3|SCG2|SYK|TGFB2|VAV1|VAV3|WDR1|	UP	hiPSC_vs_ESC
odontogenesis of dentin-containing tooth	GO:0042475	73	0.93106603	0.06283054	0.40193929	0.18368853	0.70571451	0.878	NA	ACVR2B|ADM|ANKRD11|ATF2|BAX|BCL11B|BCL2L11|BMP2|BMP4|BMP7|BMPR1A|BSG|CA2|CCDC154|CNNM4|CSF3R|CTNNA1|CTNNB1|DLX1|DLX2|DLX3|EDA|FAM20A|FAM20C|FGF10|FGF4|FOXC1|FOXO1|FST|GLI2|GLI3|GNAO1|HAND1|HAND2|HDAC1|HDAC2|HTRA1|ITGA6|ITGB4|JAG2|KLK5|LAMA5|LEF1|LHX8|LRP4|LRP6|MSX1|MSX2|NECTIN1|NF2|NFIC|NKX2-3|ODAM|PDGFRA|PERP|PPARA|RELT|ROGDI|RUNX2|SCN5A|SERPINE1|SHH|SLC24A4|SMO|SMPD3|SOSTDC1|STIM1|TBX1|TCIRG1|T…	UP	hiPSC_vs_ESC
Golgi stack	GO:0005795	135	0.88210278	0.06224426	0.40194527	0.41828324	0.62287501	0.416	NA	ABO|AKAP9|APH1A|ARAP1|ARSE|ASAP2|ATL1|B3GALT6|B4GALNT3|B4GALNT4|B4GALT1|B4GALT2|B4GALT3|B4GALT4|B4GALT5|B4GALT6|B4GALT7|BCAP31|BET1|BET1L|CANT1|CHPF|CHPF2|CHSY1|CHSY3|CIT|CLIP3|CLN3|COG2|COG3|CSGALNACT1|CSGALNACT2|DNMBP|FUT1|FUT10|FUT11|FUT2|FUT3|FUT4|FUT8|FUT9|GAL3ST3|GAL3ST4|GALNT1|GALNT2|GALNT3|GBF1|GCNT1|GOLGA2|GOLGA3|GOLGA5|GOLGA6A|GOLGA6B|GOLGA6C|GOLGA6D|GOLGA7|GOLGA8A|GOLGA8B|GOLGA8H|GOLGA…	UP	hiPSC_vs_ESC
cellular response to biotic stimulus	GO:0071216	145	0.87398539	0.06206674	0.40206325	0.14621446	0.7839462	0.995	NA	ABCA1|ABCC2|ABL1|ADAM9|ADAMTS13|AKAP8|AKT1|ANKRD1|APAF1|ARG1|ASS1|ATG10|AXL|BCL10|BCL2L11|BCR|BTK|CACTIN|CAPN2|CCDC47|CCL2|CD274|CD36|CD40|CDC73|CDK19|CDK4|CEBPB|CHMP5|CMPK2|CTR9|CXCL1|CXCL3|CXCL5|CXCL6|DAB2IP|DDIT3|EDNRB|EIF2AK3|EME1|FBH1|FZD5|GFI1|GSK3B|GSTP1|HCK|HDAC5|HMGB1|HMGB2|HSF1|HSPA5|ICAM1|IGFBPL1|IL18|IRAK1|IRAK2|IRF3|IRF8|LCN2|LDOC1|LITAF|LYN|MALT1|MAPK1|MAPK14|MAPK3|MAPK8|MEF2C|MRC1|…	UP	hiPSC_vs_ESC
platelet-derived growth factor receptor signaling pathway	GO:0048008	34	1.01969798	0.0617731	0.40206356	0.32687083	0.67766709	0.798	NA	ABL1|ARID5B|BCAR1|BCR|CSRNP1|FER|IQGAP1|JAK2|LOX|MYO1E|NR4A3|NRP1|PDGFA|PDGFB|PDGFC|PDGFD|PDGFRA|PDGFRB|PDGFRL|PIK3C2A|PLAT|PLEKHA1|PTEN|PTPN1|PTPN11|PTPRJ|RAPGEF1|RGS14|SGPL1|SMPD3|TIPARP|TXNIP|VEGFA|ZFAND5|	UP	hiPSC_vs_ESC
macrophage activation	GO:0042116	33	1.01938065	0.0619714	0.40207984	0.27718239	0.67280619	0.874	NA	AGER|AIF1|APP|AZU1|CD93|CLU|CRTC3|CX3CL1|DYSF|FOXP1|GRN|IFNGR1|ITGAM|ITGB2|JAK2|JMJD6|JUN|MAPT|NAMPT|PRKCE|SBNO2|SLC7A2|SNCA|SUCNR1|SYK|TICAM1|TLR2|TLR3|TLR4|TLR6|TMEM106A|TREX1|TRPV1|	UP	hiPSC_vs_ESC
negative regulation of calcium ion transmembrane transport	GO:1903170	33	1.07276753	0.02226498	0.40282941	0.0176009	0.58295882	0.847	NA	ADRA2A|ATP1A2|BIN1|CACNB3|CALM1|CALM2|CALM3|CBARP|CRHR1|DRD2|DRD4|DYSF|FKBP1A|FKBP1B|FMR1|GEM|GNB5|GPR35|GSTM2|GSTO1|NTSR1|OPRL1|PKD2|PLN|REM2|RRAD|SESTD1|SLN|SRI|THADA|TRDN|UBQLN1|YWHAE|	DOWN	hiPSC_vs_ESC
negative regulation of smoothened signaling pathway	GO:0045879	27	1.06457986	0.06392	0.40325567	0.07576	0.76637025	0.503	NA	BTRC|CHRD|ENPP1|GLI3|GLIS2|GPC3|GPR161|HHIP|IFT122|KCTD21|KCTD6|KIF7|MEGF8|MGRN1|MOSMO|PRKACA|PRKACB|PTCH1|PTCH2|RB1|RUNX2|SALL3|SERPINE2|SUFU|TRAF3IP1|TULP3|ULK3|	UP	hiPSC_vs_ESC
regulation of G2/M transition of mitotic cell cycle	GO:0010389	187	0.85737595	0.0224885	0.40331996	0.30892416	1	0.915	NA	ACTR1A|AKAP9|ALMS1|APP|ATM|AURKA|AURKB|BLM|BRCA1|BRD4|BRSK1|CCNB1|CCND1|CCP110|CDC25A|CDC25B|CDC25C|CDC6|CDC7|CDK1|CDK2|CDK4|CDK5RAP2|CDK5RAP3|CENPF|CENPJ|CEP131|CEP135|CEP152|CEP164|CEP192|CEP250|CEP290|CEP41|CEP57|CEP63|CEP70|CEP72|CEP76|CEP78|CETN2|CHMP4C|CKAP5|CLASP1|CLSPN|CNTRL|CSNK1D|CSNK1E|CTC1|CUL1|DBF4B|DCTN1|DCTN2|DCTN3|DONSON|DTL|DYNC1H1|DYNC1I2|DYNLL1|FBXL7|FBXO5|FGFR1OP|FHL1|FOXN3|FO…	DOWN	hiPSC_vs_ESC
determination of bilateral symmetry	GO:0009855	114	0.8880407	0.06385257	0.40344999	0.13043765	0.74507291	0.953	NA	ACVR1|ACVR2A|ACVR2B|AHI1|AIDA|ALDH1A2|ALG5|AP1B1|ARL13B|ARL6|ARMC4|BBS4|BBS5|BBS7|BICC1|C2CD3|C9orf116|CC2D2A|CCDC103|CCDC151|CCDC39|CCDC40|CER1|CFAP53|CFC1|CITED2|DAAM2|DISP1|DLL1|DNAAF1|DNAAF4|DNAH11|DNAH5|DNAI1|DPCD|DYNC2H1|DYNC2LI1|ENG|EOMES|FGF10|FGF8|FOLR1|FOXF1|FOXH1|FOXJ1|FOXN4|GALNT11|GAS8|GATA4|GREM1|GREM2|HAND1|HAND2|HIF1A|IFT140|IFT172|IFT52|IFT57|IFT74|IHH|KIF3B|LEFTY1|LRRC6|MEF2C|ME…	UP	hiPSC_vs_ESC
female sex differentiation	GO:0046660	92	0.91659051	0.06376995	0.40354882	0.19200336	0.71556969	0.982	NA	ACVR1B|ADAMTS1|ADCYAP1R1|AFP|AMH|AMHR2|ANG|ARID5B|ARRB1|ARRB2|ATM|AXL|BAK1|BAX|BCL2|BCL2L1|BMPR1B|BRCA2|CASP2|CASP3|CEBPB|CHD7|COL9A3|CTNNA1|DACH1|DACH2|DMC1|DMRTA1|EIF2B2|EIF2B4|EIF2B5|FANCA|FANCG|FGF10|FOXC1|FOXL2|FSHR|FST|FZD4|GAS2|HSPA5|HYAL3|ICAM1|IDH1|IMMP2L|INHA|INHBA|KIT|KITLG|KMT2B|LFNG|LHFPL2|LHX1|LHX8|LRP2|MERTK|MMP14|MMP19|NOS3|NR5A1|NRIP1|NUP107|PCYT1B|PDGFRA|PLEKHA1|PTPRN|PTX3|RBP4|…	UP	hiPSC_vs_ESC
organ growth	GO:0035265	82	0.92933836	0.06372877	0.40391058	0.23603883	0.65456547	0.882	NA	ACVR2B|AGT|AKAP13|ANXA2|ANXA6|ANXA9|AR|ARID2|BCL2|BMP10|BNC2|CCM2L|CER1|COCH|COL12A1|COL14A1|COL20A1|COL27A1|COL6A1|COL6A2|COL6A3|COL7A1|DDR2|DLL1|ECM1|EVC|FGF10|FGFR2|FGFR3|FOXC1|FOXC2|GATA4|HEG1|LEPR|MAP2K4|MATN1|MATN2|MATN3|MATN4|MIR17HG|MSX2|NDRG4|NKX2-5|NLGN4X|NOTCH1|NPPA|NPPC|PDGFRB|PDLIM5|PLAG1|POC1A|PRKAR1A|PSAP|PSAPL1|PTEN|PTPN11|RARA|RARB|RARG|RSPO2|RXRA|S1PR1|SCARA3|SHH|SIRT6|SMAD2|SMP…	UP	hiPSC_vs_ESC
cellular response to molecule of bacterial origin	GO:0071219	123	0.88820384	0.06366228	0.40411283	0.16812881	0.68097142	0.996	NA	ABCA1|ABCC2|ABL1|ADAM9|ADAMTS13|AKAP8|AKT1|ANKRD1|ARG1|ASS1|AXL|BCL10|BCR|CACTIN|CAPN2|CCL2|CD274|CD36|CD40|CDC73|CDK19|CDK4|CEBPB|CHMP5|CMPK2|CTR9|CXCL1|CXCL3|CXCL5|CXCL6|DAB2IP|EDNRB|FZD5|GFI1|GSTP1|HCK|HDAC5|HMGB1|HMGB2|HSF1|ICAM1|IL18|IRAK1|IRAK2|IRF3|IRF8|LCN2|LDOC1|LITAF|LYN|MALT1|MAPK1|MAPK14|MAPK3|MAPK8|MEF2C|MRC1|MTDH|MYD88|NFKB1|NFKBIA|NFKBIB|NFKBIL1|NLRP7|NOD2|NOS2|NOS3|NR1D1|NR1H2|NR1…	UP	hiPSC_vs_ESC
regulation of leukocyte mediated immunity	GO:0002703	138	0.88109098	0.06347185	0.40415329	0.02689772	1	1	NA	ABR|ADGRE2|ADORA2B|AGER|AP1G1|APLF|ARG1|ARRB2|ATAD5|B2M|BCL6|BCR|BST2|BTK|C12orf4|C3|CADM1|CD177|CD1D|CD300A|CD40|CD81|CEACAM1|CLC|CLCF1|CLEC4G|CR1|CRK|CXCL6|DDX1|DDX21|DDX58|DHX36|DNASE1|DUSP22|EXOSC3|EXOSC6|F2RL1|FADD|FAM49B|FBXO38|FCGRT|FER|FES|FOXF1|FOXJ1|FOXP3|FZD5|GAB2|GATA2|GATA3|HFE|HLA-E|HLA-F|HLA-G|HLA-H|HMGB1|HMOX1|HPX|HSPD1|IL18|IL18R1|IL1R1|IL20RB|IL23A|IL27RA|IL4R|ITGAM|ITGB2|JAK3|L…	UP	hiPSC_vs_ESC
[truncated: 7,658 more rows]
